# Supplementary material for: System resilience distribution identification and analysis based on performance processes after disruptions
Source: PLoS One. 2022 Nov 3;17(11):e0276908. doi: 10.1371/journal.pone.0276908 (PMC9632842; doi:10.1371/journal.pone.0276908)
Supplement: S1 Data — (ZIP) [file pone.0276908.s001.zip]

Archive with 6 entries (5 files):
- S1.Data/
- S1.Data/Data_Table2_Sample_Results.xlsx
- S1.Data/Data_Table4_Results.xlsx
- S1.Data/Data_Table4_Sample.xlsx
- S1.Data/Data_Table5_Samlple_Results.xlsx
- S1.Data/Data_Table6_Sample.xlsx
