# Supplementary material for: System resilience distribution identification and analysis based on performance processes after disruptions
Source: PLoS One. 2022 Nov 3;17(11):e0276908. doi: 10.1371/journal.pone.0276908 (PMC9632842; doi:10.1371/journal.pone.0276908)
Supplement: S1 Data — (ZIP) [file pone.0276908.s001.zip › S1.Data/Data_Table2_Sample_Results.xlsx]

## Sheet: Resilience samlples
Resilience Samples	NO.1	NO.2	NO.3	NO.4	NO.5	NO.6	NO.7	NO.8	NO.9	NO.10	NO.11	NO.12	NO.13	NO.14	NO.15	NO.16	NO.17	NO.18
1	0.998854	0.999602	0.998661	0.997305	0.992065	0.997771	0.999166	0.957218	0.995135	0.995315	0.966051	0.976596	0.9678	0.902457	0.986911	0.961729	0.997271	0.946961
2	0.998829	0.997882	0.989043	0.992821	0.995682	0.970248	0.998099	0.991512	0.997624	0.993981	0.903204	0.99914	0.957632	0.957842	0.899894	0.999192	0.812808	0.976852
3	0.999876	0.991059	0.997627	0.965564	0.974613	0.993193	0.985136	0.997805	0.980169	0.993052	0.895376	0.991034	0.976837	0.99892	0.983598	0.909507	0.997886	0.994553
4	0.995027	0.983521	0.993555	0.984994	0.968459	0.994273	0.993827	0.99547	0.984165	0.972967	0.936226	0.990817	0.959421	0.84519	0.982339	0.977801	0.948644	0.899893
5	0.995901	0.974021	0.996851	0.998544	0.997131	0.990034	0.998833	0.976134	0.96768	0.967683	0.987995	0.964278	0.988357	0.865462	0.971892	0.944481	0.980239	0.948615
6	0.994482	0.999788	0.99738	0.996277	0.99821	0.997118	0.993269	0.973447	0.979682	0.977435	0.988209	0.965994	0.999239	0.9383	0.997895	0.993866	0.93689	0.998193
7	0.973825	0.99289	0.992338	0.989977	0.99161	0.992035	0.993687	0.999276	0.983061	0.998114	0.983435	0.987959	0.991875	0.947385	0.981523	0.961757	0.97359	0.996554
8	0.996671	0.990585	0.99969	0.991973	0.996934	0.971304	0.964754	0.994525	0.982535	0.968366	0.990781	0.973049	0.982904	0.926145	0.993213	0.997077	0.945563	0.995424
9	0.998654	0.999142	0.999197	0.984109	0.992903	0.999786	0.971425	0.951691	0.99737	0.981523	0.998022	0.996516	0.968146	0.948986	0.997675	0.968485	0.999387	0.927664
10	0.99822	0.999284	0.99746	0.984583	0.99503	0.994588	0.976203	0.9923	0.994225	0.986152	0.999332	0.97597	0.997846	0.956533	0.997147	0.994995	0.960017	0.983002
11	0.987908	0.996802	0.994975	0.954075	0.993109	0.989999	0.990631	0.969741	0.999729	0.97293	0.930484	0.985489	0.997709	0.965635	0.99544	0.963972	0.9512	0.969396
12	0.999427	0.990143	0.992094	0.989678	0.987188	0.980019	0.993461	0.976721	0.997526	0.95683	0.983853	0.998409	0.997771	0.896029	0.937698	0.916419	0.949982	0.967804
13	0.996695	0.996121	0.997563	0.989002	0.953669	0.989456	0.995694	0.994482	0.999084	0.987934	0.968535	0.98194	0.998366	0.99519	0.981023	0.991642	0.985735	0.982752
14	0.997344	0.992182	0.991132	0.993733	0.967329	0.972535	0.989382	0.957003	0.983551	0.944939	0.959431	0.984178	0.993195	0.962094	0.964858	0.950788	0.996173	0.984982
15	0.999884	0.999736	0.988993	0.988329	0.977227	0.988939	0.993565	0.972627	0.980182	0.986076	0.991532	0.99531	0.995599	0.993928	0.984213	0.961356	0.999406	0.960878
16	0.991686	0.990055	0.994451	0.989455	0.984628	0.994232	0.995528	0.995031	0.999476	0.983322	0.996186	0.982001	0.993595	0.98322	0.99264	0.9299	0.998489	0.93694
17	0.99644	0.998617	0.992992	0.989784	0.998913	0.987174	0.995957	0.991368	0.99521	0.994257	0.994817	0.989225	0.999542	0.993808	0.965782	0.970205	0.955251	0.983017
18	0.995811	0.984304	0.997047	0.994408	0.972654	0.999652	0.990251	0.99734	0.974014	0.968017	0.999629	0.999228	0.993367	0.963724	0.963359	0.979037	0.933784	0.911678
19	0.998238	0.998551	0.992301	0.999098	0.998187	0.99112	0.997603	0.990033	0.992763	0.950103	0.97371	0.991275	0.892057	0.977972	0.992759	0.987759	0.952652	0.972339
20	0.997909	0.993325	0.999227	0.989739	0.977562	0.995411	0.99819	0.986811	0.996987	0.996101	0.944046	0.99834	0.984111	0.926063	0.986329	0.972242	0.968619	0.938265
21	0.995494	0.999861	0.999588	0.982307	0.995865	0.998965	0.99491	0.994397	0.992846	0.935985	0.990379	0.989851	0.99144	0.985972	0.972453	0.975731	0.989869	0.988581
22	0.987003	0.99804	0.998719	0.997241	0.985035	0.998778	0.998958	0.896032	0.992864	0.976747	0.998745	0.981537	0.996502	0.978817	0.962258	0.875234	0.969648	0.895347
23	0.995955	0.999773	0.989486	0.98493	0.980039	0.970438	0.997856	0.996813	0.993499	0.963851	0.989464	0.996419	0.99974	0.995278	0.991588	0.970451	0.926487	0.959636
24	0.999514	0.974802	0.995575	0.998599	0.99793	0.979451	0.996222	0.990528	0.995762	0.954634	0.998103	0.986715	0.982384	0.986735	0.98761	0.950024	0.965536	0.918667
25	0.999448	0.994258	0.993616	0.984201	0.991197	0.987786	0.97618	0.993001	0.971904	0.96993	0.967889	0.978523	0.983221	0.964937	0.949543	0.990456	0.889514	0.999712
26	0.996848	0.997002	0.98875	0.978655	0.99886	0.968972	0.996667	0.9795	0.958317	0.933757	0.9886	0.976602	0.984601	0.967516	0.976928	0.937546	0.907193	0.945632
27	0.999406	0.995576	0.999131	0.99267	0.997527	0.994227	0.983853	0.926129	0.999812	0.976188	0.994801	0.998255	0.978021	0.916445	0.996883	0.982566	0.971708	0.989074
28	0.999937	0.992667	0.996294	0.994656	0.99765	0.987316	0.987216	0.941291	0.991263	0.996143	0.970141	0.984397	0.977311	0.928421	0.948119	0.989109	0.983762	0.995245
29	0.997269	0.996788	0.986904	0.998159	0.988493	0.955332	0.979907	0.997874	0.998381	0.998964	0.97828	0.986361	0.992836	0.930901	0.985807	0.9927	0.98416	0.907138
30	0.997799	0.996758	0.998553	0.994661	0.996171	0.982465	0.997011	0.978541	0.989372	0.988807	0.999444	0.983804	0.991124	0.984384	0.979297	0.980489	0.936618	0.992752
31	0.998805	0.994887	0.998898	0.99611	0.999246	0.93184	0.995592	0.98004	0.950984	0.936337	0.993434	0.983857	0.977377	0.994276	0.968001	0.984736	0.980692	0.99502
32	0.999914	0.987987	0.989758	0.997737	0.990288	0.936739	0.996615	0.984819	0.942255	0.988448	0.981908	0.949805	0.98888	0.992687	0.973102	0.969299	0.938519	0.924052
33	0.995154	0.987886	0.990858	0.998636	0.962758	0.987059	0.986576	0.983461	0.999236	0.995029	0.967075	0.979318	0.983272	0.983364	0.932564	0.975155	0.919425	0.993093
34	0.993481	0.997107	0.997905	0.982273	0.97934	0.99056	0.998385	0.997435	0.948922	0.982415	0.971605	0.957434	0.957994	0.991517	0.992197	0.937367	0.841896	0.981142
35	0.996506	0.99758	0.999676	0.976783	0.993333	0.993678	0.983047	0.981603	0.997887	0.972982	0.971375	0.968317	0.98572	0.988795	0.984858	0.979701	0.891811	0.803163
36	0.995667	0.993262	0.997292	0.984271	0.970433	0.975011	0.99078	0.996404	0.993704	0.997815	0.996778	0.942507	0.978805	0.946809	0.979016	0.932544	0.912434	0.984794
37	0.992556	0.99622	0.982224	0.990458	0.967759	0.990105	0.995936	0.999186	0.979543	0.95268	0.999573	0.936247	0.991415	0.962716	0.970495	0.997642	0.982224	0.923023
38	0.99615	0.991587	0.999276	0.957187	0.998555	0.996186	0.993513	0.899699	0.991441	0.940265	0.989945	0.995379	0.95926	0.999521	0.982513	0.968454	0.950896	0.959881
39	0.989405	0.997574	0.997028	0.992862	0.995758	0.988908	0.97192	0.985988	0.998568	0.985545	0.997444	0.967806	0.999035	0.975451	0.991165	0.949878	0.981132	0.969921
40	0.99238	0.99623	0.973267	0.997073	0.998192	0.980914	0.996537	0.99509	0.999079	0.99149	0.992522	0.970991	0.992133	0.975214	0.999648	0.987736	0.988229	0.923968
41	0.988354	0.991982	0.99591	0.999792	0.957612	0.91747	0.935191	0.996356	0.991742	0.976408	0.996748	0.994098	0.999199	0.96573	0.975089	0.989276	0.99891	0.916492
42	0.999853	0.997857	0.990839	0.949237	0.993157	0.999522	0.969661	0.994755	0.981253	0.993894	0.988257	0.982162	0.9726	0.934076	0.93914	0.972432	0.99813	0.988428
43	0.995478	0.999397	0.993494	0.999852	0.974112	0.992887	0.992317	0.999802	0.973607	0.975379	0.9889	0.980188	0.972026	0.936902	0.965444	0.985637	0.977093	0.992392
44	0.996308	0.999211	0.989586	0.984594	0.970462	0.988182	0.999143	0.952288	0.983362	0.932467	0.948119	0.985075	0.991324	0.97715	0.957608	0.975437	0.967982	0.950795
45	0.993682	0.999047	0.984418	0.98687	0.981817	0.997452	0.997221	0.980767	0.982286	0.996095	0.993995	0.978295	0.981887	0.980812	0.929558	0.989069	0.880448	0.993106
46	0.99966	0.998904	0.998083	0.998059	0.997576	0.932881	0.995628	0.967338	0.986443	0.990028	0.998858	0.982943	0.997512	0.968304	0.991666	0.96162	0.985112	0.985114
47	0.997972	0.991033	0.974725	0.990873	0.99713	0.991363	0.99556	0.993598	0.998293	0.990054	0.970841	0.987045	0.978192	0.897145	0.973899	0.919023	0.994302	0.968781
48	0.994882	0.989698	0.993575	0.988634	0.967601	0.997842	0.995338	0.98262	0.995092	0.997608	0.955293	0.988267	0.947424	0.974963	0.952372	0.991938	0.979571	0.991958
49	0.995989	0.992977	0.994479	0.984255	0.998479	0.999016	0.990297	0.967997	0.912483	0.990875	0.998219	0.993465	0.985625	0.980443	0.958852	0.991132	0.998853	0.970629
50	0.994012	0.9887	0.994788	0.998504	0.995774	0.9733	0.972699	0.993614	0.879515	0.843418	0.982222	0.947395	0.993795	0.993243	0.917026	0.994532	0.837698	0.987653
51	0.994514	0.999921	0.998655	0.986619	0.987349	0.992206	0.997504	0.97699	0.992518	0.990418	0.981909	0.898517	0.998161	0.988189	0.990858	0.982121	0.982165	0.960553
52	0.998416	0.994575	0.990616	0.993505	0.990244	0.998064	0.997654	0.971533	0.964772	0.987912	0.986427	0.990001	0.976544	0.999641	0.998028	0.994758	0.991527	0.992982
53	0.993264	0.999663	0.996095	0.963925	0.988027	0.949096	0.989889	0.938257	0.986585	0.968795	0.996271	0.999085	0.968347	0.998347	0.999424	0.975097	0.948109	0.968983
54	0.998649	0.997025	0.999495	0.992588	0.998231	0.995519	0.982306	0.993913	0.992584	0.961086	0.96869	0.991881	0.929745	0.987224	0.997672	0.97464	0.989663	0.966584
55	0.996399	0.993383	0.995872	0.99809	0.992746	0.995581	0.991417	0.991803	0.975722	0.990599	0.997038	0.968408	0.936648	0.975855	0.989447	0.996968	0.996894	0.956333
56	0.99875	0.977616	0.997783	0.970663	0.989902	0.98325	0.994295	0.953811	0.986247	0.903305	0.997898	0.988372	0.97362	0.988993	0.989145	0.995584	0.93184	0.91623
57	0.997971	0.989618	0.995176	0.964257	0.97363	0.992373	0.995662	0.97622	0.981934	0.998415	0.850701	0.896966	0.99559	0.934715	0.940236	0.979066	0.991884	0.965028
58	0.998031	0.997531	0.988015	0.996779	0.997371	0.993529	0.989227	0.9921	0.991624	0.989922	0.991389	0.959759	0.987152	0.782521	0.971123	0.990184	0.969844	0.893557
59	0.994107	0.997883	0.998211	0.992121	0.990075	0.994064	0.998372	0.995053	0.995741	0.98831	0.996302	0.981418	0.997051	0.976736	0.972494	0.964399	0.986769	0.99849
60	0.998121	0.997694	0.999631	0.993975	0.99606	0.978418	0.998045	0.990597	0.982589	0.947276	0.997504	0.985712	0.991716	0.990374	0.962418	0.996679	0.994083	0.972332
61	0.998826	0.994531	0.986006	0.996916	0.979412	0.954325	0.999376	0.99242	0.996714	0.982016	0.978989	0.968942	0.993611	0.984609	0.963127	0.99655	0.99174	0.977725
62	0.996861	0.9951	0.99441	0.999127	0.985638	0.998167	0.999154	0.99702	0.994071	0.982464	0.963309	0.97372	0.988725	0.971407	0.974376	0.998061	0.965466	0.995046
63	0.99777	0.995958	0.998199	0.989691	0.959042	0.991774	0.989524	0.942465	0.996724	0.988456	0.935569	0.919739	0.982441	0.990516	0.972747	0.961792	0.949631	0.991375
64	0.990159	0.997555	0.999767	0.998697	0.994966	0.990552	0.999018	0.980115	0.951588	0.987416	0.973136	0.938097	0.98603	0.956801	0.985594	0.98034	0.975594	0.994564
65	0.997044	0.999764	0.994764	0.986734	0.996946	0.990523	0.993169	0.973716	0.990764	0.990801	0.944906	0.999894	0.987288	0.998606	0.998565	0.972873	0.966978	0.997066
66	0.999704	0.998899	0.999374	0.990824	0.976037	0.997669	0.994667	0.965724	0.990779	0.993747	0.993139	0.961789	0.996208	0.978999	0.997005	0.980641	0.970934	0.965032
67	0.998866	0.994455	0.981335	0.974417	0.990998	0.993991	0.98246	0.971769	0.989114	0.979457	0.999687	0.993772	0.983838	0.994071	0.933415	0.986086	0.865923	0.985245
68	0.991552	0.998335	0.998471	0.964918	0.988098	0.997706	0.99787	0.996325	0.971381	0.975135	0.979025	0.993443	0.987103	0.972836	0.965368	0.991006	0.997308	0.984517
69	0.999778	0.99131	0.998185	0.958619	0.991424	0.99905	0.987845	0.996381	0.997637	0.997896	0.978681	0.976552	0.970195	0.872179	0.997573	0.992204	0.99292	0.955852
70	0.999388	0.996219	0.990052	0.996537	0.985656	0.984453	0.994826	0.887381	0.986286	0.983687	0.990707	0.95078	0.990912	0.901426	0.990215	0.980777	0.97146	0.981908
71	0.993554	0.97655	0.989738	0.987137	0.9944	0.969611	0.985583	0.982118	0.981639	0.993642	0.997658	0.9962	0.996779	0.945166	0.989413	0.969455	0.999616	0.998549
72	0.999325	0.998804	0.998299	0.999314	0.971443	0.996134	0.995023	0.964064	0.997936	0.965497	0.993645	0.9932	0.994567	0.926972	0.982017	0.943784	0.988795	0.997886
73	0.980929	0.993658	0.996889	0.996642	0.990531	0.993914	0.987921	0.981999	0.99448	0.980258	0.9959	0.973815	0.993499	0.999781	0.97169	0.989138	0.986859	0.990145
74	0.999592	0.994815	0.97172	0.992917	0.977426	0.998592	0.982442	0.99858	0.993894	0.96537	0.98338	0.975178	0.982356	0.952766	0.989069	0.980458	0.988863	0.974783
75	0.996502	0.99903	0.999305	0.980821	0.993817	0.977051	0.992076	0.989927	0.997869	0.963207	0.996953	0.975086	0.995623	0.99898	0.993023	0.993965	0.998929	0.973099
76	0.99927	0.984029	0.999797	0.995581	0.986266	0.995319	0.995603	0.996784	0.924838	0.97389	0.985775	0.996851	0.995094	0.903419	0.949523	0.996605	0.955853	0.975556
77	0.988519	0.999354	0.983473	0.989978	0.96623	0.995961	0.988418	0.993702	0.990926	0.984529	0.962969	0.973121	0.993914	0.945954	0.957945	0.995672	0.999047	0.995292
78	0.998034	0.994363	0.990822	0.989434	0.97711	0.995477	0.984472	0.984581	0.95376	0.987931	0.980791	0.996244	0.992473	0.987049	0.996195	0.99588	0.987	0.970182
79	0.991669	0.988032	0.995986	0.994585	0.980371	0.981679	0.998459	0.995466	0.92527	0.958368	0.984624	0.969207	0.984375	0.941156	0.996509	0.998791	0.969358	0.998892
80	0.999396	0.994861	0.983875	0.976969	0.996304	0.988486	0.996661	0.993108	0.906153	0.940086	0.996611	0.929801	0.972966	0.978419	0.968731	0.933026	0.989892	0.992226
81	0.994618	0.977479	0.99636	0.995128	0.999571	0.999213	0.999792	0.999076	0.983434	0.963724	0.970233	0.970593	0.994495	0.984204	0.97234	0.988093	0.980749	0.975845
82	0.985823	0.999517	0.998783	0.996363	0.984087	0.992228	0.980048	0.994757	0.988968	0.955828	0.984302	0.975373	0.96726	0.975744	0.976551	0.977226	0.994933	0.951434
83	0.998697	0.992109	0.992731	0.987034	0.998382	0.995664	0.995359	0.983392	0.998852	0.995595	0.999476	0.990879	0.958625	0.997976	0.983604	0.958661	0.977682	0.857637
84	0.999479	0.982425	0.988315	0.99076	0.995165	0.988935	0.982251	0.972953	0.995324	0.995414	0.999209	0.993476	0.981259	0.98598	0.995226	0.998155	0.936815	0.976226
85	0.994093	0.995812	0.998156	0.997003	0.958077	0.970057	0.995316	0.984729	0.900281	0.97476	0.958035	0.995422	0.98692	0.996944	0.979563	0.962534	0.949675	0.977588
86	0.984146	0.996815	0.999346	0.991092	0.975594	0.998577	0.992951	0.973895	0.995166	0.95909	0.997082	0.955154	0.950145	0.961739	0.924097	0.983973	0.983862	0.959261
87	0.993744	0.9809	0.977164	0.997559	0.990295	0.998502	0.995685	0.987252	0.994737	0.998229	0.970032	0.981151	0.980114	0.976255	0.89214	0.962659	0.98814	0.962037
88	0.998469	0.988627	0.99212	0.99584	0.975179	0.980766	0.994494	0.994526	0.996922	0.955435	0.979476	0.989405	0.998956	0.958315	0.967584	0.986863	0.991431	0.97902
89	0.995476	0.983768	0.999207	0.999366	0.977194	0.967741	0.993028	0.993067	0.998119	0.988088	0.969387	0.914731	0.989493	0.956204	0.977211	0.931334	0.979683	0.970732
90	0.996422	0.99994	0.967809	0.986943	0.996577	0.979147	0.994766	0.98612	0.998401	0.973395	0.999363	0.948978	0.990269	0.986167	0.964519	0.969663	0.987375	0.970958
91	0.991098	0.987964	0.986389	0.987736	0.993353	0.980978	0.974977	0.990819	0.984426	0.964773	0.961602	0.997974	0.968634	0.999324	0.998889	0.989802	0.987916	0.992822
92	0.997656	0.993347	0.999318	0.967684	0.997976	0.992708	0.993001	0.998507	0.980148	0.96496	0.992181	0.998544	0.9999	0.951778	0.983622	0.980488	0.983263	0.905589
93	0.998283	0.989849	0.989313	0.999393	0.994652	0.998418	0.993667	0.99965	0.982942	0.978155	0.99361	0.996326	0.977497	0.980931	0.987388	0.971744	0.995496	0.993396
94	0.998885	0.972923	0.989723	0.972069	0.995754	0.998347	0.996031	0.994931	0.96657	0.970164	0.991556	0.999835	0.984902	0.998117	0.991048	0.958318	0.968195	0.947362
95	0.997733	0.986138	0.992083	0.984624	0.986546	0.994248	0.987823	0.963944	0.9783	0.987371	0.977275	0.959335	0.972659	0.973159	0.983613	0.996684	0.994577	0.955123
96	0.999537	0.999283	0.998439	0.997968	0.988928	0.977612	0.986397	0.976072	0.981794	0.967752	0.998592	0.996395	0.995453	0.997762	0.983593	0.990737	0.956188	0.946354
97	0.995081	0.99621	0.999953	0.988636	0.965138	0.990269	0.999626	0.993864	0.950284	0.947331	0.979642	0.975371	0.975115	0.997331	0.972686	0.9791	0.980514	0.997331
98	0.996934	0.999471	0.996526	0.970352	0.987907	0.993143	0.990361	0.996925	0.991513	0.977652	0.991844	0.967838	0.987421	0.964266	0.979897	0.983433	0.975199	0.992322
99	0.989926	0.997957	0.987165	0.979984	0.997503	0.987514	0.994187	0.990647	0.9885	0.96837	0.969399	0.971125	0.992818	0.948532	0.974144	0.985275	0.928313	0.971183
100	0.99345	0.997393	0.995661	0.975465	0.976997	0.984631	0.96982	0.985052	0.998185	0.961491	0.942503	0.941893	0.994146	0.998371	0.999903	0.984025	0.990182	0.963543
101	0.987658	0.999613	0.985372	0.996508	0.993307	0.996613	0.989744	0.955918	0.993387	0.970542	0.989173	0.986501	0.993686	0.982981	0.953919	0.98063	0.995957	0.979787
102	0.991623	0.999394	0.998069	0.996518	0.987391	0.953313	0.996069	0.995942	0.997863	0.984492	0.996469	0.924487	0.98233	0.866827	0.991696	0.985184	0.988031	0.955478
103	0.992249	0.979179	0.998097	0.984339	0.976313	0.997228	0.999858	0.986096	0.996054	0.979415	0.988325	0.921993	0.991531	0.951924	0.984411	0.974808	0.965421	0.959323
104	0.999306	0.97516	0.998459	0.976661	0.999755	0.975002	0.9917	0.975686	0.917336	0.997283	0.948714	0.974724	0.983691	0.981763	0.997896	0.994114	0.989095	0.988918
105	0.997825	0.99355	0.997523	0.995402	0.974372	0.997737	0.988189	0.980162	0.99574	0.955827	0.983634	0.978995	0.99965	0.952529	0.995637	0.977101	0.989945	0.991905
106	0.997403	0.977233	0.998101	0.997307	0.99258	0.993149	0.993626	0.997518	0.984201	0.933732	0.992323	0.976533	0.999137	0.995924	0.967366	0.938756	0.995992	0.855166
107	0.998773	0.995394	0.98684	0.994008	0.966073	0.99593	0.983998	0.984771	0.93439	0.979764	0.992176	0.948956	0.995327	0.972616	0.980067	0.995622	0.990875	0.962728
108	0.995709	0.998075	0.97815	0.927526	0.958466	0.969439	0.994407	0.974762	0.992928	0.97497	0.942118	0.998075	0.987375	0.953009	0.996034	0.954338	0.970145	0.975664
109	0.999299	0.994496	0.991541	0.974514	0.999232	0.991968	0.984538	0.98206	0.993748	0.99617	0.95549	0.933812	0.970564	0.989408	0.999708	0.939689	0.991411	0.992242
110	0.996191	0.99553	0.998735	0.996497	0.993246	0.988239	0.99402	0.993462	0.893813	0.987907	0.994194	0.903577	0.984221	0.980905	0.958265	0.9917	0.98226	0.977797
111	0.997457	0.998752	0.997963	0.995814	0.994225	0.966275	0.995967	0.988576	0.99129	0.993907	0.981023	0.944285	0.997426	0.962471	0.986827	0.975801	0.936611	0.97993
112	0.998769	0.998112	0.997324	0.993243	0.998151	0.988159	0.988021	0.982833	0.992457	0.971958	0.995423	0.978566	0.98533	0.92415	0.983845	0.932016	0.983551	0.985588
113	0.98399	0.98256	0.990382	0.997998	0.999915	0.983114	0.989186	0.998548	0.995425	0.987234	0.992982	0.989504	0.995	0.941993	0.954464	0.97615	0.997884	0.94947
114	0.992696	0.998364	0.999412	0.97946	0.971232	0.997945	0.991286	0.985556	0.979894	0.993524	0.99811	0.988677	0.998066	0.953349	0.990936	0.987162	0.985285	0.957337
115	0.995134	0.991364	0.996442	0.987671	0.990095	0.995831	0.978053	0.988941	0.997919	0.988014	0.955524	0.971691	0.983481	0.973477	0.982287	0.976281	0.974399	0.929824
116	0.999406	0.994262	0.99779	0.99461	0.999352	0.998038	0.99591	0.980911	0.997011	0.900866	0.997736	0.97391	0.991373	0.973697	0.99905	0.993211	0.948678	0.994382
117	0.989976	0.997054	0.991566	0.997444	0.992875	0.996689	0.972998	0.911515	0.987097	0.963347	0.934415	0.978586	0.995699	0.98993	0.995732	0.963386	0.964028	0.925826
118	0.996994	0.97755	0.951055	0.985267	0.98839	0.988511	0.983255	0.993949	0.938147	0.98183	0.997488	0.992048	0.997639	0.892055	0.972472	0.994994	0.965637	0.895938
119	0.997155	0.992012	0.993026	0.979244	0.994993	0.993968	0.97756	0.993236	0.994021	0.999686	0.95052	0.990898	0.988965	0.988783	0.937847	0.960595	0.995818	0.987098
120	0.987911	0.999699	0.996131	0.991132	0.998594	0.979563	0.990726	0.97424	0.936929	0.978906	0.975958	0.998926	0.980403	0.948546	0.937438	0.94285	0.977842	0.97493
121	0.999416	0.997414	0.992559	0.990289	0.998069	0.988301	0.993503	0.995686	0.942787	0.981826	0.940658	0.97165	0.988238	0.997248	0.995371	0.979554	0.942715	0.989853
122	0.990286	0.981567	0.995009	0.993772	0.990993	0.985324	0.984838	0.995708	0.998424	0.998249	0.952249	0.995037	0.978354	0.972696	0.947478	0.938482	0.947297	0.967833
123	0.99863	0.985873	0.98953	0.94601	0.997992	0.981268	0.97934	0.993601	0.917515	0.997763	0.994111	0.924558	0.940994	0.989529	0.999638	0.990424	0.949593	0.920275
124	0.999085	0.999828	0.985913	0.985815	0.998617	0.996256	0.986731	0.960871	0.961902	0.973483	0.907802	0.943982	0.981804	0.985123	0.982011	0.996645	0.995103	0.973916
125	0.99912	0.98582	0.972115	0.99532	0.990988	0.977258	0.998279	0.998376	0.995896	0.965492	0.976624	0.946561	0.993298	0.968688	0.996507	0.939758	0.964609	0.989814
126	0.99794	0.996697	0.99804	0.965925	0.9931	0.996055	0.99315	0.980491	0.945833	0.974542	0.996124	0.998202	0.997191	0.989382	0.935932	0.985811	0.968201	0.94232
127	0.998883	0.986146	0.983847	0.989046	0.999483	0.997536	0.998061	0.994686	0.987044	0.998185	0.964664	0.97514	0.964672	0.946257	0.992212	0.991037	0.990464	0.96696
128	0.99968	0.995394	0.997847	0.994037	0.999802	0.981589	0.992397	0.9991	0.999699	0.905449	0.988503	0.980066	0.997538	0.997842	0.987867	0.97076	0.978753	0.985186
129	0.997478	0.991742	0.990163	0.998801	0.998055	0.979038	0.999684	0.973186	0.911477	0.996317	0.981857	0.998991	0.935351	0.97145	0.997401	0.997422	0.986079	0.920786
130	0.993612	0.997207	0.98457	0.991622	0.977026	0.992672	0.968271	0.986369	0.979834	0.953937	0.962611	0.976315	0.979279	0.975167	0.980791	0.940339	0.95901	0.93533
131	0.995377	0.994575	0.996022	0.987807	0.988863	0.985965	0.988986	0.991817	0.969723	0.977272	0.992231	0.979854	0.98084	0.987262	0.982272	0.976273	0.965228	0.956715
132	0.99736	0.993907	0.997243	0.990546	0.969631	0.916997	0.995794	0.984531	0.989066	0.998555	0.974226	0.983903	0.990932	0.878105	0.997529	0.951813	0.968859	0.908045
133	0.999564	0.997374	0.986859	0.99438	0.98648	0.987695	0.974242	0.969908	0.963825	0.987334	0.982866	0.991507	0.997098	0.990479	0.994238	0.985293	0.959969	0.971295
134	0.999151	0.999711	0.981765	0.998894	0.981407	0.985714	0.987689	0.994371	0.987592	0.998694	0.992442	0.98641	0.998317	0.981711	0.996999	0.94665	0.976463	0.995474
135	0.997126	0.996248	0.98906	0.985235	0.992512	0.988982	0.990314	0.966267	0.979902	0.958044	0.935639	0.968152	0.98508	0.93459	0.99926	0.979032	0.980216	0.972797
136	0.997697	0.993928	0.992144	0.994003	0.970625	0.995675	0.988459	0.996109	0.982853	0.989701	0.96516	0.990713	0.983133	0.995144	0.981996	0.977974	0.960208	0.934148
137	0.997444	0.990817	0.992507	0.996422	0.933103	0.979659	0.992094	0.986606	0.989665	0.981065	0.995015	0.931907	0.980566	0.956004	0.993399	0.99681	0.985463	0.986957
138	0.99988	0.994891	0.988479	0.959787	0.998153	0.99898	0.995555	0.975301	0.975838	0.985394	0.999228	0.994327	0.977366	0.989094	0.919149	0.972757	0.993523	0.872016
139	0.99788	0.989303	0.980238	0.997954	0.984292	0.970121	0.991746	0.984281	0.919038	0.946875	0.99446	0.983636	0.98609	0.978947	0.973257	0.991531	0.996999	0.923105
140	0.995543	0.99782	0.993545	0.961505	0.991329	0.998135	0.99948	0.986877	0.961962	0.991332	0.992905	0.980431	0.999156	0.985253	0.996697	0.998189	0.98871	0.900903
141	0.991331	0.997604	0.994474	0.988805	0.992843	0.989651	0.993726	0.996058	0.990134	0.972641	0.996336	0.982827	0.975625	0.982462	0.98106	0.99892	0.983151	0.979858
142	0.997442	0.991932	0.998697	0.968915	0.995191	0.987856	0.995443	0.983512	0.986267	0.964401	0.990908	0.994309	0.996462	0.844307	0.989412	0.963633	0.995958	0.990621
143	0.990301	0.989122	0.987937	0.999849	0.982493	0.962648	0.993912	0.995738	0.934163	0.938492	0.986928	0.968171	0.980762	0.944293	0.969837	0.817858	0.943134	0.944805
144	0.995616	0.99475	0.999336	0.985563	0.991892	0.997827	0.997572	0.985692	0.999557	0.957693	0.994922	0.970861	0.97129	0.995159	0.98869	0.993414	0.991359	0.994586
145	0.994896	0.995133	0.986608	0.964881	0.998162	0.999585	0.998005	0.985157	0.966036	0.997364	0.977924	0.986555	0.973566	0.862531	0.968998	0.968024	0.981967	0.966734
146	0.998808	0.994505	0.99544	0.982407	0.972554	0.985714	0.994371	0.995539	0.960089	0.976774	0.998583	0.995951	0.976721	0.96515	0.989116	0.911055	0.964758	0.888976
147	0.986403	0.998554	0.990183	0.972227	0.985544	0.993505	0.984813	0.982419	0.96479	0.964753	0.994708	0.984348	0.968292	0.996772	0.972036	0.960004	0.980132	0.976823
148	0.991592	0.996697	0.998701	0.997634	0.998145	0.988076	0.991684	0.997023	0.964594	0.902644	0.993875	0.855543	0.945613	0.961518	0.993105	0.997897	0.956657	0.882856
149	0.997519	0.997202	0.99781	0.996034	0.986584	0.993468	0.990102	0.992246	0.979785	0.983036	0.99482	0.942107	0.94569	0.790743	0.984472	0.892115	0.981477	0.99505
150	0.995853	0.997822	0.993171	0.97974	0.989582	0.962545	0.998295	0.988019	0.995499	0.984711	0.99597	0.996349	0.963517	0.994598	0.947583	0.940504	0.993912	0.996053
151	0.994072	0.986077	0.99868	0.997283	0.984892	0.987753	0.999651	0.949248	0.989343	0.99407	0.974418	0.992307	0.988318	0.984644	0.997975	0.990647	0.983363	0.936811
152	0.990317	0.995451	0.998141	0.995268	0.981846	0.943467	0.99605	0.998757	0.981775	0.996059	0.957971	0.95783	0.991651	0.965904	0.995587	0.992462	0.969111	0.998194
153	0.999719	0.984553	0.994361	0.970324	0.991564	0.962524	0.999136	0.996858	0.976368	0.976174	0.918227	0.991046	0.984009	0.936416	0.993945	0.996747	0.996563	0.944131
154	0.99987	0.998981	0.993484	0.993641	0.99467	0.998856	0.997426	0.954771	0.978899	0.981049	0.953792	0.999489	0.996392	0.855369	0.976485	0.970473	0.997513	0.994563
155	0.999701	0.995809	0.98915	0.973074	0.98641	0.980582	0.977059	0.994848	0.977755	0.918834	0.996566	0.99692	0.99228	0.945726	0.992972	0.992804	0.877571	0.98952
156	0.990121	0.998269	0.998369	0.965849	0.993619	0.980094	0.995056	0.984804	0.99709	0.984621	0.997599	0.932798	0.991729	0.910976	0.934124	0.986597	0.975738	0.940456
157	0.99056	0.999165	0.997039	0.999198	0.976406	0.991837	0.99489	0.997135	0.989031	0.975656	0.970147	0.997235	0.984688	0.932372	0.979645	0.909747	0.969968	0.994578
158	0.98292	0.997777	0.999619	0.946267	0.983969	0.99618	0.9773	0.990996	0.974453	0.994251	0.979434	0.996497	0.953682	0.973785	0.955885	0.991669	0.995264	0.992269
159	0.991875	0.982861	0.997893	0.977891	0.999129	0.99307	0.99914	0.939309	0.949832	0.980062	0.969868	0.995419	0.991108	0.886918	0.97367	0.916595	0.977102	0.973372
160	0.994549	0.984962	0.988812	0.99272	0.983885	0.978082	0.987957	0.999451	0.994991	0.996401	0.974459	0.994424	0.956197	0.961043	0.990526	0.927757	0.998866	0.986632
161	0.996036	0.998922	0.990605	0.996137	0.999227	0.979975	0.997953	0.990954	0.976172	0.980853	0.939717	0.990664	0.951505	0.944568	0.998123	0.98605	0.993547	0.997718
162	0.997477	0.997548	0.994967	0.993743	0.99404	0.994052	0.997052	0.974657	0.999948	0.970963	0.994312	0.998659	0.999547	0.880442	0.950187	0.992893	0.983908	0.865719
163	0.990181	0.987567	0.992262	0.996834	0.949652	0.990335	0.98555	0.971194	0.998996	0.984272	0.997893	0.978196	0.970397	0.982334	0.961031	0.957832	0.998326	0.983456
164	0.998757	0.989162	0.996825	0.985491	0.992298	0.968834	0.98682	0.967529	0.994049	0.957892	0.99342	0.977876	0.994385	0.9338	0.997602	0.992083	0.9775	0.982926
165	0.998009	0.996343	0.997089	0.934111	0.967885	0.987697	0.998846	0.997084	0.993149	0.915272	0.990903	0.985803	0.995352	0.981856	0.999305	0.98168	0.986348	0.971213
166	0.994311	0.997764	0.994291	0.991998	0.98651	0.971193	0.994506	0.999268	0.985466	0.985672	0.925544	0.987477	0.988263	0.994981	0.99758	0.966572	0.924676	0.988932
167	0.998044	0.999738	0.995916	0.99621	0.988217	0.996745	0.994222	0.993411	0.966884	0.995516	0.927738	0.97298	0.995078	0.989908	0.9995	0.96045	0.954586	0.952092
168	0.998304	0.988871	0.992374	0.993939	0.997217	0.993061	0.988248	0.973229	0.983935	0.991967	0.986924	0.990104	0.874807	0.995146	0.996805	0.99467	0.993287	0.98752
169	0.99366	0.998602	0.999767	0.998761	0.981947	0.99807	0.997399	0.997349	0.982423	0.970112	0.995901	0.991125	0.994116	0.991334	0.959897	0.997994	0.963697	0.998431
170	0.990852	0.98473	0.997564	0.954608	0.99989	0.948411	0.976363	0.966226	0.997695	0.971412	0.956995	0.988208	0.986784	0.934988	0.972632	0.986039	0.946828	0.993518
171	0.998113	0.99662	0.999176	0.984897	0.977734	0.998967	0.997451	0.98869	0.978896	0.997805	0.985608	0.969853	0.954862	0.9432	0.99456	0.997923	0.988877	0.992621
172	0.997428	0.991921	0.994637	0.987051	0.964593	0.994749	0.982509	0.97862	0.999572	0.981375	0.986603	0.99626	0.990117	0.904498	0.990682	0.967229	0.988106	0.859519
173	0.999533	0.981425	0.995138	0.993843	0.98909	0.997358	0.996809	0.970924	0.996523	0.996031	0.993937	0.990428	0.994631	0.986619	0.980052	0.993677	0.97134	0.990961
174	0.996069	0.994656	0.999063	0.948135	0.99687	0.995661	0.988598	0.995207	0.941812	0.992682	0.989744	0.984688	0.985413	0.928323	0.976924	0.965996	0.948515	0.984024
175	0.996756	0.997356	0.994156	0.985125	0.993159	0.998441	0.997546	0.993972	0.916892	0.978641	0.950355	0.974043	0.986219	0.870035	0.997198	0.950676	0.999631	0.997745
176	0.999489	0.997682	0.984541	0.985035	0.989839	0.9946	0.983274	0.940866	0.960469	0.97068	0.923788	0.99595	0.98716	0.872043	0.944078	0.971567	0.992813	0.869569
177	0.997976	0.992426	0.993939	0.93641	0.997146	0.983267	0.973239	0.978554	0.965116	0.99266	0.971934	0.916872	0.927885	0.997715	0.984059	0.973685	0.860059	0.959348
178	0.992583	0.987257	0.998735	0.977085	0.985402	0.990735	0.987513	0.972344	0.97888	0.980139	0.980888	0.982686	0.992139	0.933911	0.991882	0.935785	0.930459	0.988232
179	0.993025	0.996956	0.996358	0.999016	0.9867	0.980378	0.998946	0.997743	0.997372	0.995169	0.989362	0.996861	0.984479	0.996053	0.934887	0.941349	0.962161	0.919662
180	0.999489	0.998217	0.990561	0.984169	0.973861	0.998736	0.983006	0.939146	0.990592	0.991226	0.952857	0.989811	0.993675	0.957446	0.996111	0.94374	0.996498	0.991714
181	0.997453	0.98463	0.999668	0.983035	0.983702	0.977116	0.996754	0.989666	0.953685	0.970789	0.980239	0.947435	0.986515	0.973522	0.992632	0.975924	0.94876	0.996175
182	0.997987	0.999788	0.987685	0.996234	0.99204	0.959339	0.991703	0.988699	0.976373	0.944731	0.941308	0.95854	0.991133	0.990907	0.994285	0.9424	0.996102	0.984051
183	0.983973	0.993429	0.999531	0.975539	0.998906	0.997799	0.976424	0.875379	0.965379	0.975133	0.98071	0.948369	0.987546	0.993255	0.955626	0.955459	0.976863	0.970193
184	0.997655	0.988722	0.993599	0.99782	0.969792	0.958435	0.994819	0.989657	0.985997	0.990003	0.985344	0.990909	0.992864	0.993439	0.953231	0.981627	0.999755	0.832236
185	0.994271	0.991787	0.9971	0.987662	0.976798	0.99864	0.991719	0.999114	0.979239	0.980273	0.975705	0.961253	0.998687	0.894969	0.984361	0.9717	0.987148	0.98385
186	0.996954	0.998713	0.996295	0.962621	0.994032	0.994623	0.994439	0.981957	0.996528	0.99934	0.998062	0.96905	0.999578	0.985218	0.989255	0.998428	0.946813	0.962936
187	0.987381	0.991508	0.998529	0.958643	0.972205	0.993756	0.995713	0.982833	0.925493	0.998286	0.998943	0.998807	0.958914	0.978496	0.998833	0.99749	0.98004	0.926957
188	0.996341	0.993437	0.989936	0.995026	0.99511	0.998707	0.989894	0.997896	0.943514	0.983336	0.997918	0.996948	0.947622	0.992124	0.987911	0.983984	0.966456	0.938495
189	0.995724	0.992857	0.998462	0.981078	0.994383	0.975442	0.981496	0.965787	0.994969	0.979766	0.980637	0.991519	0.963595	0.994804	0.977342	0.915273	0.999704	0.995348
190	0.999128	0.993829	0.995177	0.992189	0.976396	0.988967	0.994832	0.993401	0.988017	0.962565	0.998633	0.977919	0.961438	0.979956	0.972777	0.979937	0.94506	0.998814
191	0.992766	0.981534	0.998293	0.999577	0.973114	0.99199	0.98352	0.996306	0.953177	0.982909	0.964407	0.942383	0.995055	0.982553	0.990027	0.978081	0.958424	0.965973
192	0.997269	0.990838	0.99972	0.976827	0.946241	0.999539	0.999556	0.984697	0.96884	0.968261	0.995548	0.993716	0.975092	0.989233	0.995492	0.997063	0.911196	0.942434
193	0.996497	0.994624	0.995823	0.956763	0.996093	0.999139	0.983444	0.996299	0.99682	0.986503	0.999574	0.99121	0.997317	0.949472	0.927384	0.990615	0.968489	0.886724
194	0.998191	0.995431	0.999608	0.963647	0.993513	0.995738	0.974042	0.981686	0.940202	0.943975	0.975034	0.999743	0.998183	0.985941	0.980496	0.980331	0.98691	0.942875
195	0.982449	0.994233	0.996884	0.997436	0.987515	0.966414	0.976023	0.983562	0.962226	0.992168	0.966082	0.990718	0.98825	0.999375	0.998922	0.975308	0.79997	0.970055
196	0.988577	0.998628	0.999318	0.998021	0.985741	0.970944	0.992856	0.954567	0.997657	0.997547	0.98655	0.933006	0.999127	0.999448	0.966753	0.980442	0.987632	0.944899
197	0.996047	0.994665	0.987976	0.989845	0.999404	0.999135	0.963274	0.995614	0.995796	0.984193	0.941234	0.994491	0.962248	0.980968	0.934727	0.931096	0.966656	0.987951
198	0.985466	0.997347	0.991213	0.994965	0.97931	0.995637	0.976015	0.977868	0.988865	0.976706	0.960195	0.993546	0.991247	0.997739	0.993707	0.933354	0.983115	0.980513
199	0.996376	0.983854	0.990502	0.987806	0.982267	0.986083	0.989383	0.954884	0.923769	0.98395	0.978402	0.95313	0.979689	0.773574	0.983042	0.973448	0.885208	0.999128
200	0.998025	0.999389	0.995993	0.995087	0.99981	0.998353	0.981228	0.988066	0.988217	0.948443	0.901078	0.999675	0.965196	0.954496	0.997901	0.994149	0.996966	0.972361
201	0.998218	0.992012	0.997362	0.967112	0.975522	0.985249	0.982971	0.994841	0.988974	0.994442	0.988611	0.967686	0.983984	0.974235	0.961785	0.996949	0.992629	0.942413
202	0.997663	0.98935	0.993387	0.995958	0.994723	0.99378	0.974296	0.965353	0.999502	0.966526	0.873878	0.970269	0.962603	0.998375	0.988897	0.944222	0.99259	0.914533
203	0.995373	0.998125	0.994878	0.998252	0.997192	0.986983	0.994719	0.991967	0.994512	0.994934	0.861378	0.928786	0.962679	0.996648	0.990201	0.87032	0.993923	0.953172
204	0.99992	0.983949	0.995965	0.997728	0.996855	0.971956	0.983234	0.949612	0.940242	0.99061	0.983987	0.98569	0.975013	0.918585	0.985946	0.998855	0.955362	0.940517
205	0.997895	0.996	0.976512	0.988574	0.983402	0.997606	0.995716	0.995624	0.998834	0.969174	0.992508	0.973056	0.970494	0.8946	0.997928	0.995714	0.986231	0.96909
206	0.998993	0.999797	0.99988	0.990878	0.980997	0.974048	0.994182	0.979572	0.964389	0.997894	0.987135	0.988315	0.990597	0.971637	0.969965	0.995732	0.953746	0.966347
207	0.999053	0.998645	0.996109	0.94177	0.985162	0.990144	0.995171	0.989664	0.993136	0.89772	0.995822	0.983598	0.96401	0.960673	0.995081	0.998237	0.994172	0.995096
208	0.999226	0.995489	0.999353	0.997181	0.989995	0.951746	0.9958	0.995257	0.99534	0.990505	0.985337	0.991757	0.977803	0.999722	0.98727	0.937982	0.983484	0.99615
209	0.996624	0.981364	0.997951	0.997187	0.993155	0.997874	0.96349	0.979572	0.98279	0.977428	0.999152	0.967894	0.989917	0.984841	0.965974	0.983381	0.950479	0.851981
210	0.982815	0.991001	0.997981	0.995669	0.993033	0.996327	0.995297	0.977573	0.976135	0.992972	0.996241	0.978715	0.993013	0.990831	0.971648	0.968729	0.964	0.983865
211	0.997798	0.996839	0.985668	0.997626	0.99832	0.981552	0.999641	0.965183	0.996219	0.936771	0.997852	0.99806	0.992351	0.996254	0.942085	0.933329	0.841017	0.93804
212	0.991118	0.985295	0.999505	0.965801	0.947916	0.997342	0.958199	0.985283	0.996247	0.960741	0.9996	0.984367	0.979905	0.994963	0.979413	0.958155	0.947761	0.998329
213	0.999048	0.988191	0.998659	0.994742	0.995623	0.987848	0.991214	0.994683	0.974339	0.968207	0.989558	0.993441	0.995102	0.978232	0.98716	0.992119	0.976035	0.974052
214	0.996432	0.999368	0.999925	0.998939	0.999472	0.999625	0.997057	0.997864	0.990433	0.938624	0.960489	0.984451	0.990098	0.969404	0.98977	0.977854	0.930648	0.990369
215	0.99381	0.996625	0.999866	0.971101	0.989455	0.986903	0.982251	0.997163	0.997384	0.993403	0.968212	0.967333	0.995444	0.968583	0.97889	0.996776	0.995348	0.994455
216	0.996413	0.997209	0.998377	0.992125	0.985169	0.964854	0.985625	0.995422	0.991694	0.983948	0.996308	0.974765	0.991423	0.953327	0.996224	0.979919	0.977252	0.942718
217	0.999397	0.99928	0.990066	0.994012	0.987418	0.992484	0.994586	0.989046	0.99831	0.985922	0.992658	0.936431	0.98533	0.983671	0.979869	0.932884	0.993223	0.996619
218	0.996321	0.993833	0.99462	0.989804	0.973805	0.992671	0.993882	0.984057	0.990578	0.996128	0.994727	0.994275	0.998336	0.903204	0.917339	0.989482	0.953665	0.915555
219	0.988011	0.983566	0.993377	0.990585	0.948486	0.970936	0.971839	0.969003	0.90917	0.990477	0.916024	0.959723	0.933336	0.974602	0.995537	0.993732	0.974963	0.982961
220	0.996211	0.993207	0.986365	0.999198	0.983832	0.975453	0.999423	0.921094	0.986846	0.993561	0.953858	0.958844	0.991815	0.961148	0.968077	0.971869	0.950167	0.989015
221	0.997762	0.993903	0.996167	0.99568	0.994806	0.993547	0.969386	0.98587	0.931932	0.994557	0.971333	0.983685	0.959729	0.983342	0.978124	0.99513	0.999088	0.870258
222	0.998363	0.998391	0.996806	0.991846	0.992841	0.939511	0.990419	0.997868	0.97393	0.992898	0.969844	0.992781	0.988819	0.976175	0.944562	0.961538	0.930313	0.886155
223	0.997211	0.999908	0.997016	0.959974	0.983665	0.944755	0.997856	0.978258	0.989926	0.94562	0.999612	0.995363	0.982396	0.997775	0.96526	0.999039	0.968852	0.979063
224	0.994408	0.988177	0.982471	0.980069	0.977092	0.958924	0.999627	0.987643	0.952965	0.96306	0.99601	0.971628	0.994957	0.969762	0.977538	0.994765	0.99635	0.986826
225	0.996702	0.98331	0.99728	0.959047	0.970204	0.998296	0.978491	0.976232	0.937117	0.928356	0.995575	0.97389	0.98332	0.812678	0.953649	0.990596	0.911428	0.918307
226	0.999796	0.99746	0.99693	0.98634	0.986998	0.99326	0.998259	0.995237	0.959552	0.96798	0.979048	0.99114	0.944629	0.981266	0.994379	0.977663	0.922033	0.964031
227	0.998255	0.97764	0.985618	0.979663	0.994209	0.982504	0.995992	0.988346	0.982859	0.944859	0.960202	0.936249	0.976006	0.997406	0.965226	0.977119	0.953111	0.954467
228	0.997648	0.995197	0.994807	0.964185	0.969271	0.99932	0.989931	0.990139	0.988723	0.991216	0.925434	0.985445	0.958605	0.997356	0.955801	0.953141	0.938017	0.909967
229	0.999297	0.999559	0.995737	0.957308	0.982106	0.999355	0.986512	0.997924	0.966147	0.999097	0.924034	0.994639	0.995694	0.970097	0.990247	0.988647	0.998668	0.998398
230	0.998216	0.999039	0.982369	0.999017	0.980587	0.994461	0.997697	0.99724	0.951248	0.951464	0.986245	0.976917	0.948479	0.992333	0.997105	0.976747	0.979372	0.996431
231	0.997761	0.994555	0.991212	0.995396	0.993104	0.999023	0.99645	0.980933	0.983578	0.995096	0.976286	0.99237	0.996673	0.996734	0.995148	0.991135	0.979476	0.985141
232	0.997339	0.98649	0.994352	0.95583	0.993037	0.999514	0.993675	0.961241	0.975599	0.970054	0.998618	0.993306	0.993732	0.994403	0.982131	0.968476	0.987827	0.97997
233	0.9937	0.968327	0.995391	0.996976	0.999938	0.993564	0.994748	0.996864	0.986701	0.939707	0.995084	0.996756	0.973631	0.988516	0.996694	0.980207	0.972608	0.85256
234	0.99756	0.997949	0.996918	0.97429	0.998869	0.989147	0.998348	0.955445	0.949625	0.988359	0.956701	0.978291	0.995532	0.978416	0.941664	0.988563	0.987471	0.961677
235	0.998175	0.995241	0.984222	0.99944	0.981265	0.993465	0.994153	0.98275	0.991303	0.992902	0.974797	0.981701	0.988333	0.825751	0.918576	0.996229	0.924575	0.947282
236	0.976395	0.996644	0.998323	0.987305	0.958951	0.973718	0.996595	0.970196	0.987903	0.99528	0.991367	0.990745	0.988918	0.956863	0.978074	0.994731	0.952946	0.977762
237	0.999	0.998148	0.996873	0.99048	0.981742	0.964596	0.999041	0.954516	0.946731	0.996664	0.997379	0.996104	0.967595	0.957758	0.967845	0.993158	0.974022	0.982961
238	0.988107	0.997149	0.972002	0.998645	0.984834	0.986242	0.999132	0.98248	0.989489	0.956414	0.982803	0.989431	0.956767	0.983812	0.98511	0.970244	0.978848	0.980885
239	0.992349	0.999565	0.99857	0.99749	0.988764	0.99261	0.984681	0.979713	0.978696	0.955704	0.985238	0.967708	0.983005	0.965397	0.998334	0.956125	0.972989	0.967025
240	0.994715	0.998693	0.994119	0.972874	0.995195	0.992738	0.984017	0.977375	0.981414	0.996179	0.951457	0.991785	0.979687	0.968188	0.991775	0.968729	0.999511	0.998041
241	0.999491	0.99615	0.988045	0.9916	0.998771	0.970836	0.997755	0.989567	0.993863	0.946723	0.997235	0.971874	0.943672	0.912659	0.989486	0.99197	0.998189	0.997618
242	0.999707	0.995668	0.994923	0.997612	0.977867	0.952832	0.998938	0.99736	0.969651	0.936821	0.99217	0.984011	0.995099	0.98865	0.979109	0.987991	0.995333	0.964248
243	0.990837	0.990979	0.994995	0.994002	0.998008	0.99732	0.976333	0.982385	0.993154	0.961197	0.99875	0.932239	0.987186	0.983178	0.945433	0.994123	0.978188	0.946203
244	0.997575	0.993882	0.995816	0.975839	0.974905	0.994347	0.992993	0.982449	0.996061	0.969779	0.981887	0.980804	0.986208	0.988602	0.962032	0.982164	0.962553	0.909677
245	0.995444	0.996601	0.991073	0.990763	0.972893	0.991369	0.994482	0.993152	0.949628	0.9938	0.997213	0.988435	0.996212	0.998653	0.998251	0.990464	0.95557	0.982422
246	0.999201	0.975548	0.999413	0.999605	0.977452	0.993751	0.983367	0.986198	0.992981	0.975218	0.991095	0.864877	0.975061	0.985046	0.967401	0.979669	0.973528	0.993076
247	0.995552	0.999057	0.980918	0.971187	0.992096	0.986489	0.999683	0.996189	0.950901	0.997807	0.963692	0.998839	0.975806	0.930478	0.997937	0.976822	0.992604	0.966168
248	0.992238	0.999406	0.996225	0.969585	0.992919	0.978886	0.996806	0.981889	0.931268	0.978081	0.889558	0.975826	0.991731	0.96116	0.998083	0.951409	0.975002	0.951926
249	0.975016	0.996468	0.977969	0.914753	0.990812	0.992093	0.990069	0.993624	0.988106	0.996653	0.976462	0.985449	0.966914	0.969985	0.945381	0.989333	0.982715	0.945694
250	0.993335	0.997003	0.998811	0.998994	0.965359	0.986107	0.991843	0.959173	0.996591	0.942283	0.999395	0.994111	0.996895	0.980422	0.997563	0.928015	0.985634	0.999329
251	0.997537	0.992036	0.959163	0.982391	0.987674	0.964822	0.974517	0.997941	0.99068	0.964353	0.984073	0.976491	0.990622	0.998012	0.994595	0.96191	0.890818	0.972396
252	0.992967	0.98815	0.997211	0.989998	0.986883	0.999707	0.996337	0.95498	0.989081	0.984654	0.974792	0.970006	0.999304	0.96586	0.99198	0.849012	0.898804	0.980093
253	0.979633	0.995058	0.993359	0.998224	0.989694	0.958616	0.995962	0.990129	0.923652	0.993499	0.998655	0.979159	0.981616	0.916358	0.999048	0.99826	0.973831	0.877124
254	0.99683	0.99848	0.974032	0.990768	0.974784	0.949264	0.986089	0.998009	0.978816	0.922927	0.959602	0.993863	0.927468	0.972705	0.977758	0.997219	0.892597	0.994405
255	0.997328	0.992497	0.994759	0.975343	0.998708	0.996921	0.991173	0.986078	0.981472	0.997798	0.991505	0.993867	0.997997	0.997716	0.978787	0.971356	0.989992	0.814739
256	0.997506	0.989381	0.999166	0.994149	0.995608	0.99771	0.985769	0.98085	0.97181	0.997653	0.970395	0.996105	0.932398	0.999139	0.99653	0.992086	0.979334	0.838455
257	0.994554	0.999169	0.999588	0.9869	0.931697	0.99309	0.996567	0.978699	0.976779	0.989221	0.990406	0.961453	0.996941	0.979721	0.979867	0.985839	0.995849	0.984088
258	0.994405	0.999709	0.997847	0.979909	0.988046	0.952709	0.983553	0.995746	0.994506	0.99076	0.982191	0.999276	0.997977	0.991628	0.990749	0.979216	0.98905	0.954378
259	0.988348	0.998162	0.954836	0.985281	0.986162	0.998109	0.935401	0.929218	0.989818	0.999811	0.997631	0.996787	0.99365	0.947115	0.988149	0.998588	0.884537	0.982115
260	0.997619	0.997189	0.99177	0.992663	0.999303	0.984305	0.996985	0.995963	0.996899	0.973026	0.99996	0.997431	0.99204	0.92248	0.994273	0.996692	0.940686	0.947952
261	0.996405	0.995213	0.997064	0.999443	0.997997	0.988739	0.992792	0.967465	0.988356	0.997642	0.977376	0.995213	0.958361	0.980505	0.9561	0.926984	0.972294	0.937252
262	0.992297	0.988505	0.985909	0.930375	0.976208	0.998179	0.995996	0.997469	0.939511	0.97421	0.976519	0.984727	0.994099	0.982368	0.993109	0.99686	0.973903	0.992405
263	0.989945	0.99744	0.98633	0.979542	0.996811	0.990627	0.996845	0.947128	0.954697	0.984728	0.997742	0.979724	0.982041	0.947137	0.996736	0.995237	0.970447	0.935326
264	0.989075	0.99457	0.99941	0.99417	0.989713	0.996842	0.990772	0.986181	0.883002	0.996138	0.994197	0.99695	0.933182	0.895246	0.94505	0.985192	0.967387	0.859836
265	0.993075	0.998636	0.998553	0.990654	0.991363	0.967456	0.993072	0.979452	0.971816	0.971999	0.984867	0.979101	0.98822	0.983587	0.989662	0.967189	0.923076	0.982416
266	0.98854	0.988874	0.998892	0.997034	0.996106	0.999005	0.999222	0.99774	0.984214	0.991145	0.987732	0.971849	0.989522	0.982068	0.955306	0.95298	0.999467	0.994894
267	0.994713	0.998879	0.999207	0.975717	0.999676	0.992936	0.991798	0.971877	0.977995	0.964254	0.987122	0.992848	0.933255	0.990169	0.969248	0.992482	0.980748	0.93549
268	0.997774	0.972059	0.996903	0.998037	0.999611	0.997548	0.985574	0.993235	0.98387	0.929529	0.982786	0.984354	0.99185	0.927082	0.912167	0.977121	0.980251	0.960059
269	0.995409	0.988926	0.99194	0.995551	0.999594	0.975338	0.976241	0.984874	0.961075	0.995594	0.985711	0.974223	0.991439	0.966979	0.982965	0.997947	0.986324	0.940954
270	0.992934	0.994147	0.999395	0.998743	0.995644	0.983279	0.996134	0.998489	0.999617	0.992528	0.993563	0.977191	0.996845	0.997114	0.989259	0.978865	0.977542	0.976833
271	0.99965	0.99756	0.99273	0.98664	0.978531	0.997773	0.982023	0.967021	0.960324	0.972095	0.979847	0.922727	0.990152	0.987737	0.995644	0.984531	0.946568	0.959186
272	0.996221	0.989461	0.997678	0.996547	0.993704	0.969894	0.952146	0.992738	0.996385	0.96634	0.98394	0.971513	0.997742	0.987548	0.959513	0.988808	0.98269	0.907535
273	0.997207	0.999747	0.982463	0.988963	0.998032	0.972158	0.997069	0.991813	0.992775	0.91491	0.996711	0.964151	0.984082	0.976249	0.992695	0.997243	0.942139	0.993422
274	0.996266	0.930222	0.998551	0.974286	0.998053	0.980067	0.996534	0.981211	0.968733	0.998616	0.99083	0.966725	0.984802	0.982861	0.98213	0.99888	0.922333	0.989856
275	0.999066	0.990873	0.994969	0.987104	0.959864	0.992827	0.996023	0.936375	0.967749	0.971027	0.992562	0.949265	0.964351	0.898431	0.995288	0.965289	0.981101	0.959282
276	0.996905	0.990999	0.997705	0.968076	0.986556	0.995332	0.992154	0.988064	0.964953	0.982796	0.909103	0.989283	0.981761	0.999917	0.979998	0.971106	0.892602	0.977296
277	0.993039	0.989092	0.997833	0.987934	0.989338	0.939217	0.999591	0.984031	0.999434	0.988157	0.998037	0.982032	0.988824	0.990668	0.985323	0.998346	0.985747	0.918823
278	0.996966	0.996267	0.98482	0.953142	0.999301	0.981978	0.98939	0.998584	0.962332	0.989514	0.995905	0.999599	0.980681	0.956185	0.974783	0.984172	0.982038	0.997611
279	0.996961	0.994498	0.997999	0.99172	0.989466	0.989778	0.991246	0.993406	0.983963	0.996028	0.948576	0.994696	0.967568	0.987603	0.995851	0.967199	0.996788	0.936601
280	0.998192	0.999288	0.95589	0.986559	0.992706	0.996354	0.993737	0.978033	0.99633	0.972597	0.974967	0.994941	0.978463	0.998842	0.996767	0.996931	0.968199	0.919602
281	0.995913	0.998013	0.982426	0.992171	0.995514	0.985687	0.990788	0.943746	0.94283	0.94227	0.996927	0.993225	0.990909	0.956791	0.997043	0.975507	0.951068	0.971854
282	0.987697	0.997164	0.996503	0.996808	0.983158	0.992533	0.998172	0.903486	0.954251	0.996385	0.967223	0.976957	0.970937	0.997403	0.96045	0.992584	0.959764	0.968656
283	0.994448	0.99341	0.983098	0.981374	0.994897	0.991558	0.984173	0.989651	0.986779	0.968787	0.99255	0.988058	0.933927	0.98918	0.987501	0.994977	0.942135	0.859632
284	0.988981	0.99458	0.997901	0.996168	0.998974	0.997283	0.992066	0.996901	0.995757	0.975215	0.988002	0.915523	0.998121	0.964779	0.926813	0.986979	0.993648	0.917683
285	0.993526	0.994317	0.998599	0.986472	0.998394	0.992154	0.995181	0.991958	0.9402	0.968922	0.996419	0.985457	0.99126	0.984276	0.978089	0.933475	0.98735	0.968338
286	0.998948	0.994193	0.973031	0.979035	0.996203	0.998134	0.998788	0.999649	0.997746	0.988621	0.98053	0.968069	0.929468	0.986379	0.993375	0.995379	0.938267	0.909503
287	0.995481	0.998631	0.993014	0.992658	0.999515	0.988715	0.977511	0.977491	0.946788	0.998357	0.918618	0.985538	0.979124	0.990522	0.976513	0.99398	0.989844	0.917383
288	0.997898	0.9967	0.997027	0.998606	0.989665	0.9658	0.994296	0.987674	0.978546	0.981314	0.981629	0.982361	0.933808	0.98781	0.980632	0.980468	0.989756	0.917931
289	0.994802	0.996846	0.999302	0.995597	0.986278	0.979916	0.992828	0.995136	0.963877	0.973795	0.99038	0.951405	0.952811	0.951968	0.936702	0.995204	0.991039	0.970998
290	0.984987	0.999497	0.993428	0.974238	0.921924	0.991061	0.992608	0.997511	0.997899	0.99375	0.964839	0.97712	0.969907	0.894571	0.993093	0.967314	0.961152	0.990365
291	0.999945	0.997857	0.999745	0.979158	0.987191	0.995461	0.988868	0.970535	0.975121	0.992461	0.9937	0.989527	0.98531	0.98209	0.993952	0.996098	0.958257	0.96111
292	0.998376	0.997743	0.999036	0.998747	0.996527	0.971566	0.976043	0.999148	0.9878	0.970986	0.995998	0.975402	0.954229	0.997394	0.991486	0.981684	0.996801	0.991881
293	0.986965	0.995427	0.996592	0.984114	0.991282	0.946181	0.993073	0.993277	0.993361	0.998751	0.996567	0.979893	0.987584	0.962559	0.974687	0.917362	0.911739	0.953479
294	0.999591	0.997869	0.999945	0.960559	0.984496	0.993076	0.997657	0.960731	0.98528	0.99615	0.973367	0.977655	0.997256	0.988135	0.981527	0.995101	0.95726	0.997729
295	0.998834	0.998379	0.99132	0.945696	0.985188	0.993046	0.968325	0.998091	0.988599	0.969929	0.997397	0.957648	0.994312	0.987949	0.96899	0.998632	0.967941	0.987679
296	0.995479	0.999558	0.956724	0.996363	0.984978	0.972215	0.99698	0.983343	0.986766	0.984142	0.987509	0.937355	0.967804	0.914969	0.997431	0.943695	0.989739	0.990626
297	0.999286	0.97878	0.992612	0.999655	0.999702	0.985426	0.979035	0.987669	0.965199	0.999468	0.999177	0.961362	0.996668	0.995812	0.979723	0.99867	0.974114	0.881273
298	0.995234	0.989804	0.989236	0.997348	0.994871	0.994665	0.998957	0.981988	0.992118	0.968052	0.978812	0.999067	0.952995	0.919842	0.99165	0.970118	0.937852	0.995472
299	0.998728	0.962988	0.988045	0.9992	0.954445	0.982169	0.999755	0.96419	0.994275	0.998965	0.931006	0.995862	0.990034	0.955618	0.998749	0.911766	0.97971	0.980279
300	0.998814	0.990567	0.996944	0.994596	0.99614	0.988005	0.932853	0.98825	0.976398	0.989561	0.987823	0.976512	0.996177	0.956635	0.960827	0.972425	0.991476	0.999199
301	0.998964	0.995469	0.99908	0.990249	0.977674	0.981113	0.996475	0.986957	0.96627	0.995116	0.921653	0.978512	0.995372	0.957374	0.9853	0.952942	0.994172	0.98197
302	0.99326	0.997987	0.994557	0.997514	0.998161	0.939632	0.989327	0.995365	0.991386	0.904715	0.995649	0.972326	0.985721	0.835875	0.983352	0.99547	0.998807	0.997691
303	0.997367	0.998884	0.993934	0.990742	0.995112	0.993981	0.982779	0.990763	0.989784	0.97296	0.997112	0.999375	0.969642	0.986278	0.971165	0.981077	0.948817	0.979706
304	0.997285	0.999275	0.995166	0.952277	0.967237	0.948568	0.994843	0.975396	0.98742	0.991868	0.992253	0.98363	0.979996	0.989351	0.979887	0.999585	0.998996	0.973657
305	0.99484	0.994852	0.998902	0.986655	0.988584	0.975476	0.999903	0.9493	0.976524	0.972914	0.999132	0.974158	0.981063	0.96678	0.958834	0.978801	0.989552	0.925595
306	0.98598	0.990588	0.982511	0.988023	0.990625	0.997516	0.993178	0.999257	0.968684	0.972671	0.914235	0.987229	0.913762	0.963328	0.989394	0.981634	0.905777	0.994231
307	0.999401	0.989962	0.991275	0.999771	0.975627	0.985843	0.986243	0.997226	0.997431	0.981116	0.977152	0.96804	0.989603	0.991854	0.916082	0.97181	0.986458	0.988217
308	0.993968	0.989836	0.998989	0.989425	0.991332	0.952433	0.998157	0.98299	0.989651	0.991386	0.997224	0.893799	0.961236	0.996699	0.989682	0.978914	0.982618	0.902425
309	0.995714	0.998227	0.976764	0.98573	0.952558	0.98232	0.998607	0.932475	0.971139	0.946968	0.975174	0.961655	0.965256	0.945802	0.997352	0.994595	0.977087	0.991375
310	0.996678	0.985322	0.992618	0.996163	0.986758	0.988692	0.99772	0.970638	0.973792	0.982858	0.993313	0.99662	0.998601	0.987134	0.998529	0.989364	0.994605	0.94719
311	0.995417	0.98617	0.998841	0.994927	0.986605	0.99292	0.986514	0.989076	0.966423	0.976347	0.995304	0.967811	0.998498	0.837024	0.980253	0.974039	0.941079	0.900449
312	0.995527	0.997915	0.988374	0.9848	0.975368	0.995251	0.982235	0.988192	0.983582	0.976202	0.99859	0.994752	0.986519	0.987283	0.938911	0.99473	0.984486	0.981798
313	0.983206	0.994206	0.987948	0.997878	0.999608	0.993103	0.994241	0.991807	0.989639	0.987183	0.978805	0.989469	0.981098	0.987331	0.988608	0.974154	0.986282	0.931762
314	0.999813	0.980375	0.989929	0.961912	0.989317	0.958271	0.99538	0.989173	0.976168	0.999163	0.962742	0.979937	0.969033	0.98917	0.997893	0.995819	0.989428	0.877793
315	0.9949	0.982586	0.990577	0.962718	0.985056	0.999206	0.995884	0.961554	0.968986	0.989755	0.984757	0.991546	0.964782	0.92356	0.995321	0.951545	0.972598	0.998246
316	0.998545	0.996781	0.995867	0.990874	0.972678	0.990108	0.995049	0.982778	0.976823	0.981739	0.990094	0.994314	0.999659	0.98733	0.959185	0.985017	0.992363	0.990554
317	0.994665	0.999546	0.998534	0.997302	0.999544	0.989232	0.998678	0.985568	0.999447	0.989333	0.971005	0.770092	0.992011	0.990127	0.943306	0.992235	0.985508	0.949145
318	0.996284	0.986966	0.999168	0.996673	0.99912	0.997938	0.956589	0.980859	0.984919	0.957622	0.9917	0.932699	0.990731	0.997025	0.91634	0.998849	0.994147	0.986338
319	0.991829	0.999596	0.989362	0.993935	0.997156	0.997075	0.981253	0.985202	0.958905	0.96088	0.993705	0.991477	0.9848	0.953624	0.990623	0.988545	0.994915	0.949843
320	0.996615	0.985423	0.996511	0.990711	0.982602	0.977141	0.998385	0.938064	0.979092	0.983839	0.967314	0.993612	0.994245	0.958636	0.990351	0.998723	0.990889	0.989999
321	0.994103	0.997853	0.993316	0.980243	0.999423	0.994523	0.998022	0.991682	0.998417	0.916302	0.983042	0.971261	0.999686	0.99785	0.988161	0.957664	0.986176	0.918401
322	0.999537	0.995072	0.998205	0.971268	0.996825	0.966906	0.997181	0.947934	0.965527	0.995195	0.996009	0.963983	0.981972	0.909725	0.998802	0.920921	0.971193	0.972365
323	0.994547	0.992491	0.999826	0.993856	0.999624	0.991819	0.979653	0.964942	0.999403	0.99142	0.988028	0.984921	0.975145	0.981866	0.988196	0.998582	0.972654	0.944004
324	0.995305	0.994321	0.965322	0.979826	0.968812	0.979157	0.989851	0.998012	0.974122	0.980277	0.998865	0.99519	0.981006	0.994927	0.994515	0.986925	0.924533	0.991709
325	0.997805	0.98963	0.99727	0.990996	0.991893	0.971227	0.996484	0.980467	0.992092	0.999182	0.972392	0.992806	0.937384	0.945478	0.989354	0.957635	0.95731	0.990749
326	0.998674	0.98923	0.987054	0.985322	0.992868	0.999609	0.998411	0.977102	0.925844	0.920448	0.976021	0.982791	0.956947	0.957795	0.959844	0.994023	0.99726	0.983541
327	0.998591	0.994918	0.994644	0.992099	0.99518	0.972832	0.980195	0.966722	0.992546	0.991737	0.981776	0.993126	0.981471	0.986026	0.961811	0.968885	0.934165	0.957082
328	0.998556	0.997	0.990202	0.999794	0.997193	0.897185	0.991943	0.990099	0.988396	0.999241	0.952658	0.973083	0.995962	0.95227	0.939967	0.994339	0.984004	0.979477
329	0.980399	0.981512	0.975349	0.976752	0.981676	0.994058	0.994231	0.920165	0.997818	0.920323	0.983628	0.937542	0.952491	0.987498	0.999981	0.999488	0.92433	0.897794
330	0.998565	0.996364	0.995641	0.991117	0.999944	0.984894	0.994638	0.977494	0.965107	0.986953	0.958648	0.949647	0.981985	0.984906	0.988451	0.931467	0.982467	0.988367
331	0.9907	0.950435	0.990925	0.99173	0.986503	0.996982	0.997322	0.994034	0.994018	0.959357	0.990865	0.997954	0.986911	0.957684	0.984709	0.979328	0.94104	0.964603
332	0.997245	0.978064	0.999397	0.992948	0.994332	0.988303	0.983528	0.995882	0.983493	0.993414	0.999201	0.994848	0.976	0.994528	0.997562	0.941834	0.998801	0.986461
333	0.99892	0.988284	0.981334	0.988698	0.997563	0.988302	0.972242	0.994744	0.982933	0.990806	0.992758	0.975346	0.999694	0.987597	0.951125	0.991055	0.96028	0.994563
334	0.999048	0.995329	0.988647	0.989344	0.994601	0.988052	0.995968	0.991823	0.987815	0.996755	0.958332	0.95434	0.978804	0.984346	0.983076	0.994824	0.943122	0.910478
335	0.999879	0.990365	0.98676	0.990357	0.996174	0.967277	0.984199	0.96919	0.934324	0.996263	0.969464	0.995413	0.969971	0.918592	0.992175	0.917834	0.998648	0.936436
336	0.999964	0.999019	0.992273	0.994247	0.982755	0.959543	0.992549	0.997997	0.995498	0.928486	0.981355	0.987513	0.980743	0.971197	0.976013	0.97687	0.951493	0.999371
337	0.988157	0.992509	0.992881	0.92844	0.984778	0.991611	0.986193	0.997192	0.984065	0.992663	0.970124	0.996213	0.987922	0.871725	0.985076	0.973259	0.990093	0.938391
338	0.997448	0.978172	0.997023	0.989414	0.971904	0.984904	0.972702	0.955913	0.979773	0.996848	0.991655	0.981564	0.94874	0.970927	0.985155	0.982839	0.994981	0.996513
339	0.997303	0.99012	0.993935	0.96664	0.994414	0.961179	0.982605	0.979359	0.978399	0.925385	0.997945	0.961103	0.971281	0.992827	0.895184	0.988237	0.990856	0.994667
340	0.997604	0.995747	0.995748	0.971483	0.99292	0.992219	0.998828	0.963205	0.990884	0.964204	0.980174	0.971406	0.968944	0.951915	0.966935	0.92353	0.990572	0.898838
341	0.998781	0.986331	0.997078	0.99927	0.989719	0.999127	0.971242	0.979401	0.992457	0.998748	0.985291	0.997556	0.994239	0.916277	0.971545	0.990476	0.977198	0.885123
342	0.999369	0.988928	0.977022	0.996898	0.985976	0.997712	0.965337	0.995016	0.995515	0.964686	0.968429	0.975443	0.993416	0.969638	0.99126	0.916697	0.975129	0.964225
343	0.997626	0.990743	0.984985	0.993068	0.999519	0.99886	0.973011	0.988492	0.913713	0.981867	0.948703	0.999129	0.99166	0.95182	0.988703	0.99555	0.975007	0.986842
344	0.998697	0.997794	0.997626	0.998271	0.993365	0.941631	0.997255	0.980461	0.970924	0.967638	0.999196	0.969111	0.956589	0.989612	0.981499	0.926958	0.987879	0.977273
345	0.997483	0.98382	0.998144	0.991801	0.994394	0.99974	0.987538	0.935196	0.966055	0.953796	0.972322	0.97012	0.962791	0.991217	0.977608	0.959123	0.998134	0.97373
346	0.997809	0.985209	0.999513	0.998726	0.999849	0.999201	0.986684	0.993096	0.967248	0.998176	0.997145	0.989586	0.977969	0.966147	0.9804	0.958827	0.977258	0.980433
347	0.994321	0.996305	0.999964	0.99147	0.99028	0.982471	0.997607	0.963086	0.956335	0.952143	0.99423	0.980371	0.992131	0.97877	0.975749	0.997168	0.993115	0.929695
348	0.998697	0.978571	0.987383	0.976898	0.989009	0.9916	0.972736	0.979655	0.975246	0.981611	0.957774	0.972428	0.954541	0.905108	0.949863	0.981071	0.938125	0.954751
349	0.998195	0.985904	0.998386	0.982597	0.999694	0.934862	0.996643	0.994311	0.932423	0.933115	0.996404	0.99672	0.969615	0.972347	0.97223	0.97865	0.946402	0.966049
350	0.999123	0.996567	0.99833	0.997022	0.950842	0.991204	0.997025	0.96095	0.991503	0.999755	0.997067	0.975275	0.984441	0.965546	0.975598	0.987893	0.981618	0.999067
351	0.987161	0.995741	0.951838	0.986483	0.994432	0.989347	0.993212	0.997142	0.956958	0.985003	0.991545	0.968156	0.961979	0.96733	0.993527	0.985175	0.989543	0.995566
352	0.999709	0.990667	0.998921	0.988373	0.974173	0.994714	0.981146	0.998731	0.994963	0.912066	0.977463	0.99457	0.978506	0.997531	0.981153	0.990082	0.977558	0.990175
353	0.998787	0.995635	0.987106	0.978179	0.998225	0.986525	0.982964	0.977693	0.996108	0.97884	0.990069	0.979826	0.989685	0.972651	0.918979	0.954819	0.965166	0.897271
354	0.987081	0.986628	0.998148	0.982767	0.983758	0.990176	0.998791	0.930343	0.974372	0.973069	0.997287	0.988008	0.943612	0.98025	0.996107	0.991885	0.991794	0.955048
355	0.991255	0.997459	0.99729	0.988001	0.993409	0.993533	0.996418	0.996892	0.963357	0.988804	0.95552	0.961952	0.987938	0.834119	0.981298	0.985467	0.990038	0.998564
356	0.996037	0.962746	0.997742	0.999328	0.97544	0.998526	0.991326	0.977544	0.999704	0.97299	0.99514	0.992479	0.983105	0.987801	0.922669	0.991383	0.988718	0.969975
357	0.989146	0.989843	0.999282	0.999435	0.996974	0.990145	0.977096	0.98554	0.990629	0.987908	0.987604	0.952064	0.973863	0.997594	0.991823	0.994738	0.992206	0.982311
358	0.997689	0.990587	0.989716	0.964746	0.998302	0.984655	0.997348	0.996599	0.986205	0.969454	0.988127	0.987291	0.92868	0.967462	0.986169	0.88469	0.965989	0.964465
359	0.975323	0.989882	0.988021	0.988069	0.976592	0.992289	0.995456	0.975028	0.997368	0.969859	0.992051	0.987902	0.987564	0.993227	0.988688	0.963145	0.973052	0.946693
360	0.999835	0.987146	0.999723	0.990431	0.999548	0.995219	0.995965	0.983292	0.99308	0.992541	0.987577	0.953872	0.993794	0.976253	0.890932	0.986913	0.978564	0.958482
361	0.989926	0.997245	0.988118	0.991693	0.983717	0.982641	0.983117	0.985694	0.991838	0.988636	0.981757	0.97333	0.971433	0.994965	0.99141	0.945394	0.914463	0.964541
362	0.999602	0.993622	0.993562	0.984023	0.987877	0.983155	0.995345	0.99293	0.970851	0.998215	0.992278	0.996056	0.986034	0.992003	0.993749	0.997616	0.993677	0.947343
363	0.991964	0.999296	0.996063	0.988351	0.988069	0.988309	0.996444	0.992203	0.964294	0.993574	0.97571	0.951334	0.993783	0.970589	0.991252	0.953294	0.967754	0.967552
364	0.996805	0.999745	0.994747	0.989161	0.99328	0.976551	0.997219	0.96672	0.973594	0.97865	0.970733	0.974953	0.999135	0.992743	0.950206	0.968138	0.981992	0.915789
365	0.987764	0.995587	0.999359	0.977548	0.989436	0.974522	0.993304	0.991594	0.960163	0.978097	0.930835	0.999743	0.996857	0.99234	0.975602	0.99905	0.934917	0.987783
366	0.987063	0.999287	0.996934	0.996641	0.994534	0.989685	0.998542	0.995709	0.965011	0.995672	0.914925	0.989612	0.99418	0.96689	0.947152	0.935769	0.997259	0.969554
367	0.988407	0.998696	0.999726	0.999552	0.994748	0.970832	0.996488	0.98064	0.964453	0.993931	0.99577	0.977045	0.991539	0.98858	0.990024	0.999775	0.9699	0.873576
368	0.992982	0.99455	0.99236	0.978628	0.993656	0.993124	0.984075	0.914406	0.953923	0.98233	0.955752	0.993227	0.970473	0.927342	0.994934	0.936286	0.93159	0.97962
369	0.990288	0.995925	0.996984	0.972513	0.973903	0.958357	0.999334	0.995298	0.977541	0.941889	0.999776	0.973446	0.989332	0.998554	0.943671	0.962924	0.951864	0.985815
370	0.992581	0.995762	0.998633	0.998939	0.981621	0.997127	0.994771	0.995618	0.99541	0.967214	0.994972	0.993386	0.990233	0.999633	0.991425	0.947847	0.965286	0.986757
371	0.99966	0.999699	0.999288	0.991405	0.998157	0.994189	0.986972	0.993248	0.987644	0.979241	0.939466	0.994518	0.94796	0.928897	0.991433	0.99398	0.94483	0.989654
372	0.997001	0.999511	0.99757	0.987256	0.993966	0.992765	0.999796	0.999293	0.993872	0.996262	0.989135	0.986364	0.996889	0.971032	0.976382	0.959064	0.994738	0.941396
373	0.998605	0.996135	0.992485	0.999963	0.999798	0.977111	0.998483	0.963913	0.986511	0.996382	0.96012	0.996043	0.950017	0.994846	0.99503	0.999458	0.994716	0.942297
374	0.9968	0.999103	0.976527	0.966808	0.99262	0.983132	0.991924	0.992261	0.997831	0.981356	0.993256	0.995539	0.98767	0.981684	0.982567	0.982785	0.965162	0.972
375	0.997704	0.996247	0.994993	0.994563	0.985334	0.996453	0.992324	0.986156	0.997583	0.975627	0.96838	0.998345	0.984001	0.936038	0.997652	0.999897	0.998775	0.958801
376	0.99733	0.99669	0.979977	0.982355	0.993783	0.967177	0.997257	0.992368	0.995968	0.99785	0.998544	0.962239	0.989194	0.988054	0.994064	0.9334	0.96187	0.994177
377	0.99908	0.96035	0.996229	0.990139	0.915663	0.960945	0.991138	0.93759	0.984306	0.992059	0.976012	0.996315	0.980949	0.983649	0.954735	0.995738	0.957086	0.93637
378	0.999551	0.993766	0.989193	0.970951	0.983418	0.990639	0.998029	0.999071	0.990242	0.97831	0.998742	0.997257	0.948318	0.995362	0.984505	0.941018	0.991843	0.996536
379	0.995625	0.998045	0.987667	0.996255	0.961881	0.997453	0.992208	0.964236	0.924309	0.997872	0.992514	0.988203	0.939464	0.986443	0.968832	0.993725	0.985344	0.982823
380	0.997135	0.994418	0.995152	0.997729	0.999907	0.987561	0.985337	0.919944	0.992889	0.985744	0.988346	0.996064	0.991675	0.983647	0.990173	0.987125	0.923486	0.969125
381	0.983714	0.990768	0.991872	0.971049	0.988534	0.993614	0.995175	0.983115	0.999699	0.989761	0.992314	0.969129	0.998318	0.987505	0.973401	0.937755	0.890156	0.940006
382	0.996584	0.999983	0.983937	0.997832	0.9945	0.996183	0.97801	0.994518	0.995736	0.996714	0.904135	0.980302	0.976848	0.982891	0.992756	0.939368	0.996645	0.990209
383	0.994129	0.999422	0.999334	0.989138	0.991047	0.998832	0.979082	0.982496	0.986154	0.985128	0.994721	0.992427	0.97795	0.91813	0.950576	0.99524	0.987335	0.984545
384	0.976517	0.988642	0.994779	0.996799	0.995166	0.978397	0.993042	0.997696	0.994245	0.989325	0.982276	0.983551	0.97523	0.989513	0.974398	0.999787	0.996581	0.972781
385	0.993194	0.99432	0.984123	0.997437	0.994238	0.953159	0.990097	0.994596	0.919945	0.99559	0.953242	0.992084	0.968566	0.977757	0.999114	0.997094	0.970862	0.854813
386	0.99857	0.987595	0.984321	0.993869	0.989188	0.994297	0.985795	0.992186	0.878324	0.957847	0.990986	0.995528	0.996475	0.989762	0.947422	0.992829	0.963279	0.905898
387	0.986311	0.997304	0.998078	0.97902	0.995121	0.99246	0.991234	0.998126	0.989155	0.999722	0.999638	0.959125	0.996286	0.976247	0.972281	0.993451	0.997885	0.976254
388	0.996788	0.990431	0.993504	0.995479	0.977019	0.996105	0.98663	0.972838	0.990566	0.996532	0.986762	0.998506	0.994897	0.900707	0.976747	0.982591	0.989867	0.987992
389	0.998449	0.983047	0.988696	0.991601	0.981256	0.990551	0.989202	0.998231	0.973773	0.989298	0.995522	0.995311	0.99901	0.99151	0.996233	0.992526	0.997413	0.83714
390	0.996572	0.998418	0.994811	0.994038	0.970517	0.996276	0.99779	0.993198	0.992871	0.980052	0.951925	0.95544	0.992122	0.996725	0.980253	0.986842	0.993231	0.995268
391	0.989139	0.998004	0.995792	0.98879	0.990892	0.998889	0.998468	0.992294	0.948909	0.956341	0.997292	0.980472	0.959438	0.998052	0.994928	0.996773	0.986819	0.961983
392	0.99678	0.998203	0.98889	0.995453	0.997757	0.989707	0.998137	0.994104	0.987107	0.911084	0.978752	0.989415	0.979797	0.998883	0.996849	0.961449	0.976275	0.979947
393	0.988092	0.987817	0.997613	0.994231	0.996876	0.995055	0.988771	0.984024	0.990949	0.962321	0.981757	0.991344	0.999064	0.958664	0.96121	0.972332	0.991164	0.961418
394	0.999373	0.98841	0.988113	0.997712	0.996611	0.999004	0.993784	0.985992	0.971862	0.997527	0.974707	0.990562	0.997174	0.89231	0.984248	0.990021	0.883336	0.973078
395	0.997088	0.998453	0.999454	0.991316	0.998531	0.990803	0.998742	0.976341	0.990618	0.968853	0.999776	0.945976	0.99164	0.969859	0.983889	0.955863	0.978282	0.980491
396	0.992112	0.994175	0.998911	0.965085	0.955672	0.991756	0.999314	0.983804	0.99312	0.994985	0.998655	0.973577	0.973509	0.965401	0.996838	0.933839	0.961495	0.991786
397	0.997834	0.99718	0.998524	0.991121	0.987847	0.971435	0.98147	0.978206	0.911202	0.990911	0.97982	0.980477	0.983855	0.994181	0.947159	0.985247	0.928699	0.969558
398	0.999097	0.969305	0.993689	0.980451	0.993481	0.996064	0.99468	0.995383	0.97199	0.98887	0.984621	0.899847	0.927279	0.987529	0.94377	0.99688	0.996243	0.995466
399	0.977759	0.991506	0.981413	0.982512	0.988676	0.988251	0.985678	0.97903	0.981824	0.956706	0.939113	0.990543	0.963694	0.939163	0.958651	0.945116	0.996847	0.973101
400	0.982076	0.996424	0.997006	0.988739	0.99559	0.998356	0.990282	0.983028	0.936316	0.965221	0.997425	0.973077	0.968764	0.971887	0.783349	0.992912	0.968353	0.929759
401	0.99896	0.986073	0.999121	0.999758	0.99067	0.99669	0.995013	0.997514	0.990161	0.973594	0.985597	0.991137	0.99622	0.946259	0.970549	0.968675	0.945346	0.947144
402	0.999465	0.999196	0.995463	0.977814	0.987037	0.995829	0.997323	0.99212	0.972082	0.986019	0.972445	0.990305	0.993653	0.982962	0.969359	0.979014	0.995994	0.982265
403	0.997978	0.997474	0.998845	0.915447	0.994163	0.998523	0.986711	0.960412	0.946266	0.992015	0.971261	0.948991	0.996355	0.971987	0.996902	0.967476	0.965826	0.998494
404	0.998287	0.98984	0.997818	0.998821	0.990813	0.981667	0.98327	0.998425	0.996379	0.998091	0.996285	0.974097	0.999767	0.938001	0.98195	0.991567	0.997985	0.904425
405	0.995795	0.993491	0.984546	0.94227	0.989977	0.983962	0.998929	0.9468	0.988524	0.998467	0.99793	0.995422	0.983673	0.983664	0.966345	0.849782	0.939616	0.997939
406	0.996406	0.993024	0.996508	0.99496	0.993408	0.998933	0.993454	0.997896	0.999693	0.961621	0.964099	0.994512	0.978023	0.971107	0.950279	0.989858	0.985268	0.935922
407	0.991542	0.997529	0.999791	0.99249	0.999224	0.9859	0.998772	0.998262	0.991484	0.973085	0.969657	0.997142	0.933611	0.977367	0.962624	0.959213	0.94407	0.970985
408	0.997309	0.98526	0.98823	0.993274	0.967741	0.98389	0.976086	0.971136	0.957919	0.997982	0.993911	0.99868	0.958961	0.992231	0.99919	0.982453	0.999819	0.968522
409	0.992271	0.999607	0.998218	0.996552	0.987549	0.990749	0.999319	0.990469	0.989952	0.991104	0.994081	0.967385	0.997596	0.969724	0.985366	0.990502	0.933801	0.988025
410	0.999965	0.997297	0.998948	0.995858	0.995368	0.995019	0.993421	0.984513	0.972825	0.971325	0.996816	0.974285	0.969802	0.932069	0.993241	0.965846	0.981905	0.963447
411	0.984293	0.994364	0.993481	0.99048	0.994395	0.961821	0.989132	0.986203	0.985344	0.995537	0.99482	0.958205	0.983331	0.998878	0.996542	0.999633	0.991824	0.975178
412	0.987659	0.974084	0.996718	0.955218	0.996413	0.987539	0.991908	0.995048	0.975622	0.99792	0.999791	0.994968	0.996712	0.935087	0.993221	0.970851	0.968611	0.930858
413	0.999083	0.989015	0.999928	0.997991	0.993387	0.997666	0.994559	0.994926	0.971592	0.986622	0.994519	0.956102	0.984516	0.955278	0.993024	0.994041	0.99251	0.999359
414	0.992118	0.98877	0.995721	0.950708	0.997696	0.999757	0.993076	0.993413	0.9534	0.984112	0.971374	0.953336	0.993065	0.975415	0.979612	0.952762	0.994751	0.90953
415	0.992234	0.995231	0.992432	0.985427	0.99944	0.996286	0.990158	0.986603	0.961797	0.991926	0.993844	0.990654	0.995409	0.956746	0.990122	0.990315	0.964177	0.959179
416	0.99124	0.981779	0.994381	0.994512	0.992321	0.991855	0.993005	0.988115	0.994623	0.97448	0.969584	0.986688	0.984451	0.992075	0.993361	0.985844	0.991439	0.97784
417	0.993251	0.996891	0.986116	0.973784	0.999697	0.976622	0.97211	0.952524	0.964255	0.953722	0.993383	0.958684	0.989908	0.98101	0.952114	0.996861	0.944935	0.996276
418	0.98517	0.997631	0.993893	0.999645	0.992645	0.993498	0.999374	0.998004	0.90726	0.995646	0.998901	0.978242	0.995598	0.949258	0.962239	0.998356	0.988319	0.978235
419	0.993651	0.999657	0.99606	0.988817	0.985018	0.995116	0.999064	0.998651	0.998493	0.990524	0.988067	0.926623	0.947509	0.997373	0.966923	0.999003	0.974445	0.877483
420	0.983632	0.999688	0.998002	0.99013	0.97976	0.980775	0.996265	0.991129	0.964382	0.967273	0.998658	0.995555	0.934801	0.99207	0.989712	0.991567	0.998796	0.900851
421	0.997161	0.991312	0.99526	0.996044	0.997925	0.991927	0.987304	0.99265	0.995793	0.999535	0.994476	0.970863	0.986419	0.980304	0.98843	0.99756	0.971514	0.970519
422	0.995606	0.998456	0.993594	0.974827	0.993953	0.988301	0.998552	0.981287	0.998377	0.993282	0.981246	0.994724	0.990118	0.93484	0.979725	0.924153	0.965932	0.85896
423	0.997679	0.997561	0.990805	0.974655	0.991344	0.978154	0.98146	0.989005	0.977834	0.99618	0.993811	0.979035	0.986847	0.93881	0.998173	0.9227	0.995295	0.958997
424	0.996091	0.993704	0.99097	0.962409	0.96354	0.994688	0.989077	0.9935	0.965879	0.971687	0.996755	0.988248	0.991436	0.971157	0.973533	0.951151	0.998711	0.863042
425	0.997802	0.998113	0.998351	0.980139	0.998133	0.988235	0.998737	0.990205	0.956588	0.996841	0.976833	0.999033	0.984172	0.999417	0.995938	0.990893	0.995875	0.986948
426	0.99522	0.992925	0.981834	0.995313	0.981151	0.994494	0.983673	0.997233	0.989292	0.992217	0.987965	0.910009	0.972062	0.97683	0.971219	0.981727	0.943567	0.975998
427	0.999458	0.990763	0.999108	0.99651	0.996378	0.992553	0.995992	0.99832	0.989025	0.997026	0.993726	0.992388	0.992639	0.983433	0.994271	0.957139	0.993945	0.93399
428	0.993654	0.990664	0.998647	0.963844	0.974674	0.991187	0.984096	0.99315	0.963647	0.931737	0.999059	0.994095	0.931654	0.984045	0.944657	0.999252	0.967003	0.99944
429	0.99822	0.998272	0.994779	0.994817	0.983878	0.995664	0.995515	0.992645	0.999707	0.979443	0.982562	0.99614	0.964492	0.997474	0.965039	0.997321	0.962864	0.926639
430	0.992402	0.994559	0.999516	0.989062	0.985426	0.993496	0.996966	0.992246	0.998299	0.970627	0.951291	0.993027	0.979027	0.946252	0.990769	0.963084	0.98617	0.95024
431	0.993724	0.984343	0.99481	0.995232	0.997246	0.997375	0.983184	0.99478	0.992842	0.975694	0.986815	0.995293	0.999759	0.920124	0.997374	0.967107	0.993352	0.988399
432	0.998348	0.991313	0.983365	0.981927	0.99122	0.966343	0.998043	0.998666	0.981234	0.989529	0.98127	0.992664	0.994	0.969881	0.958315	0.985714	0.973642	0.981059
433	0.998609	0.996944	0.993925	0.996376	0.985175	0.974448	0.992974	0.99893	0.9872	0.991651	0.975296	0.999285	0.987821	0.933358	0.936508	0.996828	0.993995	0.976209
434	0.999467	0.991141	0.992019	0.97211	0.994936	0.994614	0.983273	0.99812	0.998325	0.948447	0.986366	0.965866	0.997101	0.996211	0.993805	0.993793	0.982665	0.988426
435	0.999264	0.996735	0.987376	0.995925	0.997503	0.980946	0.985606	0.986131	0.945129	0.995214	0.997764	0.949779	0.984475	0.966655	0.994959	0.960317	0.991641	0.989973
436	0.997681	0.996087	0.996957	0.985134	0.997331	0.966987	0.984004	0.99007	0.948873	0.998452	0.99113	0.947112	0.979608	0.999203	0.997189	0.981603	0.975276	0.993156
437	0.997095	0.999835	0.992226	0.996995	0.982057	0.979394	0.995328	0.991868	0.980863	0.992016	0.966158	0.938666	0.997813	0.997891	0.989446	0.998093	0.986873	0.978434
438	0.998691	0.998612	0.98515	0.99538	0.997876	0.999654	0.995172	0.983018	0.974156	0.971345	0.998545	0.957116	0.986591	0.971717	0.943045	0.961205	0.974655	0.996935
439	0.99655	0.996067	0.988557	0.972482	0.997073	0.986668	0.98225	0.987892	0.983725	0.972308	0.968182	0.96967	0.98039	0.974205	0.985523	0.996652	0.98013	0.938446
440	0.994741	0.998111	0.984878	0.984772	0.987347	0.957366	0.9898	0.97264	0.983397	0.959725	0.961894	0.985515	0.997393	0.992727	0.990151	0.909053	0.995377	0.988809
441	0.997444	0.995986	0.998538	0.997713	0.99931	0.988039	0.994296	0.992984	0.943568	0.996837	0.989816	0.99403	0.982779	0.984337	0.984386	0.959147	0.997387	0.933915
442	0.99958	0.993591	0.999176	0.948641	0.995896	0.998795	0.981747	0.939468	0.990066	0.96458	0.993936	0.940551	0.889286	0.965203	0.99362	0.938228	0.956839	0.981398
443	0.997608	0.993356	0.995551	0.985207	0.998138	0.996618	0.995022	0.996774	0.934219	0.998941	0.988187	0.990852	0.996069	0.980538	0.983496	0.991494	0.90137	0.892917
444	0.990766	0.997764	0.997639	0.945039	0.960774	0.987703	0.999456	0.989816	0.981057	0.989051	0.996227	0.994056	0.969391	0.947199	0.973494	0.98335	0.99128	0.973916
445	0.994908	0.997878	0.968426	0.978271	0.996918	0.980389	0.999195	0.966304	0.978391	0.950416	0.997152	0.999031	0.99057	0.989193	0.981303	0.98351	0.987086	0.921709
446	0.98279	0.988771	0.988331	0.99965	0.998204	0.98754	0.997185	0.995161	0.985793	0.960365	0.985827	0.94762	0.941367	0.969654	0.958346	0.998311	0.997316	0.926857
447	0.993805	0.985562	0.996745	0.988908	0.984209	0.999643	0.997121	0.984642	0.961919	0.990022	0.991924	0.998912	0.977522	0.981447	0.988561	0.98937	0.925668	0.988922
448	0.993329	0.99702	0.993694	0.993241	0.996607	0.997157	0.999362	0.99268	0.998931	0.988978	0.979595	0.996925	0.975255	0.995199	0.992557	0.954597	0.972014	0.876466
449	0.996552	0.997798	0.992628	0.982802	0.99288	0.990538	0.991757	0.992478	0.990977	0.979543	0.998149	0.994599	0.999971	0.953767	0.996294	0.981122	0.960796	0.915708
450	0.989536	0.995712	0.997201	0.992256	0.998049	0.993503	0.988977	0.889268	0.950418	0.989922	0.978527	0.994572	0.983947	0.931931	0.907595	0.992474	0.949343	0.962906
451	0.999715	0.994005	0.999744	0.999723	0.994489	0.978405	0.97961	0.998764	0.978328	0.998424	0.934612	0.982749	0.99137	0.927315	0.965907	0.977935	0.997104	0.952371
452	0.993728	0.994826	0.989623	0.993964	0.984508	0.979566	0.99664	0.989581	0.998943	0.988879	0.970972	0.984906	0.996877	0.95002	0.906685	0.970483	0.992151	0.952688
453	0.998288	0.996629	0.997382	0.9992	0.996353	0.985001	0.998625	0.99054	0.998432	0.988055	0.991325	0.986651	0.862855	0.977209	0.978217	0.99284	0.986642	0.814566
454	0.996455	0.997613	0.98725	0.98413	0.984244	0.997873	0.997202	0.995836	0.963654	0.982367	0.982676	0.987966	0.984833	0.990671	0.994843	0.991311	0.990618	0.928686
455	0.990746	0.994189	0.984862	0.936772	0.993374	0.992104	0.984521	0.999728	0.983488	0.986822	0.992335	0.998732	0.995523	0.987549	0.99893	0.944864	0.999775	0.989841
456	0.990679	0.986262	0.993315	0.988904	0.998339	0.993343	0.99631	0.977142	0.985997	0.990054	0.993999	0.982177	0.9942	0.962347	0.965222	0.986404	0.994916	0.958461
457	0.997764	0.999012	0.999141	0.994386	0.998709	0.986322	0.996104	0.933777	0.974957	0.995656	0.99191	0.922975	0.962716	0.979224	0.949752	0.962118	0.9929	0.971617
458	0.998369	0.996304	0.995702	0.993489	0.994321	0.983656	0.998132	0.927899	0.942737	0.966009	0.994104	0.952662	0.972892	0.957738	0.950984	0.983189	0.840645	0.95692
459	0.999561	0.985575	0.991883	0.985168	0.996168	0.997711	0.999539	0.987827	0.973838	0.97082	0.92407	0.995895	0.987625	0.976342	0.992652	0.966951	0.998137	0.995845
460	0.994507	0.974999	0.998115	0.996908	0.998957	0.974015	0.995358	0.993955	0.997078	0.984647	0.989698	0.930943	0.991465	0.977219	0.976253	0.8423	0.959556	0.970795
461	0.985765	0.99758	0.999867	0.98147	0.961366	0.990427	0.997255	0.99842	0.997872	0.997924	0.967619	0.98666	0.98638	0.985736	0.991386	0.99967	0.985857	0.894543
462	0.996323	0.998757	0.996304	0.977916	0.992191	0.997268	0.999566	0.996239	0.991752	0.983464	0.962353	0.994923	0.999812	0.960173	0.98495	0.966497	0.964956	0.971867
463	0.99812	0.993997	0.998618	0.985029	0.995655	0.987351	0.982669	0.991209	0.980336	0.913697	0.979588	0.988687	0.987324	0.982722	0.976845	0.999049	0.985914	0.873872
464	0.995591	0.967678	0.978158	0.991395	0.990725	0.990617	0.998917	0.985808	0.945806	0.987958	0.99536	0.994344	0.992623	0.957748	0.942896	0.977098	0.926574	0.996825
465	0.98858	0.999765	0.986916	0.97751	0.999356	0.980714	0.959905	0.996729	0.993874	0.997474	0.989066	0.96587	0.971584	0.979662	0.978669	0.981702	0.993189	0.998873
466	0.998534	0.998086	0.994287	0.996596	0.997989	0.997034	0.994838	0.999929	0.982114	0.995857	0.958358	0.9891	0.995949	0.993073	0.985337	0.990859	0.985899	0.988186
467	0.9946	0.99694	0.994929	0.993015	0.998159	0.982403	0.997423	0.992727	0.953027	0.947845	0.98973	0.970038	0.956424	0.994741	0.996289	0.945328	0.979178	0.99328
468	0.999174	0.998556	0.99538	0.989269	0.99827	0.967772	0.998895	0.971128	0.988812	0.982164	0.98952	0.987525	0.99147	0.922159	0.986581	0.997508	0.999076	0.988068
469	0.999142	0.994995	0.992709	0.996587	0.95737	0.990213	0.950015	0.981737	0.999703	0.976461	0.948899	0.997553	0.919192	0.971382	0.980608	0.998482	0.982466	0.955472
470	0.991362	0.99685	0.987928	0.998982	0.986574	0.914752	0.996123	0.97175	0.965074	0.949827	0.989673	0.992831	0.997776	0.989492	0.945072	0.97318	0.961049	0.974295
471	0.995557	0.999295	0.999658	0.972608	0.996107	0.994769	0.988963	0.983481	0.984208	0.999616	0.985897	0.983432	0.999198	0.880621	0.940332	0.982103	0.991056	0.965238
472	0.998548	0.975754	0.997612	0.935844	0.983205	0.943533	0.998803	0.998133	0.988837	0.996872	0.997831	0.997399	0.996278	0.962173	0.984855	0.998799	0.981479	0.98568
473	0.99406	0.984182	0.994735	0.972647	0.991637	0.970776	0.999147	0.919455	0.994128	0.995934	0.995097	0.978005	0.96282	0.992435	0.971208	0.986941	0.997519	0.992781
474	0.995348	0.938174	0.998902	0.994813	0.990919	0.996362	0.976116	0.948854	0.98754	0.955795	0.980596	0.99822	0.981283	0.978502	0.880111	0.995957	0.941656	0.920227
475	0.999244	0.996096	0.998989	0.994985	0.968661	0.985411	0.994312	0.973311	0.991337	0.999474	0.997625	0.999145	0.99495	0.913179	0.99589	0.964474	0.986366	0.963219
476	0.998024	0.996696	0.991481	0.992517	0.996629	0.991167	0.997398	0.960441	0.978053	0.979879	0.982666	0.946867	0.991278	0.981706	0.979253	0.964958	0.966695	0.962765
477	0.986216	0.994698	0.988007	0.999945	0.984141	0.99094	0.996707	0.989528	0.994691	0.964033	0.988287	0.979755	0.997753	0.989262	0.998519	0.965232	0.965715	0.975586
478	0.996469	0.98791	0.99633	0.991212	0.981846	0.998418	0.998078	0.982868	0.978492	0.997416	0.976493	0.97895	0.974282	0.918743	0.998957	0.974969	0.99635	0.993507
479	0.999398	0.993744	0.995617	0.991635	0.994314	0.985528	0.992077	0.997112	0.978863	0.997452	0.993991	0.985733	0.995034	0.985584	0.997142	0.994564	0.90932	0.977153
480	0.997793	0.995472	0.995623	0.987697	0.970424	0.997514	0.997533	0.991285	0.970541	0.996287	0.988221	0.983213	0.999668	0.95335	0.992184	0.959314	0.998965	0.902395
481	0.999386	0.985016	0.996204	0.983882	0.98927	0.987411	0.985093	0.952666	0.969258	0.995336	0.992453	0.99524	0.992812	0.981649	0.997256	0.991748	0.992205	0.943513
482	0.990369	0.999825	0.999774	0.983134	0.99129	0.997066	0.972374	0.966841	0.979345	0.99611	0.996232	0.984113	0.997667	0.868609	0.976941	0.959274	0.991083	0.950937
483	0.998612	0.983936	0.986625	0.97743	0.999772	0.995218	0.996635	0.999609	0.99332	0.999577	0.976307	0.981904	0.99549	0.999351	0.967574	0.961219	0.912521	0.941853
484	0.998702	0.997109	0.988283	0.978824	0.996979	0.981984	0.996729	0.999833	0.947921	0.961573	0.994771	0.999376	0.997728	0.99692	0.977274	0.997655	0.99596	0.970153
485	0.972975	0.994697	0.991314	0.899197	0.990127	0.993476	0.996654	0.987441	0.966246	0.986361	0.97103	0.998071	0.960894	0.998324	0.983556	0.98888	0.996357	0.969948
486	0.999766	0.994237	0.98966	0.981924	0.99585	0.998407	0.982368	0.97322	0.985667	0.982566	0.933101	0.990622	0.993392	0.902744	0.952309	0.988506	0.989668	0.928935
487	0.995455	0.988331	0.996312	0.965606	0.992782	0.995337	0.946218	0.996737	0.99327	0.976664	0.987608	0.995567	0.968596	0.976266	0.967092	0.991846	0.992971	0.948468
488	0.995991	0.985951	0.997225	0.991131	0.983839	0.966016	0.997543	0.997924	0.981138	0.993316	0.999401	0.995784	0.951016	0.978912	0.99603	0.991626	0.995985	0.888846
489	0.990308	0.994747	0.996972	0.985589	0.998173	0.997439	0.997815	0.993748	0.997461	0.992181	0.990608	0.984617	0.949957	0.983359	0.99812	0.977726	0.991912	0.987773
490	0.999347	0.990358	0.999522	0.993207	0.987163	0.998075	0.980905	0.984948	0.929298	0.99745	0.995135	0.999478	0.997595	0.95338	0.996212	0.997945	0.921563	0.917535
491	0.991791	0.997749	0.99576	0.989211	0.950415	0.987648	0.99416	0.928668	0.975643	0.961584	0.977566	0.933562	0.960674	0.951629	0.97861	0.97309	0.995786	0.939092
492	0.993617	0.996517	0.996705	0.986683	0.987162	0.992667	0.968035	0.989169	0.968743	0.99055	0.993057	0.985327	0.920383	0.973342	0.98177	0.993355	0.990808	0.997797
493	0.991269	0.994325	0.990896	0.963618	0.99812	0.978222	0.974123	0.998013	0.941302	0.993936	0.9945	0.992852	0.989014	0.907214	0.972346	0.905685	0.991367	0.939623
494	0.994222	0.999223	0.99592	0.970249	0.976974	0.993402	0.994946	0.985881	0.976598	0.984269	0.972223	0.961849	0.980675	0.968867	0.97124	0.967146	0.96325	0.984763
495	0.996661	0.98344	0.992004	0.981241	0.997111	0.963338	0.996241	0.963729	0.983473	0.968008	0.996561	0.997866	0.984358	0.976747	0.99639	0.998615	0.99425	0.999319
496	0.986517	0.963671	0.998442	0.997246	0.973825	0.974364	0.981899	0.985542	0.972882	0.998627	0.984283	0.981601	0.997437	0.965834	0.978303	0.990253	0.999095	0.99456
497	0.999163	0.99896	0.998876	0.984702	0.999418	0.95278	0.960365	0.970857	0.974683	0.983759	0.968249	0.985724	0.991874	0.977218	0.998101	0.981983	0.911391	0.903759
498	0.988503	0.999075	0.997094	0.99389	0.994583	0.96101	0.999719	0.970995	0.991461	0.955506	0.971829	0.994231	0.934553	0.997211	0.940011	0.92904	0.996527	0.893051
499	0.996635	0.995473	0.994544	0.992246	0.994491	0.99842	0.984578	0.977706	0.996113	0.990577	0.985568	0.990145	0.999654	0.89589	0.993224	0.974228	0.995788	0.87553
500	0.996847	0.987476	0.989152	0.974538	0.996042	0.99597	0.995599	0.992161	0.984307	0.997884	0.976642	0.984089	0.997373	0.996146	0.983409	0.992687	0.950469	0.979242
501	0.996905	0.992493	0.987402	0.986686	0.994498	0.971689	0.995636	0.974163	0.985533	0.993987	0.981166	0.935943	0.997502	0.929653	0.973956	0.969908	0.978694	0.969052
502	0.994664	0.997728	0.992532	0.985281	0.995566	0.950421	0.996602	0.96841	0.999425	0.996026	0.970916	0.994932	0.990132	0.919422	0.967991	0.970382	0.991049	0.988761
503	0.998996	0.999572	0.981403	0.997596	0.97857	0.999024	0.976056	0.993898	0.997262	0.973932	0.998829	0.985322	0.951433	0.955804	0.99362	0.986193	0.994058	0.975748
504	0.9987	0.984262	0.998632	0.993257	0.980563	0.988138	0.958531	0.995757	0.993993	0.995003	0.994554	0.996573	0.994083	0.998366	0.998796	0.982526	0.951878	0.944499
505	0.999997	0.989521	0.999815	0.981331	0.988892	0.99607	0.994489	0.995369	0.982181	0.988013	0.973922	0.995553	0.998112	0.902673	0.987835	0.959074	0.988641	0.998773
506	0.998235	0.955767	0.999539	0.99501	0.993687	0.989097	0.971537	0.958113	0.996097	0.990274	0.979914	0.96428	0.94996	0.966652	0.940214	0.98205	0.965031	0.962708
507	0.996318	0.99812	0.999804	0.972191	0.998778	0.982854	0.990364	0.992836	0.979047	0.947158	0.989259	0.960926	0.978392	0.999774	0.99892	0.991169	0.989828	0.964069
508	0.999842	0.994209	0.999594	0.99395	0.999622	0.999004	0.97884	0.996219	0.996072	0.990646	0.999232	0.999862	0.986813	0.998805	0.952611	0.994532	0.963002	0.922063
509	0.98327	0.98821	0.992175	0.984013	0.993462	0.999394	0.999639	0.993664	0.923644	0.998666	0.974336	0.995933	0.992959	0.996797	0.991816	0.988091	0.98914	0.870528
510	0.989614	0.98467	0.989729	0.989212	0.971006	0.985137	0.973558	0.977186	0.998041	0.989067	0.994762	0.992313	0.975832	0.993904	0.95318	0.983016	0.937533	0.994396
511	0.98674	0.969719	0.997987	0.99539	0.999667	0.987806	0.996833	0.980424	0.996425	0.933466	0.936223	0.972749	0.998762	0.993475	0.984078	0.919428	0.949686	0.950165
512	0.998374	0.998251	0.999682	0.961241	0.985436	0.980544	0.985214	0.98739	0.974604	0.984817	0.984823	0.988876	0.988901	0.998749	0.997096	0.955045	0.977883	0.98794
513	0.999336	0.988196	0.995906	0.967121	0.998963	0.997317	0.994064	0.986065	0.969489	0.991422	0.955793	0.991895	0.896983	0.993717	0.965719	0.947636	0.975688	0.986477
514	0.998488	0.991163	0.999847	0.987799	0.9884	0.998835	0.993665	0.986612	0.953138	0.949272	0.993568	0.988035	0.998508	0.912825	0.977422	0.995327	0.89171	0.934872
515	0.993264	0.99776	0.991332	0.986935	0.990395	0.967324	0.974325	0.997136	0.996628	0.946434	0.985977	0.999701	0.990143	0.889288	0.989864	0.940639	0.990496	0.944678
516	0.999212	0.996245	0.974821	0.9904	0.997847	0.99477	0.998897	0.981864	0.948662	0.990049	0.971058	0.983702	0.991053	0.928777	0.944351	0.957879	0.983726	0.949591
517	0.998397	0.989481	0.99995	0.98881	0.996998	0.978979	0.993887	0.990766	0.988587	0.990936	0.949999	0.973867	0.99893	0.949699	0.99788	0.89384	0.962605	0.973267
518	0.994181	0.999418	0.99942	0.993324	0.997347	0.993574	0.990776	0.990803	0.968364	0.988332	0.967821	0.962155	0.957189	0.991891	0.995585	0.995977	0.982601	0.999754
519	0.99786	0.99977	0.986054	0.991555	0.980599	0.997116	0.99167	0.998337	0.923478	0.975448	0.992083	0.994571	0.968139	0.998068	0.997499	0.998849	0.985053	0.924013
520	0.998658	0.994231	0.994926	0.988935	0.975195	0.97334	0.999623	0.995763	0.981743	0.974483	0.999777	0.989093	0.971829	0.962435	0.999432	0.998375	0.999675	0.928067
521	0.99909	0.999435	0.996642	0.997105	0.970339	0.986325	0.994509	0.971794	0.978726	0.956229	0.988597	0.988851	0.990904	0.999434	0.980454	0.974122	0.995939	0.862104
522	0.999054	0.989672	0.989468	0.988843	0.999749	0.997275	0.997702	0.930629	0.947913	0.965958	0.984784	0.987078	0.992634	0.971386	0.998263	0.972672	0.990585	0.970233
523	0.990012	0.99369	0.996327	0.987136	0.999654	0.996597	0.999444	0.987722	0.986349	0.991301	0.922136	0.968965	0.981099	0.991471	0.993247	0.980606	0.993004	0.99763
524	0.996548	0.996796	0.999724	0.995857	0.996611	0.988016	0.99389	0.986386	0.996903	0.995911	0.9936	0.926467	0.976053	0.99843	0.993371	0.990586	0.928708	0.988732
525	0.999003	0.989872	0.994402	0.964341	0.994344	0.98465	0.964491	0.995625	0.966191	0.94838	0.9871	0.999558	0.998039	0.971131	0.999425	0.979967	0.933006	0.97286
526	0.998693	0.985394	0.991227	0.968405	0.996885	0.997372	0.991656	0.994126	0.963198	0.956163	0.975943	0.991236	0.98915	0.966198	0.984466	0.999658	0.962967	0.956045
527	0.997031	0.997048	0.989518	0.956976	0.97687	0.993982	0.977464	0.97915	0.96295	0.987998	0.997361	0.944304	0.987126	0.987197	0.992949	0.915375	0.929643	0.992993
528	0.998799	0.997052	0.998199	0.981416	0.975519	0.996808	0.990759	0.986452	0.96308	0.980107	0.985725	0.998837	0.997447	0.988657	0.999863	0.976494	0.98788	0.915809
529	0.999767	0.96491	0.993644	0.992002	0.995739	0.9899	0.995256	0.994795	0.973397	0.991071	0.995246	0.984727	0.993613	0.99306	0.968958	0.997754	0.997736	0.958059
530	0.998617	0.998654	0.998261	0.986122	0.992247	0.987531	0.980648	0.941086	0.998892	0.984145	0.995742	0.996063	0.985037	0.907606	0.997893	0.915137	0.979596	0.990899
531	0.997864	0.997662	0.99181	0.969036	0.998959	0.996688	0.995939	0.997058	0.987981	0.950649	0.977782	0.979128	0.979503	0.994052	0.991884	0.979403	0.978757	0.990907
532	0.997892	0.993116	0.981254	0.995204	0.941337	0.983368	0.99479	0.975175	0.987114	0.991254	0.987998	0.993957	0.998628	0.964249	0.986946	0.98647	0.994399	0.978198
533	0.998749	0.999616	0.997773	0.984338	0.996883	0.995909	0.986445	0.997682	0.915227	0.995453	0.986994	0.986086	0.982056	0.999568	0.978141	0.958759	0.995512	0.941166
534	0.998614	0.999742	0.998155	0.995967	0.99512	0.982655	0.983073	0.996649	0.985257	0.989941	0.997645	0.964866	0.978453	0.990678	0.977097	0.99789	0.973869	0.942546
535	0.991443	0.998891	0.999099	0.988433	0.993004	0.985794	0.991755	0.992011	0.990434	0.922568	0.980161	0.99807	0.987104	0.988759	0.99438	0.991415	0.84665	0.916662
536	0.999586	0.991366	0.986866	0.999021	0.995397	0.967488	0.980929	0.988803	0.977227	0.979167	0.998734	0.990763	0.948186	0.994614	0.9959	0.990784	0.941064	0.88031
537	0.997401	0.99614	0.996115	0.983384	0.99678	0.995936	0.99493	0.985619	0.989684	0.990827	0.986287	0.931372	0.993986	0.932921	0.982013	0.962862	0.991897	0.799504
538	0.999713	0.998474	0.986789	0.998428	0.969309	0.994956	0.98221	0.98955	0.993325	0.990179	0.996484	0.996191	0.990956	0.99443	0.96563	0.973086	0.962667	0.94329
539	0.999765	0.998273	0.991856	0.994324	0.987547	0.996861	0.991287	0.99406	0.984079	0.980618	0.993095	0.930753	0.965049	0.997035	0.974289	0.99266	0.995267	0.978503
540	0.984338	0.988	0.997886	0.985818	0.97995	0.970218	0.994677	0.987541	0.989119	0.96198	0.9989	0.974833	0.995834	0.943152	0.988851	0.994609	0.999706	0.925248
541	0.996595	0.998757	0.992269	0.999697	0.990101	0.983485	0.996977	0.992933	0.988161	0.990754	0.99673	0.991646	0.993115	0.999557	0.988855	0.917654	0.988283	0.96242
542	0.99874	0.995883	0.989205	0.995659	0.995811	0.974104	0.974705	0.997001	0.980431	0.956333	0.929719	0.976592	0.86191	0.995828	0.95771	0.968742	0.901837	0.943468
543	0.997978	0.994764	0.991187	0.99773	0.9968	0.988956	0.976385	0.971084	0.995472	0.957378	0.987952	0.993709	0.986292	0.947384	0.97407	0.983229	0.982194	0.975679
544	0.991046	0.998362	0.999605	0.987125	0.967293	0.977352	0.998752	0.959119	0.964842	0.99824	0.974411	0.960036	0.997089	0.953606	0.997359	0.988195	0.88607	0.960806
545	0.999103	0.991746	0.999155	0.984261	0.996812	0.966047	0.995451	0.995657	0.951911	0.994773	0.998868	0.940512	0.966196	0.982435	0.980304	0.934443	0.973235	0.90077
546	0.993615	0.996709	0.985918	0.988377	0.997342	0.996908	0.979548	0.981232	0.989745	0.984766	0.999044	0.936702	0.983526	0.965221	0.951009	0.962331	0.991882	0.917213
547	0.995397	0.993358	0.996815	0.996217	0.998386	0.987996	0.99298	0.999356	0.996266	0.979851	0.907103	0.961737	0.865097	0.919344	0.997042	0.989779	0.943785	0.947384
548	0.995906	0.999533	0.997784	0.977873	0.972454	0.998819	0.990982	0.995428	0.997628	0.961871	0.986518	0.98588	0.994957	0.991451	0.994534	0.974079	0.959484	0.999253
549	0.999515	0.998356	0.997407	0.999144	0.98412	0.997475	0.987921	0.974309	0.967328	0.969732	0.995671	0.985974	0.969835	0.975491	0.973313	0.979733	0.928219	0.97449
550	0.985355	0.99903	0.998315	0.938324	0.995038	0.953213	0.991976	0.997151	0.997439	0.96725	0.888164	0.993577	0.998862	0.974906	0.954841	0.961367	0.990224	0.992037
551	0.999925	0.999295	0.997289	0.989754	0.951178	0.99491	0.990081	0.99156	0.994709	0.999704	0.955456	0.998793	0.903801	0.998848	0.997809	0.997095	0.984484	0.993574
552	0.999837	0.977402	0.999722	0.997534	0.995005	0.989837	0.996407	0.982041	0.960188	0.976853	0.993609	0.977473	0.976704	0.977605	0.973179	0.982502	0.962075	0.932273
553	0.999823	0.99158	0.999879	0.985072	0.966447	0.994324	0.987414	0.991492	0.990984	0.983277	0.976579	0.999741	0.949751	0.99993	0.817578	0.982328	0.992989	0.998442
554	0.979303	0.994047	0.997224	0.997092	0.998815	0.973888	0.992533	0.978212	0.98596	0.998	0.99864	0.883338	0.998736	0.984271	0.993189	0.98397	0.952692	0.969496
555	0.999852	0.995015	0.990484	0.991392	0.999912	0.98901	0.989782	0.999832	0.980885	0.944108	0.977672	0.986565	0.986559	0.995267	0.993968	0.995378	0.947816	0.999536
556	0.998408	0.994534	0.999472	0.997582	0.99082	0.996222	0.998098	0.942805	0.978822	0.999443	0.99243	0.981944	0.968337	0.908024	0.986992	0.987236	0.978323	0.947833
557	0.994359	0.9919	0.993674	0.991643	0.995831	0.976502	0.999269	0.990942	0.989445	0.983669	0.949538	0.99411	0.994804	0.995478	0.92501	0.974962	0.935493	0.943015
558	0.99352	0.997385	0.990954	0.988368	0.981237	0.991071	0.991202	0.971717	0.985061	0.980203	0.909379	0.990529	0.969471	0.907792	0.998808	0.97662	0.982172	0.992348
559	0.996787	0.99601	0.995683	0.993626	0.99207	0.950335	0.998932	0.975643	0.927565	0.979062	0.915189	0.952298	0.991366	0.968586	0.920835	0.989328	0.991944	0.990631
560	0.991579	0.996567	0.999694	0.993423	0.998605	0.996849	0.998037	0.97678	0.959113	0.989102	0.99011	0.970681	0.996592	0.98739	0.97897	0.992487	0.991837	0.843983
561	0.988972	0.995949	0.998482	0.997402	0.982293	0.988241	0.972908	0.997259	0.975659	0.993497	0.989779	0.993702	0.975567	0.987275	0.950488	0.994706	0.93021	0.992568
562	0.999889	0.996957	0.99898	0.973779	0.98887	0.974694	0.998649	0.994212	0.976554	0.98821	0.986238	0.980103	0.987102	0.998185	0.98578	0.899571	0.979636	0.902587
563	0.986352	0.994101	0.999632	0.966271	0.996515	0.966413	0.989007	0.993903	0.996693	0.992349	0.998936	0.995576	0.9877	0.885498	0.988133	0.976251	0.976303	0.932321
564	0.992567	0.998589	0.99866	0.99277	0.980235	0.957424	0.992546	0.946534	0.991488	0.977414	0.982608	0.970898	0.991293	0.984595	0.872095	0.977956	0.978221	0.893775
565	0.991877	0.998878	0.988623	0.989651	0.969506	0.985855	0.987498	0.992783	0.983326	0.970945	0.969577	0.994513	0.898203	0.987555	0.981188	0.997101	0.903789	0.965041
566	0.990635	0.993066	0.989517	0.996596	0.984444	0.992195	0.97866	0.95383	0.999196	0.971898	0.969203	0.968064	0.989934	0.988858	0.950231	0.992807	0.920673	0.960642
567	0.995417	0.998524	0.998972	0.999777	0.999332	0.992148	0.990036	0.991858	0.972276	0.965644	0.993324	0.982699	0.992741	0.82977	0.99694	0.956856	0.943482	0.907326
568	0.98587	0.995511	0.969727	0.987021	0.986055	0.942211	0.988132	0.982663	0.991105	0.997559	0.943555	0.995941	0.971251	0.994906	0.977121	0.988664	0.972707	0.926181
569	0.995843	0.996642	0.997536	0.995256	0.995006	0.978622	0.986607	0.943077	0.987064	0.989302	0.987302	0.995408	0.998468	0.960971	0.987348	0.956195	0.9838	0.989906
570	0.997873	0.998876	0.986376	0.993552	0.998522	0.979775	0.997896	0.971828	0.964181	0.99364	0.994823	0.995439	0.993118	0.932418	0.96841	0.967035	0.964093	0.968499
571	0.99788	0.996492	0.999352	0.991935	0.999431	0.984608	0.970894	0.992997	0.994049	0.976982	0.971824	0.984664	0.990494	0.999028	0.986942	0.988019	0.940072	0.950266
572	0.998201	0.989694	0.996827	0.981066	0.982599	0.989547	0.989228	0.976388	0.951088	0.973394	0.977084	0.992992	0.9613	0.969778	0.988175	0.982123	0.97014	0.983756
573	0.999092	0.994193	0.984672	0.977372	0.995395	0.990913	0.996598	0.990578	0.98421	0.994065	0.949862	0.977749	0.97447	0.991653	0.999112	0.97152	0.92841	0.970789
574	0.993593	0.999416	0.99811	0.999478	0.975903	0.992182	0.999061	0.984765	0.973681	0.938459	0.994556	0.984924	0.998639	0.991771	0.996101	0.990379	0.997754	0.905475
575	0.998999	0.973893	0.99801	0.985103	0.987984	0.995944	0.996577	0.990817	0.980019	0.968921	0.993844	0.990436	0.965083	0.974714	0.996204	0.97592	0.978113	0.993987
576	0.989631	0.995217	0.9997	0.976255	0.987749	0.996807	0.986689	0.991528	0.885229	0.979262	0.995541	0.98348	0.968265	0.988693	0.967119	0.994252	0.994017	0.958657
577	0.997522	0.982765	0.995793	0.998911	0.999363	0.97573	0.98348	0.99333	0.985876	0.995945	0.995169	0.992441	0.929591	0.980144	0.974599	0.971958	0.974979	0.844175
578	0.995315	0.998926	0.999091	0.991914	0.987192	0.993013	0.98412	0.987319	0.995728	0.995696	0.974584	0.991381	0.994462	0.906013	0.974565	0.989329	0.978202	0.982468
579	0.991367	0.998135	0.999274	0.988933	0.994084	0.993403	0.946071	0.989413	0.995153	0.989941	0.995295	0.998787	0.993426	0.999095	0.969085	0.99429	0.957942	0.954356
580	0.998932	0.995069	0.981666	0.999654	0.991193	0.995992	0.99715	0.998911	0.981961	0.989634	0.964621	0.957985	0.914865	0.944333	0.991963	0.933963	0.97202	0.8632
581	0.99068	0.982914	0.988275	0.995964	0.99947	0.989597	0.986889	0.994998	0.969613	0.965893	0.982869	0.984463	0.9853	0.896887	0.956803	0.986703	0.990431	0.974569
582	0.99963	0.993522	0.99383	0.99113	0.987564	0.998055	0.988058	0.999835	0.997029	0.9836	0.998587	0.989535	0.989121	0.983388	0.998842	0.989275	0.926099	0.885982
583	0.99783	0.994219	0.988708	0.988823	0.997777	0.998108	0.984473	0.989042	0.988553	0.977016	0.954117	0.99956	0.998001	0.978557	0.97163	0.959748	0.986143	0.996962
584	0.993409	0.999857	0.997184	0.97234	0.991472	0.987821	0.987773	0.997407	0.970484	0.968363	0.99182	0.991829	0.985963	0.973796	0.997202	0.977927	0.928039	0.955043
585	0.997521	0.99202	0.998737	0.971932	0.990203	0.996153	0.993368	0.976293	0.947006	0.973292	0.989704	0.997853	0.990544	0.997309	0.996329	0.96949	0.993866	0.998667
586	0.998091	0.999543	0.996189	0.988089	0.99377	0.967652	0.997422	0.999681	0.976331	0.998526	0.969509	0.988378	0.995658	0.972122	0.957129	0.994519	0.997289	0.889789
587	0.999292	0.99848	0.993927	0.992985	0.999662	0.986001	0.99969	0.992617	0.991026	0.999652	0.996348	0.997551	0.993333	0.999334	0.979898	0.961472	0.997425	0.980034
588	0.990661	0.998396	0.989906	0.998021	0.974637	0.998694	0.998678	0.947094	0.988281	0.982094	0.979668	0.99097	0.989589	0.989215	0.975918	0.923102	0.983659	0.937709
589	0.992745	0.999042	0.979205	0.951234	0.995504	0.996962	0.991879	0.985767	0.889834	0.996844	0.996022	0.954601	0.98836	0.908861	0.964306	0.980214	0.946311	0.981099
590	0.997456	0.999336	0.988683	0.991167	0.994412	0.99583	0.994854	0.959367	0.994439	0.992296	0.91303	0.986394	0.971696	0.947465	0.98995	0.98615	0.991137	0.958305
591	0.99362	0.9947	0.981522	0.988322	0.999276	0.991731	0.992586	0.974586	0.999491	0.997234	0.969085	0.944855	0.945033	0.958611	0.977482	0.985916	0.995484	0.975341
592	0.999377	0.965742	0.986112	0.982691	0.999288	0.992064	0.979351	0.985782	0.977608	0.9867	0.973833	0.972756	0.994361	0.992375	0.992779	0.970905	0.994735	0.897716
593	0.995598	0.968644	0.998708	0.993346	0.96817	0.970554	0.992241	0.997229	0.973862	0.971742	0.938028	0.993543	0.99967	0.984516	0.967669	0.997595	0.948821	0.921728
594	0.998022	0.998123	0.995621	0.997321	0.985941	0.987296	0.996928	0.969287	0.986209	0.952354	0.994141	0.982722	0.981528	0.987328	0.973736	0.99397	0.955975	0.928609
595	0.984641	0.99965	0.997529	0.989664	0.986241	0.975379	0.989772	0.996378	0.975712	0.992455	0.980447	0.944231	0.939578	0.989102	0.996629	0.987536	0.985257	0.966406
596	0.99864	0.998678	0.996693	0.985316	0.999479	0.97826	0.990885	0.995665	0.949891	0.987407	0.999402	0.87432	0.967845	0.990119	0.992315	0.953137	0.993237	0.963164
597	0.995349	0.998226	0.996146	0.99056	0.992922	0.989891	0.948947	0.95393	0.985637	0.986568	0.991484	0.996832	0.979501	0.988018	0.963292	0.984924	0.962513	0.600417
598	0.998284	0.993326	0.990181	0.989707	0.972398	0.995288	0.990061	0.991672	0.91028	0.997595	0.985514	0.893184	0.992832	0.940161	0.98233	0.982822	0.982757	0.995672
599	0.986968	0.999227	0.987044	0.983159	0.983881	0.993272	0.99158	0.966775	0.959782	0.928887	0.980832	0.918983	0.966621	0.997767	0.997166	0.995719	0.954733	0.984022
600	0.998368	0.998547	0.994372	0.995957	0.987626	0.981251	0.996169	0.987812	0.992596	0.987227	0.986721	0.946713	0.996659	0.956979	0.966023	0.995706	0.9946	0.943593
601	0.996936	0.995537	0.999008	0.98029	0.974215	0.995021	0.983237	0.969774	0.964965	0.951274	0.990792	0.967543	0.995554	0.986169	0.969119	0.988595	0.993782	0.951649
602	0.998363	0.999249	0.996717	0.918261	0.970836	0.996692	0.978295	0.989023	0.984196	0.993958	0.945854	0.992578	0.96359	0.900591	0.99731	0.965703	0.980715	0.997129
603	0.999905	0.985779	0.976364	0.986662	0.997638	0.999864	0.967883	0.981252	0.875039	0.973354	0.996658	0.974414	0.974749	0.96794	0.994425	0.997973	0.969395	0.971868
604	0.997283	0.999285	0.989732	0.987074	0.974627	0.997237	0.983208	0.999451	0.98685	0.997764	0.981421	0.996597	0.981912	0.925678	0.967615	0.972116	0.924454	0.999328
605	0.995608	0.999281	0.995474	0.99431	0.993264	0.996206	0.987983	0.986975	0.973792	0.98684	0.918897	0.974689	0.922583	0.976438	0.992744	0.981405	0.894003	0.971698
606	0.996932	0.99542	0.994978	0.999461	0.987316	0.986956	0.995507	0.99611	0.984693	0.922301	0.993194	0.987563	0.992872	0.994368	0.985386	0.999895	0.949248	0.982725
607	0.988138	0.970404	0.998372	0.996188	0.982611	0.982231	0.961863	0.96805	0.921412	0.992517	0.975723	0.993453	0.990438	0.984586	0.985253	0.945345	0.963547	0.940386
608	0.9981	0.98919	0.985911	0.985062	0.997404	0.97891	0.999864	0.982705	0.976254	0.948717	0.964334	0.959233	0.938394	0.96839	0.981144	0.972735	0.933733	0.864421
609	0.998578	0.9976	0.998292	0.995518	0.971226	0.996314	0.992314	0.997553	0.996444	0.997221	0.986864	0.988231	0.973169	0.992401	0.971517	0.989533	0.997446	0.997217
610	0.997662	0.993669	0.999708	0.985154	0.970107	0.99603	0.982622	0.982114	0.997148	0.921113	0.969601	0.999833	0.962163	0.996307	0.959213	0.991388	0.999072	0.826965
611	0.99519	0.985374	0.999583	0.99764	0.982192	0.993465	0.992053	0.99314	0.973551	0.976496	0.976658	0.972117	0.943985	0.943633	0.993477	0.971541	0.949653	0.99783
612	0.992786	0.994217	0.998319	0.996229	0.999737	0.996966	0.993763	0.997126	0.959365	0.969362	0.976868	0.982887	0.99722	0.932144	0.899283	0.966233	0.995848	0.992045
613	0.98661	0.999187	0.992224	0.997735	0.998654	0.970899	0.997068	0.951912	0.971751	0.990527	0.999524	0.998729	0.990724	0.958999	0.908965	0.957603	0.974402	0.98955
614	0.995385	0.999769	0.995181	0.997631	0.990905	0.991462	0.99782	0.991126	0.984235	0.936283	0.960339	0.995763	0.986404	0.975154	0.957274	0.993014	0.975457	0.984182
615	0.997976	0.994934	0.991511	0.977931	0.999573	0.991993	0.974779	0.978471	0.995994	0.996149	0.976897	0.995374	0.949825	0.991404	0.999493	0.955406	0.972428	0.995921
616	0.990792	0.997519	0.977414	0.97899	0.977682	0.97853	0.993257	0.978321	0.976749	0.962468	0.989441	0.964009	0.95126	0.979205	0.988635	0.975798	0.920957	0.885803
617	0.996756	0.978831	0.993485	0.953756	0.995671	0.998351	0.992259	0.95271	0.993207	0.962466	0.974806	0.984675	0.987898	0.945788	0.998943	0.986188	0.988584	0.963961
618	0.99925	0.993227	0.999823	0.975585	0.990813	0.995656	0.967405	0.958901	0.985423	0.973134	0.952118	0.977453	0.987434	0.964591	0.978214	0.984004	0.982852	0.97158
619	0.996851	0.983422	0.999063	0.998809	0.983466	0.990557	0.998201	0.944457	0.952027	0.993568	0.978115	0.897098	0.927473	0.936753	0.953183	0.996499	0.916531	0.993643
620	0.998471	0.997634	0.977583	0.984255	0.979231	0.967721	0.995843	0.998478	0.996865	0.994264	0.881418	0.983084	0.984682	0.988059	0.981539	0.962494	0.997994	0.862035
621	0.999326	0.999203	0.995953	0.975834	0.969213	0.99384	0.997682	0.987967	0.957636	0.990139	0.991934	0.993349	0.998187	0.986783	0.992471	0.985061	0.986061	0.88078
622	0.988985	0.99477	0.991092	0.992237	0.940987	0.964686	0.993306	0.973959	0.981043	0.984719	0.967186	0.974026	0.989975	0.993884	0.989331	0.956156	0.949238	0.815881
623	0.997507	0.999913	0.99358	0.979285	0.988323	0.983132	0.992652	0.967624	0.999293	0.975705	0.973958	0.997188	0.978943	0.993469	0.988572	0.974261	0.995925	0.940486
624	0.992888	0.999804	0.994345	0.994014	0.992854	0.999082	0.994793	0.997962	0.981701	0.989017	0.996072	0.999727	0.949917	0.992578	0.991097	0.967116	0.995296	0.975216
625	0.997186	0.986337	0.979268	0.987946	0.997512	0.997351	0.993725	0.965338	0.987429	0.995119	0.997786	0.994184	0.972017	0.973739	0.997185	0.959213	0.996468	0.965442
626	0.998209	0.990328	0.993183	0.977757	0.983793	0.988957	0.994097	0.972351	0.964466	0.872712	0.993929	0.980049	0.990387	0.824083	0.967906	0.946547	0.969379	0.990753
627	0.999158	0.987379	0.985488	0.972159	0.984236	0.992135	0.99669	0.988294	0.999687	0.989036	0.996737	0.983928	0.997553	0.991433	0.988742	0.996719	0.970884	0.960109
628	0.997886	0.998319	0.995978	0.991927	0.997565	0.965184	0.983697	0.997963	0.997573	0.97378	0.997204	0.978933	0.987992	0.979385	0.992489	0.977778	0.999884	0.999241
629	0.986961	0.997118	0.991741	0.999781	0.983621	0.988269	0.979634	0.991152	0.997653	0.964783	0.991751	0.97406	0.998849	0.994492	0.988623	0.993977	0.946088	0.875943
630	0.992625	0.997621	0.99979	0.995919	0.998055	0.994695	0.995803	0.995082	0.999225	0.989871	0.96262	0.99895	0.960986	0.987048	0.999578	0.931522	0.999182	0.982406
631	0.982351	0.99138	0.98995	0.993123	0.983071	0.999457	0.988638	0.99974	0.96922	0.980691	0.977592	0.950372	0.983834	0.989614	0.981757	0.988893	0.987094	0.97712
632	0.984737	0.981283	0.994107	0.987949	0.992716	0.99039	0.992503	0.993496	0.9965	0.993791	0.955955	0.890003	0.998219	0.977318	0.988067	0.897228	0.941298	0.998747
633	0.992465	0.999839	0.998539	0.994021	0.992394	0.988336	0.992329	0.975308	0.992168	0.985375	0.97776	0.973327	0.989612	0.898174	0.984792	0.988139	0.972893	0.997701
634	0.997039	0.997237	0.999716	0.996907	0.980804	0.978287	0.975742	0.98676	0.904133	0.97536	0.97522	0.970941	0.976249	0.958712	0.998428	0.969245	0.986075	0.991186
635	0.992098	0.995709	0.98501	0.994898	0.985778	0.979503	0.986051	0.979718	0.976503	0.948912	0.909489	0.956189	0.99381	0.881176	0.949538	0.969694	0.996515	0.952514
636	0.999744	0.992869	0.999127	0.99445	0.998841	0.993711	0.997124	0.95909	0.998217	0.999152	0.994175	0.995367	0.984881	0.927739	0.93384	0.995018	0.881377	0.95903
637	0.99698	0.999201	0.994074	0.985601	0.995556	0.982861	0.962577	0.994978	0.997987	0.922334	0.979643	0.991847	0.988161	0.954217	0.992127	0.996427	0.982461	0.928081
638	0.997145	0.991592	0.989773	0.997279	0.99491	0.985761	0.978444	0.999694	0.982672	0.997908	0.962159	0.970285	0.994072	0.984203	0.970201	0.924539	0.961753	0.882182
639	0.998992	0.998063	0.998751	0.998211	0.996146	0.99206	0.996143	0.977276	0.992612	0.943675	0.951486	0.93903	0.972948	0.99134	0.992892	0.909983	0.998677	0.948093
640	0.986389	0.987364	0.985972	0.998474	0.994919	0.995999	0.983623	0.997605	0.985265	0.973329	0.994349	0.958042	0.980334	0.999128	0.998729	0.976574	0.983364	0.905693
641	0.996997	0.990386	0.999604	0.98765	0.990458	0.999457	0.994882	0.992804	0.994834	0.995935	0.99973	0.985775	0.986946	0.99488	0.966914	0.982408	0.997199	0.946132
642	0.998226	0.995801	0.989338	0.98752	0.994679	0.983515	0.991655	0.976699	0.937179	0.998467	0.997529	0.981262	0.976242	0.890985	0.922439	0.993422	0.893628	0.993759
643	0.997379	0.998686	0.988644	0.999418	0.999337	0.999182	0.998431	0.990293	0.932392	0.976403	0.918767	0.990343	0.980957	0.916799	0.952252	0.998908	0.949849	0.94766
644	0.992111	0.997336	0.994513	0.970678	0.991741	0.997348	0.979899	0.994692	0.989656	0.994805	0.997456	0.99427	0.996441	0.997537	0.846134	0.986033	0.985311	0.954788
645	0.992477	0.999614	0.999467	0.99961	0.96151	0.999229	0.998968	0.99237	0.983878	0.984618	0.987469	0.963946	0.941258	0.983631	0.90825	0.998281	0.993979	0.94105
646	0.990217	0.983704	0.996663	0.968792	0.994084	0.990177	0.997065	0.976652	0.992579	0.95253	0.989372	0.980547	0.941393	0.917984	0.97322	0.989389	0.970545	0.985558
647	0.995697	0.995395	0.995348	0.993703	0.998984	0.992552	0.972124	0.990646	0.98006	0.881928	0.990542	0.997177	0.966353	0.997957	0.997141	0.975951	0.998119	0.905418
648	0.995889	0.99901	0.997254	0.99896	0.984052	0.911815	0.981278	0.944819	0.975651	0.996823	0.971825	0.990187	0.996174	0.966539	0.978924	0.920157	0.958054	0.902648
649	0.998036	0.986265	0.998817	0.991964	0.993957	0.99467	0.995618	0.970674	0.912469	0.986988	0.992169	0.994497	0.959681	0.97345	0.940228	0.921836	0.961692	0.957898
650	0.999772	0.99989	0.999798	0.993043	0.994183	0.999062	0.992183	0.976359	0.964007	0.964623	0.987089	0.983762	0.988837	0.992157	0.99905	0.967959	0.958773	0.969712
651	0.993305	0.995511	0.975981	0.987893	0.999675	0.954549	0.99715	0.922594	0.960877	0.998371	0.988692	0.952639	0.993861	0.990093	0.979745	0.966812	0.989757	0.987536
652	0.998383	0.986138	0.983492	0.937983	0.993826	0.996562	0.99957	0.951459	0.96188	0.958959	0.991253	0.999845	0.990452	0.953975	0.911767	0.988075	0.995299	0.996145
653	0.998402	0.994854	0.999766	0.993818	0.992913	0.983301	0.982426	0.975121	0.939115	0.986841	0.95846	0.995728	0.968122	0.975562	0.987757	0.999735	0.988671	0.884666
654	0.99779	0.990238	0.997231	0.998415	0.994091	0.986541	0.995053	0.958938	0.989575	0.999306	0.989863	0.976944	0.993753	0.851103	0.92303	0.990809	0.948055	0.989469
655	0.994889	0.986018	0.989752	0.997967	0.995434	0.996381	0.990363	0.979228	0.995195	0.988979	0.968956	0.987684	0.970389	0.971133	0.966877	0.962499	0.992276	0.944308
656	0.993179	0.990548	0.996559	0.988646	0.983624	0.992201	0.997611	0.958858	0.997738	0.935867	0.991161	0.920312	0.976743	0.9964	0.983738	0.961773	0.906808	0.974332
657	0.99773	0.995833	0.990525	0.998898	0.997176	0.998535	0.978316	0.998669	0.997165	0.959324	0.968541	0.98114	0.997149	0.971103	0.968684	0.876323	0.987256	0.861666
658	0.99496	0.994149	0.98525	0.998548	0.998633	0.984013	0.998868	0.999827	0.985192	0.943089	0.966405	0.969329	0.986813	0.994576	0.975578	0.987053	0.995311	0.953365
659	0.998008	0.997722	0.977564	0.993612	0.994816	0.987801	0.991774	0.966955	0.987704	0.993542	0.994285	0.98978	0.973274	0.96231	0.998062	0.929451	0.977517	0.969302
660	0.997695	0.996884	0.981625	0.990092	0.984513	0.994687	0.980376	0.996724	0.957641	0.999869	0.983919	0.989461	0.95818	0.923307	0.989538	0.893814	0.934147	0.932005
661	0.999889	0.994255	0.999831	0.999348	0.996512	0.990285	0.993055	0.992755	0.964324	0.941493	0.992936	0.974718	0.983626	0.969749	0.955354	0.943195	0.999912	0.795434
662	0.997072	0.998703	0.971899	0.994036	0.990802	0.993141	0.997389	0.970213	0.972735	0.969276	0.986968	0.995357	0.984902	0.966911	0.962157	0.988212	0.997156	0.957434
663	0.99649	0.995181	0.992133	0.996541	0.992827	0.984346	0.988365	0.942422	0.994194	0.999544	0.961112	0.962142	0.990945	0.969639	0.990652	0.929808	0.9863	0.982535
664	0.984284	0.994435	0.98997	0.988512	0.991154	0.998597	0.995425	0.998385	0.998062	0.989484	0.982208	0.9998	0.971549	0.99525	0.95798	0.954901	0.981821	0.970377
665	0.998935	0.998306	0.991667	0.997343	0.995133	0.991246	0.996543	0.998604	0.990287	0.989935	0.995955	0.991027	0.955059	0.927201	0.990767	0.962594	0.991828	0.944499
666	0.993012	0.99641	0.997674	0.99396	0.99233	0.996381	0.993906	0.985326	0.989998	0.985158	0.994493	0.992877	0.999021	0.958584	0.985862	0.976336	0.859949	0.947383
667	0.990017	0.979252	0.98924	0.994005	0.988116	0.97895	0.995938	0.999343	0.979106	0.971799	0.968218	0.96424	0.998497	0.972859	0.954512	0.952283	0.992855	0.976845
668	0.998195	0.986906	0.998266	0.973048	0.998695	0.954305	0.985519	0.952995	0.978546	0.966097	0.948428	0.946397	0.992314	0.991841	0.984286	0.986154	0.956573	0.950081
669	0.998296	0.988179	0.988408	0.955808	0.996841	0.997253	0.991835	0.995868	0.943494	0.998828	0.991187	0.994082	0.985192	0.976824	0.999431	0.992497	0.940444	0.947803
670	0.99051	0.991155	0.99913	0.99807	0.987913	0.966393	0.996804	0.997626	0.992719	0.995546	0.988698	0.983305	0.981819	0.969089	0.97431	0.986087	0.976544	0.981275
671	0.997597	0.999763	0.993946	0.990119	0.994813	0.994796	0.986162	0.994335	0.991227	0.975758	0.998237	0.940389	0.962988	0.964861	0.98669	0.932726	0.894007	0.98818
672	0.995812	0.97728	0.9937	0.95267	0.98748	0.983999	0.995184	0.985962	0.967741	0.980999	0.957888	0.940891	0.985536	0.998612	0.993669	0.990091	0.991667	0.967993
673	0.991938	0.99765	0.981006	0.977387	0.999632	0.989695	0.9837	0.995185	0.998128	0.980857	0.995142	0.994411	0.983827	0.973208	0.964952	0.920569	0.981655	0.959202
674	0.9954	0.99789	0.990626	0.956618	0.999501	0.977802	0.964181	0.994194	0.991945	0.99313	0.999345	0.984711	0.967233	0.95965	0.921846	0.972451	0.971722	0.813591
675	0.992031	0.998758	0.999788	0.969831	0.978149	0.960648	0.975394	0.983677	0.968343	0.996861	0.991661	0.997998	0.989921	0.942725	0.976948	0.946945	0.940988	0.992765
676	0.998939	0.993189	0.999939	0.981251	0.996864	0.99915	0.979196	0.974881	0.978952	0.971956	0.9334	0.966289	0.979589	0.98418	0.990995	0.955415	0.985572	0.96727
677	0.999266	0.998782	0.985898	0.987035	0.961686	0.980921	0.995526	0.962212	0.871067	0.998899	0.996657	0.947339	0.953402	0.977664	0.996471	0.990849	0.996653	0.995677
678	0.995508	0.989137	0.997517	0.998184	0.987782	0.987894	0.999462	0.957419	0.993386	0.991537	0.984902	0.986116	0.98015	0.994415	0.967659	0.955062	0.984225	0.954831
679	0.99635	0.996072	0.997401	0.992494	0.993216	0.991316	0.999061	0.99965	0.978276	0.979569	0.911727	0.993642	0.967238	0.953401	0.999824	0.995835	0.977933	0.986153
680	0.9993	0.996134	0.99599	0.978705	0.985784	0.990285	0.975052	0.981657	0.950108	0.997826	0.997774	0.993052	0.996672	0.998527	0.998681	0.906342	0.894123	0.998016
681	0.99255	0.987232	0.998616	0.975553	0.999054	0.973438	0.996669	0.997292	0.990474	0.97663	0.996753	0.982874	0.978336	0.999147	0.999766	0.868206	0.993367	0.920083
682	0.985411	0.994484	0.998912	0.997148	0.983963	0.979339	0.988341	0.977126	0.992486	0.997248	0.994081	0.929746	0.99802	0.99107	0.993944	0.934591	0.996318	0.95288
683	0.997911	0.989849	0.999296	0.996096	0.986353	0.994688	0.986692	0.995739	0.985532	0.988531	0.986881	0.967054	0.965981	0.999767	0.973747	0.983383	0.949421	0.97189
684	0.999428	0.998315	0.999393	0.997667	0.998844	0.909035	0.987233	0.998638	0.99582	0.991783	0.987913	0.965637	0.97969	0.981639	0.981119	0.943454	0.977707	0.967834
685	0.994528	0.992822	0.998756	0.98618	0.989277	0.97862	0.998199	0.982395	0.975243	0.937531	0.938293	0.998006	0.993464	0.977565	0.987943	0.984516	0.983955	0.988473
686	0.999096	0.981898	0.996497	0.937663	0.989115	0.99034	0.977183	0.982104	0.995479	0.974119	0.993307	0.9561	0.995859	0.9707	0.993493	0.961927	0.977622	0.996833
687	0.988826	0.995097	0.985066	0.990575	0.954216	0.996982	0.980351	0.995725	0.993935	0.922005	0.989949	0.991828	0.995677	0.985056	0.952208	0.997107	0.964784	0.981081
688	0.995276	0.992173	0.992518	0.993573	0.976324	0.993733	0.991846	0.999213	0.992995	0.979534	0.985564	0.985706	0.993184	0.969675	0.997452	0.967658	0.983029	0.981257
689	0.9996	0.999362	0.997017	0.989098	0.978997	0.98994	0.997728	0.999501	0.952269	0.97517	0.949049	0.983052	0.975774	0.991036	0.964574	0.995962	0.986374	0.991988
690	0.999189	0.998411	0.998887	0.992088	0.982848	0.96081	0.998318	0.995376	0.995799	0.98321	0.988623	0.992922	0.99314	0.932885	0.984891	0.951649	0.928581	0.992556
691	0.991659	0.998305	0.997682	0.999103	0.975893	0.982533	0.993453	0.994405	0.983725	0.972705	0.99967	0.993183	0.968933	0.977733	0.967911	0.962188	0.951018	0.966449
692	0.998248	0.999325	0.998665	0.995225	0.976201	0.988357	0.999664	0.988977	0.957936	0.990958	0.980234	0.994198	0.993558	0.98205	0.903647	0.98464	0.984407	0.98252
693	0.998077	0.997997	0.999113	0.971963	0.978805	0.952368	0.986936	0.978107	0.919271	0.981761	0.967171	0.991005	0.992009	0.941183	0.998634	0.985872	0.981076	0.96933
694	0.992607	0.999285	0.998213	0.992035	0.998549	0.971168	0.979548	0.980097	0.98871	0.984598	0.943433	0.995177	0.99395	0.942851	0.997782	0.962578	0.981713	0.992514
695	0.999573	0.991512	0.992015	0.9951	0.994024	0.987401	0.996192	0.999112	0.981074	0.994735	0.993091	0.985287	0.988556	0.90003	0.99818	0.992962	0.940245	0.938587
696	0.998406	0.987183	0.998758	0.989101	0.999242	0.962996	0.988901	0.948109	0.928043	0.955666	0.998024	0.945201	0.993566	0.972137	0.993045	0.973891	0.937819	0.951889
697	0.996226	0.996899	0.963121	0.994267	0.998152	0.980711	0.980019	0.998372	0.960552	0.946911	0.9742	0.979673	0.999206	0.998368	0.988564	0.979116	0.981555	0.96784
698	0.998746	0.999515	0.994404	0.996782	0.982605	0.979469	0.994601	0.962734	0.98057	0.973692	0.997776	0.976714	0.968392	0.964754	0.972079	0.989257	0.933306	0.935563
699	0.992391	0.995131	0.981258	0.99647	0.993791	0.969987	0.977114	0.925993	0.950829	0.996535	0.959182	0.95911	0.919943	0.992329	0.989462	0.995069	0.996834	0.976515
700	0.990381	0.997037	0.99594	0.980658	0.998205	0.980601	0.988667	0.963367	0.925845	0.991597	0.96081	0.999891	0.974533	0.966142	0.997094	0.993118	0.989768	0.995804
701	0.984794	0.977615	0.999173	0.99811	0.98815	0.976416	0.992297	0.951717	0.998619	0.982809	0.991768	0.995866	0.98814	0.99123	0.967849	0.985827	0.965326	0.995744
702	0.999208	0.990205	0.997441	0.999535	0.999065	0.987786	0.994235	0.991378	0.991686	0.973672	0.984474	0.993914	0.997287	0.991755	0.993404	0.993434	0.930864	0.9746
703	0.997014	0.981172	0.998904	0.985966	0.99563	0.983647	0.981902	0.99341	0.990655	0.99691	0.966414	0.977818	0.95537	0.954879	0.998165	0.996972	0.912132	0.969094
704	0.998863	0.995376	0.996082	0.992281	0.995196	0.973518	0.990673	0.984868	0.993212	0.989726	0.905927	0.970028	0.995983	0.983941	0.992236	0.996557	0.989725	0.915165
705	0.998424	0.991807	0.9935	0.993305	0.989237	0.990269	0.995925	0.996523	0.985294	0.965943	0.966638	0.997795	0.958819	0.992766	0.973872	0.932727	0.989693	0.98227
706	0.989376	0.999502	0.996531	0.995796	0.9404	0.953875	0.991097	0.950966	0.976301	0.969596	0.968543	0.992543	0.987136	0.979988	0.99811	0.999816	0.943785	0.925104
707	0.99894	0.995821	0.999006	0.997495	0.999073	0.997337	0.972878	0.99085	0.981143	0.964935	0.991868	0.987017	0.986341	0.969202	0.995637	0.99953	0.99364	0.991892
708	0.99692	0.993737	0.999249	0.992861	0.997076	0.992295	0.987522	0.988747	0.972216	0.997949	0.987827	0.958973	0.996791	0.946811	0.993081	0.948882	0.996064	0.89433
709	0.998054	0.987951	0.994154	0.994082	0.981175	0.984336	0.991432	0.990416	0.982715	0.997635	0.98922	0.985087	0.991475	0.975485	0.998913	0.973787	0.984951	0.91356
710	0.994907	0.979609	0.976604	0.998364	0.996192	0.956661	0.997695	0.992155	0.919217	0.945983	0.997905	0.998428	0.995886	0.925272	0.981383	0.963941	0.997796	0.921826
711	0.999813	0.992516	0.997136	0.952771	0.976115	0.993201	0.988925	0.993802	0.991922	0.959233	0.998163	0.994367	0.985584	0.962448	0.961398	0.998946	0.981837	0.898585
712	0.99349	0.99894	0.99946	0.998163	0.993249	0.985586	0.992236	0.951118	0.996287	0.988036	0.939566	0.980053	0.988528	0.917313	0.989382	0.978324	0.886513	0.967596
713	0.992609	0.994077	0.999918	0.999054	0.999367	0.9989	0.993294	0.993239	0.99257	0.989195	0.976227	0.993108	0.97959	0.966566	0.921146	0.998219	0.927783	0.997549
714	0.999428	0.997822	0.984878	0.985373	0.992394	0.978583	0.973753	0.992087	0.987378	0.999076	0.992183	0.89199	0.99952	0.969996	0.954494	0.969931	0.910769	0.995314
715	0.994744	0.990245	0.99979	0.974465	0.980488	0.990506	0.992493	0.967802	0.984611	0.993072	0.991924	0.96013	0.997045	0.993177	0.969582	0.969727	0.97766	0.969773
716	0.996844	0.986898	0.997544	0.98598	0.958032	0.938834	0.999452	0.976958	0.962524	0.990144	0.992589	0.937142	0.948	0.994993	0.987308	0.982751	0.944159	0.942652
717	0.997775	0.988417	0.99151	0.991396	0.959432	0.990321	0.977899	0.990278	0.991371	0.989973	0.992068	0.948741	0.996602	0.964038	0.959637	0.852351	0.988997	0.968994
718	0.985487	0.997056	0.999756	0.958602	0.998714	0.966282	0.992094	0.955284	0.968488	0.998833	0.980433	0.964129	0.985977	0.971469	0.973386	0.929726	0.988806	0.848167
719	0.999131	0.989197	0.996123	0.961675	0.956044	0.96023	0.997575	0.9657	0.985274	0.987476	0.952505	0.988885	0.991128	0.972805	0.975634	0.971231	0.977854	0.972108
720	0.998873	0.993517	0.99527	0.99312	0.965049	0.973655	0.99783	0.972239	0.986321	0.990797	0.959411	0.992041	0.988892	0.991563	0.980105	0.944202	0.921578	0.973823
721	0.980172	0.998516	0.999444	0.980672	0.988924	0.994238	0.995569	0.908382	0.944423	0.993256	0.988757	0.982776	0.995015	0.980112	0.98889	0.961326	0.991068	0.989576
722	0.995275	0.996213	0.988096	0.961367	0.989009	0.970413	0.990365	0.996357	0.945366	0.965568	0.987845	0.983264	0.95818	0.936409	0.99167	0.958889	0.955643	0.85612
723	0.997613	0.995638	0.99747	0.987199	0.997311	0.998288	0.988992	0.983427	0.956292	0.938884	0.990887	0.979814	0.985681	0.930344	0.994821	0.927537	0.996423	0.972585
724	0.999059	0.996723	0.993541	0.998345	0.992865	0.981994	0.985512	0.965477	0.989813	0.985694	0.990532	0.98839	0.9968	0.961103	0.968852	0.872277	0.987972	0.999534
725	0.998372	0.998726	0.99977	0.988885	0.99091	0.995694	0.992291	0.997153	0.959531	0.989207	0.988494	0.995106	0.991738	0.824429	0.980981	0.944295	0.971766	0.983898
726	0.991789	0.993585	0.997309	0.99702	0.987741	0.992877	0.991153	0.949748	0.980519	0.998058	0.996255	0.999303	0.985829	0.920681	0.968251	0.994257	0.923784	0.716085
727	0.987863	0.997788	0.963257	0.997704	0.998477	0.978779	0.998594	0.987283	0.93898	0.977759	0.963451	0.991114	0.957025	0.969979	0.993235	0.981277	0.975305	0.913135
728	0.997707	0.990959	0.999477	0.995696	0.998934	0.978589	0.986492	0.980228	0.982907	0.990846	0.993668	0.997033	0.993509	0.986263	0.987902	0.9908	0.99635	0.972721
729	0.995631	0.996892	0.992122	0.999792	0.989402	0.996255	0.974871	0.978585	0.993404	0.964543	0.992078	0.981195	0.968216	0.945261	0.979028	0.97648	0.944594	0.969517
730	0.997162	0.998797	0.985932	0.951012	0.990151	0.995529	0.982296	0.962949	0.957878	0.987652	0.983517	0.938645	0.983391	0.962915	0.99617	0.99714	0.9827	0.981504
731	0.998861	0.996285	0.994592	0.984982	0.992682	0.929305	0.997981	0.950755	0.942963	0.988021	0.990931	0.990584	0.976265	0.997345	0.97058	0.991949	0.917896	0.913636
732	0.996209	0.997884	0.994519	0.993722	0.997016	0.999301	0.98755	0.981352	0.916038	0.992736	0.95382	0.983126	0.984223	0.983646	0.983185	0.981755	0.994799	0.983406
733	0.998067	0.997934	0.997993	0.995036	0.999219	0.993104	0.99858	0.992521	0.983376	0.99607	0.977372	0.992563	0.965338	0.955573	0.946135	0.970221	0.920302	0.938802
734	0.995878	0.99822	0.995483	0.997631	0.992135	0.987498	0.979917	0.973504	0.98711	0.96586	0.925299	0.961749	0.985118	0.987343	0.917351	0.998932	0.996714	0.961447
735	0.996303	0.997204	0.984631	0.988057	0.986713	0.982946	0.970383	0.940109	0.984902	0.998159	0.981251	0.98707	0.996407	0.942113	0.958515	0.972755	0.997907	0.997038
736	0.997632	0.997193	0.992833	0.991544	0.943662	0.999384	0.996159	0.968282	0.992575	0.992948	0.997843	0.993184	0.997081	0.991962	0.948266	0.982416	0.994129	0.989899
737	0.999136	0.988235	0.989207	0.997447	0.989807	0.999961	0.993636	0.990011	0.968639	0.997571	0.981094	0.96515	0.976799	0.993729	0.972239	0.986051	0.994554	0.961569
738	0.998914	0.984249	0.988467	0.997953	0.999405	0.97639	0.999209	0.994417	0.937985	0.973304	0.981287	0.972148	0.986897	0.918129	0.981347	0.975	0.999258	0.984876
739	0.984991	0.992114	0.997643	0.996024	0.993232	0.981747	0.977552	0.993331	0.991343	0.963309	0.969974	0.958976	0.991687	0.992469	0.992986	0.973868	0.915554	0.714503
740	0.991751	0.975237	0.99958	0.978678	0.998593	0.954365	0.986715	0.998603	0.995023	0.999834	0.969365	0.899216	0.98264	0.956104	0.997058	0.960234	0.99561	0.96607
741	0.998309	0.989027	0.996515	0.962602	0.983346	0.999838	0.989347	0.986001	0.968047	0.993709	0.992884	0.979103	0.995319	0.962561	0.911229	0.971015	0.995001	0.976347
742	0.997654	0.997478	0.999631	0.999816	0.998934	0.975661	0.992149	0.995219	0.972165	0.942933	0.96597	0.969949	0.982504	0.918715	0.956689	0.923104	0.941147	0.949083
743	0.999138	0.997451	0.985514	0.98807	0.976445	0.994649	0.988437	0.996006	0.978853	0.976757	0.996275	0.994027	0.997694	0.993036	0.979185	0.946628	0.985151	0.977861
744	0.985726	0.996232	0.996704	0.969364	0.997253	0.974977	0.988318	0.998707	0.966249	0.954981	0.958655	0.950089	0.968755	0.982085	0.998308	0.939844	0.996955	0.995645
745	0.998654	0.993285	0.991987	0.979649	0.966015	0.985058	0.995004	0.983834	0.98418	0.985978	0.984589	0.951042	0.988715	0.88471	0.996396	0.96051	0.995775	0.98501
746	0.992271	0.964465	0.997474	0.993972	0.939643	0.993243	0.996551	0.966557	0.973482	0.981937	0.997978	0.98888	0.991428	0.963377	0.957212	0.996247	0.977444	0.998057
747	0.997324	0.962768	0.99982	0.981434	0.978393	0.968024	0.994405	0.99945	0.978336	0.923006	0.941263	0.97753	0.98462	0.996066	0.954467	0.987507	0.988393	0.941851
748	0.993223	0.995469	0.99722	0.984071	0.99141	0.986628	0.977749	0.974527	0.988642	0.952351	0.995852	0.993089	0.999754	0.931098	0.991345	0.928566	0.989262	0.893594
749	0.99379	0.986142	0.999887	0.985912	0.98677	0.996802	0.993884	0.979716	0.989599	0.993578	0.980056	0.996053	0.978869	0.998074	0.988707	0.981909	0.906227	0.880635
750	0.999109	0.998637	0.994035	0.990766	0.992356	0.970058	0.999854	0.987601	0.983899	0.961981	0.972457	0.983591	0.987603	0.972916	0.99486	0.960948	0.979478	0.914426
751	0.993572	0.973446	0.989917	0.996953	0.990052	0.992379	0.987082	0.989932	0.995128	0.994997	0.996921	0.910407	0.973254	0.975415	0.988119	0.994603	0.949968	0.952913
752	0.997278	0.995266	0.986465	0.972971	0.989369	0.98033	0.992664	0.98255	0.994219	0.965569	0.995621	0.985562	0.9172	0.852799	0.983842	0.987918	0.99035	0.941136
753	0.999929	0.998826	0.999464	0.996218	0.992165	0.992601	0.990163	0.996398	0.965426	0.972262	0.988712	0.99841	0.929484	0.97441	0.991853	0.961707	0.898443	0.998943
754	0.994077	0.98977	0.999041	0.973963	0.995533	0.992591	0.998849	0.982581	0.954576	0.954968	0.911745	0.996433	0.995345	0.999523	0.888421	0.927163	0.997415	0.936089
755	0.998195	0.997197	0.998495	0.972817	0.969913	0.978632	0.993832	0.999847	0.99849	0.97671	0.932573	0.964912	0.905892	0.996608	0.982839	0.939876	0.932009	0.971237
756	0.99258	0.995746	0.998843	0.99122	0.984828	0.995795	0.996621	0.99588	0.996669	0.994276	0.985632	0.997951	0.99431	0.995932	0.987403	0.964475	0.94738	0.997416
757	0.999134	0.992496	0.995745	0.962068	0.98314	0.995417	0.97511	0.974945	0.974678	0.992547	0.951543	0.922929	0.990976	0.98429	0.995978	0.96869	0.920951	0.994281
758	0.991507	0.990899	0.995562	0.982161	0.996676	0.974075	0.972678	0.997063	0.951352	0.995043	0.999139	0.940519	0.988601	0.990693	0.996694	0.995082	0.99319	0.867879
759	0.997167	0.982226	0.991845	0.998335	0.959837	0.978358	0.999345	0.9953	0.957175	0.994807	0.935011	0.997686	0.973351	0.963812	0.994789	0.885211	0.944221	0.998601
760	0.999141	0.99828	0.999633	0.978917	0.995062	0.99728	0.994124	0.984256	0.942821	0.962509	0.974129	0.971494	0.922514	0.990344	0.993973	0.985642	0.990621	0.990592
761	0.99982	0.99514	0.992586	0.993675	0.994559	0.988977	0.987926	0.995795	0.990747	0.938112	0.981911	0.998169	0.997323	0.950179	0.980254	0.998395	0.992373	0.980309
762	0.983636	0.984546	0.999241	0.983823	0.998148	0.998139	0.975733	0.98696	0.994248	0.950881	0.994399	0.952058	0.996778	0.943566	0.997312	0.996297	0.995922	0.9988
763	0.988249	0.998717	0.982907	0.989383	0.992157	0.999976	0.999027	0.988436	0.984006	0.971069	0.952368	0.999584	0.987297	0.899642	0.96662	0.972182	0.987633	0.937198
764	0.985281	0.999778	0.998216	0.997162	0.97479	0.980793	0.999186	0.979911	0.995884	0.976492	0.955174	0.985581	0.986621	0.967382	0.993791	0.995834	0.966484	0.999523
765	0.999716	0.998364	0.997386	0.997816	0.987043	0.972748	0.994321	0.942064	0.921271	0.974035	0.990582	0.981913	0.997898	0.996331	0.987356	0.984652	0.975363	0.921498
766	0.995726	0.995811	0.999079	0.989434	0.974211	0.993526	0.986627	0.983486	0.986172	0.988954	0.990931	0.954274	0.999704	0.962984	0.976857	0.942485	0.988562	0.989269
767	0.998074	0.995075	0.998429	0.984622	0.980331	0.982341	0.999335	0.976758	0.976404	0.999893	0.990437	0.91738	0.974563	0.99859	0.992919	0.994261	0.968874	0.945906
768	0.997839	0.985357	0.995449	0.993514	0.992368	0.984934	0.999725	0.968997	0.994904	0.979694	0.985721	0.981784	0.962641	0.975667	0.992798	0.962862	0.980191	0.990498
769	0.995343	0.989186	0.997343	0.99362	0.996097	0.993088	0.977695	0.987416	0.952051	0.984986	0.989227	0.989089	0.959211	0.979066	0.996759	0.988842	0.967921	0.967024
770	0.997453	0.998108	0.998183	0.985159	0.995322	0.976624	0.983426	0.951451	0.982653	0.926376	0.990946	0.993987	0.958506	0.949803	0.992125	0.980239	0.996149	0.950354
771	0.986048	0.978695	0.998064	0.986221	0.983232	0.968221	0.996029	0.988171	0.982414	0.987726	0.994858	0.983981	0.982508	0.974954	0.988037	0.995712	0.983325	0.996538
772	0.997617	0.989821	0.989967	0.995781	0.983525	0.959707	0.98845	0.991725	0.995391	0.988191	0.974699	0.993204	0.992626	0.981361	0.996619	0.906185	0.995897	0.960587
773	0.995915	0.997288	0.994968	0.961285	0.993875	0.999016	0.998456	0.916814	0.929056	0.998025	0.979402	0.981129	0.977013	0.943291	0.977561	0.995128	0.973524	0.854876
774	0.991212	0.994835	0.995823	0.998759	0.982049	0.986494	0.999237	0.997333	0.998805	0.969698	0.966187	0.991788	0.980404	0.954977	0.892681	0.928834	0.993325	0.945801
775	0.989127	0.999793	0.989596	0.995869	0.997636	0.997611	0.989031	0.989922	0.98589	0.951792	0.98173	0.973196	0.994219	0.982352	0.968013	0.999577	0.807016	0.995736
776	0.988324	0.988895	0.994964	0.972016	0.994779	0.979514	0.969719	0.969921	0.999407	0.987994	0.996564	0.930826	0.991108	0.921054	0.981553	0.961273	0.957555	0.990402
777	0.992145	0.996384	0.988309	0.994247	0.997961	0.995739	0.999186	0.99069	0.97272	0.978707	0.97507	0.976704	0.989896	0.947716	0.992631	0.962916	0.998672	0.834572
778	0.994821	0.998585	0.985547	0.971604	0.955705	0.979079	0.988899	0.990575	0.975066	0.995889	0.974137	0.972761	0.990413	0.871146	0.9781	0.979512	0.98275	0.990517
779	0.99538	0.99901	0.999763	0.970438	0.973783	0.990554	0.996641	0.979992	0.982067	0.991721	0.920227	0.993738	0.969771	0.950573	0.954797	0.974233	0.95438	0.994188
780	0.990362	0.990248	0.996652	0.992893	0.989307	0.990939	0.994008	0.959211	0.990895	0.997139	0.992293	0.999221	0.897282	0.993695	0.986606	0.998151	0.990991	0.979317
781	0.997296	0.99487	0.984253	0.991421	0.992095	0.996236	0.976878	0.991111	0.998943	0.991594	0.987633	0.985832	0.989481	0.984359	0.97375	0.937101	0.986928	0.993137
782	0.995591	0.993569	0.998528	0.997845	0.99287	0.998512	0.998227	0.975726	0.976127	0.979379	0.982746	0.96624	0.982341	0.99262	0.999082	0.981387	0.948251	0.995323
783	0.99994	0.990219	0.999594	0.997668	0.999829	0.953907	0.999521	0.992304	0.994834	0.992652	0.991329	0.998985	0.998882	0.985135	0.994938	0.980468	0.983935	0.910237
784	0.999276	0.995256	0.999874	0.996773	0.998464	0.994578	0.999342	0.997122	0.993177	0.996446	0.963765	0.947405	0.967443	0.953185	0.993157	0.978577	0.982951	0.991764
785	0.98382	0.995829	0.987401	0.965195	0.99552	0.99715	0.998858	0.977527	0.948916	0.979179	0.976241	0.981876	0.95152	0.943954	0.998188	0.986522	0.978396	0.958425
786	0.997656	0.992086	0.995525	0.977523	0.994145	0.999625	0.994641	0.999012	0.991356	0.974275	0.952307	0.995703	0.984106	0.995862	0.996845	0.95486	0.908335	0.806208
787	0.998274	0.975306	0.993364	0.988968	0.998468	0.988638	0.984006	0.976755	0.968824	0.994292	0.991935	0.987545	0.971389	0.851015	0.989987	0.978883	0.981343	0.981166
788	0.99316	0.995496	0.997747	0.974345	0.998074	0.998401	0.982613	0.993456	0.989803	0.973738	0.959679	0.9669	0.985905	0.99288	0.994857	0.991717	0.919893	0.965829
789	0.99428	0.998168	0.999222	0.99065	0.996605	0.984596	0.96983	0.997556	0.961831	0.967684	0.958871	0.960646	0.955072	0.984434	0.990669	0.928345	0.99165	0.98783
790	0.998957	0.990881	0.991102	0.994911	0.987019	0.989234	0.99945	0.993054	0.892528	0.952453	0.975779	0.994214	0.985916	0.951449	0.999483	0.943534	0.966609	0.940631
791	0.996428	0.991659	0.972117	0.977948	0.998667	0.99991	0.999692	0.990001	0.989826	0.949372	0.978918	0.980785	0.939483	0.963873	0.988252	0.991539	0.950415	0.935026
792	0.999725	0.992334	0.994267	0.921248	0.965313	0.990959	0.960061	0.995809	0.976723	0.972084	0.998224	0.998703	0.998912	0.976428	0.995393	0.99617	0.945822	0.996566
793	0.996775	0.982696	0.998805	0.999912	0.99705	0.980445	0.998916	0.986979	0.994646	0.988381	0.994683	0.971201	0.997771	0.967675	0.985765	0.983875	0.991548	0.953219
794	0.998282	0.952093	0.998929	0.998345	0.985407	0.997083	0.992145	0.983662	0.956623	0.978638	0.991884	0.983511	0.987825	0.975509	0.996602	0.998121	0.985874	0.974766
795	0.994725	0.996804	0.99967	0.985986	0.98696	0.985935	0.99526	0.995914	0.995869	0.959219	0.956765	0.982225	0.964851	0.976485	0.995018	0.94587	0.955031	0.9931
796	0.998746	0.997728	0.996799	0.990515	0.996506	0.989566	0.987699	0.993431	0.998539	0.965384	0.998337	0.934607	0.984764	0.918733	0.993721	0.966306	0.999069	0.994531
797	0.998687	0.994171	0.994604	0.981939	0.980199	0.990054	0.992496	0.99363	0.989769	0.999262	0.997892	0.999152	0.9953	0.956229	0.935295	0.977205	0.942541	0.891647
798	0.991635	0.98789	0.972755	0.993147	0.996892	0.988828	0.997313	0.99168	0.977945	0.990152	0.998714	0.931057	0.998759	0.977468	0.963754	0.999571	0.973971	0.963037
799	0.998843	0.978186	0.994983	0.992553	0.989508	0.993075	0.979555	0.98572	0.98776	0.950455	0.986247	0.992905	0.989352	0.995962	0.999628	0.982689	0.968592	0.940189
800	0.998173	0.992727	0.99601	0.985982	0.995439	0.999283	0.991233	0.993444	0.995574	0.853831	0.996809	0.970953	0.988141	0.997522	0.989763	0.945986	0.961263	0.996168
801	0.998742	0.993583	0.996149	0.994179	0.995211	0.982288	0.994484	0.987468	0.995473	0.931714	0.961801	0.950925	0.99678	0.972403	0.987337	0.955179	0.97519	0.914959
802	0.998662	0.98625	0.970268	0.98591	0.983341	0.977789	0.998498	0.993839	0.983288	0.994363	0.987577	0.935237	0.988619	0.893635	0.991683	0.998967	0.999491	0.999531
803	0.997403	0.99128	0.995676	0.997736	0.970198	0.964682	0.971023	0.983705	0.998056	0.968642	0.99545	0.953073	0.970295	0.935763	0.988686	0.967863	0.96555	0.997558
804	0.997262	0.998635	0.995449	0.975604	0.997932	0.997935	0.980161	0.982096	0.977145	0.975267	0.985648	0.996469	0.946162	0.997909	0.984972	0.995718	0.987328	0.973084
805	0.998327	0.998267	0.996475	0.973508	0.987357	0.992001	0.960985	0.97759	0.968973	0.985543	0.997745	0.990056	0.999072	0.976682	0.991879	0.992322	0.973327	0.981324
806	0.99427	0.999806	0.996142	0.997972	0.99174	0.982184	0.989214	0.976835	0.988268	0.990355	0.954875	0.98437	0.993921	0.979783	0.980317	0.962409	0.978823	0.982519
807	0.989004	0.996315	0.999893	0.974127	0.99471	0.995962	0.997242	0.993597	0.997214	0.992366	0.997581	0.951424	0.997074	0.992685	0.999077	0.983824	0.980869	0.975226
808	0.997883	0.971842	0.992214	0.967906	0.999564	0.98786	0.977375	0.986542	0.982415	0.995483	0.927955	0.97239	0.990458	0.89221	0.992091	0.996666	0.937977	0.950479
809	0.990159	0.993444	0.996529	0.984132	0.996077	0.99533	0.99263	0.987274	0.995721	0.985866	0.991836	0.998982	0.981616	0.988193	0.985385	0.941866	0.922801	0.900942
810	0.993933	0.996236	0.996718	0.994801	0.985497	0.991012	0.983651	0.997647	0.997056	0.984834	0.95801	0.976131	0.996818	0.980538	0.943727	0.986977	0.998576	0.958264
811	0.994656	0.979954	0.994063	0.998252	0.997728	0.976237	0.98749	0.988687	0.997995	0.997428	0.99967	0.950129	0.988066	0.93693	0.889371	0.995367	0.974518	0.9772
812	0.998216	0.983514	0.998526	0.989726	0.953774	0.996333	0.984413	0.967898	0.998201	0.995865	0.996936	0.962537	0.996303	0.983136	0.989925	0.980921	0.99333	0.95213
813	0.997698	0.99568	0.991604	0.987526	0.997769	0.993455	0.993851	0.994848	0.997652	0.997548	0.980837	0.970276	0.974283	0.963549	0.978341	0.975671	0.989573	0.919775
814	0.996903	0.995458	0.992782	0.990989	0.999507	0.987268	0.994593	0.982285	0.893565	0.986848	0.996905	0.942101	0.964264	0.987146	0.983063	0.993601	0.971047	0.986556
815	0.99672	0.967516	0.98989	0.999384	0.986066	0.985551	0.98504	0.997967	0.980361	0.998693	0.99908	0.976184	0.999134	0.961861	0.98245	0.999221	0.994529	0.996921
816	0.998211	0.997846	0.994868	0.993295	0.993286	0.990903	0.999137	0.971927	0.970044	0.989621	0.981621	0.999326	0.997631	0.892648	0.968424	0.993666	0.919941	0.956949
817	0.999917	0.997731	0.989054	0.991287	0.985731	0.965656	0.987754	0.996325	0.994808	0.950278	0.99705	0.990614	0.993024	0.921318	0.990353	0.985209	0.942489	0.987967
818	0.993364	0.991795	0.97441	0.985756	0.995195	0.999407	0.999067	0.998644	0.980911	0.898425	0.996849	0.985611	0.974678	0.892127	0.983554	0.990563	0.97911	0.946818
819	0.984805	0.999172	0.998921	0.987878	0.998335	0.996174	0.995529	0.991477	0.981619	0.991538	0.994166	0.992314	0.975812	0.954428	0.994016	0.951284	0.995209	0.989769
820	0.999538	0.9692	0.999056	0.993952	0.989912	0.986876	0.981371	0.955115	0.981308	0.982003	0.98863	0.958065	0.992585	0.980188	0.987115	0.944665	0.997652	0.972026
821	0.996508	0.998569	0.987109	0.989404	0.975876	0.987344	0.996812	0.97746	0.966976	0.9879	0.999229	0.978127	0.966845	0.961606	0.993938	0.989303	0.999632	0.93853
822	0.999754	0.995998	0.994798	0.982063	0.997767	0.976435	0.992428	0.940681	0.983316	0.963738	0.956819	0.961396	0.983202	0.996274	0.999083	0.983246	0.987625	0.952857
823	0.990562	0.999841	0.993094	0.991466	0.993141	0.992733	0.993195	0.953275	0.97313	0.991484	0.997156	0.991081	0.989093	0.960783	0.990634	0.934933	0.97058	0.928617
824	0.999383	0.9932	0.999729	0.981056	0.988899	0.998585	0.992547	0.934537	0.971944	0.942093	0.979687	0.974512	0.967718	0.938281	0.981632	0.998604	0.948839	0.996365
825	0.996779	0.999088	0.994235	0.981715	0.993646	0.987811	0.984743	0.989942	0.998995	0.995587	0.975951	0.940494	0.987027	0.997435	0.984347	0.973905	0.998911	0.989822
826	0.999703	0.988834	0.991892	0.98423	0.991402	0.994862	0.995521	0.972534	0.998986	0.986749	0.99486	0.995174	0.995436	0.973119	0.9922	0.977855	0.98626	0.968559
827	0.99214	0.957284	0.985549	0.994299	0.990774	0.989382	0.998537	0.99735	0.971334	0.936611	0.999912	0.930026	0.970689	0.905198	0.917424	0.943004	0.97433	0.947258
828	0.997031	0.996563	0.997429	0.988667	0.982804	0.999127	0.960345	0.997885	0.97773	0.978757	0.979417	0.997579	0.986216	0.982636	0.915614	0.979408	0.993167	0.959268
829	0.998953	0.998275	0.999897	0.999007	0.992609	0.980508	0.997499	0.984217	0.989336	0.973556	0.985134	0.944065	0.99462	0.992064	0.98234	0.992306	0.988369	0.985298
830	0.998454	0.978735	0.971547	0.989896	0.999603	0.997445	0.976507	0.980304	0.989788	0.996363	0.940156	0.990697	0.876295	0.953591	0.980318	0.944395	0.983345	0.983956
831	0.986537	0.999909	0.999502	0.995232	0.995975	0.992123	0.976309	0.991245	0.983152	0.990685	0.970888	0.993845	0.961329	0.989206	0.952645	0.966137	0.974018	0.960025
832	0.992064	0.995307	0.998538	0.988032	0.982346	0.985356	0.999803	0.991912	0.987811	0.980783	0.99262	0.999112	0.965051	0.95876	0.971309	0.993478	0.938759	0.933107
833	0.997072	0.987844	0.999568	0.999513	0.99436	0.995798	0.987817	0.990308	0.888403	0.94901	0.971718	0.987882	0.992198	0.904894	0.965069	0.992246	0.985225	0.986449
834	0.999722	0.993782	0.99851	0.994039	0.981317	0.992849	0.994545	0.999669	0.984259	0.985049	0.869788	0.995345	0.985607	0.995231	0.994238	0.967932	0.995661	0.922321
835	0.999121	0.989675	0.994026	0.995741	0.974865	0.995184	0.996844	0.999316	0.988966	0.977704	0.999607	0.995903	0.996508	0.999104	0.992625	0.984076	0.99709	0.860702
836	0.998742	0.992792	0.997251	0.971725	0.957668	0.988996	0.998759	0.989255	0.971077	0.929666	0.992949	0.901497	0.968298	0.920954	0.988973	0.948654	0.839493	0.936312
837	0.993412	0.984461	0.994155	0.993411	0.989903	0.995903	0.977334	0.992685	0.985369	0.98354	0.981008	0.95627	0.986455	0.99434	0.893794	0.999507	0.970343	0.99008
838	0.994264	0.999875	0.998386	0.977582	0.982811	0.945281	0.996487	0.975559	0.981579	0.989739	0.99117	0.990024	0.998934	0.985917	0.997772	0.999594	0.921207	0.985618
839	0.998048	0.985921	0.996555	0.981923	0.994261	0.988225	0.987711	0.979272	0.986335	0.931269	0.982355	0.996433	0.973902	0.925616	0.951263	0.981535	0.990369	0.984884
840	0.986696	0.995498	0.991905	0.994402	0.95808	0.984115	0.990617	0.998633	0.975426	0.957724	0.979088	0.998777	0.990334	0.843828	0.972834	0.952636	0.995975	0.957657
841	0.994094	0.988178	0.996349	0.980602	0.986533	0.967173	0.987744	0.997202	0.996471	0.925223	0.992262	0.988469	0.999295	0.962434	0.909523	0.983104	0.968403	0.997073
842	0.999313	0.992582	0.999462	0.997229	0.989504	0.983627	0.978492	0.908564	0.994469	0.967899	0.988714	0.960512	0.965354	0.992723	0.997503	0.989644	0.995302	0.984556
843	0.997272	0.991397	0.967874	0.974779	0.994945	0.991766	0.989081	0.994971	0.993338	0.990269	0.990654	0.925007	0.941972	0.999601	0.992815	0.944512	0.940406	0.925734
844	0.998121	0.996682	0.984638	0.999132	0.988884	0.990373	0.998295	0.996259	0.969354	0.990548	0.98926	0.989863	0.956133	0.992601	0.936858	0.993285	0.996441	0.982008
845	0.991042	0.991661	0.995628	0.994148	0.990858	0.972792	0.988293	0.946969	0.964383	0.995347	0.992403	0.97974	0.884298	0.919124	0.998726	0.954414	0.980619	0.962824
846	0.995073	0.993666	0.986654	0.982977	0.997875	0.971903	0.994543	0.98285	0.946101	0.980353	0.993619	0.995264	0.992558	0.852379	0.972806	0.954977	0.985175	0.998585
847	0.992747	0.999159	0.992451	0.990355	0.993159	0.992151	0.999737	0.979812	0.997992	0.99425	0.980286	0.985239	0.996831	0.994094	0.997126	0.997744	0.988549	0.970947
848	0.98872	0.991119	0.999743	0.985488	0.996358	0.981799	0.992822	0.979086	0.993421	0.976868	0.991988	0.98345	0.896705	0.97928	0.983385	0.964378	0.967978	0.99947
849	0.997306	0.98476	0.992563	0.994003	0.99296	0.990581	0.985023	0.998829	0.993884	0.956213	0.994591	0.944974	0.910484	0.996638	0.994948	0.995609	0.995325	0.960941
850	0.991981	0.996931	0.998217	0.995508	0.998939	0.970031	0.986224	0.995623	0.989864	0.998536	0.988856	0.99203	0.996	0.911256	0.982417	0.969413	0.965623	0.968971
851	0.99835	0.996594	0.994291	0.993743	0.99955	0.986793	0.995638	0.970568	0.996813	0.995394	0.989396	0.968505	0.987622	0.988702	0.988729	0.964878	0.988193	0.975785
852	0.998922	0.99844	0.998309	0.992022	0.949166	0.987112	0.966602	0.996594	0.991142	0.882219	0.994421	0.979617	0.972437	0.980059	0.981925	0.987197	0.998788	0.96625
853	0.979967	0.996412	0.995556	0.99976	0.898297	0.997476	0.988012	0.999437	0.978175	0.976115	0.99223	0.997414	0.97899	0.964724	0.956388	0.945195	0.988815	0.911646
854	0.996771	0.999619	0.999463	0.991895	0.979747	0.996698	0.971943	0.999921	0.997339	0.99432	0.954839	0.976577	0.989352	0.974334	0.997299	0.995301	0.971466	0.974047
855	0.999708	0.995663	0.997	0.983499	0.979489	0.995616	0.949034	0.991477	0.972085	0.983213	0.965193	0.991584	0.993378	0.990086	0.988679	0.999177	0.995237	0.990726
856	0.992697	0.983433	0.992251	0.998933	0.935379	0.980128	0.988344	0.986602	0.999491	0.990562	0.990326	0.978105	0.992219	0.991431	0.979694	0.994747	0.982548	0.895796
857	0.999094	0.992288	0.999624	0.987368	0.996493	0.997715	0.976397	0.994328	0.970941	0.993567	0.999157	0.959814	0.999512	0.923608	0.971884	0.978195	0.998528	0.998219
858	0.996684	0.986363	0.984523	0.956173	0.992948	0.998463	0.998159	0.994319	0.99513	0.985324	0.991557	0.961142	0.963114	0.979616	0.995123	0.999848	0.942732	0.99487
859	0.999492	0.999737	0.99343	0.985426	0.987763	0.991514	0.992027	0.992947	0.985015	0.980668	0.988441	0.994705	0.970973	0.990602	0.9608	0.980619	0.951704	0.916685
860	0.992165	0.998159	0.98861	0.993329	0.998887	0.996298	0.99645	0.989992	0.999472	0.992385	0.99918	0.974151	0.997436	0.999338	0.986606	0.987415	0.975368	0.978262
861	0.998979	0.995318	0.998997	0.991493	0.997424	0.995542	0.995844	0.95975	0.992146	0.993035	0.9939	0.99203	0.983063	0.951821	0.916275	0.958913	0.963521	0.99196
862	0.993713	0.981931	0.986732	0.99487	0.992274	0.991573	0.992217	0.99321	0.989793	0.984082	0.936598	0.950837	0.995638	0.993978	0.990439	0.970187	0.98533	0.983435
863	0.994064	0.967624	0.999439	0.995152	0.980456	0.998325	0.9935	0.999067	0.987262	0.989271	0.974186	0.992534	0.987254	0.931261	0.967475	0.97955	0.908693	0.983055
864	0.99834	0.973462	0.99171	0.99876	0.978675	0.97508	0.995415	0.968442	0.96376	0.949614	0.914067	0.945524	0.999242	0.970123	0.996926	0.994687	0.995966	0.974804
865	0.988544	0.999861	0.99217	0.992674	0.994411	0.977241	0.990125	0.983518	0.98429	0.9971	0.981702	0.953468	0.996539	0.978334	0.997631	0.991138	0.982519	0.969194
866	0.991847	0.994739	0.998179	0.998795	0.96546	0.964666	0.997687	0.993372	0.976969	0.990212	0.985893	0.995258	0.939031	0.965065	0.994072	0.971417	0.989282	0.947459
867	0.992401	0.996814	0.992879	0.985995	0.995493	0.962128	0.999328	0.996446	0.996007	0.967033	0.998507	0.98669	0.995403	0.963863	0.981828	0.874446	0.996974	0.977419
868	0.998093	0.994212	0.99577	0.95452	0.99789	0.989807	0.996443	0.996606	0.977222	0.999188	0.966394	0.991084	0.981493	0.997882	0.9811	0.934946	0.999017	0.980734
869	0.998586	0.999485	0.99967	0.992657	0.962047	0.995464	0.996585	0.980485	0.991099	0.982633	0.979328	0.971364	0.989894	0.963651	0.925267	0.955703	0.925341	0.978851
870	0.998444	0.999544	0.999484	0.99896	0.990769	0.934739	0.996559	0.988416	0.978783	0.999033	0.987156	0.952766	0.994004	0.997327	0.998866	0.993154	0.970755	0.925823
871	0.992801	0.996085	0.989927	0.985731	0.990339	0.986086	0.992349	0.990833	0.948494	0.919787	0.96887	0.954133	0.987596	0.982495	0.984781	0.969627	0.987075	0.900721
872	0.998093	0.993906	0.997328	0.98286	0.968685	0.976799	0.998272	0.998178	0.998331	0.994575	0.972202	0.99846	0.98691	0.977396	0.988313	0.997691	0.991449	0.963622
873	0.998831	0.986511	0.992418	0.940853	0.997672	0.999662	0.979291	0.999243	0.987378	0.961727	0.943322	0.999918	0.998918	0.997273	0.997718	0.982186	0.988415	0.98929
874	0.996048	0.997961	0.985562	0.953881	0.988312	0.996063	0.999696	0.995946	0.987428	0.943829	0.998349	0.974059	0.961864	0.909972	0.992443	0.858459	0.930501	0.934224
875	0.995577	0.979105	0.995481	0.993517	0.998708	0.991613	0.951633	0.978904	0.999268	0.914326	0.98574	0.998408	0.998808	0.987271	0.990839	0.982141	0.985009	0.97103
876	0.988178	0.99783	0.98345	0.992581	0.991654	0.998699	0.986824	0.99689	0.96052	0.99942	0.988321	0.940033	0.969331	0.948392	0.970599	0.990737	0.984268	0.976459
877	0.998786	0.999571	0.998926	0.980347	0.99963	0.986635	0.999827	0.994536	0.987325	0.979418	0.999266	0.967962	0.973145	0.973142	0.99314	0.924921	0.954618	0.888301
878	0.999963	0.992853	0.9828	0.977983	0.991097	0.995996	0.996463	0.995428	0.978228	0.959843	0.99028	0.968649	0.99628	0.994445	0.994208	0.993495	0.974432	0.993152
879	0.998634	0.992151	0.996295	0.999819	0.989876	0.976822	0.982593	0.978041	0.983832	0.994263	0.985092	0.99061	0.98146	0.977152	0.883241	0.974548	0.948873	0.926403
880	0.991876	0.997771	0.992669	0.969678	0.97894	0.988802	0.997416	0.971011	0.980529	0.982846	0.947684	0.983198	0.971481	0.984417	0.986356	0.991041	0.99326	0.966021
881	0.996875	0.995493	0.998119	0.948698	0.981508	0.935375	0.992686	0.978025	0.998059	0.992162	0.990512	0.973171	0.967091	0.883698	0.994804	0.996836	0.946565	0.981129
882	0.993397	0.985374	0.9781	0.993308	0.98207	0.998457	0.993961	0.984134	0.992346	0.980441	0.957927	0.999643	0.984082	0.995242	0.983412	0.996371	0.994971	0.85885
883	0.98153	0.991048	0.999307	0.993965	0.979684	0.98908	0.999437	0.994401	0.969782	0.975549	0.958005	0.999094	0.997411	0.987295	0.921679	0.995663	0.992367	0.995391
884	0.999824	0.99819	0.995587	0.995691	0.977184	0.999379	0.982613	0.958007	0.999855	0.979934	0.999839	0.957354	0.996288	0.953054	0.998757	0.99843	0.996962	0.888294
885	0.995384	0.997926	0.998525	0.990177	0.995429	0.999072	0.986224	0.989701	0.937008	0.999913	0.999649	0.987239	0.979693	0.983903	0.992726	0.979356	0.988863	0.96759
886	0.965259	0.9797	0.992516	0.987324	0.973143	0.995833	0.997181	0.998423	0.965379	0.935673	0.936304	0.995412	0.96804	0.95	0.985807	0.990153	0.989194	0.946616
887	0.99521	0.988951	0.999715	0.993034	0.982349	0.974419	0.989309	0.988186	0.987485	0.989275	0.982752	0.966496	0.972298	0.994828	0.952135	0.971842	0.992006	0.999561
888	0.999133	0.997328	0.994451	0.92895	0.997274	0.985416	0.999854	0.992007	0.990338	0.980684	0.997542	0.999234	0.980703	0.888585	0.953198	0.995895	0.966754	0.959871
889	0.999405	0.98181	0.988211	0.999196	0.993347	0.993165	0.985502	0.949107	0.916079	0.994582	0.990443	0.862959	0.991979	0.998325	0.98883	0.982118	0.891312	0.835896
890	0.999338	0.988212	0.99764	0.949409	0.960248	0.955383	0.9933	0.996336	0.993224	0.996371	0.983837	0.981594	0.959173	0.898516	0.99836	0.988592	0.947573	0.992414
891	0.995536	0.996859	0.996119	0.955824	0.997366	0.99943	0.99257	0.983427	0.998638	0.894664	0.985551	0.987024	0.998076	0.9516	0.912761	0.988477	0.951233	0.918328
892	0.973691	0.99891	0.985962	0.955879	0.992001	0.969362	0.994382	0.991786	0.823451	0.949746	0.995733	0.996447	0.997656	0.975804	0.987386	0.972779	0.997508	0.905016
893	0.997109	0.998295	0.998734	0.991956	0.972446	0.951103	0.9994	0.995931	0.995393	0.997395	0.989242	0.990684	0.892257	0.987221	0.966116	0.996413	0.992524	0.983269
894	0.999636	0.994051	0.981785	0.992119	0.999883	0.981591	0.994779	0.993653	0.990757	0.987116	0.975998	0.996345	0.998871	0.973489	0.975852	0.99732	0.998645	0.983644
895	0.998347	0.991512	0.998324	0.990874	0.998908	0.962189	0.982534	0.997153	0.997645	0.977635	0.994708	0.99182	0.996754	0.961333	0.900339	0.994406	0.996114	0.982539
896	0.999701	0.993	0.995705	0.989943	0.99839	0.996679	0.968261	0.999413	0.986773	0.989442	0.995787	0.987274	0.97203	0.99936	0.994797	0.973139	0.971428	0.98467
897	0.997479	0.997479	0.999332	0.995922	0.999824	0.99136	0.998649	0.981801	0.980804	0.999046	0.972424	0.992293	0.98709	0.982331	0.977809	0.994426	0.957087	0.921602
898	0.998946	0.968587	0.998957	0.992884	0.994458	0.994545	0.985421	0.950663	0.978224	0.975163	0.984769	0.976006	0.980854	0.959472	0.987337	0.945681	0.978422	0.992613
899	0.996833	0.991498	0.997809	0.992275	0.97204	0.978239	0.99713	0.9952	0.991441	0.982979	0.998492	0.976352	0.993339	0.964117	0.991342	0.992279	0.997946	0.990482
900	0.998291	0.992369	0.999483	0.986954	0.989939	0.990622	0.986756	0.999059	0.957467	0.976783	0.986105	0.980506	0.994597	0.931857	0.995564	0.999654	0.985672	0.972967
901	0.993989	0.997302	0.997655	0.979461	0.997805	0.973659	0.990459	0.997785	0.894505	0.969282	0.962344	0.99666	0.996281	0.998797	0.984771	0.971025	0.976726	0.827616
902	0.995123	0.969234	0.99318	0.984974	0.986067	0.982728	0.997657	0.858608	0.975011	0.995697	0.995894	0.96996	0.970353	0.929217	0.988909	0.942575	0.994943	0.993435
903	0.994538	0.993942	0.994575	0.996205	0.998426	0.989954	0.991035	0.9779	0.987028	0.978585	0.998581	0.993977	0.998834	0.976199	0.982221	0.994261	0.999409	0.956139
904	0.997301	0.99212	0.998262	0.993811	0.999354	0.997069	0.999439	0.998822	0.991446	0.994106	0.956595	0.960193	0.993962	0.982055	0.977277	0.937571	0.992934	0.990496
905	0.993634	0.986734	0.995685	0.986377	0.95956	0.99556	0.968158	0.93947	0.994316	0.980993	0.994981	0.999598	0.979446	0.987853	0.989786	0.933924	0.994878	0.907347
906	0.996162	0.997099	0.997558	0.99329	0.987382	0.994287	0.993157	0.99969	0.985363	0.98287	0.996769	0.999908	0.994501	0.968114	0.992571	0.998722	0.992485	0.977955
907	0.984202	0.997065	0.996047	0.995767	0.99913	0.998783	0.989217	0.935933	0.994884	0.988627	0.985296	0.944906	0.965603	0.97281	0.853382	0.993757	0.986181	0.977099
908	0.998303	0.9854	0.998899	0.999033	0.977161	0.978266	0.984122	0.998342	0.997974	0.993676	0.998073	0.933135	0.915683	0.995881	0.995898	0.982249	0.995946	0.985878
909	0.979436	0.998413	0.991097	0.984279	0.988769	0.985965	0.995845	0.992836	0.960308	0.977291	0.978665	0.953887	0.984044	0.963816	0.992611	0.987714	0.997871	0.999567
910	0.999222	0.995956	0.989491	0.999055	0.988449	0.984309	0.997418	0.990776	0.996937	0.988795	0.990307	0.948997	0.96502	0.975232	0.932356	0.976213	0.98499	0.910589
911	0.997659	0.972237	0.989564	0.991913	0.979722	0.985445	0.996028	0.992489	0.990969	0.987538	0.962442	0.990605	0.995859	0.988436	0.957611	0.962346	0.98609	0.975052
912	0.993324	0.999194	0.996104	0.979342	0.995613	0.986197	0.988232	0.991352	0.990748	0.950322	0.980859	0.987999	0.916001	0.986525	0.965981	0.993264	0.988096	0.979932
913	0.997085	0.988794	0.991256	0.981983	0.994527	0.981946	0.996573	0.984628	0.97529	0.971523	0.997839	0.985349	0.987837	0.989585	0.835681	0.977536	0.964381	0.958998
914	0.996321	0.993466	0.986703	0.98202	0.998563	0.999493	0.983262	0.984976	0.958162	0.960615	0.984044	0.961921	0.964905	0.968967	0.976969	0.98277	0.998556	0.985441
915	0.997685	0.992303	0.996935	0.965422	0.996272	0.987457	0.994299	0.99098	0.995984	0.996521	0.998759	0.999029	0.975453	0.970168	0.955721	0.948434	0.99571	0.969099
916	0.99899	0.994855	0.990289	0.989496	0.977109	0.9828	0.996767	0.999194	0.945707	0.982268	0.99903	0.977529	0.985888	0.951981	0.994963	0.994626	0.954419	0.961564
917	0.998122	0.98759	0.991082	0.995856	0.984274	0.998888	0.996505	0.991876	0.977136	0.991365	0.99949	0.962636	0.997624	0.992946	0.99695	0.964308	0.974166	0.999206
918	0.988481	0.993258	0.988088	0.984949	0.990687	0.982249	0.984879	0.964011	0.971891	0.964771	0.994159	0.983223	0.996823	0.964682	0.984903	0.989431	0.978982	0.989889
919	0.999939	0.997417	0.999612	0.991192	0.99407	0.995895	0.996616	0.99993	0.934519	0.999633	0.992717	0.961265	0.954841	0.984447	0.9675	0.92004	0.960933	0.974964
920	0.997714	0.979535	0.986619	0.996133	0.992996	0.981759	0.994545	0.99218	0.994128	0.99184	0.997879	0.955472	0.983078	0.99669	0.954817	0.990481	0.998118	0.987162
921	0.993083	0.99832	0.998827	0.997731	0.987263	0.986167	0.996868	0.990033	0.969363	0.940705	0.987246	0.979481	0.981279	0.996612	0.996299	0.968925	0.98554	0.936833
922	0.99847	0.989517	0.992684	0.990457	0.994258	0.997852	0.982837	0.951169	0.991221	0.985299	0.975286	0.941465	0.966152	0.932945	0.999539	0.973614	0.96674	0.981914
923	0.996337	0.989518	0.999006	0.986176	0.992947	0.979286	0.990377	0.998848	0.990411	0.990493	0.99946	0.978826	0.998367	0.968184	0.996116	0.996758	0.994955	0.9725
924	0.995373	0.99986	0.996994	0.983564	0.999181	0.994506	0.997541	0.98031	0.989242	0.986322	0.989362	0.957154	0.993164	0.966774	0.992783	0.986132	0.995303	0.967127
925	0.994594	0.99219	0.998655	0.990423	0.994596	0.990249	0.999756	0.998968	0.928838	0.994748	0.927403	0.975195	0.985522	0.998602	0.98749	0.957977	0.996549	0.991096
926	0.998661	0.997854	0.989752	0.997021	0.998887	0.953929	0.997904	0.953858	0.943923	0.981608	0.992495	0.985086	0.960498	0.935529	0.999709	0.997592	0.970392	0.943503
927	0.993297	0.994477	0.990161	0.965507	0.999589	0.999867	0.998434	0.965672	0.986281	0.955447	0.993443	0.944324	0.989881	0.98893	0.936058	0.989003	0.959551	0.954637
928	0.997732	0.990258	0.996224	0.982615	0.982449	0.979985	0.990533	0.982115	0.958367	0.994704	0.993837	0.994706	0.915281	0.959198	0.977225	0.996439	0.970499	0.990143
929	0.995347	0.999098	0.994575	0.995798	0.993448	0.979964	0.989089	0.993773	0.960379	0.95861	0.981745	0.92305	0.967428	0.929197	0.965884	0.916341	0.994765	0.996346
930	0.99541	0.997631	0.988527	0.969521	0.995301	0.996761	0.999848	0.994822	0.992699	0.981801	0.935513	0.996353	0.990822	0.990434	0.99823	0.97933	0.941546	0.882418
931	0.999683	0.996421	0.999814	0.975048	0.998849	0.98639	0.999756	0.962805	0.977799	0.969807	0.968078	0.984756	0.992895	0.990962	0.978869	0.988966	0.81393	0.965752
932	0.98354	0.998524	0.997645	0.991	0.994352	0.98838	0.984874	0.984237	0.990993	0.980163	0.995766	0.969096	0.998778	0.992775	0.997595	0.979737	0.999671	0.944196
933	0.979665	0.985493	0.991301	0.993172	0.997367	0.989561	0.960086	0.994185	0.916732	0.994304	0.998887	0.942534	0.957811	0.992204	0.978767	0.987053	0.991723	0.970297
934	0.999123	0.990814	0.993192	0.979279	0.99876	0.99497	0.989033	0.964238	0.93648	0.980555	0.929682	0.983485	0.97657	0.882138	0.99766	0.967769	0.999485	0.978536
935	0.999197	0.999259	0.999937	0.976576	0.990148	0.989098	0.974581	0.912064	0.997192	0.971952	0.995045	0.990602	0.936729	0.975952	0.960406	0.98918	0.94301	0.967652
936	0.99698	0.995282	0.99666	0.992921	0.996276	0.99129	0.995727	0.989586	0.985764	0.996547	0.8658	0.999466	0.986516	0.938949	0.973677	0.978957	0.996718	0.996998
937	0.98087	0.988068	0.9927	0.996568	0.991531	0.968749	0.995494	0.993095	0.919965	0.994549	0.999319	0.997309	0.978437	0.999909	0.999752	0.974661	0.988748	0.98449
938	0.992098	0.99767	0.982959	0.997709	0.997641	0.992417	0.997934	0.999979	0.941277	0.995554	0.992041	0.997047	0.983212	0.995884	0.948498	0.995975	0.933129	0.998051
939	0.990415	0.996713	0.9988	0.995742	0.990226	0.979917	0.968511	0.987502	0.991032	0.981247	0.99878	0.990763	0.992402	0.989015	0.984096	0.984119	0.994718	0.845221
940	0.993964	0.990287	0.997457	0.994985	0.979183	0.949268	0.992146	0.99516	0.937327	0.869682	0.975412	0.980489	0.985531	0.99143	0.998734	0.945139	0.981617	0.9957
941	0.988067	0.971064	0.972293	0.990797	0.978437	0.994489	0.995226	0.996284	0.985774	0.999331	0.989897	0.978334	0.985135	0.97827	0.992325	0.842213	0.969347	0.940867
942	0.995702	0.996726	0.98342	0.978287	0.992512	0.985545	0.994266	0.996966	0.974377	0.995978	0.9274	0.993848	0.993749	0.976173	0.997941	0.981747	0.973275	0.980782
943	0.999353	0.987987	0.99568	0.999844	0.987921	0.998853	0.999617	0.943288	0.921287	0.937552	0.992079	0.995212	0.985152	0.964754	0.983166	0.933711	0.994141	0.865385
944	0.997578	0.995675	0.999739	0.99	0.993513	0.979497	0.993554	0.999416	0.993227	0.98834	0.993724	0.999383	0.994216	0.995503	0.931469	0.995886	0.906942	0.994477
945	0.998837	0.998624	0.99088	0.996566	0.989404	0.997966	0.988888	0.999413	0.948732	0.99292	0.994564	0.992596	0.972118	0.969121	0.942588	0.984781	0.998026	0.994555
946	0.997838	0.997153	0.999485	0.971208	0.994807	0.98403	0.997572	0.999764	0.9794	0.931263	0.985751	0.966309	0.995708	0.9913	0.993	0.962397	0.956997	0.971915
947	0.998423	0.998827	0.991513	0.980073	0.975756	0.98558	0.995293	0.99456	0.996123	0.99061	0.991141	0.962622	0.98096	0.994751	0.995559	0.982975	0.993791	0.990335
948	0.997408	0.99187	0.995275	0.994129	0.987752	0.991395	0.994867	0.983175	0.985226	0.981336	0.975443	0.973288	0.947913	0.992145	0.88104	0.989858	0.980773	0.946889
949	0.993729	0.991339	0.991812	0.982653	0.994484	0.986999	0.985593	0.995349	0.976658	0.997175	0.99772	0.93196	0.993986	0.961272	0.991933	0.974231	0.976615	0.978903
950	0.995008	0.993903	0.986706	0.995042	0.990551	0.981011	0.999687	0.994266	0.974697	0.974212	0.993566	0.999213	0.961201	0.997703	0.944711	0.980333	0.981202	0.956091
951	0.997413	0.998879	0.997951	0.998428	0.99431	0.987444	0.996087	0.997917	0.991422	0.990202	0.986163	0.998856	0.965301	0.993591	0.973146	0.976092	0.916633	0.955734
952	0.987603	0.994087	0.99825	0.994296	0.989924	0.998566	0.995117	0.985797	0.99085	0.996572	0.992219	0.983335	0.981653	0.960347	0.997743	0.977187	0.840556	0.96613
953	0.998069	0.995384	0.988916	0.985973	0.999203	0.995153	0.997124	0.9708	0.988061	0.993774	0.98958	0.96617	0.986488	0.951688	0.96295	0.981036	0.995212	0.99394
954	0.998196	0.987973	0.986969	0.971847	0.997829	0.978404	0.994283	0.995507	0.988607	0.974929	0.996341	0.999173	0.985254	0.998596	0.983112	0.948341	0.978443	0.998222
955	0.998644	0.989228	0.986836	0.995466	0.973425	0.983718	0.996981	0.999131	0.996053	0.973328	0.993584	0.980975	0.933662	0.982837	0.912721	0.996016	0.969244	0.996762
956	0.99787	0.999992	0.999298	0.991304	0.989674	0.9683	0.997561	0.987782	0.990955	0.998292	0.944385	0.976192	0.960483	0.963364	0.997338	0.981375	0.994565	0.906623
957	0.999746	0.998169	0.997468	0.992333	0.975442	0.951002	0.992084	0.987057	0.991906	0.995149	0.961038	0.986835	0.986023	0.987776	0.967486	0.993297	0.920085	0.925607
958	0.980702	0.987825	0.990066	0.998105	0.993933	0.981982	0.962246	0.97729	0.979433	0.967237	0.995001	0.973038	0.96038	0.949574	0.983558	0.973656	0.987363	0.988906
959	0.996228	0.998168	0.987868	0.992264	0.999542	0.990792	0.988387	0.971893	0.900195	0.998813	0.97589	0.970869	0.993627	0.997297	0.959681	0.985295	0.988209	0.808321
960	0.997087	0.997157	0.999472	0.999342	0.992786	0.998697	0.993385	0.984059	0.992994	0.982368	0.992347	0.977793	0.992499	0.996426	0.99047	0.994569	0.985662	0.911154
961	0.999345	0.997532	0.991377	0.95844	0.996977	0.991986	0.982743	0.987523	0.9877	0.993563	0.99629	0.990612	0.993027	0.823893	0.976632	0.957716	0.946382	0.958114
962	0.99812	0.984581	0.994322	0.983065	0.999836	0.980497	0.996931	0.982512	0.986403	0.996791	0.888332	0.989636	0.98296	0.970614	0.977608	0.995845	0.955342	0.977755
963	0.994791	0.99677	0.998786	0.983655	0.995543	0.995557	0.998852	0.997737	0.994095	0.995825	0.997928	0.984345	0.988018	0.987904	0.940803	0.993931	0.994133	0.961548
964	0.995615	0.999511	0.99463	0.982503	0.983106	0.981851	0.999219	0.956262	0.989584	0.981061	0.996659	0.930929	0.993618	0.981221	0.975358	0.991623	0.997985	0.969813
965	0.997809	0.989488	0.995182	0.990115	0.994521	0.98996	0.989045	0.967454	0.981411	0.999062	0.980928	0.998801	0.923496	0.934785	0.948705	0.992611	0.95358	0.990318
966	0.998895	0.994995	0.995172	0.997766	0.989718	0.999119	0.996626	0.949531	0.994889	0.96334	0.997999	0.989735	0.959191	0.95993	0.944313	0.987363	0.997291	0.999639
967	0.997478	0.998839	0.995435	0.971483	0.998532	0.960515	0.997018	0.996882	0.973518	0.986636	0.997409	0.968889	0.994161	0.939176	0.922615	0.988489	0.989347	0.996273
968	0.998914	0.993358	0.966154	0.998415	0.979716	0.995297	0.997891	0.988622	0.9721	0.960831	0.868054	0.978799	0.994577	0.994557	0.991527	0.987463	0.991315	0.925737
969	0.992493	0.995851	0.998926	0.971842	0.982605	0.973167	0.955427	0.994875	0.999512	0.994452	0.99281	0.999233	0.933096	0.926108	0.988528	0.939687	0.996995	0.972383
970	0.999523	0.988534	0.999824	0.992276	0.989731	0.981035	0.995161	0.992853	0.995536	0.976679	0.973624	0.995088	0.988944	0.92828	0.964179	0.966259	0.961415	0.877839
971	0.995549	0.993976	0.99859	0.989956	0.985584	0.996304	0.989465	0.988899	0.997173	0.986136	0.999922	0.99571	0.968374	0.997049	0.9903	0.945543	0.984243	0.976632
972	0.999752	0.992919	0.997472	0.996653	0.9892	0.998404	0.990642	0.962611	0.973766	0.927177	0.987419	0.997141	0.998295	0.958411	0.964457	0.935505	0.978917	0.966926
973	0.996696	0.999384	0.999638	0.972483	0.980251	0.996015	0.993945	0.99819	0.999504	0.957802	0.996932	0.958025	0.971663	0.985727	0.962254	0.974591	0.950513	0.989977
974	0.992666	0.996237	0.995444	0.97705	0.997076	0.990727	0.992574	0.99406	0.994059	0.990137	0.977046	0.940643	0.98206	0.99107	0.962917	0.990356	0.978393	0.993989
975	0.994641	0.998286	0.994094	0.992785	0.988521	0.989097	0.998901	0.995228	0.97506	0.895827	0.98508	0.942022	0.987932	0.928765	0.958672	0.955742	0.995584	0.917008
976	0.997934	0.999378	0.998558	0.981784	0.986252	0.945967	0.985274	0.975253	0.992424	0.994883	0.987866	0.991821	0.978993	0.959831	0.981328	0.991551	0.974881	0.997825
977	0.99037	0.999607	0.997044	0.96984	0.99807	0.973824	0.947924	0.999652	0.97637	0.993463	0.992517	0.992975	0.985573	0.944659	0.986185	0.960452	0.991605	0.992451
978	0.999759	0.998322	0.989649	0.973722	0.985026	0.966113	0.97952	0.989288	0.963166	0.995284	0.881532	0.99713	0.986019	0.970625	0.989293	0.982336	0.995523	0.964586
979	0.98955	0.996206	0.997461	0.991003	0.988301	0.995958	0.999046	0.989847	0.950078	0.988027	0.942685	0.960502	0.997537	0.994038	0.965711	0.982983	0.978368	0.976459
980	0.992047	0.985694	0.991615	0.992333	0.985139	0.989632	0.957291	0.99673	0.993606	0.974235	0.998152	0.999758	0.988451	0.988722	0.970526	0.998655	0.967646	0.987094
981	0.987961	0.995431	0.99667	0.98844	0.999419	0.992045	0.992815	0.900809	0.999511	0.995501	0.969816	0.962582	0.991395	0.884754	0.953747	0.982295	0.972632	0.986835
982	0.999035	0.998026	0.994041	0.997834	0.980683	0.973798	0.998129	0.978564	0.972698	0.984371	0.976766	0.979117	0.998964	0.981695	0.958815	0.94713	0.993145	0.942357
983	0.997358	0.998671	0.998403	0.992154	0.966437	0.994612	0.971806	0.929791	0.922027	0.983767	0.999601	0.975067	0.998182	0.951059	0.987384	0.910436	0.98839	0.933309
984	0.999236	0.998881	0.993057	0.997574	0.995271	0.988159	0.984089	0.980297	0.970344	0.93622	0.979794	0.988265	0.99102	0.989947	0.887037	0.982907	0.996162	0.989722
985	0.99913	0.999067	0.993019	0.995721	0.998554	0.965456	0.993656	0.99089	0.999368	0.986278	0.988664	0.906647	0.980936	0.983365	0.872194	0.990979	0.958967	0.877579
986	0.998037	0.992222	0.993266	0.989912	0.9999	0.995078	0.991426	0.997854	0.989606	0.935936	0.976615	0.994777	0.944817	0.903587	0.99987	0.943282	0.993715	0.906459
987	0.994487	0.995042	0.993396	0.988093	0.988974	0.998775	0.995029	0.977971	0.899776	0.97568	0.985484	0.985121	0.983319	0.941765	0.997839	0.975891	0.998708	0.957565
988	0.994574	0.999373	0.999518	0.98996	0.987499	0.990115	0.99091	0.99979	0.981654	0.996576	0.967654	0.969235	0.98228	0.988196	0.899471	0.886173	0.984516	0.952729
989	0.998533	0.998141	0.991583	0.998189	0.992625	0.98503	0.998783	0.985804	0.964021	0.999207	0.870201	0.962607	0.9988	0.961683	0.992323	0.987447	0.953571	0.999047
990	0.997115	0.980727	0.997991	0.979796	0.994799	0.98962	0.986811	0.999803	0.929726	0.951556	0.987675	0.998123	0.991346	0.99199	0.967104	0.998457	0.942796	0.99107
991	0.995723	0.980454	0.996576	0.997348	0.994383	0.986598	0.994937	0.966903	0.995999	0.993554	0.989934	0.998477	0.921327	0.963869	0.974398	0.988704	0.986945	0.997207
992	0.999794	0.996089	0.989769	0.96238	0.988379	0.996992	0.993903	0.966565	0.951425	0.995011	0.997519	0.996315	0.995684	0.951824	0.997385	0.99405	0.986209	0.992325
993	0.994918	0.973414	0.992312	0.995393	0.994587	0.992025	0.994227	0.980949	0.985762	0.97081	0.998281	0.941127	0.975535	0.932231	0.987949	0.947903	0.939682	0.966361
994	0.999591	0.999709	0.997639	0.977751	0.9982	0.986952	0.99202	0.995343	0.995865	0.947082	0.942755	0.964806	0.94668	0.976881	0.963443	0.993847	0.996873	0.963537
995	0.995406	0.994566	0.997108	0.986517	0.997215	0.984748	0.99863	0.996837	0.993513	0.991595	0.941525	0.973851	0.982208	0.987859	0.903221	0.978387	0.951061	0.955062
996	0.998717	0.985023	0.991796	0.98708	0.984257	0.997229	0.996978	0.999422	0.981516	0.99003	0.96508	0.957654	0.959367	0.990069	0.988583	0.976496	0.991467	0.965673
997	0.998073	0.989821	0.976145	0.999541	0.982569	0.98756	0.978262	0.97594	0.985819	0.995393	0.979352	0.929568	0.965774	0.986989	0.992165	0.955512	0.989392	0.961692
998	0.997141	0.999696	0.980713	0.953923	0.969056	0.99823	0.998584	0.949034	0.951114	0.981044	0.997907	0.98721	0.99968	0.964283	0.995468	0.981166	0.996988	0.966885
999	0.993588	0.977986	0.99724	0.989574	0.991948	0.996254	0.981607	0.995838	0.998612	0.957582	0.987213	0.954767	0.953396	0.974605	0.994983	0.997521	0.991644	0.978366
1000	0.997175	0.998809	0.99287	0.996819	0.990122	0.972621	0.998963	0.978133	0.947229	0.985598	0.927879	0.999828	0.999647	0.995118	0.981786	0.858774	0.925543	0.986744
1001	0.995746	0.997268	0.999788	0.974913	0.929115	0.983065	0.994703	0.940884	0.982178	0.999015	0.983353	0.996808	0.996738	0.930116	0.936723	0.927477	0.998799	0.978709
1002	0.993682	0.999636	0.987843	0.978198	0.98553	0.96487	0.994171	0.972907	0.955174	0.987285	0.978399	0.997659	0.981576	0.994818	0.944867	0.93567	0.969423	0.862205
1003	0.98182	0.999229	0.994362	0.990528	0.99032	0.999552	0.99886	0.974177	0.95816	0.932743	0.982654	0.97215	0.997687	0.989145	0.959951	0.960133	0.972428	0.985674
1004	0.996043	0.999038	0.997706	0.999742	0.995228	0.98712	0.997391	0.996045	0.97612	0.995113	0.994487	0.950866	0.997671	0.98616	0.9704	0.975828	0.984522	0.997301
1005	0.991804	0.981265	0.998572	0.982616	0.987828	0.956816	0.996907	0.919777	0.97649	0.966211	0.995176	0.978479	0.996362	0.983947	0.984867	0.966874	0.976625	0.974883
1006	0.998936	0.994353	0.990585	0.970531	0.986335	0.993094	0.983058	0.988032	0.97939	0.982546	0.99026	0.998705	0.983652	0.977539	0.996519	0.990251	0.997963	0.970559
1007	0.993293	0.992154	0.999974	0.994963	0.992905	0.99684	0.975841	0.979522	0.982595	0.951494	0.991978	0.990157	0.957208	0.977758	0.954978	0.994765	0.953481	0.904867
1008	0.998214	0.987968	0.991226	0.991972	0.99303	0.989253	0.985813	0.997505	0.994777	0.788914	0.977199	0.998471	0.952037	0.933568	0.943021	0.995373	0.9882	0.959889
1009	0.999684	0.993904	0.997601	0.999169	0.990058	0.98223	0.987187	0.961774	0.99374	0.992959	0.952007	0.972994	0.997728	0.90545	0.976898	0.992234	0.96222	0.956802
1010	0.995473	0.998417	0.996907	0.987742	0.990591	0.993027	0.975051	0.991545	0.972781	0.983763	0.996649	0.974837	0.997898	0.992849	0.997815	0.993456	0.897035	0.947898
1011	0.998417	0.996689	0.99588	0.989192	0.989532	0.995865	0.981016	0.978598	0.983639	0.987041	0.997905	0.995493	0.987971	0.93209	0.98334	0.996724	0.943681	0.992124
1012	0.998253	0.983609	0.993294	0.956979	0.998539	0.976187	0.999738	0.994533	0.97063	0.993618	0.994465	0.981441	0.94712	0.925204	0.99901	0.980043	0.995543	0.988345
1013	0.990367	0.994378	0.98938	0.990545	0.976114	0.994414	0.989685	0.99271	0.970524	0.980582	0.990165	0.941404	0.972319	0.936726	0.995323	0.981674	0.99802	0.966116
1014	0.998448	0.993253	0.99136	0.997529	0.993805	0.997916	0.991025	0.958994	0.994303	0.946087	0.977238	0.975232	0.980753	0.932372	0.937164	0.997243	0.989498	0.990587
1015	0.998956	0.994097	0.990322	0.989563	0.997277	0.990706	0.99168	0.98957	0.982324	0.997066	0.96435	0.994744	0.977241	0.970335	0.951109	0.991637	0.930122	0.982869
1016	0.999596	0.994879	0.986877	0.99617	0.9971	0.995789	0.989713	0.937607	0.976388	0.993444	0.86232	0.956287	0.995638	0.995519	0.976673	0.991306	0.994953	0.987262
1017	0.994386	0.999172	0.989013	0.949855	0.994734	0.97214	0.965987	0.994743	0.972118	0.992479	0.990848	0.946986	0.999076	0.858899	0.995596	0.978357	0.896087	0.942173
1018	0.995235	0.98241	0.999258	0.999751	0.994599	0.998105	0.99222	0.985192	0.997213	0.979074	0.983174	0.99177	0.979469	0.994568	0.994875	0.926353	0.973777	0.998549
1019	0.993926	0.994133	0.99442	0.984071	0.993681	0.996095	0.998265	0.992125	0.99376	0.995814	0.996901	0.969679	0.997232	0.98948	0.998259	0.979736	0.982907	0.946419
1020	0.990597	0.988944	0.999415	0.990693	0.992344	0.967739	0.999184	0.997465	0.967714	0.97947	0.996381	0.98784	0.95682	0.999828	0.807513	0.965318	0.93056	0.965201
1021	0.995961	0.999854	0.992857	0.993988	0.98499	0.991296	0.996036	0.996262	0.96946	0.998769	0.97697	0.952081	0.957616	0.999199	0.942623	0.97256	0.993929	0.961033
1022	0.999249	0.988021	0.996234	0.941352	0.998012	0.987564	0.999922	0.97582	0.980212	0.990294	0.987139	0.997393	0.99911	0.990694	0.973059	0.968414	0.93637	0.999225
1023	0.998569	0.992337	0.992655	0.976201	0.993118	0.980022	0.99782	0.964336	0.999692	0.988524	0.982216	0.966047	0.979313	0.953219	0.933764	0.992395	0.905749	0.933991
1024	0.99629	0.999943	0.99015	0.989819	0.993652	0.993189	0.996456	0.89433	0.942342	0.966681	0.986544	0.985498	0.945483	0.986869	0.999734	0.885786	0.995662	0.827949
1025	0.991334	0.998229	0.994492	0.970171	0.999611	0.997439	0.993911	0.987099	0.978663	0.998022	0.981905	0.992392	0.996652	0.95246	0.998307	0.946318	0.973089	0.893359
1026	0.989625	0.996781	0.998127	0.966886	0.98866	0.982169	0.999274	0.983548	0.991108	0.981741	0.991493	0.989068	0.997167	0.982969	0.992803	0.97837	0.986512	0.993319
1027	0.995202	0.99839	0.980065	0.99724	0.964487	0.979627	0.985839	0.989823	0.99293	0.949591	0.971094	0.99846	0.936662	0.974964	0.983714	0.931891	0.995627	0.982625
1028	0.983264	0.99626	0.992179	0.98269	0.997379	0.967491	0.998185	0.979603	0.998731	0.896483	0.985656	0.988171	0.939581	0.991373	0.972686	0.907786	0.998841	0.961318
1029	0.997658	0.989938	0.999419	0.999665	0.994236	0.992901	0.998775	0.995867	0.997056	0.995726	0.989847	0.993889	0.988679	0.926982	0.967605	0.998367	0.977775	0.880591
1030	0.979506	0.994588	0.998634	0.983614	0.996883	0.987806	0.974295	0.989086	0.93176	0.973166	0.994716	0.997665	0.99389	0.938825	0.999337	0.97941	0.868612	0.976726
1031	0.989042	0.997199	0.997438	0.987406	0.990253	0.987491	0.999764	0.994512	0.968938	0.936867	0.992237	0.979429	0.996496	0.917235	0.915271	0.993931	0.999862	0.984902
1032	0.997008	0.982009	0.991778	0.992869	0.995392	0.976446	0.994449	0.998774	0.991611	0.971754	0.96756	0.989529	0.986508	0.97304	0.986372	0.999526	0.956799	0.989988
1033	0.992844	0.985066	0.994818	0.992225	0.998763	0.995898	0.994021	0.99659	0.940513	0.960009	0.985219	0.996544	0.996507	0.952966	0.938068	0.958366	0.971216	0.980979
1034	0.989494	0.995512	0.998833	0.998478	0.99567	0.99934	0.997179	0.995681	0.994863	0.996921	0.982392	0.993827	0.971736	0.944328	0.961526	0.997668	0.88579	0.98745
1035	0.999988	0.999344	0.99799	0.995581	0.995104	0.968438	0.997649	0.995611	0.988391	0.998582	0.992669	0.968102	0.980554	0.964605	0.999718	0.988139	0.994962	0.970154
1036	0.99637	0.997801	0.992298	0.989241	0.987226	0.997617	0.994265	0.995362	0.973281	0.998552	0.984385	0.98697	0.997156	0.990828	0.946617	0.999276	0.991479	0.902804
1037	0.998015	0.98699	0.987583	0.992817	0.989303	0.999108	0.99915	0.987863	0.959906	0.998403	0.99976	0.992883	0.993809	0.957564	0.99824	0.981077	0.974743	0.951214
1038	0.996674	0.99258	0.99913	0.99146	0.992293	0.981026	0.995366	0.971402	0.940046	0.928688	0.98446	0.97701	0.954899	0.976882	0.994806	0.992909	0.964219	0.974935
1039	0.998722	0.998649	0.989372	0.995146	0.997877	0.968581	0.999795	0.991118	0.825038	0.999782	0.98988	0.971849	0.999643	0.92518	0.993444	0.974292	0.960936	0.935814
1040	0.996556	0.994597	0.979056	0.999194	0.998596	0.950886	0.991583	0.978273	0.990318	0.99514	0.967585	0.976008	0.993063	0.980559	0.997731	0.998802	0.979366	0.915938
1041	0.995834	0.964973	0.991786	0.993521	0.998449	0.984816	0.995118	0.993051	0.982951	0.984863	0.982013	0.984669	0.990241	0.941783	0.990598	0.994761	0.997936	0.988056
1042	0.988381	0.997051	0.99607	0.96861	0.998037	0.997441	0.999928	0.969411	0.996362	0.990375	0.963628	0.988308	0.991277	0.988037	0.935942	0.99634	0.908491	0.99478
1043	0.999449	0.995491	0.99958	0.940973	0.988064	0.996692	0.988298	0.98918	0.980478	0.997881	0.972416	0.989134	0.992929	0.986971	0.989913	0.985196	0.999156	0.951328
1044	0.997075	0.976944	0.998817	0.977126	0.98761	0.970609	0.99927	0.94445	0.907096	0.99434	0.985357	0.984682	0.985956	0.996279	0.983532	0.946314	0.983678	0.959913
1045	0.998978	0.974754	0.998539	0.99483	0.997336	0.995853	0.995824	0.997141	0.994441	0.949029	0.964823	0.998925	0.967651	0.97001	0.988538	0.989481	0.941368	0.994827
1046	0.998115	0.995135	0.998901	0.991736	0.992969	0.992713	0.996545	0.995064	0.979154	0.967856	0.993195	0.998594	0.993314	0.970778	0.990354	0.995097	0.993312	0.990291
1047	0.97921	0.999879	0.979618	0.998995	0.994322	0.993412	0.982054	0.998871	0.99551	0.973564	0.997386	0.940321	0.986639	0.959285	0.998636	0.996293	0.99563	0.942146
1048	0.996651	0.995288	0.99992	0.948717	0.958339	0.997854	0.992288	0.994902	0.97496	0.966179	0.992249	0.982737	0.991586	0.949187	0.991526	0.949626	0.995339	0.971144
1049	0.993419	0.998767	0.995141	0.964574	0.980527	0.997622	0.987886	0.994687	0.912279	0.968944	0.986424	0.991285	0.977826	0.884524	0.992181	0.9705	0.943441	0.899548
1050	0.997983	0.98199	0.993968	0.981304	0.990463	0.975268	0.984216	0.992417	0.97431	0.985879	0.987467	0.986588	0.994765	0.961296	0.993819	0.983818	0.996473	0.968978
1051	0.993058	0.993255	0.999779	0.939053	0.989807	0.980573	0.984702	0.983969	0.978941	0.988683	0.974288	0.922989	0.993918	0.840892	0.995069	0.983071	0.998722	0.994913
1052	0.996498	0.986328	0.999699	0.984649	0.98069	0.991527	0.991344	0.991245	0.945921	0.989852	0.984377	0.966771	0.97814	0.984655	0.979339	0.995214	0.969867	0.909889
1053	0.996854	0.998697	0.985883	0.98314	0.993918	0.997674	0.974536	0.98426	0.981804	0.98503	0.943527	0.998861	0.953745	0.996698	0.980016	0.977365	0.926968	0.978381
1054	0.998274	0.979797	0.989139	0.975068	0.997422	0.989505	0.999011	0.996847	0.961777	0.953657	0.991401	0.982988	0.999298	0.870144	0.991366	0.97433	0.945962	0.894411
1055	0.997576	0.99791	0.999233	0.999532	0.990634	0.998415	0.977656	0.995567	0.998553	0.997706	0.958266	0.998059	0.998351	0.99469	0.995533	0.984107	0.968988	0.983121
1056	0.999338	0.997049	0.990532	0.971985	0.995487	0.988192	0.970913	0.957294	0.939633	0.941622	0.981171	0.96987	0.999487	0.99731	0.966489	0.96852	0.982979	0.984569
1057	0.999389	0.993585	0.980573	0.989962	0.981516	0.99934	0.966856	0.93701	0.992934	0.952371	0.981158	0.998496	0.939284	0.999712	0.943601	0.963031	0.995883	0.999819
1058	0.984621	0.999149	0.986485	0.969534	0.992469	0.973009	0.995172	0.996506	0.974781	0.980651	0.997467	0.997759	0.972664	0.953167	0.989967	0.993529	0.890506	0.973198
1059	0.994773	0.999922	0.995099	0.990262	0.969752	0.973705	0.994388	0.998242	0.901495	0.99923	0.99908	0.986683	0.998624	0.939814	0.970567	0.992069	0.963332	0.994382
1060	0.998637	0.996152	0.994123	0.994719	0.984032	0.940613	0.991644	0.987391	0.975178	0.986398	0.98237	0.991746	0.991206	0.992341	0.991869	0.99802	0.877768	0.881519
1061	0.998487	0.991987	0.985694	0.985875	0.991627	0.99844	0.999274	0.938975	0.994977	0.988874	0.982564	0.985991	0.9837	0.988996	0.967755	0.989475	0.998385	0.994163
1062	0.97451	0.991837	0.996533	0.999116	0.974906	0.95902	0.993236	0.999573	0.976005	0.977547	0.974301	0.992094	0.9553	0.989095	0.946551	0.981638	0.943599	0.975624
1063	0.997584	0.99249	0.996683	0.997818	0.976476	0.999633	0.985683	0.976767	0.954241	0.985999	0.968434	0.944778	0.972405	0.981504	0.995842	0.975446	0.969437	0.966815
1064	0.994179	0.994818	0.999579	0.985038	0.961564	0.962733	0.982448	0.996744	0.985551	0.920768	0.943511	0.989922	0.986981	0.955068	0.943974	0.992466	0.993009	0.980682
1065	0.99824	0.999617	0.997814	0.994011	0.99937	0.993191	0.968792	0.997205	0.98791	0.969348	0.955197	0.988839	0.987578	0.983522	0.992648	0.960726	0.985247	0.892482
1066	0.998505	0.997566	0.99826	0.999076	0.972412	0.987128	0.99656	0.999325	0.974729	0.969708	0.993291	0.978219	0.892225	0.892953	0.957319	0.9975	0.997113	0.985675
1067	0.995312	0.991577	0.999598	0.987726	0.996821	0.996487	0.995127	0.990532	0.999222	0.998837	0.868682	0.971571	0.909636	0.968445	0.960082	0.988118	0.977969	0.989911
1068	0.992022	0.996149	0.999783	0.996484	0.997402	0.988971	0.996903	0.993185	0.98614	0.981082	0.984564	0.918376	0.988333	0.959805	0.937527	0.974941	0.937412	0.957887
1069	0.999973	0.986242	0.99722	0.989831	0.98639	0.992484	0.991394	0.978111	0.981578	0.988797	0.99967	0.980757	0.996977	0.938164	0.983523	0.993886	0.984054	0.986126
1070	0.9956	0.991821	0.99965	0.986744	0.93682	0.97048	0.999305	0.992593	0.985088	0.991853	0.979321	0.9647	0.998539	0.953303	0.980957	0.972934	0.99849	0.947196
1071	0.990441	0.998969	0.993053	0.968178	0.952922	0.971732	0.994411	0.982233	0.98337	0.94705	0.989366	0.997883	0.984311	0.934645	0.990268	0.99886	0.951865	0.99142
1072	0.995295	0.992641	0.98144	0.995243	0.990472	0.962415	0.994674	0.987769	0.987974	0.951665	0.950089	0.983923	0.96078	0.971536	0.994848	0.967027	0.981983	0.972687
1073	0.984498	0.993921	0.993488	0.980183	0.994485	0.973753	0.985414	0.998328	0.950536	0.996112	0.956231	0.98227	0.983018	0.986895	0.9955	0.987441	0.997327	0.924378
1074	0.978729	0.996229	0.988	0.997927	0.986327	0.997695	0.98687	0.981444	0.997584	0.989519	0.975673	0.981362	0.990768	0.996635	0.997621	0.998741	0.998978	0.998727
1075	0.998888	0.995476	0.992816	0.997352	0.990281	0.997864	0.945349	0.999376	0.9881	0.995633	0.955306	0.995598	0.994728	0.988431	0.984753	0.988665	0.986044	0.977075
1076	0.997743	0.988898	0.981911	0.997488	0.980518	0.96779	0.986587	0.964023	0.978709	0.997702	0.997367	0.993687	0.975155	0.994178	0.982237	0.982334	0.997157	0.973646
1077	0.997494	0.978912	0.995595	0.994714	0.989613	0.995152	0.997323	0.99966	0.984159	0.997101	0.994043	0.991357	0.98004	0.940924	0.999905	0.956435	0.960894	0.846385
1078	0.999691	0.99432	0.980136	0.988356	0.96486	0.994547	0.987265	0.991462	0.962934	0.996529	0.982676	0.996121	0.992485	0.978466	0.978217	0.974317	0.980037	0.977716
1079	0.998988	0.999775	0.997985	0.971072	0.996484	0.985875	0.996436	0.993553	0.965421	0.970757	0.989915	0.954987	0.989712	0.979861	0.989065	0.986001	0.959894	0.977219
1080	0.994369	0.987541	0.999961	0.967258	0.994022	0.965608	0.99545	0.97862	0.958485	0.96534	0.978147	0.958523	0.985887	0.994912	0.981393	0.964472	0.994497	0.991301
1081	0.998077	0.968518	0.980646	0.980808	0.990821	0.955464	0.996351	0.931855	0.975475	0.983272	0.9836	0.951359	0.982575	0.99128	0.998705	0.967668	0.973844	0.944329
1082	0.989181	0.993575	0.997203	0.988358	0.971976	0.993913	0.986892	0.973665	0.981483	0.98255	0.984893	0.986827	0.994853	0.980832	0.998171	0.990126	0.975812	0.805675
1083	0.997875	0.950961	0.991656	0.997586	0.98578	0.989383	0.998242	0.989487	0.988358	0.982609	0.927697	0.975433	0.989341	0.911261	0.989214	0.983074	0.965545	0.971312
1084	0.99906	0.97318	0.986864	0.987218	0.995471	0.999078	0.980768	0.991918	0.976846	0.988135	0.997875	0.998313	0.989011	0.949309	0.992432	0.983157	0.945388	0.951217
1085	0.995749	0.994591	0.998221	0.996759	0.997936	0.979783	0.999136	0.966541	0.965667	0.993318	0.932951	0.993612	0.965026	0.894901	0.992103	0.981733	0.997838	0.969623
1086	0.999501	0.997414	0.99981	0.964229	0.969022	0.993985	0.998779	0.971514	0.970422	0.991141	0.965293	0.998352	0.996542	0.998374	0.989938	0.98194	0.977568	0.97539
1087	0.988858	0.979537	0.998679	0.993084	0.984766	0.981691	0.994641	0.986347	0.9995	0.960056	0.964912	0.918779	0.982228	0.998771	0.999611	0.994094	0.997127	0.942448
1088	0.994637	0.999866	0.991959	0.960118	0.977331	0.995537	0.991343	0.987839	0.999566	0.997412	0.997988	0.998812	0.92998	0.996806	0.998463	0.99785	0.917957	0.979366
1089	0.996674	0.985632	0.987672	0.991317	0.993012	0.967501	0.998133	0.954829	0.980072	0.984114	0.994083	0.976269	0.971693	0.967816	0.964739	0.987086	0.993206	0.980358
1090	0.999643	0.989369	0.999853	0.996017	0.974297	0.994632	0.996139	0.882772	0.995798	0.988039	0.991864	0.998345	0.99966	0.988366	0.993888	0.939433	0.965691	0.984565
1091	0.996761	0.989316	0.995042	0.987908	0.994757	0.986761	0.990776	0.957589	0.996307	0.975773	0.978126	0.971002	0.977695	0.958442	0.985203	0.970093	0.975033	0.986453
1092	0.994781	0.976797	0.996896	0.996813	0.997619	0.99911	0.973657	0.976582	0.9908	0.998221	0.972082	0.998776	0.995582	0.895499	0.988203	0.991797	0.985688	0.896892
1093	0.9944	0.995268	0.996571	0.993427	0.973171	0.961602	0.999051	0.99488	0.972368	0.946904	0.983948	0.967584	0.959779	0.851417	0.987117	0.915316	0.992251	0.996609
1094	0.995761	0.984932	0.990466	0.990296	0.980638	0.991059	0.983088	0.993389	0.998006	0.96545	0.994503	0.990335	0.960053	0.984788	0.999258	0.99783	0.986124	0.960087
1095	0.991612	0.995993	0.990677	0.998597	0.995415	0.992951	0.988954	0.996038	0.953492	0.995956	0.998211	0.990847	0.96177	0.894725	0.957146	0.935764	0.980306	0.969706
1096	0.997874	0.957162	0.994075	0.996216	0.997223	0.999382	0.995643	0.981943	0.993215	0.986034	0.937923	0.984831	0.981045	0.979944	0.964463	0.999654	0.992745	0.992531
1097	0.997217	0.988307	0.99872	0.993388	0.97586	0.97345	0.988518	0.975871	0.952136	0.99805	0.998766	0.992947	0.985648	0.968518	0.980199	0.9514	0.946715	0.980483
1098	0.998893	0.999409	0.998741	0.973566	0.997948	0.994024	0.99289	0.983656	0.933676	0.994093	0.932264	0.94157	0.999476	0.915672	0.960725	0.998045	0.998577	0.992359
1099	0.999632	0.998965	0.993127	0.997605	0.98689	0.994362	0.983868	0.981551	0.992962	0.987794	0.961559	0.977203	0.998811	0.985864	0.935982	0.952738	0.982241	0.86837
1100	0.999189	0.990877	0.99507	0.979278	0.991781	0.979577	0.987278	0.996323	0.981619	0.975706	0.995455	0.995095	0.985283	0.890932	0.951123	0.96769	0.977907	0.841195
1101	0.995283	0.999207	0.999377	0.991739	0.98507	0.999713	0.999042	0.994118	0.999353	0.988515	0.997521	0.999158	0.982802	0.996795	0.990151	0.991427	0.997744	0.997937
1102	0.999332	0.997894	0.995266	0.984406	0.980376	0.988727	0.99018	0.94404	0.984425	0.98382	0.998636	0.972526	0.959997	0.975114	0.983862	0.985919	0.969361	0.981311
1103	0.998755	0.995484	0.998818	0.995292	0.990247	0.950389	0.983879	0.997969	0.973502	0.994917	0.996331	0.960698	0.992517	0.926789	0.997348	0.997166	0.944614	0.946004
1104	0.997201	0.989128	0.999479	0.992944	0.999653	0.9662	0.994195	0.988287	0.977568	0.985916	0.998855	0.988784	0.983456	0.995349	0.995171	0.922547	0.980894	0.978256
1105	0.999758	0.995115	0.997982	0.997628	0.983723	0.997856	0.977086	0.989982	0.998966	0.971583	0.977229	0.996526	0.98535	0.958958	0.987403	0.998502	0.975137	0.982309
1106	0.994625	0.984748	0.990613	0.992807	0.993967	0.963581	0.996183	0.982604	0.973169	0.999146	0.961755	0.991291	0.984975	0.99033	0.998414	0.964023	0.996738	0.96616
1107	0.999005	0.99351	0.999779	0.985056	0.979987	0.978784	0.995925	0.996405	0.988889	0.990023	0.977381	0.989638	0.968473	0.872689	0.999297	0.987428	0.988834	0.981474
1108	0.997824	0.999611	0.987369	0.99447	0.989669	0.966925	0.980538	0.994352	0.965615	0.982491	0.999321	0.976495	0.992437	0.968195	0.997899	0.96058	0.934489	0.927372
1109	0.987835	0.998445	0.993512	0.945292	0.991293	0.978532	0.989773	0.999282	0.92309	0.92464	0.98587	0.939442	0.986374	0.982437	0.922336	0.985038	0.989228	0.941487
1110	0.997279	0.99509	0.994789	0.993814	0.965178	0.995342	0.995267	0.993969	0.984768	0.986957	0.979492	0.99197	0.934198	0.995125	0.977088	0.999383	0.987882	0.989828
1111	0.994465	0.990434	0.999493	0.974423	0.99599	0.980596	0.982839	0.997683	0.994016	0.998107	0.984847	0.990543	0.982851	0.936784	0.980294	0.994133	0.961635	0.996795
1112	0.99777	0.999023	0.999104	0.997535	0.995519	0.994009	0.98155	0.998364	0.869665	0.829303	0.987642	0.920342	0.979613	0.984878	0.991487	0.986858	0.979813	0.912506
1113	0.999265	0.993105	0.995087	0.977673	0.98448	0.951523	0.988091	0.985363	0.991024	0.994595	0.973162	0.98326	0.993516	0.948413	0.997902	0.997646	0.998934	0.921493
1114	0.99951	0.979591	0.998975	0.995353	0.981088	0.989057	0.992656	0.996405	0.972487	0.989519	0.98193	0.986562	0.920582	0.989773	0.993857	0.929705	0.983163	0.997516
1115	0.996775	0.997272	0.993591	0.946396	0.963564	0.999335	0.951308	0.977571	0.987776	0.97234	0.995152	0.964874	0.974304	0.873559	0.994069	0.989237	0.960711	0.974676
1116	0.999201	0.991522	0.996763	0.994783	0.999513	0.977222	0.993261	0.996304	0.973417	0.975604	0.989616	0.992202	0.99643	0.979998	0.976535	0.798848	0.971707	0.986953
1117	0.998292	0.983562	0.983849	0.995602	0.998666	0.998527	0.985477	0.880334	0.959456	0.975063	0.994566	0.978011	0.990923	0.97319	0.988499	0.99837	0.991118	0.991026
1118	0.993356	0.998662	0.99694	0.994226	0.999438	0.986415	0.993669	0.98501	0.971972	0.974115	0.910065	0.984468	0.961728	0.981096	0.867962	0.981478	0.990818	0.948658
1119	0.991369	0.997929	0.996919	0.999339	0.998373	0.947652	0.998733	0.971856	0.970649	0.995504	0.999811	0.987131	0.951523	0.941693	0.948027	0.970917	0.997166	0.861602
1120	0.993322	0.993174	0.997596	0.997319	0.982435	0.954313	0.995819	0.985933	0.985067	0.997447	0.982864	0.951066	0.98213	0.993808	0.983657	0.984727	0.980656	0.917135
1121	0.999005	0.991191	0.999213	0.982853	0.999349	0.989047	0.987638	0.999442	0.931197	0.996217	0.994584	0.863079	0.949356	0.965673	0.99896	0.994904	0.989585	0.994132
1122	0.995856	0.967519	0.983546	0.997752	0.975095	0.948865	0.966819	0.992142	0.987301	0.986982	0.989187	0.997306	0.982695	0.925292	0.997648	0.969341	0.955019	0.954607
1123	0.995712	0.984156	0.998062	0.999617	0.999275	0.996798	0.990743	0.987619	0.974384	0.997679	0.997582	0.988249	0.999755	0.972208	0.997923	0.918187	0.966221	0.998979
1124	0.998104	0.987664	0.995816	0.985712	0.993271	0.999036	0.991171	0.95404	0.99625	0.978303	0.990667	0.987919	0.986079	0.981014	0.968209	0.946064	0.989949	0.971154
1125	0.993431	0.998938	0.99983	0.97685	0.995282	0.992586	0.964191	0.99655	0.96565	0.980943	0.978048	0.993675	0.983103	0.975801	0.9257	0.947786	0.828316	0.990918
1126	0.995449	0.996682	0.998981	0.991843	0.995077	0.992562	0.984397	0.967144	0.990669	0.990943	0.980011	0.99937	0.986905	0.989433	0.995487	0.98555	0.971203	0.998136
1127	0.99485	0.995567	0.985023	0.991763	0.975664	0.998536	0.995892	0.99253	0.978505	0.973499	0.996912	0.997555	0.988316	0.998684	0.918096	0.959109	0.983271	0.942682
1128	0.985564	0.997923	0.995486	0.96818	0.996321	0.950247	0.973116	0.986242	0.989714	0.992871	0.976438	0.968292	0.990671	0.975734	0.983976	0.986261	0.98536	0.998273
1129	0.996628	0.998051	0.998839	0.978088	0.972346	0.996683	0.993182	0.960966	0.96517	0.97686	0.98036	0.980775	0.966136	0.998518	0.9895	0.961181	0.917923	0.965538
1130	0.996419	0.991787	0.990671	0.981944	0.973816	0.988399	0.995725	0.993844	0.996263	0.992177	0.930346	0.995609	0.992426	0.998863	0.970192	0.952356	0.913279	0.930414
1131	0.997698	0.996584	0.996786	0.991909	0.993509	0.998159	0.995758	0.977596	0.986915	0.975482	0.996028	0.866559	0.9977	0.990676	0.995738	0.949624	0.997347	0.989502
1132	0.998984	0.99442	0.998661	0.995673	0.999513	0.994117	0.995515	0.94092	0.971465	0.974005	0.983382	0.976128	0.985425	0.963222	0.962196	0.998002	0.982054	0.990782
1133	0.975837	0.989939	0.999695	0.98803	0.972894	0.972025	0.984255	0.99763	0.963855	0.977512	0.99333	0.95141	0.952826	0.971449	0.998673	0.977224	0.989229	0.97607
1134	0.995755	0.987792	0.99948	0.990261	0.993922	0.967141	0.997342	0.97778	0.972387	0.978178	0.992184	0.997079	0.98708	0.94282	0.995656	0.999555	0.943828	0.964535
1135	0.999627	0.992999	0.995706	0.998684	0.993082	0.961884	0.96363	0.982698	0.965646	0.973816	0.996818	0.996076	0.968853	0.88254	0.985499	0.977241	0.935239	0.974688
1136	0.993886	0.997767	0.983644	0.991161	0.982733	0.963863	0.997363	0.953839	0.990065	0.986807	0.980254	0.994888	0.989809	0.909731	0.99573	0.949847	0.944885	0.989824
1137	0.994365	0.996155	0.996616	0.989797	0.986638	0.962117	0.997413	0.985787	0.997092	0.935015	0.997113	0.957621	0.962552	0.992002	0.963845	0.94578	0.98355	0.917171
1138	0.997022	0.998853	0.996165	0.999436	0.96296	0.982293	0.998767	0.986577	0.996231	0.99002	0.980302	0.952686	0.995336	0.984857	0.994384	0.998045	0.987553	0.991795
1139	0.999927	0.991262	0.996019	0.987038	0.991181	0.965748	0.997326	0.995723	0.988221	0.995193	0.971118	0.995365	0.966557	0.942637	0.969019	0.932335	0.992472	0.997972
1140	0.994006	0.990756	0.995221	0.985416	0.987854	0.99886	0.977638	0.986295	0.976556	0.9889	0.999562	0.941829	0.990431	0.961845	0.996919	0.909926	0.992901	0.993228
1141	0.996235	0.998612	0.992798	0.993671	0.98096	0.984155	0.954873	0.996728	0.959741	0.937868	0.998428	0.96417	0.987599	0.994126	0.98018	0.979608	0.992032	0.998911
1142	0.985362	0.999272	0.996219	0.999661	0.985441	0.99543	0.999687	0.99581	0.982513	0.999048	0.967069	0.998517	0.992198	0.998768	0.992563	0.991421	0.975523	0.998721
1143	0.997872	0.99572	0.995447	0.985232	0.993956	0.98822	0.997298	0.999054	0.928401	0.993868	0.954548	0.992195	0.936101	0.961692	0.987184	0.994242	0.940217	0.980678
1144	0.99249	0.999787	0.988865	0.988282	0.979709	0.998874	0.996845	0.995207	0.997201	0.998057	0.998111	0.966025	0.92869	0.997515	0.98442	0.990121	0.958926	0.951918
1145	0.989403	0.999459	0.996556	0.992863	0.967643	0.990799	0.980823	0.985457	0.982294	0.999779	0.999157	0.999454	0.99054	0.986503	0.986129	0.995299	0.990764	0.910544
1146	0.997424	0.99066	0.995925	0.98269	0.975428	0.988795	0.992787	0.999345	0.985435	0.975752	0.972683	0.979705	0.995467	0.991511	0.936189	0.952372	0.880033	0.989896
1147	0.993772	0.999595	0.99027	0.99448	0.988665	0.985983	0.990312	0.963034	0.952054	0.987151	0.986991	0.976138	0.94246	0.94014	0.996407	0.982679	0.969179	0.966378
1148	0.99797	0.998239	0.999809	0.997118	0.99108	0.986355	0.995864	0.978674	0.915288	0.98882	0.998673	0.972394	0.986747	0.986338	0.995849	0.989729	0.997302	0.99684
1149	0.999297	0.996186	0.98317	0.992715	0.963577	0.993408	0.998433	0.991311	0.979267	0.995191	0.996192	0.9548	0.985784	0.975324	0.999357	0.999687	0.996067	0.947493
1150	0.996421	0.997335	0.997164	0.996137	0.919857	0.985306	0.982386	0.998969	0.988479	0.945869	0.997018	0.994231	0.993659	0.943942	0.991816	0.978794	0.937705	0.969626
1151	0.994873	0.98809	0.996195	0.992051	0.995623	0.964979	0.991687	0.953361	0.96367	0.999003	0.990769	0.955995	0.978563	0.981788	0.997321	0.964996	0.990633	0.901048
1152	0.99648	0.975671	0.994585	0.980053	0.986511	0.972975	0.985596	0.959316	0.988547	0.991669	0.958462	0.983796	0.992913	0.926634	0.996738	0.959839	0.995018	0.985793
1153	0.996992	0.999442	0.997136	0.978641	0.969035	0.975486	0.998766	0.998267	0.95622	0.944925	0.989656	0.95814	0.991191	0.998621	0.99536	0.99972	0.955346	0.981077
1154	0.99582	0.996585	0.988774	0.993591	0.998371	0.980725	0.998935	0.983404	0.998796	0.988693	0.999663	0.98006	0.998384	0.932324	0.999105	0.98627	0.973681	0.957243
1155	0.997665	0.989544	0.998506	0.995593	0.987789	0.969893	0.96931	0.996774	0.941401	0.998048	0.97325	0.993157	0.990747	0.871482	0.981977	0.990315	0.94955	0.869484
1156	0.999815	0.984306	0.997274	0.945867	0.993584	0.983429	0.989891	0.996445	0.94478	0.971741	0.998837	0.963734	0.995436	0.981588	0.974014	0.960663	0.97065	0.904064
1157	0.999536	0.985523	0.994626	0.998498	0.979066	0.941616	0.998646	0.989337	0.973829	0.993616	0.954876	0.891626	0.979922	0.997582	0.999654	0.989211	0.934417	0.964438
1158	0.999571	0.997885	0.997142	0.997496	0.997788	0.969319	0.993639	0.971162	0.989867	0.985123	0.996089	0.957822	0.984631	0.908278	0.991177	0.992995	0.957758	0.994516
1159	0.996041	0.996338	0.987593	0.997763	0.998903	0.982601	0.996203	0.999302	0.971614	0.954904	0.930833	0.980776	0.937014	0.970514	0.965381	0.980463	0.982854	0.953815
1160	0.995077	0.984787	0.993253	0.997437	0.987874	0.999348	0.996046	0.980973	0.990442	0.996764	0.999102	0.992902	0.974593	0.968043	0.996735	0.99823	0.98398	0.845298
1161	0.999417	0.985908	0.995666	0.992607	0.977605	0.980188	0.980578	0.936749	0.98283	0.993037	0.961755	0.997224	0.971799	0.966374	0.998469	0.962266	0.907166	0.982606
1162	0.998519	0.997413	0.989545	0.99646	0.98901	0.986962	0.999567	0.995885	0.95443	0.986297	0.98472	0.99327	0.985205	0.93908	0.998956	0.99881	0.994023	0.962656
1163	0.997026	0.994517	0.998251	0.994991	0.996672	0.99896	0.99937	0.991671	0.995773	0.999204	0.996565	0.994114	0.979963	0.996308	0.978213	0.985514	0.993325	0.925088
1164	0.978737	0.996789	0.991355	0.995996	0.999575	0.991944	0.99093	0.989478	0.996715	0.978537	0.99538	0.977066	0.98699	0.898969	0.929985	0.967185	0.995735	0.930404
1165	0.995874	0.99743	0.999387	0.982169	0.986607	0.982472	0.99223	0.9902	0.997555	0.974707	0.91905	0.982517	0.942246	0.98833	0.997062	0.961556	0.987485	0.971592
1166	0.999261	0.989858	0.999395	0.987838	0.999763	0.987899	0.971756	0.9932	0.984528	0.999637	0.994538	0.991269	0.924816	0.939448	0.996968	0.980123	0.964766	0.99257
1167	0.999017	0.990962	0.993464	0.990007	0.996422	0.995632	0.997976	0.990958	0.99841	0.991567	0.988019	0.999029	0.985855	0.964189	0.952688	0.993664	0.969917	0.97637
1168	0.995663	0.998046	0.995514	0.999029	0.998188	0.990774	0.988066	0.973567	0.981526	0.998351	0.996181	0.970557	0.927493	0.969885	0.966427	0.985458	0.955908	0.973531
1169	0.999349	0.995615	0.989515	0.979331	0.962991	0.988701	0.999571	0.938674	0.998515	0.970995	0.989203	0.998589	0.998982	0.980668	0.994191	0.975555	0.980133	0.980635
1170	0.995886	0.996186	0.989837	0.978821	0.994212	0.998796	0.985604	0.953774	0.995245	0.964238	0.956899	0.991147	0.98282	0.992812	0.994261	0.985598	0.991825	0.990237
1171	0.99694	0.999359	0.995809	0.985418	0.995884	0.997596	0.997226	0.990844	0.984853	0.966245	0.993922	0.958977	0.958862	0.97237	0.990634	0.940617	0.97104	0.973635
1172	0.999879	0.985623	0.993232	0.992322	0.991024	0.99079	0.996798	0.9764	0.991122	0.975412	0.98551	0.964957	0.949309	0.98717	0.949103	0.984154	0.99106	0.998826
1173	0.991983	0.980093	0.986819	0.970316	0.991059	0.988082	0.997077	0.991444	0.924251	0.970076	0.963671	0.950647	0.980188	0.92681	0.992218	0.997791	0.973145	0.992731
1174	0.996569	0.998196	0.998859	0.992828	0.961514	0.964087	0.985504	0.983335	0.846655	0.974808	0.944387	0.969901	0.996007	0.927526	0.995646	0.954732	0.995632	0.958959
1175	0.999513	0.998232	0.995235	0.992019	0.96008	0.999315	0.996348	0.994257	0.999742	0.996183	0.994573	0.995248	0.987331	0.863721	0.994867	0.976046	0.912464	0.96359
1176	0.999502	0.995542	0.996215	0.996015	0.989894	0.981495	0.982229	0.991352	0.979468	0.971018	0.99177	0.943244	0.989869	0.999758	0.990926	0.984396	0.994272	0.986049
1177	0.997802	0.996745	0.997801	0.960137	0.970103	0.991938	0.984459	0.973949	0.987468	0.996254	0.980786	0.987663	0.944028	0.998566	0.980334	0.982276	0.98565	0.999487
1178	0.994297	0.993902	0.994358	0.999446	0.992573	0.983511	0.998597	0.937925	0.991366	0.994795	0.983312	0.957778	0.989606	0.995733	0.995599	0.980911	0.989772	0.991181
1179	0.999216	0.996904	0.950321	0.983898	0.998281	0.968083	0.989804	0.993397	0.99957	0.974073	0.991004	0.98741	0.997782	0.976915	0.996441	0.994219	0.96494	0.999441
1180	0.998371	0.998717	0.999456	0.999327	0.980194	0.977143	0.997072	0.965849	0.991233	0.928389	0.979195	0.968191	0.990574	0.975736	0.969009	0.952026	0.993749	0.979185
1181	0.985018	0.998837	0.99238	0.997438	0.994117	0.995814	0.996436	0.986961	0.986838	0.990123	0.97898	0.991567	0.982469	0.95683	0.994072	0.971735	0.969134	0.983414
1182	0.998013	0.992588	0.99957	0.924955	0.996593	0.989775	0.999664	0.978536	0.991845	0.985751	0.990659	0.970437	0.982959	0.983434	0.950134	0.987181	0.988734	0.89109
1183	0.990788	0.992155	0.999049	0.993091	0.997821	0.950629	0.998656	0.995977	0.987251	0.971641	0.988288	0.96223	0.996049	0.998175	0.987703	0.968472	0.986317	0.970007
1184	0.999464	0.991558	0.999584	0.986631	0.992347	0.98867	0.987631	0.989022	0.971794	0.979007	0.93437	0.9855	0.9828	0.978979	0.993615	0.991166	0.964304	0.892289
1185	0.995194	0.993664	0.999071	0.975796	0.995682	0.988056	0.98842	0.989424	0.940942	0.993131	0.998751	0.992917	0.996785	0.981586	0.957752	0.906028	0.996349	0.952658
1186	0.998649	0.993941	0.991003	0.991247	0.997289	0.986167	0.991913	0.989885	0.998362	0.984486	0.993771	0.998616	0.996346	0.952876	0.996808	0.984743	0.982839	0.989693
1187	0.995011	0.991137	0.998239	0.973845	0.997246	0.999617	0.995738	0.988522	0.989644	0.99988	0.966196	0.996305	0.989329	0.988217	0.995897	0.983209	0.95157	0.965207
1188	0.97806	0.994363	0.98879	0.988929	0.998008	0.947353	0.997969	0.990002	0.997129	0.975286	0.950604	0.99266	0.966108	0.953239	0.942167	0.97414	0.998809	0.918087
1189	0.995949	0.987324	0.976291	0.978351	0.986971	0.986068	0.981509	0.994418	0.953393	0.989869	0.975372	0.967914	0.960531	0.93645	0.935174	0.911019	0.828865	0.888654
1190	0.997749	0.990304	0.997343	0.997356	0.999476	0.992731	0.999229	0.948724	0.993834	0.993405	0.99431	0.989109	0.998733	0.929477	0.987308	0.990881	0.998737	0.952828
1191	0.998365	0.977438	0.994791	0.979447	0.984215	0.994021	0.989587	0.99659	0.982374	0.966014	0.975551	0.977902	0.907289	0.965841	0.981906	0.997601	0.967021	0.966537
1192	0.995879	0.992201	0.965735	0.998349	0.988276	0.994625	0.990252	0.992035	0.991974	0.998031	0.973232	0.993879	0.970504	0.998606	0.999484	0.987711	0.989549	0.998361
1193	0.998683	0.985035	0.996076	0.989034	0.997905	0.96011	0.988845	0.991789	0.996407	0.976044	0.929644	0.989557	0.992186	0.974884	0.990002	0.972767	0.958588	0.946725
1194	0.98271	0.999684	0.977438	0.996647	0.987182	0.989145	0.993756	0.99578	0.978854	0.959399	0.966694	0.947782	0.997297	0.958986	0.978264	0.959384	0.995376	0.995976
1195	0.992332	0.991544	0.991274	0.993336	0.995656	0.999526	0.985729	0.992997	0.991192	0.992441	0.975948	0.98757	0.990638	0.981686	0.970015	0.99676	0.973975	0.965847
1196	0.99938	0.999322	0.998402	0.956962	0.979004	0.987224	0.99735	0.993005	0.966585	0.99781	0.989008	0.999803	0.994276	0.977949	0.89449	0.919756	0.956883	0.982196
1197	0.996882	0.994979	0.97633	0.999933	0.99592	0.992468	0.975113	0.983538	0.981871	0.972332	0.981393	0.959289	0.99782	0.949189	0.992274	0.995028	0.950741	0.895016
1198	0.998904	0.997684	0.982487	0.962771	0.995375	0.97979	0.999506	0.997194	0.985288	0.983876	0.972369	0.960726	0.988719	0.938445	0.993083	0.977374	0.977789	0.979761
1199	0.993942	0.9981	0.998623	0.991956	0.989763	0.997902	0.989582	0.963894	0.957607	0.980957	0.99849	0.990801	0.977111	0.998297	0.942243	0.958119	0.978031	0.933271
1200	0.995761	0.98244	0.980364	0.997777	0.985713	0.990332	0.992896	0.971304	0.995734	0.965408	0.998903	0.955674	0.994856	0.98487	0.998932	0.994452	0.94371	0.914741
1201	0.995943	0.998432	0.994438	0.991422	0.99848	0.995374	0.994229	0.998854	0.950914	0.939623	0.942928	0.944693	0.944149	0.935189	0.979732	0.985635	0.992266	0.980569
1202	0.992556	0.981887	0.992397	0.998897	0.998629	0.997642	0.994177	0.992099	0.989299	0.989776	0.99319	0.982509	0.987751	0.963062	0.970244	0.960289	0.996594	0.995563
1203	0.998435	0.998087	0.997154	0.993835	0.99663	0.994338	0.997532	0.999368	0.986662	0.949724	0.996371	0.970243	0.988518	0.871284	0.994684	0.98267	0.955671	0.946864
1204	0.998228	0.99127	0.996885	0.997522	0.996076	0.990066	0.988721	0.969518	0.987134	0.962107	0.989399	0.996673	0.989955	0.973302	0.995043	0.982342	0.991062	0.93746
1205	0.99759	0.992302	0.997818	0.979076	0.992069	0.993856	0.955001	0.903607	0.998191	0.971004	0.974805	0.980219	0.998401	0.998453	0.992752	0.967593	0.991313	0.955787
1206	0.989612	0.99973	0.994768	0.975239	0.990202	0.994653	0.997866	0.967893	0.99879	0.973356	0.987623	0.999933	0.952553	0.997454	0.9767	0.988341	0.979351	0.967949
1207	0.99452	0.994121	0.979372	0.999609	0.979192	0.998462	0.99836	0.99033	0.99983	0.960015	0.976076	0.868458	0.969374	0.97479	0.993991	0.976555	0.967735	0.995082
1208	0.992085	0.999123	0.994758	0.994271	0.9826	0.985507	0.996222	0.990887	0.98256	0.988961	0.998676	0.985141	0.983945	0.99487	0.999352	0.996431	0.988663	0.959951
1209	0.992852	0.997567	0.990365	0.988948	0.994978	0.996692	0.994663	0.974569	0.95679	0.992414	0.985195	0.990476	0.980463	0.976609	0.997948	0.993283	0.998666	0.911503
1210	0.995961	0.991001	0.974899	0.997125	0.988335	0.997719	0.992272	0.982711	0.996526	0.950827	0.994755	0.978583	0.979172	0.927231	0.961219	0.985093	0.969004	0.926326
1211	0.999993	0.977338	0.987967	0.993384	0.983976	0.937604	0.997375	0.99955	0.986973	0.997859	0.997821	0.992579	0.997676	0.948157	0.989048	0.972076	0.988177	0.961811
1212	0.996315	0.99413	0.991528	0.999714	0.992577	0.992233	0.990418	0.963457	0.986433	0.937856	0.972076	0.997377	0.865318	0.95827	0.985624	0.928393	0.951065	0.982172
1213	0.997813	0.985764	0.999795	0.97611	0.992085	0.980541	0.996362	0.992926	0.983807	0.991102	0.980697	0.993429	0.998397	0.978351	0.985574	0.997075	0.956882	0.992306
1214	0.994478	0.999668	0.990348	0.981725	0.998258	0.971441	0.999614	0.98681	0.963345	0.969841	0.968173	0.985994	0.981211	0.965494	0.947578	0.96212	0.993161	0.999166
1215	0.990446	0.985278	0.989756	0.991704	0.996114	0.99412	0.997767	0.997274	0.998247	0.978111	0.946505	0.960425	0.967315	0.971089	0.955975	0.990707	0.992599	0.95921
1216	0.991515	0.986028	0.999535	0.920644	0.994087	0.970463	0.978206	0.99821	0.988965	0.964725	0.986285	0.969992	0.994313	0.994091	0.984852	0.965797	0.978781	0.989081
1217	0.998569	0.996217	0.99672	0.998273	0.993341	0.976011	0.968043	0.923619	0.997163	0.993879	0.980385	0.908892	0.964569	0.984915	0.957206	0.993446	0.940957	0.956962
1218	0.994734	0.998955	0.99368	0.961318	0.967459	0.999013	0.999732	0.982375	0.995696	0.991782	0.99788	0.954678	0.956739	0.996575	0.976938	0.979917	0.991789	0.953467
1219	0.992665	0.997603	0.998847	0.997289	0.96939	0.98213	0.956297	0.975716	0.98373	0.990995	0.986415	0.962391	0.997881	0.940442	0.927566	0.984721	0.995895	0.959532
1220	0.999445	0.98964	0.995561	0.996959	0.977973	0.993252	0.999459	0.989779	0.966232	0.988681	0.993289	0.94711	0.985103	0.970816	0.99145	0.977005	0.989858	0.991684
1221	0.987886	0.983224	0.994608	0.98209	0.995972	0.988172	0.991203	0.969509	0.975707	0.99956	0.980133	0.978978	0.99771	0.979387	0.994317	0.924705	0.992333	0.962
1222	0.99974	0.999855	0.987948	0.992816	0.975279	0.990705	0.990605	0.99837	0.974161	0.987661	0.964796	0.989748	0.972886	0.997582	0.988998	0.981118	0.984563	0.998152
1223	0.995672	0.986469	0.99663	0.999178	0.988196	0.996967	0.99238	0.992619	0.956818	0.928078	0.99623	0.971793	0.985358	0.994979	0.999743	0.993663	0.98293	0.99159
1224	0.992273	0.999468	0.988561	0.996657	0.991838	0.986895	0.985545	0.931653	0.997828	0.951155	0.996663	0.996947	0.999637	0.978764	0.969059	0.94583	0.959978	0.926392
1225	0.999333	0.999824	0.999219	0.979676	0.992798	0.985642	0.996464	0.997936	0.984714	0.975025	0.997813	0.961679	0.99449	0.918898	0.975895	0.999544	0.995517	0.849759
1226	0.998816	0.999018	0.991094	0.994507	0.999596	0.988321	0.992967	0.95357	0.975643	0.972835	0.968824	0.889344	0.984376	0.968852	0.999249	0.972653	0.999256	0.990817
1227	0.99721	0.975706	0.999	0.994227	0.999612	0.989401	0.996402	0.933446	0.961405	0.968792	0.990106	0.97842	0.961565	0.967375	0.985376	0.980039	0.952231	0.995187
1228	0.993349	0.998183	0.994357	0.955889	0.999417	0.995827	0.999352	0.961833	0.991449	0.973868	0.998869	0.964408	0.98639	0.989515	0.958207	0.988396	0.927399	0.976501
1229	0.993577	0.993888	0.992081	0.998232	0.992143	0.991233	0.989735	0.992572	0.985113	0.991045	0.994057	0.987136	0.913766	0.858616	0.967608	0.949616	0.944238	0.979771
1230	0.99698	0.99693	0.997757	0.985282	0.993537	0.985577	0.99201	0.982647	0.954201	0.972424	0.979561	0.999454	0.982519	0.951625	0.985366	0.996272	0.996377	0.907616
1231	0.989797	0.99586	0.996432	0.995455	0.994333	0.996122	0.995979	0.997672	0.978016	0.966952	0.989551	0.981755	0.972328	0.928157	0.99777	0.994422	0.987536	0.962859
1232	0.999206	0.994825	0.99788	0.984833	0.984855	0.992375	0.999023	0.997197	0.980096	0.898424	0.975705	0.965546	0.941401	0.991451	0.99567	0.993791	0.993464	0.919774
1233	0.99889	0.989467	0.984341	0.999543	0.994212	0.998385	0.984767	0.965945	0.910341	0.962479	0.995605	0.936417	0.973585	0.994496	0.979608	0.989851	0.999236	0.945225
1234	0.992813	0.989481	0.999479	0.99725	0.986519	0.985683	0.993212	0.975729	0.986389	0.992924	0.952489	0.949231	0.981031	0.976341	0.968831	0.982292	0.982957	0.973569
1235	0.990831	0.999288	0.991645	0.987686	0.991334	0.991926	0.988559	0.991256	0.956594	0.982204	0.983425	0.983485	0.933242	0.940838	0.972121	0.951109	0.988885	0.967502
1236	0.999894	0.996897	0.999922	0.999591	0.999485	0.99198	0.996605	0.98889	0.944482	0.960538	0.999622	0.946106	0.920233	0.988209	0.966278	0.998495	0.954405	0.970299
1237	0.997572	0.991749	0.99696	0.982004	0.99712	0.99851	0.993288	0.996774	0.984483	0.994294	0.995562	0.960779	0.963778	0.986819	0.997682	0.956245	0.936281	0.913227
1238	0.994194	0.993006	0.997696	0.99782	0.994879	0.969984	0.985376	0.961371	0.966717	0.992278	0.993028	0.952836	0.998314	0.995769	0.998112	0.968932	0.994676	0.953252
1239	0.995898	0.994921	0.979403	0.99333	0.927927	0.983294	0.994803	0.994366	0.98801	0.988963	0.995449	0.999591	0.994685	0.992567	0.989016	0.984851	0.946226	0.948899
1240	0.999101	0.999326	0.998119	0.995024	0.997323	0.989803	0.979787	0.991859	0.988751	0.999839	0.945475	0.91156	0.989262	0.989756	0.98373	0.989705	0.993196	0.962056
1241	0.998107	0.98853	0.994531	0.998328	0.991841	0.993377	0.992237	0.992931	0.961031	0.964821	0.997638	0.924728	0.985999	0.995507	0.991036	0.960326	0.920744	0.996672
1242	0.998972	0.994344	0.991424	0.995042	0.999618	0.9927	0.989922	0.994405	0.914416	0.987356	0.997686	0.995303	0.971639	0.937619	0.995054	0.973626	0.995897	0.989966
1243	0.991488	0.995171	0.996699	0.990856	0.999231	0.991361	0.990132	0.975021	0.973788	0.97321	0.999705	0.983264	0.985708	0.975492	0.976017	0.999679	0.898594	0.927951
1244	0.99824	0.998339	0.990056	0.999531	0.956265	0.976688	0.9977	0.996587	0.990974	0.991336	0.980594	0.985277	0.991039	0.993637	0.958987	0.999345	0.961499	0.974324
1245	0.999944	0.998401	0.996585	0.995363	0.997304	0.995774	0.994149	0.944374	0.99367	0.924127	0.965833	0.989671	0.980087	0.967242	0.991443	0.998218	0.97973	0.99174
1246	0.997307	0.989106	0.990767	0.996139	0.993928	0.985071	0.994858	0.914396	0.995708	0.98333	0.998118	0.995721	0.978457	0.937358	0.959794	0.992496	0.995194	0.960162
1247	0.999869	0.997261	0.99471	0.996463	0.998039	0.964692	0.991998	0.953096	0.979683	0.999557	0.921681	0.9966	0.992843	0.935942	0.973046	0.998612	0.99715	0.942668
1248	0.999931	0.993969	0.996429	0.996496	0.974036	0.985161	0.992098	0.981975	0.989053	0.998741	0.976763	0.975939	0.999685	0.984352	0.993177	0.982924	0.960146	0.99733
1249	0.998776	0.996658	0.996808	0.999628	0.996972	0.990105	0.986202	0.973349	0.977536	0.996901	0.982813	0.982525	0.963868	0.969687	0.979815	0.994331	0.890016	0.991401
1250	0.999116	0.994962	0.987357	0.99058	0.977467	0.995671	0.996952	0.981938	0.979766	0.897518	0.995188	0.985861	0.994027	0.958619	0.946039	0.993585	0.961643	0.989182
1251	0.999418	0.997199	0.987268	0.969614	0.999746	0.995937	0.958476	0.972394	0.997591	0.998027	0.966959	0.989195	0.930747	0.992852	0.994591	0.972341	0.952055	0.978843
1252	0.999517	0.991931	0.991471	0.988981	0.987808	0.970247	0.996752	0.993432	0.981421	0.97644	0.997519	0.979158	0.997154	0.987201	0.939306	0.968948	0.977351	0.89522
1253	0.982189	0.99538	0.997107	0.99074	0.999521	0.978933	0.998065	0.967481	0.980913	0.997099	0.99073	0.992981	0.92455	0.996397	0.993801	0.98542	0.979238	0.97625
1254	0.999024	0.995401	0.999916	0.974091	0.987957	0.985554	0.978089	0.999159	0.996113	0.942527	0.944446	0.979049	0.994229	0.996626	0.986618	0.957187	0.996813	0.976333
1255	0.97611	0.992925	0.983747	0.996286	0.969714	0.966221	0.996324	0.925126	0.991193	0.980242	0.928302	0.99837	0.987204	0.991531	0.97659	0.977754	0.969977	0.999143
1256	0.99974	0.99682	0.993086	0.988455	0.994683	0.998072	0.997888	0.99968	0.968705	0.952884	0.996828	0.942671	0.959173	0.96999	0.99536	0.986885	0.979233	0.998983
1257	0.999449	0.996711	0.998039	0.966948	0.986236	0.921372	0.96074	0.995657	0.8962	0.97129	0.994276	0.995946	0.98515	0.918876	0.962866	0.972792	0.980297	0.992022
1258	0.999723	0.991265	0.992918	0.997429	0.982366	0.996104	0.999785	0.998282	0.984956	0.932853	0.974988	0.99679	0.996046	0.994535	0.953034	0.897623	0.929639	0.926755
1259	0.999944	0.998757	0.994396	0.96104	0.975246	0.994199	0.990135	0.974314	0.946017	0.996721	0.937044	0.956178	0.912623	0.948596	0.99039	0.972615	0.918215	0.904572
1260	0.998407	0.998062	0.995349	0.995652	0.983276	0.968849	0.991894	0.978262	0.954226	0.986056	0.999503	0.983427	0.997417	0.998716	0.969834	0.939552	0.999022	0.897294
1261	0.999713	0.991121	0.991395	0.995251	0.976433	0.989397	0.998628	0.997286	0.991532	0.998347	0.993521	0.986592	0.987711	0.982641	0.990284	0.984548	0.975235	0.948034
1262	0.990281	0.990178	0.984686	0.969874	0.993828	0.992562	0.967919	0.991696	0.979428	0.994961	0.997754	0.990437	0.999574	0.987705	0.98758	0.982423	0.986274	0.982931
1263	0.995239	0.989738	0.995225	0.948392	0.983934	0.994272	0.981775	0.962107	0.977439	0.992523	0.972119	0.991393	0.960436	0.96921	0.991007	0.966059	0.966136	0.92281
1264	0.998746	0.993374	0.990465	0.996287	0.998525	0.999068	0.990037	0.995792	0.999085	0.993537	0.997456	0.997734	0.989375	0.975584	0.907749	0.978651	0.98596	0.980015
1265	0.99626	0.981018	0.998595	0.990338	0.966042	0.982897	0.984897	0.985666	0.980489	0.998537	0.980212	0.981075	0.999883	0.979799	0.991133	0.990684	0.963778	0.97092
1266	0.997728	0.992853	0.998752	0.980199	0.9895	0.991677	0.9817	0.943998	0.989422	0.995211	0.997695	0.988522	0.984389	0.965961	0.973502	0.99038	0.949059	0.991875
1267	0.998761	0.997066	0.98944	0.984683	0.996494	0.999415	0.968587	0.998996	0.983982	0.991716	0.998464	0.983353	0.997611	0.927373	0.985987	0.994522	0.993442	0.920967
1268	0.997686	0.997602	0.997853	0.997698	0.997245	0.993697	0.974579	0.998655	0.990859	0.973069	0.934201	0.984343	0.975042	0.985878	0.992452	0.981785	0.955953	0.920167
1269	0.986492	0.999176	0.985442	0.996094	0.998753	0.995589	0.983924	0.992599	0.992688	0.993286	0.999852	0.993927	0.974831	0.975311	0.99501	0.958599	0.990593	0.989263
1270	0.992257	0.983438	0.987078	0.99242	0.9992	0.982346	0.970625	0.978504	0.984855	0.960772	0.996186	0.993422	0.983604	0.996318	0.983548	0.993557	0.993642	0.936549
1271	0.999555	0.992719	0.993487	0.974544	0.994249	0.97836	0.999518	0.998331	0.967663	0.998445	0.985405	0.990811	0.99695	0.973908	0.970395	0.982031	0.996036	0.96997
1272	0.993982	0.992199	0.990823	0.982343	0.996414	0.978977	0.989957	0.982046	0.976345	0.976855	0.991354	0.984768	0.956386	0.844774	0.980167	0.93682	0.987906	0.977346
1273	0.994817	0.995875	0.987657	0.994065	0.998252	0.998195	0.991303	0.995038	0.998413	0.972798	0.991811	0.961588	0.979079	0.993397	0.980507	0.876359	0.989844	0.70566
1274	0.990403	0.975414	0.998075	0.996178	0.972374	0.989627	0.996443	0.949596	0.986626	0.951108	0.992037	0.990055	0.990161	0.940242	0.98125	0.942184	0.995924	0.991618
1275	0.999061	0.99444	0.999023	0.973573	0.97513	0.998384	0.998579	0.967038	0.996169	0.999481	0.988282	0.986257	0.960037	0.985485	0.994207	0.955324	0.959347	0.992282
1276	0.998868	0.99986	0.998687	0.985814	0.985244	0.976701	0.979023	0.99528	0.959136	0.989135	0.998201	0.922065	0.989886	0.976885	0.949165	0.966586	0.994471	0.895028
1277	0.99843	0.99903	0.998776	0.983928	0.977255	0.981933	0.990721	0.997765	0.94027	0.80781	0.957926	0.966569	0.983051	0.98079	0.984589	0.92293	0.99705	0.928495
1278	0.999754	0.987747	0.992932	0.989819	0.990958	0.987062	0.975379	0.97562	0.994155	0.982836	0.980331	0.956499	0.99683	0.884562	0.970724	0.952973	0.960852	0.920973
1279	0.996344	0.999513	0.996662	0.999244	0.966939	0.990612	0.997708	0.993634	0.962562	0.970693	0.949135	0.940839	0.998549	0.939074	0.999463	0.9752	0.979619	0.997194
1280	0.993428	0.996841	0.983527	0.994829	0.989799	0.990208	0.997051	0.986743	0.985631	0.99361	0.964132	0.974539	0.95756	0.995329	0.976018	0.988501	0.964469	0.912772
1281	0.999905	0.995759	0.999377	0.958325	0.993708	0.998234	0.994883	0.979037	0.9791	0.996242	0.980352	0.960266	0.988647	0.978627	0.998619	0.98948	0.980899	0.995364
1282	0.995051	0.995378	0.981244	0.989576	0.946412	0.994697	0.995778	0.979295	0.99333	0.979309	0.997142	0.952905	0.937073	0.996114	0.99109	0.96163	0.917265	0.961082
1283	0.994817	0.979802	0.994519	0.999537	0.967946	0.995909	0.999663	0.997311	0.996349	0.959306	0.992572	0.985012	0.98108	0.980989	0.951171	0.989267	0.996624	0.958985
1284	0.993242	0.986332	0.99953	0.991652	0.990077	0.999103	0.998917	0.970871	0.974698	0.992555	0.964527	0.955899	0.960768	0.995295	0.988249	0.974289	0.957447	0.996398
1285	0.998572	0.975157	0.985283	0.998042	0.989539	0.989636	0.986394	0.985136	0.998426	0.932813	0.982885	0.999213	0.998405	0.962341	0.92724	0.991719	0.985513	0.94722
1286	0.996404	0.999704	0.995996	0.994497	0.981711	0.99559	0.992133	0.98687	0.977526	0.950574	0.987983	0.981262	0.991755	0.996651	0.985378	0.984675	0.979637	0.997203
1287	0.997121	0.997166	0.998736	0.996926	0.979705	0.996652	0.972098	0.978742	0.97123	0.991732	0.978541	0.978085	0.970388	0.997781	0.995607	0.995135	0.944485	0.906526
1288	0.990182	0.996006	0.996701	0.995164	0.998648	0.986785	0.982221	0.99336	0.954078	0.99358	0.994489	0.995076	0.963667	0.971603	0.99115	0.97437	0.934779	0.906576
1289	0.998467	0.998361	0.997747	0.995863	0.991963	0.978931	0.990119	0.997409	0.966796	0.978066	0.990309	0.945868	0.954112	0.987784	0.966462	0.958606	0.9875	0.972377
1290	0.995677	0.998441	0.99331	0.981795	0.998837	0.995878	0.987532	0.983218	0.978294	0.978405	0.94347	0.993528	0.971311	0.95601	0.962578	0.989869	0.984044	0.975615
1291	0.99723	0.993378	0.993389	0.998539	0.991952	0.999427	0.994732	0.988578	0.935786	0.983674	0.954323	0.984141	0.992332	0.984282	0.981465	0.997921	0.906146	0.997391
1292	0.999715	0.978004	0.999927	0.979928	0.999774	0.983919	0.979361	0.992523	0.989147	0.952828	0.984791	0.989743	0.997175	0.966559	0.979323	0.995475	0.97447	0.960946
1293	0.99915	0.999708	0.992039	0.98803	0.998014	0.99442	0.998918	0.994947	0.931081	0.979353	0.954773	0.995425	0.980309	0.912501	0.977824	0.992666	0.995296	0.96568
1294	0.997506	0.990958	0.997406	0.995948	0.991992	0.998132	0.99743	0.982927	0.989968	0.983764	0.985094	0.9928	0.820174	0.996699	0.929921	0.993682	0.988303	0.999355
1295	0.987492	0.997407	0.998853	0.99739	0.992876	0.9917	0.990306	0.968903	0.951626	0.931237	0.983026	0.978412	0.938654	0.994388	0.979084	0.953655	0.981876	0.987088
1296	0.999179	0.989868	0.98877	0.990106	0.998462	0.98632	0.991406	0.964816	0.984374	0.99385	0.990813	0.995015	0.998859	0.998144	0.959464	0.999006	0.997774	0.988506
1297	0.998277	0.992405	0.998095	0.987096	0.972525	0.980431	0.988999	0.99849	0.999611	0.979785	0.97067	0.967648	0.987993	0.994983	0.991643	0.995858	0.953551	0.979402
1298	0.991774	0.982762	0.987838	0.980024	0.987199	0.99616	0.981191	0.998523	0.967137	0.97326	0.997427	0.984493	0.916039	0.998801	0.992527	0.964898	0.957366	0.995363
1299	0.999605	0.99996	0.993444	0.981132	0.994938	0.965967	0.98985	0.988103	0.995415	0.989464	0.996761	0.956653	0.946737	0.981853	0.972384	0.936178	0.994812	0.8703
1300	0.988437	0.996933	0.996871	0.997413	0.97365	0.968507	0.985191	0.952597	0.979013	0.994326	0.999737	0.984746	0.985195	0.87098	0.918684	0.959885	0.988954	0.950575
1301	0.994696	0.996635	0.998796	0.99328	0.981643	0.988694	0.985933	0.98761	0.990516	0.986195	0.980528	0.995024	0.981177	0.985185	0.954725	0.948617	0.99119	0.971281
1302	0.996934	0.967323	0.996072	0.999829	0.986071	0.99503	0.996794	0.996707	0.978445	0.999212	0.990129	0.99973	0.984217	0.996175	0.972633	0.983488	0.994603	0.962381
1303	0.995024	0.999769	0.993759	0.994471	0.960993	0.968193	0.962059	0.993036	0.991648	0.965694	0.996142	0.941712	0.991417	0.966059	0.957936	0.968438	0.975399	0.95098
1304	0.992214	0.998486	0.994433	0.998732	0.984434	0.990351	0.982504	0.989314	0.926796	0.972887	0.986209	0.988106	0.994882	0.946501	0.992938	0.976596	0.943315	0.980995
1305	0.99563	0.998585	0.993023	0.981528	0.995501	0.98703	0.985388	0.991153	0.978687	0.979658	0.997974	0.989577	0.993726	0.890876	0.997308	0.995647	0.970416	0.98014
1306	0.996757	0.998342	0.999682	0.994215	0.992984	0.994381	0.986259	0.995724	0.989675	0.963785	0.889689	0.953414	0.982787	0.960264	0.996543	0.985929	0.931419	0.995549
1307	0.996095	0.988145	0.99862	0.943087	0.960786	0.991268	0.990299	0.941161	0.995515	0.96261	0.971667	0.992917	0.989	0.984707	0.997876	0.9753	0.982776	0.937381
1308	0.992537	0.995898	0.997892	0.989695	0.999667	0.99658	0.994355	0.988839	0.991278	0.991557	0.974992	0.975833	0.972146	0.948086	0.99827	0.974096	0.985398	0.916535
1309	0.996735	0.999437	0.99188	0.99237	0.998529	0.993234	0.999775	0.989253	0.999376	0.977483	0.939512	0.971382	0.997706	0.973765	0.973776	0.960625	0.905612	0.937692
1310	0.996902	0.993724	0.998528	0.967826	0.998938	0.998396	0.994068	0.978364	0.947392	0.987395	0.984196	0.849589	0.949494	0.99111	0.992857	0.996166	0.973945	0.992223
1311	0.998249	0.997614	0.992917	0.998577	0.987818	0.978843	0.973409	0.996197	0.987483	0.980512	0.986644	0.9727	0.980963	0.955512	0.999011	0.998035	0.993313	0.965097
1312	0.999859	0.985099	0.992734	0.973757	0.992386	0.993753	0.984939	0.920468	0.983245	0.99641	0.98962	0.924798	0.975893	0.965817	0.983768	0.997562	0.997729	0.95651
1313	0.992448	0.999817	0.98929	0.996983	0.998099	0.998423	0.995086	0.989494	0.974438	0.979533	0.985588	0.939064	0.992267	0.922806	0.916041	0.922409	0.972826	0.985501
1314	0.99139	0.997749	0.999578	0.997216	0.986909	0.995084	0.987589	0.996633	0.998259	0.955093	0.924495	0.949977	0.980742	0.954202	0.997581	0.948981	0.981578	0.988674
1315	0.998069	0.994713	0.995538	0.994697	0.97711	0.998269	0.999723	0.993679	0.908354	0.996479	0.990292	0.938068	0.980836	0.993613	0.986474	0.997511	0.998869	0.951608
1316	0.997989	0.989959	0.996159	0.995178	0.988969	0.989855	0.999906	0.990551	0.974593	0.991581	0.978617	0.996107	0.971605	0.994236	0.940553	0.997838	0.985148	0.93271
1317	0.991443	0.99531	0.990846	0.998688	0.999352	0.970398	0.990196	0.985031	0.948546	0.994311	0.99819	0.998385	0.9748	0.960804	0.928855	0.915553	0.980208	0.953859
1318	0.998195	0.998312	0.992071	0.957768	0.989996	0.992194	0.992045	0.994948	0.921715	0.98118	0.998887	0.972614	0.997974	0.999464	0.988899	0.992942	0.855754	0.851103
1319	0.995706	0.990311	0.996605	0.980767	0.979229	0.985716	0.990424	0.993151	0.990659	0.994483	0.989586	0.99471	0.987527	0.95812	0.96417	0.965376	0.988784	0.939719
1320	0.986342	0.999818	0.996862	0.999279	0.990871	0.978215	0.999934	0.977639	0.984182	0.956568	0.989569	0.951897	0.995716	0.986001	0.931776	0.954906	0.987413	0.906192
1321	0.991041	0.984778	0.999732	0.99881	0.974607	0.99222	0.970832	0.991189	0.98415	0.970316	0.998746	0.984518	0.96949	0.947568	0.99626	0.931803	0.985089	0.968967
1322	0.99921	0.978261	0.995011	0.996799	0.98956	0.934516	0.991036	0.998888	0.969438	0.961135	0.985412	0.98408	0.970328	0.928678	0.983546	0.93819	0.971248	0.97161
1323	0.996447	0.989964	0.979222	0.978137	0.950433	0.975239	0.998604	0.991305	0.974653	0.999412	0.974637	0.968475	0.988797	0.948285	0.998572	0.993818	0.967898	0.982874
1324	0.996621	0.985829	0.978135	0.948924	0.998422	0.987919	0.987469	0.991747	0.97606	0.99611	0.959259	0.955755	0.956898	0.984743	0.98783	0.951785	0.919608	0.994927
1325	0.999447	0.996692	0.999194	0.980525	0.98368	0.987974	0.989715	0.996064	0.987172	0.952032	0.97187	0.98691	0.994281	0.995658	0.971502	0.982124	0.994626	0.946467
1326	0.995118	0.991196	0.994893	0.992931	0.998017	0.996594	0.999644	0.939476	0.98842	0.971248	0.998185	0.965014	0.97334	0.986476	0.965854	0.930105	0.994994	0.918409
1327	0.999857	0.990764	0.983992	0.968443	0.98785	0.992868	0.981141	0.989487	0.998273	0.99642	0.981589	0.916826	0.979472	0.964108	0.99167	0.993212	0.976679	0.982619
1328	0.990545	0.999344	0.992446	0.972501	0.999498	0.971627	0.991217	0.983855	0.997866	0.996098	0.997976	0.988605	0.944393	0.981107	0.97813	0.995114	0.999393	0.981343
1329	0.990316	0.988747	0.996843	0.982021	0.963294	0.990705	0.99925	0.999931	0.955468	0.988687	0.998426	0.990829	0.980996	0.993467	0.972528	0.973752	0.998115	0.955052
1330	0.997659	0.999097	0.958621	0.995724	0.998951	0.956444	0.982127	0.995669	0.984729	0.973435	0.995453	0.998279	0.988797	0.964848	0.998622	0.99549	0.993582	0.986844
1331	0.997045	0.989645	0.997894	0.994712	0.960365	0.959875	0.99703	0.992647	0.996914	0.980914	0.9945	0.991358	0.988952	0.972437	0.998837	0.984922	0.999833	0.955844
1332	0.996549	0.994697	0.998967	0.998626	0.99576	0.996378	0.982501	0.984008	0.978213	0.9453	0.979794	0.993896	0.987017	0.996266	0.986199	0.977527	0.999459	0.927948
1333	0.997051	0.996247	0.984032	0.957727	0.985754	0.993239	0.99759	0.997566	0.998677	0.990579	0.970642	0.999511	0.973886	0.906355	0.959544	0.884148	0.978568	0.99702
1334	0.997995	0.999619	0.992034	0.997087	0.979518	0.995808	0.975425	0.993612	0.999196	0.987518	0.945333	0.99657	0.949058	0.997573	0.961572	0.957057	0.92554	0.99053
1335	0.999436	0.998127	0.993387	0.990288	0.978099	0.972165	0.98779	0.980531	0.965696	0.955393	0.995389	0.997848	0.997546	0.962925	0.964954	0.993283	0.991546	0.983333
1336	0.997456	0.985483	0.999229	0.951671	0.99456	0.996801	0.999026	0.982607	0.992259	0.98019	0.962822	0.956083	0.978379	0.842183	0.947886	0.976974	0.994314	0.989535
1337	0.99751	0.999774	0.979145	0.998863	0.996556	0.981614	0.98902	0.994284	0.993692	0.995956	0.990623	0.984259	0.967102	0.9185	0.982641	0.983598	0.941227	0.982596
1338	0.999822	0.991301	0.989505	0.997674	0.995054	0.987792	0.992944	0.975437	0.989561	0.993218	0.983965	0.96097	0.988915	0.869127	0.971159	0.954647	0.98372	0.955417
1339	0.999932	0.995479	0.99411	0.997297	0.99647	0.999187	0.999634	0.998563	0.995819	0.955789	0.992145	0.991388	0.968222	0.992889	0.984079	0.992636	0.999919	0.957371
1340	0.999307	0.991248	0.998744	0.997303	0.991963	0.995903	0.992196	0.970304	0.965464	0.984274	0.986948	0.999872	0.991752	0.980572	0.98214	0.991987	0.994055	0.932246
1341	0.999699	0.99763	0.991002	0.991741	0.987516	0.909306	0.982236	0.970979	0.981797	0.996133	0.997353	0.99808	0.986655	0.977376	0.987559	0.936272	0.992455	0.957895
1342	0.99112	0.9859	0.994749	0.993075	0.99245	0.996274	0.993798	0.995874	0.999674	0.972653	0.998363	0.979371	0.986638	0.925625	0.982945	0.963464	0.992325	0.995925
1343	0.999783	0.983976	0.980198	0.990605	0.984902	0.995234	0.999706	0.989132	0.989547	0.995284	0.965576	0.992659	0.912569	0.945316	0.976302	0.978398	0.97478	0.930872
1344	0.999587	0.999417	0.998542	0.996778	0.988401	0.996293	0.996304	0.972602	0.922283	0.970832	0.99828	0.970157	0.999366	0.937678	0.985585	0.909371	0.962162	0.981078
1345	0.998092	0.997418	0.998972	0.992684	0.998376	0.995051	0.980249	0.97332	0.991844	0.979024	0.99276	0.957588	0.992789	0.986738	0.988305	0.995483	0.966619	0.996225
1346	0.999418	0.990687	0.988119	0.975713	0.936027	0.996162	0.988869	0.982734	0.995421	0.981363	0.996967	0.981697	0.979756	0.993295	0.904369	0.989058	0.947327	0.972765
1347	0.998619	0.990127	0.998841	0.996199	0.987042	0.997344	0.98447	0.984321	0.985546	0.934731	0.970523	0.976134	0.991182	0.943689	0.983511	0.966509	0.975286	0.954054
1348	0.999947	0.983941	0.967167	0.997866	0.99358	0.991337	0.983962	0.976244	0.954053	0.992	0.984692	0.995654	0.952052	0.990614	0.983399	0.989512	0.995678	0.992544
1349	0.995945	0.998377	0.994734	0.999793	0.999246	0.933304	0.996275	0.952345	0.962551	0.954745	0.979626	0.990992	0.986835	0.985627	0.988427	0.980758	0.947473	0.905759
1350	0.9925	0.993598	0.994493	0.997328	0.988098	0.994161	0.965253	0.992637	0.999118	0.94101	0.984494	0.969351	0.986433	0.984782	0.970663	0.986297	0.955453	0.984009
1351	0.985196	0.999212	0.979937	0.998435	0.965562	0.993842	0.982908	0.995119	0.994615	0.978886	0.997521	0.981608	0.975821	0.925521	0.962304	0.908467	0.995296	0.962646
1352	0.996972	0.994779	0.994352	0.971625	0.987397	0.962884	0.995845	0.963837	0.997285	0.972988	0.995047	0.993473	0.996112	0.947528	0.887791	0.996152	0.919467	0.961271
1353	0.99433	0.998636	0.994919	0.975691	0.998874	0.998087	0.972713	0.952489	0.985133	0.975708	0.964931	0.981321	0.952928	0.96239	0.987413	0.984576	0.985839	0.955813
1354	0.995978	0.990164	0.995412	0.995538	0.979566	0.960342	0.991614	0.974985	0.93292	0.99364	0.970958	0.989624	0.974187	0.99798	0.971136	0.998589	0.993475	0.977468
1355	0.99298	0.994743	0.994986	0.988322	0.991835	0.998342	0.996554	0.991465	0.984903	0.978992	0.972661	0.990203	0.995761	0.98186	0.98941	0.933291	0.956747	0.976085
1356	0.998145	0.99971	0.999285	0.999475	0.994851	0.9964	0.958046	0.993324	0.991153	0.965235	0.967645	0.988335	0.998247	0.999137	0.929697	0.95223	0.986152	0.732061
1357	0.998587	0.9846	0.997463	0.998774	0.986278	0.984458	0.997275	0.985245	0.982532	0.9793	0.9965	0.98239	0.998414	0.9613	0.976227	0.865379	0.989044	0.934573
1358	0.995158	0.996931	0.997792	0.995225	0.992879	0.999203	0.997208	0.998037	0.951807	0.960602	0.984384	0.968421	0.991655	0.913985	0.977205	0.986453	0.99631	0.973468
1359	0.991547	0.99936	0.996377	0.979285	0.949741	0.983784	0.989207	0.994131	0.94474	0.998421	0.987886	0.984315	0.996288	0.981581	0.992474	0.99304	0.986756	0.970275
1360	0.995299	0.989825	0.996127	0.98119	0.985038	0.99274	0.970171	0.998208	0.962802	0.993007	0.981272	0.975192	0.995765	0.968056	0.91251	0.965606	0.950842	0.962
1361	0.998433	0.981862	0.997751	0.998906	0.99981	0.993324	0.992877	0.999756	0.971548	0.978285	0.994336	0.964138	0.99333	0.97454	0.961706	0.966368	0.953725	0.994457
1362	0.998379	0.998436	0.988882	0.990107	0.982076	0.996353	0.987281	0.979851	0.945966	0.951409	0.970911	0.903144	0.997257	0.974882	0.967982	0.980141	0.988518	0.969212
1363	0.995135	0.98345	0.99963	0.988124	0.988738	0.99877	0.959887	0.998827	0.98745	0.99278	0.971856	0.992007	0.94931	0.98621	0.95755	0.976942	0.998385	0.994858
1364	0.991037	0.996715	0.98601	0.991829	0.999253	0.975301	0.985031	0.995046	0.993239	0.999212	0.999451	0.97392	0.996059	0.995373	0.994812	0.940157	0.981609	0.898742
1365	0.997393	0.999112	0.996781	0.982662	0.997902	0.993753	0.999122	0.982241	0.979658	0.998796	0.99004	0.980554	0.974049	0.934987	0.927179	0.948945	0.999006	0.87147
1366	0.993061	0.980791	0.993393	0.998579	0.995175	0.980955	0.945544	0.999116	0.994468	0.935899	0.994305	0.995691	0.991717	0.991295	0.996946	0.976348	0.998641	0.943608
1367	0.996271	0.995409	0.995526	0.977296	0.999822	0.99276	0.999721	0.976808	0.988516	0.955578	0.980726	0.932393	0.999386	0.996456	0.976418	0.920645	0.99126	0.955854
1368	0.996476	0.995491	0.998964	0.997927	0.983554	0.989627	0.983101	0.987667	0.997358	0.952745	0.994495	0.984445	0.988278	0.903136	0.990441	0.997683	0.973729	0.949547
1369	0.995276	0.973282	0.993508	0.999674	0.989953	0.990218	0.982786	0.988998	0.984204	0.977669	0.938872	0.987357	0.994085	0.956491	0.990717	0.977782	0.965936	0.967306
1370	0.98956	0.996366	0.996795	0.983825	0.996455	0.995275	0.992002	0.99806	0.99956	0.868103	0.99495	0.996716	0.985249	0.988221	0.963892	0.992682	0.998712	0.954748
1371	0.998117	0.996883	0.999843	0.993756	0.987225	0.965331	0.985862	0.996707	0.986932	0.970385	0.978305	0.972797	0.99857	0.999124	0.902885	0.966092	0.878054	0.960254
1372	0.996253	0.978943	0.999898	0.970644	0.982108	0.99863	0.998209	0.995651	0.988008	0.940122	0.983874	0.998779	0.98188	0.985906	0.999738	0.998738	0.997179	0.894003
1373	0.996378	0.986228	0.997637	0.946508	0.99606	0.958055	0.9946	0.996417	0.972572	0.984388	0.993996	0.985104	0.992283	0.985828	0.92914	0.972409	0.999052	0.963463
1374	0.996472	0.993444	0.987689	0.99412	0.992165	0.988561	0.976482	0.97968	0.950708	0.993727	0.987135	0.965904	0.986106	0.945449	0.946537	0.997384	0.943862	0.974117
1375	0.999186	0.994663	0.998659	0.982156	0.957508	0.997999	0.991011	0.996293	0.999761	0.994943	0.981265	0.949086	0.928843	0.980968	0.971602	0.940876	0.946347	0.981727
1376	0.99887	0.994471	0.996117	0.997473	0.981888	0.986634	0.997162	0.93021	0.969542	0.971395	0.994268	0.909463	0.998379	0.999076	0.995706	0.983582	0.97525	0.915048
1377	0.999534	0.996037	0.99213	0.987586	0.996606	0.991586	0.962494	0.997018	0.958932	0.986821	0.995577	0.99356	0.975049	0.970017	0.970404	0.960036	0.996813	0.949192
1378	0.997119	0.999599	0.995302	0.989838	0.956619	0.991106	0.986951	0.995043	0.958441	0.985123	0.968655	0.965276	0.997486	0.985147	0.994278	0.980255	0.998483	0.99651
1379	0.998382	0.997902	0.994949	0.998067	0.997972	0.985755	0.979969	0.997371	0.996928	0.97917	0.907726	0.994726	0.999672	0.992191	0.992489	0.958524	0.934301	0.983779
1380	0.991323	0.993868	0.997038	0.999853	0.990918	0.995111	0.999879	0.967542	0.992647	0.975505	0.939999	0.934138	0.997021	0.967218	0.948203	0.998272	0.966178	0.994594
1381	0.993975	0.993411	0.991748	0.985848	0.987492	0.991176	0.998971	0.995506	0.96324	0.964231	0.992229	0.944904	0.999682	0.755224	0.942848	0.969351	0.986744	0.9732
1382	0.995613	0.997551	0.995726	0.970387	0.999214	0.992757	0.998904	0.991757	0.99269	0.997226	0.957464	0.958188	0.997407	0.929259	0.996639	0.979755	0.995337	0.977924
1383	0.997193	0.9975	0.99475	0.990142	0.991098	0.975308	0.986262	0.976662	0.967086	0.991093	0.982351	0.991932	0.99686	0.901735	0.991799	0.936137	0.983761	0.953433
1384	0.996722	0.994701	0.998127	0.996718	0.9937	0.969881	0.999098	0.997035	0.936876	0.990411	0.977539	0.984612	0.988672	0.896759	0.978638	0.998713	0.999615	0.921121
1385	0.984663	0.993052	0.996278	0.982259	0.993713	0.996794	0.992785	0.957486	0.982562	0.99998	0.957478	0.938455	0.990217	0.997653	0.997443	0.932643	0.994295	0.902615
1386	0.99712	0.993179	0.996222	0.995932	0.995298	0.977397	0.998952	0.993712	0.904446	0.975433	0.941232	0.935578	0.960623	0.948602	0.985381	0.993969	0.983288	0.952138
1387	0.999605	0.988614	0.983074	0.96985	0.997774	0.965977	0.992905	0.972023	0.986843	0.998545	0.996096	0.992843	0.998221	0.961531	0.967576	0.998949	0.995236	0.989267
1388	0.994011	0.995038	0.992959	0.991115	0.997527	0.994956	0.997226	0.967998	0.999359	0.954321	0.965135	0.982607	0.99217	0.973684	0.975981	0.969997	0.989755	0.965335
1389	0.999621	0.991031	0.996626	0.992037	0.994409	0.99258	0.999935	0.972074	0.997254	0.998421	0.996557	0.970712	0.961409	0.939111	0.97985	0.97332	0.995457	0.978505
1390	0.996933	0.994123	0.996947	0.999834	0.999024	0.990395	0.998282	0.980611	0.954988	0.983963	0.958712	0.970967	0.988464	0.945458	0.956763	0.991104	0.978496	0.984501
1391	0.990368	0.964269	0.992923	0.984164	0.986273	0.998685	0.988556	0.998271	0.986873	0.998946	0.996865	0.980911	0.995932	0.90374	0.897992	0.895243	0.996393	0.961153
1392	0.991802	0.997449	0.995652	0.943616	0.996484	0.99086	0.993294	0.977909	0.991623	0.947536	0.99525	0.986916	0.971259	0.97817	0.905797	0.967422	0.990194	0.976637
1393	0.995759	0.993051	0.995353	0.999646	0.987284	0.967695	0.986909	0.994931	0.969886	0.969808	0.990542	0.990356	0.986989	0.976408	0.999893	0.956097	0.985401	0.967701
1394	0.985259	0.998854	0.995982	0.969195	0.995242	0.998335	0.997461	0.989848	0.993738	0.995802	0.993347	0.986642	0.995352	0.982249	0.99955	0.932516	0.978917	0.920972
1395	0.995193	0.990175	0.991689	0.99436	0.991284	0.973945	0.986662	0.974849	0.977596	0.932855	0.98482	0.957292	0.993473	0.98747	0.998245	0.986606	0.904055	0.993896
1396	0.995808	0.985424	0.99165	0.972498	0.977583	0.962796	0.99937	0.992603	0.984116	0.991032	0.978387	0.973043	0.953464	0.901604	0.936246	0.995343	0.990944	0.998481
1397	0.99887	0.99962	0.995365	0.99805	0.975489	0.997686	0.988946	0.971743	0.990456	0.972767	0.99783	0.995387	0.990306	0.968062	0.968751	0.993082	0.942563	0.933144
1398	0.998811	0.999778	0.994887	0.938153	0.994639	0.99179	0.999132	0.989898	0.972078	0.995223	0.939607	0.975171	0.985394	0.956264	0.983193	0.948561	0.997758	0.980242
1399	0.990088	0.991203	0.994975	0.99907	0.938518	0.997578	0.99655	0.997613	0.983535	0.965237	0.960883	0.973112	0.999803	0.981224	0.975279	0.971813	0.997112	0.894301
1400	0.997228	0.994644	0.998914	0.95837	0.998291	0.996655	0.998295	0.982125	0.99194	0.973793	0.980374	0.990065	0.976131	0.985526	0.970765	0.996807	0.964553	0.923204
1401	0.998154	0.976393	0.997119	0.980474	0.995181	0.971525	0.988833	0.994855	0.995543	0.985812	0.972187	0.998988	0.957508	0.978357	0.988334	0.885344	0.946652	0.962693
1402	0.999866	0.998166	0.992093	0.990557	0.985826	0.985912	0.988741	0.972834	0.984361	0.990923	0.948986	0.982768	0.998823	0.892037	0.986402	0.997218	0.982636	0.902285
1403	0.998954	0.99993	0.997135	0.98713	0.997959	0.919604	0.991053	0.966298	0.985062	0.994616	0.937934	0.969337	0.99557	0.974179	0.978375	0.974655	0.998655	0.956652
1404	0.997457	0.992507	0.992984	0.988733	0.999235	0.97196	0.996676	0.959729	0.982353	0.873902	0.972425	0.997128	0.98152	0.986561	0.929152	0.976109	0.962781	0.891398
1405	0.997467	0.988285	0.991938	0.994553	0.94569	0.958444	0.993365	0.996606	0.983373	0.98599	0.994245	0.945567	0.980992	0.982475	0.969284	0.986416	0.923186	0.840436
1406	0.997995	0.988672	0.982886	0.996234	0.97807	0.994253	0.995148	0.999259	0.972932	0.996281	0.996034	0.99121	0.998791	0.988227	0.929141	0.960526	0.958093	0.981947
1407	0.999928	0.999508	0.990247	0.984308	0.992551	0.995979	0.984496	0.97342	0.985238	0.95718	0.98413	0.983132	0.984277	0.99652	0.999506	0.908455	0.974598	0.973087
1408	0.996825	0.988822	0.996273	0.993261	0.99551	0.998945	0.996675	0.997718	0.993106	0.99476	0.977052	0.989676	0.997332	0.988987	0.934226	0.998238	0.984565	0.966919
1409	0.994025	0.986594	0.986935	0.994249	0.973634	0.970458	0.999614	0.964369	0.971997	0.996577	0.987306	0.982637	0.96152	0.941723	0.99608	0.987798	0.992594	0.990545
1410	0.99924	0.991717	0.988433	0.998385	0.992659	0.998014	0.99019	0.969516	0.988754	0.99883	0.987948	0.973292	0.988075	0.850551	0.97144	0.952021	0.981845	0.928748
1411	0.995419	0.995505	0.997685	0.989481	0.999799	0.995675	0.94863	0.98054	0.968407	0.997905	0.996676	0.969122	0.9943	0.962346	0.977382	0.849779	0.976873	0.976807
1412	0.998281	0.976994	0.992023	0.995098	0.975168	0.976482	0.999316	0.981998	0.989976	0.988441	0.989246	0.985215	0.985153	0.993809	0.953884	0.984544	0.983134	0.977634
1413	0.999968	0.984965	0.997356	0.963983	0.98161	0.994507	0.984956	0.968141	0.974921	0.967755	0.999009	0.98975	0.998677	0.948257	0.892673	0.999193	0.987745	0.888487
1414	0.992458	0.990595	0.998545	0.999495	0.992234	0.984667	0.995006	0.989954	0.979211	0.989172	0.989848	0.973001	0.966113	0.976253	0.989868	0.971431	0.940793	0.992979
1415	0.990741	0.989581	0.997431	0.978963	0.962402	0.989468	0.998121	0.99846	0.997298	0.948897	0.938048	0.983888	0.959227	0.991399	0.991406	0.892787	0.871845	0.990838
1416	0.998371	0.995482	0.988093	0.977583	0.989206	0.979866	0.993266	0.996795	0.998925	0.999497	0.985647	0.99693	0.979135	0.948378	0.982099	0.998513	0.984384	0.968676
1417	0.997778	0.991656	0.995141	0.983572	0.99007	0.990405	0.993223	0.96053	0.975152	0.999803	0.993209	0.986835	0.959372	0.97713	0.994608	0.939376	0.993958	0.985874
1418	0.999784	0.999236	0.999108	0.980518	0.990003	0.989922	0.983679	0.992094	0.960332	0.990571	0.997158	0.987283	0.999658	0.991083	0.965556	0.945236	0.987544	0.99223
1419	0.99436	0.990434	0.980473	0.91586	0.981436	0.982066	0.998397	0.996262	0.990782	0.977957	0.996336	0.938117	0.98602	0.97836	0.99167	0.993452	0.986945	0.983005
1420	0.997823	0.996135	0.999953	0.992155	0.994246	0.993087	0.983512	0.990382	0.996646	0.99975	0.995025	0.957903	0.982463	0.922165	0.977832	0.999446	0.984036	0.865389
1421	0.998253	0.994039	0.997974	0.962223	0.996366	0.92927	0.986776	0.992881	0.968002	0.971773	0.993266	0.927358	0.956731	0.969234	0.991615	0.916157	0.994752	0.945316
1422	0.993649	0.998111	0.998284	0.996416	0.995134	0.998725	0.989118	0.999671	0.970528	0.96863	0.981866	0.948094	0.998873	0.940691	0.848967	0.992085	0.999316	0.98097
1423	0.994155	0.992163	0.998527	0.991343	0.98628	0.986487	0.986074	0.99146	0.98788	0.982805	0.956272	0.997021	0.991803	0.984063	0.976232	0.984946	0.996802	0.989912
1424	0.979173	0.987977	0.994576	0.992105	0.989401	0.963042	0.987261	0.984295	0.986336	0.967433	0.981494	0.962242	0.982965	0.992083	0.954284	0.978298	0.926315	0.987691
1425	0.997608	0.966663	0.997321	0.991485	0.987801	0.985644	0.993552	0.987316	0.932711	0.995762	0.987604	0.987281	0.960538	0.936108	0.986392	0.982719	0.997694	0.999756
1426	0.986325	0.98464	0.985883	0.965754	0.990421	0.995189	0.99018	0.991754	0.974971	0.939915	0.987083	0.98925	0.99052	0.995465	0.985418	0.999399	0.933552	0.945708
1427	0.963585	0.984895	0.98949	0.980614	0.998933	0.97391	0.970892	0.993155	0.998097	0.972258	0.963737	0.999829	0.990908	0.998116	0.943199	0.894005	0.999732	0.997079
1428	0.99932	0.983809	0.994208	0.970889	0.9818	0.929235	0.997472	0.985415	0.967297	0.949989	0.992234	0.981053	0.900934	0.980281	0.966355	0.935825	0.996955	0.961805
1429	0.995933	0.996418	0.986979	0.993191	0.992297	0.979988	0.980962	0.975587	0.990941	0.96778	0.998209	0.947798	0.996857	0.967565	0.980662	0.979358	0.966091	0.96642
1430	0.997396	0.999671	0.996981	0.996292	0.989785	0.995849	0.991493	0.994874	0.998532	0.963943	0.992579	0.975735	0.949476	0.982393	0.931929	0.994715	0.967149	0.984711
1431	0.991511	0.99877	0.993031	0.997976	0.976627	0.98779	0.995726	0.992195	0.992151	0.994041	0.932584	0.994169	0.993909	0.992799	0.989154	0.99576	0.996977	0.989137
1432	0.990317	0.996918	0.985626	0.991276	0.99657	0.988004	0.990622	0.997206	0.987287	0.994491	0.988471	0.995077	0.973386	0.99064	0.985967	0.960463	0.998535	0.982941
1433	0.993004	0.981703	0.994273	0.994799	0.994897	0.980259	0.991217	0.985907	0.994056	0.924134	0.956326	0.999292	0.97037	0.997844	0.930479	0.957479	0.93489	0.95806
1434	0.999458	0.99748	0.999902	0.975284	0.996632	0.99279	0.998354	0.986109	0.996761	0.996851	0.997495	0.996514	0.952385	0.974208	0.959823	0.952285	0.99953	0.920315
1435	0.999092	0.994131	0.99599	0.991001	0.993977	0.99851	0.992617	0.995693	0.996088	0.99495	0.976821	0.943513	0.997732	0.961399	0.977894	0.992276	0.970674	0.975224
1436	0.99879	0.997596	0.997071	0.995917	0.987878	0.982025	0.999261	0.998485	0.99236	0.93728	0.982868	0.994465	0.963759	0.996299	0.995577	0.981673	0.890429	0.999225
1437	0.999117	0.993373	0.998023	0.971635	0.993871	0.984721	0.985144	0.992204	0.980444	0.993566	0.988146	0.992847	0.977745	0.925174	0.940728	0.933921	0.981723	0.956884
1438	0.978333	0.995947	0.995602	0.999026	0.992174	0.990118	0.999651	0.978936	0.991305	0.999423	0.990979	0.993705	0.970704	0.990212	0.968933	0.988015	0.982116	0.996699
1439	0.998729	0.996427	0.989383	0.980468	0.931972	0.985384	0.997501	0.996606	0.961714	0.985923	0.986599	0.995312	0.985563	0.919794	0.998045	0.960589	0.988845	0.988775
1440	0.986564	0.994348	0.995153	0.993356	0.997447	0.999549	0.994414	0.983555	0.955239	0.985276	0.999526	0.970008	0.943438	0.957801	0.996272	0.976043	0.987038	0.952878
1441	0.999609	0.999309	0.989402	0.986	0.994101	0.972456	0.980248	0.977908	0.975101	0.983949	0.988738	0.984693	0.997589	0.919729	0.99906	0.978407	0.947374	0.947229
1442	0.997044	0.997327	0.999579	0.991706	0.988837	0.991786	0.996284	0.987635	0.942641	0.988563	0.996455	0.973674	0.977224	0.998517	0.99557	0.9891	0.980906	0.936151
1443	0.997086	0.994871	0.991425	0.980076	0.998467	0.955371	0.987894	0.99032	0.990669	0.989846	0.998564	0.982979	0.968509	0.987618	0.996286	0.984893	0.946375	0.973621
1444	0.997251	0.99186	0.999207	0.98692	0.986143	0.994945	0.983842	0.993555	0.964089	0.989826	0.997157	0.975008	0.972364	0.983687	0.990942	0.971608	0.90674	0.983368
1445	0.997088	0.999345	0.996733	0.990705	0.996574	0.970267	0.992724	0.994741	0.986064	0.977995	0.998058	0.999764	0.995787	0.983852	0.996038	0.982062	0.97246	0.984778
1446	0.997668	0.972335	0.9826	0.997319	0.983355	0.993893	0.995651	0.990829	0.999382	0.942029	0.995289	0.991542	0.996565	0.962452	0.976452	0.964312	0.994072	0.945575
1447	0.998749	0.995395	0.995685	0.984749	0.991898	0.963495	0.985331	0.882652	0.998523	0.976529	0.991155	0.990699	0.994819	0.974416	0.993154	0.98205	0.956574	0.999362
1448	0.994962	0.960547	0.992003	0.994049	0.979232	0.999256	0.988426	0.997237	0.956587	0.989613	0.978308	0.968595	0.949153	0.986019	0.995367	0.996955	0.985422	0.991209
1449	0.999603	0.9943	0.994876	0.993853	0.977113	0.968536	0.997429	0.99014	0.984384	0.998865	0.98111	0.97837	0.973714	0.998917	0.944422	0.968737	0.986601	0.984016
1450	0.997945	0.992444	0.997944	0.999487	0.975729	0.971903	0.979966	0.987496	0.965935	0.996317	0.997381	0.92775	0.965334	0.997962	0.995789	0.951462	0.845079	0.965557
1451	0.995964	0.996668	0.990283	0.991003	0.982075	0.989972	0.99554	0.983323	0.993579	0.931303	0.964618	0.997482	0.943586	0.994977	0.987704	0.968247	0.93798	0.976082
1452	0.998053	0.998218	0.992234	0.987187	0.987296	0.984916	0.985341	0.980413	0.979519	0.997062	0.996147	0.996003	0.959772	0.979181	0.957006	0.985595	0.989617	0.924653
1453	0.995075	0.997588	0.996736	0.998653	0.982201	0.961779	0.989395	0.996956	0.958088	0.932202	0.991497	0.99782	0.956574	0.945288	0.995875	0.935169	0.982366	0.953453
1454	0.999211	0.998896	0.99307	0.96976	0.998699	0.998133	0.997439	0.990685	0.995214	0.986742	0.89057	0.991862	0.985668	0.984292	0.955396	0.992694	0.898296	0.983108
1455	0.981018	0.998504	0.99304	0.999807	0.988523	0.999886	0.985494	0.996564	0.998611	0.99474	0.949438	0.978098	0.986168	0.992794	0.997599	0.974551	0.806616	0.953362
1456	0.998522	0.995852	0.99066	0.984888	0.99789	0.988909	0.999808	0.995373	0.988782	0.954247	0.979056	0.933986	0.999302	0.835115	0.989657	0.992445	0.960651	0.958689
1457	0.998707	0.995555	0.999808	0.995012	0.995691	0.985813	0.993337	0.98118	0.982814	0.990955	0.997465	0.994268	0.995938	0.999582	0.992681	0.983796	0.997918	0.976641
1458	0.996671	0.99912	0.990661	0.985726	0.998741	0.974838	0.991035	0.992812	0.988428	0.999733	0.975797	0.993671	0.994466	0.973537	0.982942	0.966611	0.976122	0.975104
1459	0.98916	0.99651	0.998486	0.987614	0.998154	0.949779	0.974537	0.994884	0.996142	0.977994	0.985849	0.939002	0.897853	0.975716	0.981858	0.99043	0.950363	0.973071
1460	0.99989	0.989891	0.994141	0.990506	0.998971	0.991615	0.995577	0.991714	0.974662	0.987697	0.974629	0.898018	0.992391	0.977101	0.965348	0.921665	0.962495	0.983574
1461	0.999003	0.981032	0.991273	0.994832	0.988506	0.99117	0.994678	0.966634	0.96056	0.953688	0.946937	0.980915	0.95162	0.932432	0.878048	0.985722	0.97629	0.979709
1462	0.98919	0.999481	0.999783	0.996362	0.97576	0.998421	0.996647	0.992983	0.971253	0.989693	0.970209	0.994159	0.980468	0.89386	0.977932	0.994027	0.956675	0.896274
1463	0.999231	0.999584	0.983856	0.995067	0.974922	0.981927	0.984863	0.994409	0.844439	0.987087	0.97307	0.980442	0.959109	0.970237	0.933222	0.992753	0.97619	0.964794
1464	0.998804	0.99932	0.997143	0.990274	0.974514	0.985931	0.999884	0.990623	0.969798	0.995036	0.991434	0.969279	0.98537	0.983615	0.913521	0.996801	0.977128	0.905033
1465	0.995128	0.994506	0.995143	0.989051	0.990922	0.976061	0.999347	0.997904	0.972305	0.966633	0.99003	0.990695	0.960832	0.982085	0.892557	0.94708	0.986916	0.998714
1466	0.998781	0.997044	0.996411	0.998563	0.993201	0.998404	0.996156	0.995513	0.989387	0.981446	0.97068	0.998939	0.956481	0.987158	0.995932	0.973262	0.992609	0.955228
1467	0.996741	0.993501	0.99441	0.996561	0.972272	0.998517	0.989627	0.997664	0.988939	0.938657	0.943823	0.979653	0.998112	0.992691	0.978935	0.960497	0.996067	0.99393
1468	0.998632	0.99898	0.990067	0.979959	0.999281	0.999237	0.997351	0.990011	0.978614	0.99623	0.971813	0.972104	0.992889	0.971018	0.993513	0.987205	0.921363	0.991148
1469	0.999406	0.985549	0.996119	0.994712	0.984028	0.999909	0.997371	0.959991	0.951932	0.98517	0.997353	0.962515	0.981802	0.982596	0.967696	0.98784	0.937309	0.958665
1470	0.999335	0.993717	0.998233	0.978873	0.987464	0.966426	0.994034	0.96451	0.966065	0.992488	0.996092	0.961959	0.98545	0.984048	0.965551	0.863119	0.984798	0.964537
1471	0.999084	0.997531	0.997145	0.996082	0.995053	0.989405	0.996558	0.982416	0.985867	0.975687	0.99219	0.992032	0.972115	0.992435	0.993963	0.998642	0.969347	0.991369
1472	0.998817	0.992226	0.99706	0.977958	0.995071	0.985778	0.993542	0.999512	0.982485	0.971288	0.971258	0.920932	0.915891	0.957547	0.983079	0.992364	0.979243	0.978127
1473	0.998617	0.993266	0.998954	0.968811	0.988716	0.990448	0.996153	0.997067	0.97649	0.862524	0.888886	0.999803	0.989449	0.995954	0.984882	0.990589	0.97879	0.983245
1474	0.994671	0.999244	0.996783	0.989233	0.969308	0.999372	0.991842	0.97776	0.978792	0.995944	0.984889	0.955474	0.985448	0.858659	0.891586	0.998246	0.968908	0.997109
1475	0.993106	0.989723	0.9892	0.97786	0.99246	0.995947	0.997209	0.998901	0.995211	0.993695	0.977146	0.984047	0.99735	0.989139	0.998958	0.996746	0.885086	0.926814
1476	0.988203	0.998232	0.998421	0.990364	0.986074	0.972761	0.997738	0.99207	0.951349	0.986151	0.990227	0.973208	0.995592	0.987859	0.982238	0.97571	0.944459	0.965485
1477	0.988574	0.994679	0.995967	0.996147	0.997176	0.997336	0.988658	0.945212	0.971671	0.970153	0.999464	0.997871	0.964986	0.996716	0.972518	0.999541	0.96593	0.995784
1478	0.992408	0.987247	0.997571	0.990486	0.957576	0.985992	0.994803	0.975772	0.96672	0.996553	0.981857	0.980598	0.993482	0.9252	0.998093	0.991058	0.954263	0.906626
1479	0.998825	0.998178	0.997487	0.996176	0.970503	0.987291	0.995688	0.969254	0.977591	0.995469	0.975758	0.982182	0.94579	0.980318	0.993211	0.964115	0.998605	0.987671
1480	0.99479	0.993424	0.997832	0.983234	0.977898	0.990713	0.998097	0.9672	0.953274	0.995661	0.974706	0.992917	0.965364	0.931374	0.961777	0.984628	0.952531	0.979122
1481	0.996797	0.998836	0.99906	0.988961	0.981769	0.955497	0.994454	0.998249	0.999188	0.961531	0.971621	0.946655	0.9897	0.984451	0.970877	0.915789	0.980156	0.967531
1482	0.989216	0.995395	0.993716	0.988692	0.977634	0.940775	0.995267	0.980396	0.998268	0.979984	0.996624	0.971978	0.998862	0.930379	0.933196	0.98963	0.837036	0.884154
1483	0.999035	0.999403	0.99885	0.987128	0.975559	0.995066	0.970769	0.939995	0.973774	0.945391	0.985158	0.994473	0.970614	0.992024	0.985526	0.953274	0.914281	0.98209
1484	0.99154	0.998438	0.998454	0.971676	0.998985	0.985429	0.98713	0.981836	0.999175	0.976345	0.957058	0.955656	0.985111	0.973446	0.945396	0.95728	0.942254	0.952899
1485	0.988309	0.999134	0.989562	0.998839	0.931906	0.985264	0.958332	0.990825	0.997831	0.959028	0.983704	0.997344	0.98759	0.982352	0.990899	0.998581	0.997796	0.992885
1486	0.9974	0.998762	0.978078	0.977331	0.997308	0.990828	0.978855	0.918732	0.946321	0.992606	0.992684	0.969934	0.972886	0.997439	0.977856	0.980275	0.986417	0.98204
1487	0.994737	0.996695	0.994916	0.999567	0.998672	0.997348	0.968513	0.9914	0.991883	0.987156	0.983297	0.998827	0.930349	0.994565	0.980806	0.975502	0.949673	0.950949
1488	0.995262	0.992886	0.998179	0.995212	0.998344	0.97273	0.988456	0.972189	0.991485	0.995194	0.990415	0.977124	0.994572	0.969074	0.995149	0.975093	0.927678	0.9975
1489	0.996753	0.97911	0.994703	0.980847	0.993618	0.993568	0.997999	0.984776	0.977772	0.984219	0.98135	0.980604	0.952163	0.884325	0.963094	0.995431	0.929862	0.943765
1490	0.985364	0.983168	0.990182	0.964969	0.997971	0.965604	0.998024	0.991785	0.915722	0.970296	0.987297	0.982135	0.994741	0.990976	0.992345	0.939748	0.974773	0.992247
1491	0.995541	0.998251	0.997725	0.978051	0.996825	0.982993	0.986263	0.985574	0.870732	0.997057	0.923117	0.928171	0.974992	0.998586	0.985625	0.961081	0.959283	0.964005
1492	0.99722	0.998666	0.983428	0.984496	0.99817	0.980265	0.995534	0.979923	0.994847	0.938925	0.975072	0.99738	0.989672	0.97237	0.977827	0.997043	0.950131	0.852725
1493	0.997968	0.995871	0.986477	0.994071	0.975263	0.986139	0.995103	0.943681	0.99586	0.959886	0.995685	0.975308	0.973751	0.999171	0.990992	0.999131	0.989158	0.975634
1494	0.997018	0.996947	0.996503	0.993442	0.989522	0.982078	0.999852	0.98427	0.989281	0.99432	0.983434	0.990586	0.976056	0.985277	0.947715	0.968029	0.996963	0.984507
1495	0.997334	0.999711	0.997061	0.997224	0.990702	0.992176	0.984737	0.987747	0.996129	0.989492	0.997105	0.983752	0.994829	0.994587	0.953196	0.976744	0.987983	0.982698
1496	0.998776	0.9718	0.998387	0.950906	0.981785	0.997777	0.979357	0.998838	0.987975	0.975898	0.905436	0.997456	0.976015	0.998163	0.991961	0.920303	0.994052	0.945507
1497	0.997048	0.966016	0.990745	0.982895	0.995479	0.974774	0.998887	0.965164	0.952199	0.986282	0.995241	0.999824	0.992219	0.989599	0.959876	0.986979	0.983718	0.979917
1498	0.993986	0.997758	0.996452	0.998151	0.985661	0.998166	0.982211	0.996659	0.983987	0.998711	0.995394	0.99617	0.997793	0.98178	0.998467	0.975895	0.932552	0.968954
1499	0.994978	0.993865	0.99313	0.986912	0.995824	0.985425	0.998268	0.979085	0.988595	0.989295	0.998141	0.998597	0.989238	0.999354	0.964331	0.99963	0.978909	0.972677
1500	0.983913	0.998149	0.993759	0.973807	0.983432	0.9893	0.995221	0.992989	0.964763	0.993183	0.977717	0.994279	0.968678	0.964185	0.996742	0.929511	0.988008	0.875998
1501	0.999787	0.999898	0.998768	0.991748	0.975629	0.987217	0.996769	0.979247	0.945902	0.976475	0.994609	0.827321	0.996987	0.992878	0.948188	0.985444	0.986868	0.984561
1502	0.995779	0.985756	0.997031	0.99858	0.987904	0.998815	0.998795	0.999228	0.999332	0.985983	0.99195	0.980542	0.990641	0.974078	0.980869	0.951942	0.98778	0.991747
1503	0.994637	0.995223	0.997845	0.955037	0.999297	0.971863	0.995648	0.958489	0.982583	0.986318	0.985477	0.992368	0.956581	0.983374	0.989644	0.973196	0.989097	0.926333
1504	0.995202	0.991641	0.993171	0.996428	0.997513	0.991971	0.988927	0.952242	0.975679	0.989088	0.994997	0.991428	0.979936	0.998861	0.985186	0.966353	0.984895	0.951619
1505	0.997181	0.99075	0.999237	0.990227	0.994133	0.975524	0.976154	0.984837	0.997479	0.995605	0.989668	0.996096	0.983138	0.963463	0.975581	0.953329	0.978882	0.990443
1506	0.994207	0.996549	0.988529	0.997884	0.986118	0.996542	0.99284	0.969147	0.997746	0.998011	0.997534	0.972233	0.874332	0.96358	0.98206	0.965166	0.99555	0.965455
1507	0.998571	0.993966	0.989426	0.996849	0.986866	0.92959	0.994989	0.999356	0.996509	0.975617	0.988137	0.977873	0.994467	0.802415	0.988235	0.992751	0.966499	0.975201
1508	0.99786	0.996007	0.999829	0.957938	0.968023	0.980437	0.992292	0.99935	0.997104	0.988755	0.997808	0.924134	0.976701	0.970951	0.985828	0.998312	0.999881	0.980792
1509	0.989116	0.99074	0.998503	0.992594	0.972216	0.999292	0.970847	0.997896	0.996614	0.983156	0.979253	0.999342	0.996114	0.997933	0.943903	0.965287	0.95263	0.97298
1510	0.990749	0.984583	0.993152	0.998336	0.979814	0.975572	0.996324	0.993687	0.98146	0.996812	0.999484	0.995799	0.98782	0.990061	0.955673	0.949319	0.959507	0.993148
1511	0.993115	0.994567	0.995641	0.985102	0.986142	0.985731	0.993838	0.996323	0.966945	0.998948	0.839311	0.985593	0.965345	0.879714	0.961143	0.971962	0.97843	0.93705
1512	0.999231	0.981407	0.998797	0.999788	0.969169	0.999245	0.977293	0.982839	0.997604	0.972505	0.945248	0.994179	0.985559	0.974916	0.985864	0.964539	0.951504	0.989669
1513	0.999886	0.993514	0.999613	0.994005	0.998024	0.962904	0.994982	0.928902	0.991442	0.97624	0.97446	0.97633	0.991073	0.987819	0.995873	0.978701	0.972157	0.975265
1514	0.997986	0.999487	0.990812	0.98845	0.981967	0.992305	0.990225	0.975515	0.973157	0.994219	0.996036	0.991312	0.989433	0.965453	0.966446	0.986112	0.995489	0.824926
1515	0.997918	0.995352	0.991381	0.999675	0.989724	0.990772	0.982609	0.977766	0.971058	0.987291	0.992174	0.98985	0.996176	0.874408	0.987	0.996249	0.966178	0.999031
1516	0.998252	0.994111	0.993413	0.992534	0.993728	0.922661	0.960408	0.982062	0.977068	0.993018	0.933743	0.913465	0.995508	0.976537	0.941411	0.982035	0.991469	0.928424
1517	0.986088	0.974786	0.970233	0.982206	0.989023	0.982165	0.998658	0.992235	0.983712	0.947905	0.998238	0.977121	0.959859	0.980525	0.987149	0.933324	0.993333	0.923185
1518	0.994431	0.994526	0.991374	0.995371	0.99777	0.967281	0.976512	0.995212	0.969234	0.975628	0.987808	0.988388	0.987368	0.959824	0.955791	0.994727	0.997648	0.970724
1519	0.996663	0.993445	0.989854	0.994789	0.987862	0.994888	0.999303	0.96714	0.980778	0.993374	0.987557	0.913862	0.940332	0.985238	0.994099	0.99948	0.955602	0.992912
1520	0.998678	0.997142	0.989296	0.995955	0.99734	0.962099	0.993704	0.980241	0.98426	0.994464	0.906042	0.992173	0.945751	0.972567	0.995372	0.99086	0.967004	0.945604
1521	0.996191	0.996432	0.992134	0.996458	0.994587	0.999567	0.994944	0.993816	0.95369	0.968359	0.999124	0.997655	0.986624	0.978229	0.942297	0.946815	0.977218	0.988922
1522	0.997049	0.99955	0.997332	0.994798	0.973476	0.997351	0.974109	0.975985	0.99465	0.975126	0.974365	0.967261	0.998714	0.967745	0.962017	0.949683	0.99972	0.979844
1523	0.996726	0.995	0.997668	0.995817	0.977091	0.992425	0.995521	0.995263	0.999508	0.962573	0.973641	0.966024	0.992207	0.903074	0.981376	0.94061	0.956329	0.958929
1524	0.999815	0.994675	0.995521	0.996247	0.997918	0.984673	0.989468	0.968899	0.949961	0.994122	0.996761	0.983544	0.970036	0.969674	0.945485	0.979005	0.970487	0.936791
1525	0.998757	0.999717	0.974324	0.939894	0.990172	0.944104	0.971905	0.998403	0.9821	0.995575	0.996704	0.976217	0.983412	0.97133	0.986492	0.992322	0.970595	0.961744
1526	0.992272	0.999955	0.990539	0.996789	0.984863	0.986097	0.990448	0.983016	0.996054	0.99605	0.953443	0.992531	0.962582	0.875539	0.964175	0.969711	0.987738	0.923338
1527	0.993001	0.986611	0.999713	0.97472	0.999564	0.999106	0.994743	0.977618	0.913371	0.996908	0.987472	0.966204	0.992407	0.949373	0.93164	0.998591	0.97895	0.99918
1528	0.992708	0.995427	0.989632	0.991038	0.988261	0.994794	0.999902	0.975788	0.997129	0.960232	0.998875	0.996884	0.982168	0.984937	0.98728	0.987514	0.968162	0.979559
1529	0.992699	0.995059	0.990543	0.951676	0.953558	0.98397	0.997128	0.974492	0.981092	0.953794	0.99712	0.962417	0.981346	0.987719	0.995723	0.998198	0.936576	0.928125
1530	0.994001	0.997016	0.996467	0.985381	0.994846	0.992049	0.995745	0.986333	0.977258	0.979026	0.974083	0.986235	0.998242	0.989121	0.990501	0.973507	0.987965	0.956723
1531	0.998439	0.999897	0.997592	0.96055	0.967396	0.962946	0.995942	0.986388	0.918757	0.98516	0.968634	0.9872	0.979259	0.997296	0.951064	0.999841	0.969862	0.952898
1532	0.994175	0.997023	0.995115	0.99187	0.986726	0.990795	0.983281	0.96604	0.9979	0.917861	0.968959	0.997212	0.972451	0.955319	0.989122	0.975913	0.935118	0.988043
1533	0.99507	0.995922	0.994739	0.995031	0.999891	0.998878	0.994639	0.958239	0.990726	0.987486	0.994549	0.999336	0.979366	0.96963	0.985418	0.992415	0.969534	0.980456
1534	0.997578	0.994696	0.996144	0.98001	0.987439	0.995575	0.990615	0.981135	0.984689	0.970831	0.988661	0.992832	0.961368	0.95561	0.996045	0.913043	0.97796	0.967517
1535	0.997088	0.998179	0.997955	0.989039	0.99995	0.987254	0.996681	0.982311	0.957347	0.995474	0.904301	0.91672	0.998184	0.99882	0.999155	0.969492	0.990654	0.934946
1536	0.977931	0.994063	0.989729	0.998934	0.988304	0.994685	0.989743	0.970057	0.959102	0.973739	0.990083	0.99616	0.996599	0.98838	0.976527	0.974057	0.902908	0.926752
1537	0.997197	0.960965	0.99986	0.998597	0.991506	0.985228	0.997527	0.994287	0.972804	0.991806	0.99887	0.906196	0.987544	0.998057	0.997918	0.96067	0.985763	0.992276
1538	0.995308	0.993755	0.996075	0.996857	0.988766	0.992774	0.99897	0.977883	0.997194	0.963976	0.990625	0.975987	0.983497	0.978381	0.951927	0.977648	0.97867	0.949847
1539	0.990731	0.98446	0.997358	0.996236	0.996492	0.997336	0.9978	0.980985	0.995982	0.911946	0.962562	0.999015	0.99072	0.979979	0.988739	0.921217	0.951711	0.854706
1540	0.996699	0.992529	0.9952	0.998086	0.969932	0.980785	0.996612	0.970705	0.995332	0.93455	0.997467	0.990189	0.982851	0.996323	0.99848	0.989253	0.953681	0.997299
1541	0.995667	0.999283	0.991316	0.998964	0.996017	0.997855	0.997593	0.956463	0.996398	0.989273	0.961777	0.985344	0.975627	0.989683	0.930072	0.959861	0.919954	0.992779
1542	0.995889	0.99856	0.989984	0.991917	0.995288	0.994067	0.995275	0.969498	0.958205	0.991101	0.966154	0.998373	0.989522	0.997974	0.996699	0.999514	0.997476	0.939322
1543	0.997517	0.998038	0.99926	0.994534	0.925353	0.996915	0.998969	0.976904	0.983224	0.993031	0.980427	0.965235	0.960997	0.936012	0.988874	0.993809	0.931531	0.952712
1544	0.99073	0.988676	0.984657	0.980269	0.993955	0.995636	0.980026	0.991465	0.978142	0.986318	0.991423	0.947918	0.983297	0.942823	0.990648	0.981398	0.98572	0.949155
1545	0.988676	0.992985	0.998142	0.999639	0.988119	0.988734	0.98223	0.996072	0.967827	0.99816	0.99557	0.997451	0.902111	0.982284	0.93299	0.946207	0.823054	0.947631
1546	0.996995	0.979435	0.998398	0.994068	0.97091	0.993357	0.997103	0.996477	0.998313	0.972546	0.968813	0.985993	0.999302	0.993379	0.999798	0.977475	0.993168	0.934372
1547	0.981895	0.999777	0.993399	0.991354	0.994561	0.987433	0.982641	0.973849	0.999633	0.994712	0.999129	0.942382	0.99096	0.983093	0.988598	0.998843	0.959616	0.997362
1548	0.997248	0.996569	0.998358	0.9985	0.992652	0.954798	0.999598	0.989038	0.997941	0.994078	0.984942	0.919874	0.997468	0.934291	0.987049	0.996844	0.989544	0.904172
1549	0.998523	0.988456	0.998593	0.998926	0.98039	0.999871	0.990251	0.99821	0.979609	0.987598	0.986195	0.986836	0.996696	0.991006	0.994076	0.965276	0.977353	0.991595
1550	0.994509	0.999508	0.994923	0.999698	0.992552	0.974896	0.996597	0.998747	0.981065	0.98832	0.985661	0.956002	0.992269	0.966857	0.989181	0.950886	0.978254	0.961711
1551	0.993481	0.998882	0.99909	0.975588	0.995052	0.989672	0.985491	0.981557	0.99156	0.983396	0.974065	0.970499	0.992744	0.930202	0.936533	0.985994	0.982144	0.99662
1552	0.998638	0.999806	0.961197	0.990851	0.987768	0.950887	0.977987	0.967492	0.974101	0.995903	0.941401	0.939526	0.972597	0.982447	0.975114	0.992229	0.993953	0.989457
1553	0.999834	0.99678	0.990474	0.994639	0.977082	0.991167	0.975821	0.972751	0.939355	0.944525	0.966787	0.970624	0.995805	0.984336	0.993864	0.98126	0.959144	0.992611
1554	0.999471	0.996399	0.99423	0.989181	0.997294	0.979822	0.996377	0.996553	0.99636	0.975837	0.973496	0.979601	0.996943	0.996726	0.975083	0.972251	0.988341	0.97245
1555	0.995563	0.972841	0.998084	0.996022	0.982667	0.99607	0.984721	0.999292	0.995762	0.973992	0.997022	0.965908	0.998922	0.984906	0.962659	0.998447	0.869838	0.972418
1556	0.994975	0.996273	0.990725	0.995931	0.96741	0.977706	0.994128	0.996026	0.986874	0.998691	0.995631	0.998778	0.989293	0.94206	0.996459	0.947721	0.963798	0.927576
1557	0.992189	0.998176	0.99484	0.995633	0.9906	0.981143	0.995668	0.999836	0.97281	0.996778	0.977258	0.975405	0.996355	0.959508	0.991552	0.970127	0.987259	0.87721
1558	0.984958	0.997171	0.992279	0.998947	0.998293	0.996733	0.999117	0.992103	0.977447	0.899469	0.972662	0.992336	0.995654	0.971673	0.996466	0.984325	0.949707	0.973718
1559	0.990365	0.996775	0.985368	0.988548	0.999031	0.969177	0.993981	0.99937	0.999799	0.99229	0.913929	0.985759	0.9757	0.991485	0.994139	0.988335	0.999147	0.9501
1560	0.999744	0.998445	0.995572	0.989237	0.974142	0.988438	0.98877	0.994054	0.952573	0.998966	0.988498	0.925915	0.981795	0.90823	0.982268	0.977483	0.97227	0.991658
1561	0.997375	0.998502	0.996224	0.965656	0.99179	0.983456	0.990607	0.998863	0.98459	0.964196	0.949751	0.993718	0.983057	0.98557	0.959123	0.943265	0.999363	0.941961
1562	0.999744	0.996215	0.992074	0.999032	0.984911	0.984395	0.989809	0.99696	0.980483	0.989316	0.9887	0.989239	0.985167	0.99869	0.989141	0.961127	0.916063	0.961165
1563	0.998674	0.998277	0.998546	0.980347	0.992328	0.994171	0.998451	0.970694	0.985334	0.996384	0.994825	0.951237	0.958809	0.951623	0.999646	0.96905	0.973563	0.955273
1564	0.997514	0.985821	0.994099	0.962459	0.978296	0.991673	0.978173	0.998111	0.990437	0.931293	0.992609	0.997416	0.980359	0.886462	0.986405	0.985806	0.968291	0.948669
1565	0.992933	0.993265	0.995843	0.980669	0.997012	0.94204	0.994804	0.998573	0.98207	0.953985	0.982235	0.996252	0.972799	0.886928	0.958439	0.962832	0.99782	0.978235
1566	0.998656	0.994463	0.995911	0.995323	0.99437	0.996254	0.993513	0.992863	0.980181	0.996049	0.98117	0.977181	0.992011	0.917956	0.988133	0.796348	0.972564	0.972191
1567	0.998811	0.990789	0.999114	0.987312	0.984121	0.956183	0.998587	0.995515	0.942899	0.987222	0.987793	0.99581	0.98977	0.998815	0.97605	0.981366	0.980556	0.996389
1568	0.995741	0.977299	0.999494	0.980447	0.996168	0.999972	0.997233	0.973687	0.975885	0.981256	0.989472	0.933675	0.997305	0.99938	0.952759	0.986058	0.958004	0.95034
1569	0.990513	0.991068	0.999119	0.999103	0.993941	0.99501	0.98271	0.987464	0.990523	0.990656	0.999031	0.981232	0.96482	0.991854	0.997547	0.991746	0.96103	0.992902
1570	0.981931	0.989436	0.998962	0.994705	0.998595	0.989527	0.992723	0.998474	0.969301	0.932748	0.989521	0.99652	0.994911	0.969796	0.991898	0.953769	0.943908	0.984874
1571	0.995004	0.997104	0.9947	0.987979	0.991694	0.988524	0.994567	0.969647	0.976011	0.997253	0.97729	0.945021	0.994551	0.962942	0.983883	0.997342	0.953116	0.908281
1572	0.996077	0.994095	0.993315	0.987363	0.979638	0.999499	0.99798	0.999106	0.975809	0.95207	0.985433	0.989312	0.999024	0.982751	0.999746	0.923514	0.990507	0.805392
1573	0.999259	0.994314	0.998537	0.996963	0.981419	0.998784	0.994992	0.997015	0.990845	0.981332	0.998568	0.995652	0.990569	0.983665	0.966808	0.987125	0.995769	0.976701
1574	0.995812	0.995611	0.990182	0.984987	0.962308	0.960916	0.98871	0.991927	0.96681	0.980779	0.998365	0.991366	0.997651	0.928466	0.911648	0.998429	0.986547	0.95248
1575	0.999311	0.987046	0.989926	0.991506	0.998321	0.985974	0.99933	0.99961	0.963955	0.993319	0.993213	0.991981	0.996243	0.961723	0.985928	0.975188	0.873774	0.853974
1576	0.999817	0.996709	0.99638	0.99918	0.985847	0.981017	0.97988	0.998734	0.99941	0.992321	0.95717	0.953521	0.994538	0.844164	0.999319	0.971911	0.955463	0.990554
1577	0.99921	0.976761	0.994293	0.995472	0.990897	0.991239	0.998071	0.99636	0.974773	0.964976	0.983918	0.971639	0.99502	0.968105	0.991962	0.982576	0.915241	0.95123
1578	0.993126	0.981063	0.998692	0.995981	0.993228	0.98811	0.997523	0.996728	0.99778	0.941038	0.997884	0.977592	0.988988	0.825734	0.944975	0.957638	0.988284	0.943474
1579	0.999091	0.99117	0.997766	0.991043	0.994852	0.984453	0.951237	0.987852	0.973564	0.98731	0.981376	0.981175	0.999192	0.969485	0.984699	0.975693	0.981303	0.992749
1580	0.987304	0.997	0.984813	0.995564	0.996959	0.989666	0.997169	0.989995	0.99988	0.98281	0.906632	0.979487	0.987994	0.985229	0.995872	0.984071	0.988524	0.979146
1581	0.999065	0.992706	0.999786	0.998966	0.998815	0.977771	0.996523	0.984499	0.959544	0.94387	0.921942	0.945605	0.994049	0.982134	0.94661	0.99906	0.997252	0.946598
1582	0.999868	0.982414	0.999561	0.994094	0.994373	0.996084	0.998768	0.942063	0.958626	0.989247	0.996981	0.988972	0.980379	0.997424	0.991644	0.970689	0.988402	0.989656
1583	0.993267	0.99897	0.994423	0.980168	0.9756	0.973127	0.993885	0.978094	0.996079	0.987571	0.978074	0.969161	0.997452	0.97689	0.997134	0.994	0.977503	0.979066
1584	0.995657	0.99992	0.997908	0.961589	0.965667	0.985194	0.998241	0.959509	0.980255	0.988156	0.962715	0.984494	0.991088	0.966987	0.903607	0.981426	0.942454	0.991501
1585	0.998613	0.998783	0.98065	0.963267	0.992521	0.98464	0.987579	0.965896	0.973677	0.980232	0.975554	0.998873	0.997288	0.933297	0.996194	0.993578	0.972403	0.974984
1586	0.999203	0.996416	0.998736	0.993746	0.996942	0.992449	0.998328	0.977888	0.989449	0.981469	0.998021	0.989614	0.980391	0.966158	0.984788	0.984448	0.990184	0.955757
1587	0.998407	0.997526	0.999278	0.99252	0.991831	0.982293	0.993032	0.975866	0.987131	0.979547	0.988013	0.96437	0.989117	0.995421	0.997262	0.975586	0.999172	0.91848
1588	0.991369	0.999011	0.996813	0.999111	0.997408	0.982115	0.996249	0.995904	0.960332	0.982462	0.961662	0.947445	0.99399	0.964552	0.991645	0.982187	0.893811	0.98017
1589	0.994891	0.998154	0.994139	0.981757	0.985639	0.999066	0.987941	0.993194	0.895118	0.93092	0.986889	0.97605	0.987276	0.973388	0.871214	0.991633	0.998715	0.948261
1590	0.999844	0.988718	0.999212	0.995148	0.991655	0.997693	0.994058	0.972804	0.942623	0.996058	0.988927	0.949236	0.995466	0.99105	0.983716	0.982602	0.995115	0.953738
1591	0.999393	0.997846	0.995835	0.955305	0.995489	0.995595	0.980752	0.956686	0.985385	0.986556	0.990315	0.996183	0.997306	0.965752	0.924869	0.977769	0.998074	0.93302
1592	0.994567	0.991979	0.987516	0.992437	0.989182	0.960932	0.995206	0.994825	0.996904	0.983553	0.9959	0.95667	0.999894	0.992323	0.999141	0.981134	0.976466	0.986017
1593	0.993676	0.998805	0.997347	0.994155	0.998379	0.996485	0.997318	0.921549	0.966881	0.931969	0.981947	0.981694	0.957372	0.980851	0.999038	0.98365	0.926892	0.964474
1594	0.99954	0.995179	0.999916	0.990585	0.984893	0.984083	0.993829	0.977449	0.965036	0.972091	0.980676	0.95137	0.989612	0.992645	0.982732	0.869535	0.880735	0.974309
1595	0.999747	0.989785	0.991328	0.970427	0.993576	0.992288	0.991753	0.995924	0.98552	0.966292	0.999674	0.930175	0.996868	0.977813	0.989141	0.968728	0.986946	0.983218
1596	0.987735	0.998054	0.998232	0.986694	0.995645	0.953705	0.979878	0.98229	0.987515	0.990422	0.998398	0.999295	0.979224	0.989866	0.988445	0.988836	0.991788	0.990337
1597	0.998496	0.996687	0.992384	0.993647	0.992766	0.985427	0.990058	0.994135	0.967548	0.994237	0.989909	0.961353	0.977885	0.998902	0.998256	0.991457	0.980322	0.99935
1598	0.993189	0.993027	0.9955	0.993859	0.999728	0.993514	0.979676	0.990476	0.994431	0.966137	0.999522	0.989636	0.977581	0.949186	0.967983	0.95977	0.997493	0.956001
1599	0.988414	0.99603	0.998415	0.986888	0.996066	0.993116	0.998469	0.950661	0.992254	0.982386	0.969452	0.982882	0.992596	0.98713	0.951058	0.991174	0.99849	0.996399
1600	0.996049	0.993419	0.996352	0.986006	0.986383	0.973205	0.985577	0.951018	0.971673	0.977052	0.995708	0.969686	0.959979	0.969778	0.938764	0.977208	0.990982	0.911517
1601	0.999847	0.99968	0.99386	0.970373	0.964421	0.980913	0.989075	0.973586	0.992391	0.926346	0.953722	0.987371	0.991014	0.981592	0.993381	0.985449	0.936199	0.896526
1602	0.996883	0.980415	0.993241	0.978656	0.994866	0.99049	0.973401	0.98177	0.999236	0.99531	0.877769	0.954986	0.977457	0.999114	0.992088	0.970764	0.998065	0.997942
1603	0.993538	0.957574	0.997889	0.990709	0.971187	0.969634	0.997877	0.990768	0.982486	0.966257	0.98632	0.975028	0.960718	0.914814	0.985578	0.932479	0.97322	0.996133
1604	0.999061	0.99514	0.99315	0.983786	0.978035	0.97873	0.998114	0.993177	0.983586	0.96834	0.99167	0.984309	0.935043	0.986957	0.996139	0.987283	0.999252	0.972923
1605	0.998115	0.989407	0.992055	0.999836	0.98095	0.923461	0.983486	0.981821	0.991749	0.978691	0.980538	0.996438	0.994019	0.967488	0.979207	0.983012	0.968482	0.990558
1606	0.992407	0.996109	0.953708	0.997792	0.997816	0.994691	0.99914	0.984542	0.969175	0.949553	0.99313	0.976053	0.996429	0.978372	0.964667	0.959552	0.962437	0.981109
1607	0.999204	0.998544	0.997738	0.992717	0.999343	0.999739	0.998278	0.995398	0.991829	0.990193	0.941464	0.993916	0.978045	0.947387	0.988897	0.977674	0.975521	0.961339
1608	0.99716	0.978055	0.999835	0.982506	0.981441	0.99957	0.996097	0.98922	0.979989	0.97625	0.995514	0.974558	0.989027	0.977014	0.989926	0.986444	0.981401	0.939956
1609	0.998272	0.999824	0.991331	0.9938	0.98848	0.949563	0.99615	0.997941	0.984148	0.911262	0.988382	0.994028	0.991878	0.993948	0.989049	0.996392	0.977284	0.961141
1610	0.994565	0.98879	0.998073	0.991847	0.998863	0.956258	0.996841	0.970039	0.917578	0.96085	0.977783	0.963754	0.970303	0.954972	0.975525	0.993086	0.968748	0.919608
1611	0.999456	0.995951	0.991382	0.92845	0.992163	0.96787	0.995118	0.994279	0.993225	0.989483	0.988644	0.997382	0.989174	0.993411	0.984019	0.970209	0.992975	0.99299
1612	0.996253	0.994984	0.998444	0.997615	0.994661	0.98746	0.995016	0.959695	0.99411	0.988403	0.89109	0.985293	0.974262	0.966934	0.939855	0.974551	0.984459	0.834517
1613	0.994801	0.997881	0.99036	0.983788	0.964339	0.993484	0.991195	0.989156	0.993391	0.98106	0.933241	0.981664	0.995521	0.888319	0.992107	0.998527	0.978392	0.9926
1614	0.986545	0.98615	0.981512	0.987785	0.990375	0.99965	0.992493	0.925768	0.999345	0.99513	0.989309	0.994873	0.95059	0.987599	0.988825	0.955098	0.930378	0.968758
1615	0.99729	0.969982	0.996501	0.96708	0.996573	0.964026	0.996524	0.998096	0.971383	0.967455	0.979194	0.986453	0.996753	0.987201	0.977367	0.931232	0.997114	0.98438
1616	0.994722	0.999518	0.994814	0.993278	0.993828	0.976761	0.989075	0.997467	0.999553	0.946712	0.994472	0.958073	0.998981	0.972208	0.93848	0.957653	0.998229	0.828706
1617	0.997688	0.998069	0.976173	0.969312	0.997743	0.998977	0.997892	0.974825	0.994285	0.998975	0.996233	0.981468	0.990319	0.984106	0.979885	0.972161	0.963702	0.984118
1618	0.999256	0.991283	0.996828	0.992178	0.977134	0.999581	0.998243	0.986978	0.993133	0.996211	0.993613	0.994226	0.998759	0.999669	0.945677	0.995753	0.999732	0.999349
1619	0.999022	0.997354	0.995963	0.98747	0.994716	0.967075	0.992618	0.92859	0.937706	0.997278	0.982882	0.9696	0.914524	0.99399	0.993818	0.885621	0.984441	0.954946
1620	0.99791	0.988122	0.999483	0.994809	0.999424	0.996441	0.984525	0.985221	0.995536	0.981922	0.998867	0.993002	0.984418	0.979911	0.986915	0.951648	0.998568	0.98574
1621	0.988538	0.992841	0.998058	0.995794	0.976951	0.976531	0.985856	0.998242	0.988247	0.973295	0.946979	0.999089	0.98823	0.9778	0.939564	0.999277	0.973335	0.922474
1622	0.999261	0.999668	0.99326	0.995609	0.992336	0.998533	0.986211	0.996888	0.969987	0.983326	0.963713	0.991752	0.988994	0.984482	0.948834	0.984708	0.999173	0.951622
1623	0.994019	0.996431	0.998105	0.991711	0.97299	0.994425	0.998113	0.998384	0.998811	0.967922	0.984413	0.965911	0.967233	0.958588	0.984715	0.966561	0.977958	0.925524
1624	0.999203	0.971052	0.98922	0.999638	0.988382	0.992158	0.998652	0.992537	0.99235	0.977479	0.992149	0.963681	0.99125	0.996716	0.997911	0.908895	0.922204	0.960863
1625	0.989731	0.996693	0.997625	0.991212	0.978234	0.999787	0.988735	0.981493	0.979966	0.965161	0.981552	0.995457	0.998135	0.970346	0.972084	0.979336	0.978347	0.971144
1626	0.996378	0.998952	0.996546	0.980212	0.997269	0.988998	0.996629	0.986004	0.947814	0.982399	0.979168	0.983963	0.981033	0.970348	0.977867	0.999819	0.99103	0.959698
1627	0.994796	0.971764	0.993768	0.994954	0.990729	0.989458	0.997571	0.97269	0.979772	0.968498	0.983775	0.956754	0.989243	0.972146	0.968249	0.988052	0.927294	0.993507
1628	0.99571	0.997614	0.987946	0.985657	0.9891	0.982632	0.992579	0.983457	0.995658	0.940346	0.980549	0.955377	0.958246	0.966115	0.921084	0.978994	0.96541	0.988821
1629	0.999017	0.979189	0.99775	0.995648	0.993461	0.9523	0.988187	0.986113	0.972514	0.998279	0.981105	0.989577	0.997544	0.98012	0.888427	0.998086	0.945705	0.999476
1630	0.995414	0.997859	0.993081	0.999418	0.998825	0.987575	0.998511	0.987526	0.973861	0.958006	0.956993	0.984457	0.97157	0.998287	0.979393	0.992014	0.97275	0.979956
1631	0.999921	0.992356	0.977994	0.999775	0.975233	0.966861	0.975591	0.997599	0.977835	0.995219	0.978418	0.984586	0.966174	0.982382	0.990668	0.982892	0.997845	0.875024
1632	0.983778	0.988982	0.994203	0.994622	0.970401	0.999769	0.996603	0.982471	0.999104	0.99111	0.988086	0.910438	0.993118	0.982139	0.970202	0.950733	0.946334	0.984539
1633	0.996065	0.996069	0.995195	0.990443	0.991379	0.977364	0.994873	0.999818	0.998458	0.989997	0.963076	0.984024	0.987484	0.995424	0.988346	0.981202	0.984918	0.99602
1634	0.993221	0.997384	0.997899	0.994	0.991124	0.995958	0.991236	0.993021	0.998856	0.975686	0.974806	0.983465	0.986759	0.988284	0.968706	0.982419	0.98812	0.972958
1635	0.998072	0.980424	0.993209	0.984712	0.985278	0.99908	0.991366	0.971251	0.97115	0.902077	0.938951	0.993578	0.980569	0.851154	0.968051	0.98324	0.979848	0.960611
1636	0.999272	0.997259	0.998443	0.997151	0.998393	0.999434	0.999839	0.97815	0.959688	0.984729	0.975962	0.999766	0.992555	0.995411	0.952812	0.99576	0.999582	0.980104
1637	0.999465	0.998229	0.996944	0.997779	0.991825	0.997551	0.998638	0.985549	0.977739	0.999465	0.996703	0.854897	0.995916	0.955042	0.990319	0.977689	0.98151	0.966175
1638	0.994164	0.995165	0.978805	0.984401	0.997701	0.975638	0.996986	0.975591	0.961754	0.965144	0.999413	0.992473	0.978808	0.934672	0.978398	0.999705	0.952301	0.965465
1639	0.997969	0.997004	0.961085	0.994501	0.99482	0.95806	0.995145	0.987729	0.997312	0.995323	0.979091	0.995687	0.983522	0.976562	0.990963	0.932614	0.863968	0.952969
1640	0.989608	0.997228	0.998081	0.931923	0.999664	0.993276	0.996557	0.988585	0.945057	0.998048	0.99296	0.941395	0.983678	0.978744	0.975157	0.989069	0.969454	0.964008
1641	0.997011	0.997594	0.996463	0.99068	0.988483	0.998227	0.977412	0.987152	0.907451	0.954185	0.983404	0.971573	0.994329	0.996538	0.999358	0.951254	0.987225	0.869365
1642	0.99705	0.987957	0.998541	0.999149	0.991565	0.994411	0.990227	0.98323	0.999852	0.94588	0.997963	0.992888	0.992568	0.981281	0.97318	0.975624	0.948068	0.873636
1643	0.998676	0.999668	0.985424	0.982459	0.993436	0.999108	0.98291	0.98471	0.988847	0.996751	0.977961	0.983216	0.97091	0.9727	0.993099	0.99713	0.966209	0.932323
1644	0.999806	0.99884	0.996581	0.991168	0.990445	0.91943	0.989479	0.981162	0.983317	0.949231	0.988552	0.990768	0.944649	0.970848	0.999769	0.875363	0.990577	0.971394
1645	0.99376	0.994281	0.998223	0.994986	0.997544	0.998577	0.993244	0.999657	0.997292	0.999496	0.980339	0.996866	0.993102	0.937434	0.983893	0.978335	0.942767	0.930615
1646	0.998077	0.99285	0.984639	0.978581	0.992257	0.985166	0.996635	0.989509	0.996644	0.970815	0.994166	0.995542	0.997996	0.998544	0.999915	0.974418	0.994359	0.980181
1647	0.998881	0.993419	0.984412	0.99228	0.981865	0.99692	0.995363	0.995935	0.959264	0.959019	0.996103	0.979824	0.98762	0.884975	0.990698	0.995215	0.988031	0.971819
1648	0.993208	0.989815	0.985919	0.999074	0.986534	0.9828	0.988904	0.988853	0.998381	0.967948	0.979964	0.974245	0.991356	0.950978	0.993859	0.999262	0.931921	0.934692
1649	0.996136	0.993769	0.999106	0.986345	0.997986	0.970483	0.957301	0.992927	0.935985	0.989331	0.995835	0.930982	0.997608	0.98023	0.987619	0.975708	0.962454	0.949492
1650	0.998355	0.995532	0.994732	0.989653	0.967275	0.96173	0.954529	0.970982	0.992778	0.992605	0.998947	0.975611	0.974983	0.987309	0.99698	0.902022	0.972118	0.997723
1651	0.998025	0.992494	0.995752	0.988529	0.963926	0.981434	0.985873	0.983347	0.991447	0.998596	0.958903	0.971782	0.952935	0.97854	0.961219	0.958017	0.966437	0.981841
1652	0.997814	0.993715	0.9828	0.983764	0.966114	0.998366	0.986528	0.92352	0.973461	0.888626	0.965291	0.993078	0.982642	0.888684	0.986679	0.959975	0.974367	0.92459
1653	0.985162	0.96956	0.998097	0.991968	0.981102	0.963605	0.981529	0.985659	0.987334	0.981435	0.984301	0.97561	0.994175	0.996454	0.97477	0.981033	0.960471	0.956498
1654	0.993932	0.98266	0.987982	0.991804	0.97038	0.931349	0.978879	0.998951	0.99425	0.967696	0.954564	0.994896	0.973268	0.88889	0.951686	0.974375	0.969212	0.893638
1655	0.998257	0.998249	0.997005	0.998199	0.999618	0.987926	0.999481	0.953487	0.980247	0.982067	0.998969	0.994563	0.975282	0.977435	0.9951	0.987728	0.957645	0.973193
1656	0.999573	0.999479	0.988414	0.99755	0.997363	0.935179	0.990384	0.994308	0.98733	0.976189	0.969432	0.953374	0.979995	0.971554	0.990715	0.974974	0.98716	0.899422
1657	0.996021	0.982858	0.996099	0.955021	0.99061	0.944468	0.989282	0.956844	0.991415	0.992165	0.977888	0.999179	0.97964	0.979503	0.977887	0.991921	0.989594	0.990746
1658	0.999578	0.996609	0.998898	0.987257	0.986548	0.969032	0.995898	0.99411	0.985257	0.984523	0.947163	0.996578	0.988741	0.964792	0.914887	0.950846	0.986569	0.971515
1659	0.996958	0.991897	0.999686	0.947376	0.999156	0.953387	0.995902	0.965148	0.996968	0.974386	0.988063	0.986987	0.970529	0.988452	0.947367	0.988882	0.973649	0.959771
1660	0.984374	0.999071	0.99848	0.927363	0.99762	0.988008	0.998116	0.997739	0.999234	0.98751	0.995616	0.995373	0.995358	0.995408	0.907479	0.993666	0.991176	0.950169
1661	0.994362	0.999405	0.992108	0.988293	0.997617	0.988317	0.998691	0.992821	0.993138	0.978844	0.910724	0.99206	0.98875	0.945379	0.995781	0.989418	0.990991	0.934431
1662	0.995936	0.992588	0.991297	0.999038	0.994254	0.986043	0.959925	0.929853	0.989218	0.980661	0.992021	0.989299	0.919704	0.909816	0.967507	0.950334	0.996544	0.969311
1663	0.997995	0.998284	0.991139	0.994699	0.936721	0.99888	0.991251	0.970711	0.992775	0.979008	0.991091	0.942057	0.982505	0.993724	0.986609	0.974318	0.988698	0.978846
1664	0.999881	0.999543	0.970091	0.999725	0.990737	0.989785	0.974627	0.971451	0.999366	0.988341	0.95175	0.955017	0.981708	0.99226	0.950265	0.959107	0.962993	0.966119
1665	0.996997	0.99122	0.995388	0.986139	0.991331	0.991146	0.999618	0.998216	0.978428	0.993368	0.996679	0.993768	0.975778	0.950144	0.954643	0.997001	0.990696	0.979793
1666	0.996841	0.990434	0.991534	0.990318	0.969125	0.976398	0.993105	0.989126	0.987489	0.94457	0.963483	0.965808	0.99889	0.997281	0.980844	0.972864	0.95758	0.954093
1667	0.999287	0.999033	0.998366	0.991745	0.99473	0.998262	0.998635	0.993267	0.992819	0.995707	0.992353	0.986337	0.993861	0.958487	0.992489	0.969804	0.989014	0.993769
1668	0.998729	0.988048	0.998996	0.992727	0.991305	0.978948	0.978547	0.980751	0.994567	0.950091	0.995357	0.925947	0.992309	0.909129	0.989441	0.998483	0.970108	0.974386
1669	0.99527	0.993683	0.994613	0.996383	0.99184	0.965293	0.99658	0.983745	0.999766	0.998378	0.952575	0.98755	0.991005	0.992199	0.951649	0.960589	0.974451	0.94663
1670	0.980189	0.977433	0.999109	0.998987	0.991397	0.996402	0.994612	0.988195	0.960289	0.992665	0.984227	0.922943	0.989731	0.972459	0.973891	0.974723	0.985982	0.989587
1671	0.997939	0.998591	0.989941	0.994842	0.993684	0.994275	0.94919	0.995576	0.994976	0.952742	0.963237	0.999273	0.997612	0.99547	0.960681	0.933122	0.987412	0.969935
1672	0.990686	0.989641	0.993866	0.978618	0.990552	0.981571	0.984812	0.98817	0.965604	0.997473	0.981132	0.991391	0.984305	0.995894	0.995369	0.984223	0.969335	0.993057
1673	0.997629	0.992563	0.992582	0.986116	0.979527	0.985147	0.999662	0.960913	0.987952	0.990884	0.99488	0.997493	0.982643	0.977819	0.968174	0.996681	0.995682	0.961208
1674	0.998347	0.994338	0.989119	0.996869	0.992666	0.977024	0.99741	0.998473	0.940875	0.993896	0.993027	0.96759	0.974932	0.993022	0.990451	0.951038	0.990934	0.965469
1675	0.995285	0.998451	0.992533	0.986259	0.979625	0.968136	0.976787	0.989911	0.95933	0.990165	0.995049	0.96199	0.995749	0.990247	0.994341	0.988361	0.982296	0.984786
1676	0.996516	0.982762	0.987848	0.957562	0.999599	0.996495	0.982485	0.967454	0.908996	0.982858	0.988069	0.995507	0.982899	0.979378	0.907617	0.959799	0.988508	0.930682
1677	0.997315	0.999106	0.995306	0.999533	0.989366	0.9963	0.977837	0.988641	0.920804	0.985904	0.972202	0.992889	0.979173	0.997912	0.986548	0.999094	0.998451	0.987543
1678	0.998701	0.99804	0.991101	0.980374	0.985325	0.986294	0.983022	0.957599	0.936196	0.94691	0.980065	0.990417	0.971459	0.931046	0.99525	0.986574	0.996701	0.995644
1679	0.997809	0.990589	0.987191	0.992886	0.988582	0.980689	0.98424	0.980162	0.97839	0.967318	0.991671	0.992038	0.981633	0.965734	0.99131	0.987241	0.969642	0.956411
1680	0.993134	0.995083	0.995559	0.99918	0.990276	0.993417	0.997537	0.973306	0.962537	0.994765	0.986766	0.999564	0.991534	0.995199	0.99357	0.983757	0.986531	0.997609
1681	0.999348	0.991164	0.998348	0.999285	0.996991	0.991245	0.988675	0.979843	0.939986	0.992501	0.998389	0.96481	0.984197	0.995264	0.868618	0.991906	0.992763	0.997533
1682	0.994254	0.982053	0.999629	0.99561	0.958892	0.976334	0.992243	0.98081	0.966146	0.984407	0.971829	0.980371	0.988598	0.985266	0.96659	0.994597	0.954001	0.999408
1683	0.998911	0.997447	0.999089	0.985327	0.970892	0.981942	0.999833	0.989252	0.986215	0.989749	0.991032	0.937233	0.993441	0.995716	0.983437	0.948334	0.975447	0.989192
1684	0.998901	0.975624	0.995026	0.992611	0.992588	0.992569	0.993443	0.997044	0.982253	0.990854	0.992221	0.982167	0.997042	0.992648	0.982075	0.99848	0.999402	0.989396
1685	0.999761	0.996121	0.99262	0.98851	0.982492	0.996839	0.9829	0.992339	0.986042	0.951004	0.998305	0.914768	0.983905	0.989972	0.998386	0.997281	0.987362	0.934402
1686	0.991199	0.994497	0.997491	0.977441	0.996436	0.997075	0.990073	0.969957	0.999378	0.95407	0.999691	0.975027	0.998124	0.991123	0.99819	0.991376	0.988828	0.974038
1687	0.998734	0.993272	0.999144	0.997546	0.988199	0.999122	0.967	0.995425	0.993198	0.964503	0.981588	0.993732	0.996567	0.954468	0.985827	0.9682	0.968849	0.987394
1688	0.996133	0.997546	0.981511	0.989887	0.993265	0.981324	0.974364	0.917041	0.971634	0.875833	0.996608	0.979497	0.987315	0.906139	0.929469	0.921132	0.988984	0.975534
1689	0.999205	0.997378	0.999187	0.993181	0.994465	0.994439	0.984618	0.988655	0.99408	0.991714	0.999146	0.95782	0.999903	0.994552	0.998406	0.955057	0.968822	0.997725
1690	0.994573	0.984796	0.998527	0.968978	0.993371	0.970241	0.987045	0.998734	0.969441	0.982282	0.99854	0.981082	0.989554	0.956843	0.992377	0.99372	0.978416	0.983023
1691	0.999527	0.997445	0.99297	0.993575	0.95086	0.997166	0.997072	0.996983	0.993854	0.869068	0.963485	0.923853	0.998379	0.987944	0.962003	0.986975	0.939434	0.812582
1692	0.997386	0.979159	0.994112	0.970196	0.998692	0.996519	0.961417	0.976307	0.999075	0.944985	0.964636	0.961266	0.946166	0.995441	0.988788	0.951267	0.999264	0.977846
1693	0.998754	0.99871	0.995059	0.981678	0.990566	0.992968	0.994421	0.994768	0.994276	0.99691	0.937524	0.99613	0.985807	0.967468	0.997861	0.993968	0.995072	0.994871
1694	0.996906	0.994176	0.985545	0.991022	0.996965	0.975445	0.988991	0.992307	0.958901	0.985841	0.988997	0.991288	0.990773	0.993531	0.986014	0.99629	0.954807	0.899374
1695	0.998385	0.991198	0.998393	0.988599	0.99613	0.992427	0.996245	0.945592	0.999967	0.999398	0.990698	0.976085	0.960631	0.983198	0.982552	0.961492	0.963048	0.984995
1696	0.998193	0.997129	0.984045	0.951498	0.998058	0.988107	0.997044	0.991305	0.972694	0.987024	0.993738	0.946975	0.994897	0.985262	0.969162	0.967254	0.947788	0.917087
1697	0.984719	0.992473	0.995632	0.95262	0.997228	0.999519	0.980706	0.999486	0.983747	0.994186	0.984036	0.973881	0.998887	0.988791	0.988725	0.991524	0.969615	0.912911
1698	0.997244	0.995525	0.997484	0.980853	0.99592	0.95381	0.997725	0.997328	0.951662	0.974494	0.982308	0.998842	0.964625	0.767585	0.927221	0.998329	0.984468	0.951826
1699	0.99355	0.992531	0.992466	0.98986	0.990849	0.975472	0.998735	0.986062	0.9832	0.965438	0.995841	0.974765	0.974968	0.963348	0.994063	0.944752	0.989733	0.918547
1700	0.992944	0.997936	0.992363	0.99677	0.993548	0.990049	0.997123	0.996285	0.976287	0.984709	0.970164	0.992641	0.998641	0.951939	0.967923	0.975749	0.987135	0.932842
1701	0.996654	0.99326	0.997391	0.989278	0.990139	0.982511	0.999107	0.988124	0.953563	0.996113	0.995315	0.989938	0.999503	0.9918	0.994144	0.984856	0.955834	0.997196
1702	0.997538	0.999784	0.99447	0.985457	0.961114	0.993926	0.9916	0.996235	0.954547	0.99625	0.953163	0.998614	0.992423	0.990036	0.997021	0.985607	0.963753	0.971605
1703	0.994215	0.997585	0.997272	0.98873	0.998072	0.995469	0.997111	0.964877	0.994897	0.968451	0.999234	0.978874	0.998478	0.95422	0.920917	0.991621	0.993999	0.908519
1704	0.993678	0.997433	0.996752	0.980515	0.976969	0.977259	0.997309	0.973919	0.964502	0.998551	0.982496	0.995977	0.932956	0.999029	0.994312	0.969424	0.880034	0.89883
1705	0.992373	0.999523	0.998292	0.991188	0.995919	0.983889	0.994152	0.991966	0.958918	0.994706	0.98764	0.991428	0.993406	0.981806	0.909344	0.995582	0.97037	0.995875
1706	0.998887	0.997612	0.996046	0.94126	0.988624	0.982779	0.996615	0.996348	0.99429	0.998856	0.967886	0.975262	0.999186	0.966845	0.998791	0.987831	0.991104	0.908916
1707	0.990211	0.992241	0.998825	0.996334	0.992268	0.990918	0.999781	0.964705	0.997388	0.958133	0.986345	0.992268	0.988288	0.976236	0.975633	0.975168	0.968761	0.96655
1708	0.993672	0.995091	0.996411	0.990661	0.98656	0.992733	0.971866	0.985041	0.998519	0.950315	0.998594	0.985436	0.979234	0.989476	0.981131	0.980701	0.993903	0.971804
1709	0.9852	0.994676	0.999596	0.999335	0.984027	0.970871	0.992618	0.984394	0.993146	0.964697	0.948893	0.984482	0.980943	0.88999	0.987435	0.983612	0.915371	0.997844
1710	0.997463	0.990498	0.999381	0.979963	0.99448	0.981322	0.986	0.989086	0.95145	0.979643	0.979008	0.977737	0.990603	0.983336	0.970254	0.981089	0.884596	0.998305
1711	0.998674	0.995204	0.99865	0.995652	0.980003	0.9818	0.994755	0.976554	0.943552	0.996031	0.875479	0.949923	0.961192	0.981157	0.989407	0.916135	0.995967	0.939011
1712	0.994059	0.974463	0.996435	0.984174	0.99107	0.98836	0.990721	0.97027	0.989318	0.997115	0.907367	0.998036	0.965847	0.972784	0.971484	0.941558	0.944548	0.787651
1713	0.995959	0.991368	0.995277	0.983629	0.999834	0.994344	0.971934	0.939049	0.98182	0.998952	0.945821	0.99616	0.944256	0.996442	0.998138	0.994095	0.996746	0.993791
1714	0.990853	0.990251	0.998218	0.983805	0.990607	0.9921	0.996883	0.992986	0.960882	0.976802	0.944892	0.957941	0.992925	0.943106	0.949022	0.997458	0.988294	0.868269
1715	0.990142	0.982521	0.996844	0.992522	0.984798	0.990574	0.994734	0.991905	0.979508	0.99242	0.994801	0.993877	0.984032	0.978619	0.969312	0.970145	0.989628	0.956029
1716	0.996375	0.983684	0.994895	0.972971	0.99807	0.993024	0.987526	0.982037	0.99563	0.993275	0.996506	0.989266	0.970725	0.918242	0.986912	0.986318	0.919923	0.872285
1717	0.99925	0.995126	0.985506	0.972992	0.982956	0.990954	0.996684	0.999536	0.930893	0.998475	0.987935	0.964769	0.97529	0.987142	0.988039	0.998398	0.989683	0.795311
1718	0.992987	0.9996	0.994678	0.987773	0.978081	0.993421	0.987575	0.972748	0.966475	0.989468	0.976578	0.950407	0.985713	0.999287	0.961387	0.990562	0.914163	0.979159
1719	0.998245	0.998765	0.99971	0.962983	0.999367	0.964374	0.987385	0.984918	0.992618	0.996723	0.981182	0.996084	0.995328	0.864475	0.987012	0.974273	0.964639	0.983121
1720	0.995901	0.975599	0.99727	0.995446	0.992635	0.993732	0.989445	0.975121	0.995028	0.991163	0.958008	0.986371	0.990635	0.979559	0.98611	0.948998	0.973745	0.998954
1721	0.998298	0.980734	0.995062	0.981432	0.973187	0.999312	0.997869	0.964874	0.966758	0.934068	0.966268	0.990029	0.965364	0.999393	0.999786	0.956969	0.996705	0.949572
1722	0.997448	0.996702	0.993872	0.935969	0.994892	0.975335	0.993246	0.978221	0.962221	0.992434	0.967939	0.945913	0.982963	0.991128	0.975437	0.984157	0.993553	0.879126
1723	0.994678	0.991268	0.995419	0.998434	0.996085	0.987651	0.977222	0.962217	0.973206	0.979041	0.926885	0.981795	0.979425	0.969354	0.983925	0.970105	0.939952	0.958698
1724	0.999792	0.998236	0.986168	0.989823	0.996087	0.998683	0.9969	0.988319	0.997215	0.939155	0.954236	0.998549	0.994654	0.90096	0.950341	0.994867	0.996736	0.999505
1725	0.999711	0.997993	0.998108	0.990347	0.979732	0.973783	0.99571	0.930957	0.941947	0.969583	0.911043	0.99793	0.992443	0.979513	0.900943	0.980302	0.982645	0.994903
1726	0.992284	0.999575	0.994096	0.996816	0.982641	0.992968	0.991962	0.974731	0.995628	0.983166	0.935222	0.999637	0.98769	0.999787	0.997313	0.998952	0.990879	0.88257
1727	0.999694	0.999434	0.9993	0.986416	0.992075	0.960243	0.994094	0.981829	0.987768	0.994292	0.982646	0.991895	0.963068	0.984364	0.91667	0.994724	0.953394	0.988586
1728	0.998488	0.9997	0.99503	0.995164	0.986093	0.942536	0.988412	0.996734	0.990496	0.996084	0.988451	0.996611	0.978659	0.989861	0.941561	0.99102	0.996802	0.948582
1729	0.999705	0.994779	0.981564	0.98337	0.980115	0.98722	0.982316	0.988148	0.993606	0.952504	0.996583	0.991939	0.996029	0.969268	0.992392	0.953184	0.991243	0.942277
1730	0.998833	0.991104	0.995911	0.991043	0.957945	0.998717	0.996759	0.961787	0.991564	0.987548	0.987946	0.970513	0.987782	0.946367	0.955681	0.956722	0.983088	0.977377
1731	0.998712	0.995049	0.98871	0.98396	0.999908	0.993543	0.995951	0.970075	0.984948	0.989623	0.992538	0.91149	0.961365	0.983727	0.969249	0.997395	0.980181	0.968651
1732	0.991683	0.971943	0.99918	0.999211	0.988794	0.979583	0.992263	0.980655	0.989779	0.997	0.983669	0.976938	0.971655	0.980279	0.945059	0.97873	0.995288	0.974748
1733	0.999859	0.991304	0.988816	0.987096	0.995076	0.998936	0.996837	0.985588	0.943211	0.994387	0.984321	0.986289	0.987345	0.98366	0.983086	0.989718	0.938193	0.92379
1734	0.997214	0.982019	0.997203	0.99279	0.962085	0.989533	0.984476	0.996355	0.960815	0.998385	0.968726	0.98004	0.996932	0.946559	0.999455	0.966835	0.984922	0.951857
1735	0.999503	0.991408	0.994263	0.999771	0.996787	0.99596	0.996097	0.968415	0.985627	0.994984	0.930196	0.988644	0.961668	0.980022	0.999328	0.972951	0.988682	0.986669
1736	0.998881	0.997298	0.998863	0.989523	0.99078	0.988621	0.990659	0.996961	0.988453	0.997254	0.999523	0.951075	0.942992	0.996016	0.954001	0.993334	0.9987	0.953753
1737	0.990712	0.998991	0.995042	0.996784	0.985132	0.99805	0.9915	0.992548	0.984575	0.957247	0.972061	0.939541	0.994293	0.986939	0.995353	0.970317	0.915098	0.928751
1738	0.99496	0.999171	0.999247	0.965262	0.998458	0.979979	0.999562	0.950594	0.99602	0.990985	0.981496	0.991114	0.979032	0.973263	0.990814	0.982947	0.985099	0.981042
1739	0.999146	0.993261	0.973042	0.996852	0.961824	0.971973	0.995372	0.968296	0.999049	0.991767	0.9952	0.99463	0.990487	0.988149	0.997976	0.980901	0.994245	0.991127
1740	0.99386	0.998734	0.958915	0.993156	0.984183	0.996621	0.986916	0.965084	0.968444	0.969002	0.988585	0.995934	0.938932	0.909452	0.998134	0.974981	0.996642	0.950509
1741	0.999564	0.992759	0.99669	0.964103	0.991278	0.955536	0.973085	0.992542	0.979656	0.97389	0.979744	0.990575	0.901186	0.928993	0.995983	0.95671	0.92938	0.951947
1742	0.999796	0.996756	0.999776	0.984049	0.984559	0.99082	0.989957	0.930488	0.961276	0.994158	0.968064	0.998569	0.984371	0.933938	0.996434	0.974688	0.938567	0.977011
1743	0.999827	0.998363	0.992957	0.979181	0.990479	0.986788	0.997539	0.974403	0.944694	0.980814	0.975453	0.976711	0.945908	0.977512	0.972249	0.997895	0.930058	0.964396
1744	0.99961	0.994614	0.991684	0.99447	0.985946	0.987997	0.985163	0.979631	0.912063	0.998078	0.981586	0.989	0.980958	0.979486	0.997324	0.96944	0.958604	0.973043
1745	0.984354	0.994016	0.997042	0.994017	0.995226	0.981714	0.99086	0.971689	0.990408	0.999353	0.973317	0.983585	0.986403	0.909145	0.989822	0.982379	0.976585	0.9835
1746	0.998745	0.996344	0.997157	0.994195	0.997404	0.983153	0.997422	0.984786	0.994454	0.978409	0.969723	0.940096	0.949058	0.988845	0.994018	0.983704	0.996672	0.993726
1747	0.997656	0.99917	0.998502	0.992645	0.982955	0.972898	0.995512	0.980358	0.990476	0.888445	0.997909	0.995846	0.989014	0.931791	0.981414	0.985727	0.955149	0.957907
1748	0.999102	0.999039	0.997263	0.993516	0.973286	0.968955	0.999617	0.999415	0.9853	0.989936	0.998821	0.995411	0.988144	0.968162	0.99573	0.991378	0.992858	0.99926
1749	0.994262	0.988064	0.994466	0.992369	0.984111	0.949781	0.998642	0.994095	0.92157	0.979135	0.999599	0.966538	0.987255	0.996444	0.959685	0.955043	0.982532	0.925024
1750	0.990687	0.997524	0.995446	0.981752	0.991681	0.992913	0.991311	0.959717	0.98699	0.962808	0.999071	0.99432	0.994286	0.970988	0.966039	0.999586	0.991664	0.995005
1751	0.999838	0.999939	0.996862	0.999368	0.997805	0.98446	0.99967	0.984533	0.987583	0.976234	0.99418	0.962045	0.972	0.995385	0.951233	0.989592	0.970022	0.94466
1752	0.998606	0.996989	0.98551	0.994111	0.996401	0.968205	0.9972	0.998151	0.995719	0.949315	0.991447	0.977164	0.980617	0.979608	0.992753	0.993454	0.964739	0.946262
1753	0.999543	0.989604	0.990209	0.980606	0.994843	0.991903	0.991591	0.990026	0.9582	0.981435	0.987971	0.941779	0.993678	0.992128	0.997436	0.992121	0.996202	0.936668
1754	0.998747	0.998027	0.992287	0.98689	0.99382	0.998314	0.969283	0.997943	0.989359	0.994933	0.998238	0.982176	0.998571	0.981518	0.958644	0.956305	0.910122	0.962158
1755	0.994009	0.995185	0.997194	0.964324	0.999905	0.990963	0.988852	0.99876	0.988125	0.977501	0.953812	0.987197	0.956252	0.966984	0.916352	0.88553	0.964755	0.986821
1756	0.988899	0.999187	0.992042	0.984167	0.976695	0.963269	0.996236	0.990141	0.954867	0.991918	0.998958	0.989375	0.935284	0.947007	0.993538	0.979964	0.953232	0.956693
1757	0.99914	0.997426	0.999351	0.98572	0.991218	0.998939	0.996768	0.990157	0.993031	0.997786	0.982734	0.994156	0.985646	0.960343	0.980214	0.953114	0.975017	0.916597
1758	0.994343	0.95562	0.996958	0.986572	0.996007	0.966544	0.996883	0.987911	0.98462	0.97981	0.976392	0.987526	0.988778	0.905631	0.997778	0.981202	0.994265	0.986055
1759	0.991416	0.99611	0.987626	0.988896	0.991686	0.999423	0.996802	0.993431	0.992644	0.985844	0.842605	0.90637	0.982024	0.979339	0.994677	0.969217	0.993351	0.992971
1760	0.997209	0.99944	0.994306	0.998042	0.990926	0.999901	0.999436	0.98913	0.979137	0.985749	0.978326	0.995538	0.984121	0.99331	0.972652	0.965814	0.996874	0.945225
1761	0.997954	0.988623	0.997824	0.998807	0.997095	0.981073	0.984453	0.999697	0.998047	0.972668	0.978576	0.99695	0.996649	0.930909	0.994988	0.957975	0.975615	0.986314
1762	0.998999	0.981984	0.983183	0.998548	0.999607	0.970105	0.996948	0.958544	0.952724	0.966125	0.979452	0.991102	0.968209	0.946138	0.983245	0.988629	0.940919	0.983515
1763	0.997282	0.98876	0.983819	0.996379	0.982404	0.955868	0.999232	0.996991	0.957347	0.964271	0.98131	0.982545	0.996708	0.985265	0.976929	0.939552	0.980783	0.895875
1764	0.987363	0.993836	0.999603	0.997126	0.99963	0.984284	0.989079	0.985601	0.926383	0.986286	0.991504	0.978678	0.971328	0.930571	0.982447	0.993014	0.979471	0.992579
1765	0.997223	0.999066	0.994258	0.996096	0.990226	0.970761	0.995555	0.970715	0.981899	0.997056	0.941143	0.992182	0.978601	0.99578	0.996169	0.987125	0.95689	0.984288
1766	0.99884	0.991271	0.999608	0.991348	0.992557	0.962796	0.984488	0.999778	0.980538	0.983595	0.973789	0.995539	0.990236	0.999458	0.973432	0.991007	0.979929	0.981299
1767	0.998549	0.997517	0.999071	0.987329	0.986105	0.99216	0.995667	0.93093	0.998906	0.993674	0.947172	0.98257	0.915338	0.936442	0.947439	0.926969	0.975954	0.861204
1768	0.996324	0.993205	0.996091	0.996873	0.996933	0.9528	0.991742	0.971577	0.985788	0.931032	0.999597	0.97114	0.98062	0.985562	0.981031	0.897664	0.950638	0.997272
1769	0.995096	0.99993	0.986734	0.993874	0.986594	0.99107	0.996109	0.985122	0.997783	0.98532	0.981592	0.994955	0.999535	0.988035	0.98862	0.988574	0.969672	0.945944
1770	0.99201	0.992275	0.980574	0.996398	0.997975	0.950663	0.990695	0.988478	0.981042	0.998426	0.995206	0.987862	0.968803	0.944636	0.990082	0.9996	0.978799	0.963387
1771	0.991496	0.986076	0.999141	0.990477	0.992141	0.987431	0.993829	0.997702	0.915178	0.95577	0.989574	0.967601	0.983627	0.993507	0.988233	0.985288	0.983995	0.933416
1772	0.991144	0.991188	0.976984	0.994127	0.99645	0.975414	0.98251	0.987704	0.959596	0.908027	0.975288	0.966421	0.981891	0.999594	0.996326	0.983286	0.982082	0.954035
1773	0.995255	0.978338	0.991763	0.984555	0.996918	0.992517	0.980932	0.998327	0.995607	0.971237	0.916996	0.999145	0.990399	0.971616	0.965441	0.998345	0.955531	0.903131
1774	0.996899	0.998321	0.998403	0.987873	0.999629	0.913707	0.996458	0.950907	0.970124	0.9491	0.972201	0.975187	0.994207	0.98889	0.998653	0.979451	0.933775	0.977319
1775	0.993788	0.993886	0.997371	0.99233	0.989021	0.966383	0.975408	0.993459	0.979997	0.960372	0.99464	0.990421	0.95908	0.98662	0.999084	0.9654	0.980384	0.99546
1776	0.989213	0.993366	0.991446	0.988484	0.996991	0.97325	0.987606	0.982463	0.952223	0.992241	0.969753	0.990295	0.988391	0.982167	0.992307	0.947322	0.937066	0.974555
1777	0.998512	0.990264	0.995898	0.975141	0.998536	0.985482	0.996382	0.982444	0.99482	0.992412	0.921079	0.99256	0.983398	0.997962	0.964721	0.926887	0.927116	0.996627
1778	0.996791	0.996923	0.995623	0.997152	0.995894	0.977709	0.995812	0.987736	0.97592	0.9798	0.988324	0.97961	0.992364	0.96928	0.971603	0.989498	0.983321	0.952376
1779	0.997597	0.985733	0.999874	0.984858	0.985232	0.996234	0.990234	0.984399	0.996971	0.982937	0.9915	0.991644	0.993714	0.99617	0.964083	0.973681	0.97439	0.900862
1780	0.996396	0.99811	0.996899	0.996754	0.990912	0.994427	0.986571	0.916174	0.98623	0.989201	0.924646	0.973906	0.99154	0.963964	0.959601	0.974966	0.997827	0.952261
1781	0.991261	0.994453	0.99825	0.977295	0.999329	0.998216	0.995121	0.966156	0.972144	0.993261	0.95309	0.931124	0.98516	0.979321	0.984103	0.978292	0.966441	0.998359
1782	0.997106	0.996676	0.988506	0.992119	0.998082	0.975687	0.995642	0.964821	0.881337	0.975847	0.898958	0.997181	0.988549	0.895189	0.973595	0.992522	0.947768	0.932332
1783	0.99398	0.999675	0.999266	0.994408	0.993678	0.972668	0.978913	0.995059	0.989924	0.955049	0.931289	0.996902	0.998873	0.999753	0.949873	0.993274	0.968547	0.989215
1784	0.993131	0.998418	0.999171	0.97914	0.994848	0.975282	0.99759	0.957128	0.998797	0.975832	0.986111	0.991906	0.98436	0.945835	0.981801	0.954901	0.926121	0.916112
1785	0.994755	0.997148	0.999865	0.978446	0.950438	0.996557	0.971863	0.979524	0.984417	0.996206	0.991072	0.954505	0.929859	0.957983	0.966906	0.988863	0.993848	0.996235
1786	0.989003	0.983195	0.997731	0.965278	0.962303	0.971099	0.98603	0.995739	0.965586	0.955351	0.997971	0.997927	0.99639	0.977748	0.966685	0.996503	0.994116	0.993579
1787	0.981538	0.996735	0.995732	0.975726	0.985214	0.983425	0.991916	0.995376	0.967288	0.992795	0.978592	0.992261	0.980264	0.999255	0.996848	0.989099	0.994614	0.993435
1788	0.998097	0.997664	0.999395	0.994342	0.927201	0.982786	0.989447	0.988616	0.98987	0.989987	0.998383	0.999088	0.99892	0.965059	0.985958	0.989706	0.973319	0.972414
1789	0.999811	0.973252	0.983891	0.965574	0.989783	0.973937	0.998533	0.991273	0.967895	0.988728	0.990354	0.966974	0.97215	0.995442	0.984196	0.999386	0.984048	0.891527
1790	0.997722	0.99885	0.997048	0.991887	0.978688	0.985191	0.980663	0.986584	0.99324	0.943059	0.984241	0.995519	0.997753	0.859294	0.96336	0.994626	0.917179	0.944282
1791	0.996094	0.99629	0.995496	0.989611	0.981892	0.983742	0.99855	0.999971	0.968939	0.990076	0.992044	0.995706	0.970811	0.994784	0.989706	0.976621	0.995685	0.945213
1792	0.997724	0.986511	0.993768	0.999635	0.984175	0.981265	0.97254	0.962934	0.987067	0.946792	0.991364	0.979835	0.996826	0.992675	0.98032	0.987332	0.958665	0.99242
1793	0.996303	0.987601	0.99961	0.986858	0.994794	0.994216	0.996076	0.992045	0.967831	0.994196	0.931549	0.994851	0.995834	0.973708	0.98992	0.941873	0.990481	0.956424
1794	0.997901	0.991748	0.96884	0.997749	0.9761	0.980852	0.999864	0.987319	0.963918	0.981731	0.942587	0.990072	0.986886	0.952927	0.990568	0.998864	0.976555	0.888759
1795	0.998459	0.997912	0.989006	0.958028	0.979159	0.990806	0.999632	0.951523	0.931641	0.988126	0.976352	0.993693	0.957481	0.934888	0.983551	0.996318	0.997941	0.941803
1796	0.992065	0.989	0.982582	0.999707	0.979627	0.997921	0.994221	0.965963	0.98953	0.996837	0.992699	0.989448	0.976418	0.987128	0.968715	0.998226	0.991074	0.9284
1797	0.997197	0.997777	0.972755	0.968536	0.996496	0.978068	0.97973	0.990157	0.9748	0.977307	0.990238	0.994752	0.991519	0.972772	0.965987	0.993645	0.995476	0.913099
1798	0.999305	0.996022	0.973934	0.998074	0.988848	0.995998	0.992781	0.994941	0.998671	0.98595	0.999918	0.966918	0.99243	0.977186	0.998317	0.996709	0.984198	0.936811
1799	0.992938	0.995781	0.993498	0.964319	0.998403	0.990053	0.997234	0.991063	0.994128	0.993409	0.999005	0.970319	0.999254	0.956577	0.942008	0.992114	0.985141	0.99071
1800	0.998151	0.991185	0.987389	0.994937	0.998133	0.974069	0.980264	0.972023	0.996064	0.926016	0.94868	0.994244	0.997506	0.951467	0.990532	0.987775	0.994506	0.973554
1801	0.999453	0.996376	0.992681	0.987806	0.995968	0.961607	0.999526	0.977421	0.946161	0.987994	0.978705	0.977105	0.975564	0.965184	0.993714	0.973367	0.971649	0.928144
1802	0.999575	0.983913	0.98397	0.997237	0.99381	0.985407	0.996362	0.995795	0.978217	0.969406	0.902769	0.980827	0.985511	0.989792	0.996189	0.979037	0.928859	0.900209
1803	0.996531	0.997384	0.999237	0.996586	0.991047	0.987844	0.989749	0.896161	0.895664	0.997409	0.976814	0.980457	0.99707	0.985302	0.951085	0.982127	0.976862	0.998114
1804	0.99664	0.997512	0.999747	0.995548	0.991786	0.989035	0.981849	0.999452	0.980564	0.952756	0.983664	0.970291	0.969818	0.988356	0.987052	0.997667	0.959383	0.99681
1805	0.985951	0.996976	0.999692	0.992946	0.995823	0.997079	0.998254	0.997299	0.977196	0.968481	0.97043	0.983646	0.973221	0.987738	0.980351	0.973611	0.926417	0.993722
1806	0.996662	0.999399	0.990357	0.971419	0.973668	0.987669	0.986842	0.994247	0.957273	0.972491	0.998774	0.968592	0.980821	0.995382	0.985054	0.985625	0.976007	0.986046
1807	0.998383	0.981979	0.996128	0.993435	0.967416	0.984657	0.986095	0.998607	0.924112	0.982202	0.984952	0.990946	0.930011	0.997489	0.979118	0.996739	0.962984	0.955473
1808	0.996612	0.995222	0.998083	0.9985	0.971445	0.975355	0.996133	0.993426	0.992502	0.978357	0.991165	0.920445	0.988233	0.982957	0.996597	0.998452	0.98778	0.994931
1809	0.998432	0.992082	0.999095	0.978963	0.999266	0.992471	0.990712	0.932073	0.998818	0.967223	0.995777	0.979439	0.970618	0.910149	0.99762	0.982772	0.99301	0.961368
1810	0.99844	0.996867	0.997848	0.992767	0.995234	0.992249	0.997946	0.99884	0.922569	0.993469	0.986158	0.993956	0.99123	0.958424	0.969365	0.995771	0.993687	0.969509
1811	0.991191	0.978671	0.9897	0.993473	0.987834	0.996124	0.996708	0.98007	0.996672	0.995584	0.988226	0.922331	0.983718	0.910316	0.987193	0.95543	0.987399	0.933116
1812	0.9873	0.996456	0.98584	0.993166	0.991011	0.993468	0.993885	0.980527	0.983855	0.937321	0.990612	0.993012	0.969709	0.806912	0.972333	0.98231	0.932992	0.999173
1813	0.994042	0.981309	0.995725	0.978726	0.994677	0.981819	0.970571	0.984657	0.94126	0.960552	0.936105	0.986666	0.99131	0.997527	0.979665	0.996908	0.998654	0.981674
1814	0.998899	0.978111	0.990429	0.992657	0.998068	0.98886	0.998522	0.999867	0.981659	0.991402	0.940094	0.942146	0.991325	0.990874	0.995718	0.985697	0.981528	0.983236
1815	0.992827	0.998746	0.995354	0.988728	0.998835	0.99055	0.997626	0.997267	0.967164	0.98788	0.994447	0.994515	0.996256	0.985412	0.970572	0.995767	0.975759	0.999302
1816	0.997747	0.993424	0.993138	0.984004	0.997751	0.996416	0.991069	0.994417	0.98391	0.984136	0.977998	0.998461	0.986279	0.96576	0.915338	0.996682	0.949903	0.980365
1817	0.99924	0.991643	0.996135	0.982601	0.994222	0.997963	0.965096	0.992257	0.955228	0.966745	0.995482	0.991186	0.960039	0.846051	0.979721	0.939105	0.959421	0.99831
1818	0.997144	0.995726	0.997295	0.998967	0.991092	0.992457	0.969702	0.99694	0.965392	0.974113	0.947072	0.992519	0.995057	0.911261	0.988851	0.980789	0.973527	0.981988
1819	0.99481	0.997962	0.997345	0.966039	0.982552	0.997974	0.985121	0.991551	0.995052	0.869932	0.977071	0.972414	0.986366	0.941624	0.996689	0.998851	0.987646	0.99001
1820	0.988464	0.997646	0.986659	0.967766	0.986965	0.996566	0.988969	0.912445	0.986384	0.99164	0.948571	0.966012	0.984643	0.956992	0.98947	0.953908	0.991122	0.971991
1821	0.996956	0.989736	0.99929	0.992539	0.990587	0.991612	0.997968	0.950618	0.997552	0.986344	0.967538	0.871168	0.994061	0.970531	0.979484	0.898961	0.99537	0.996168
1822	0.999408	0.989791	0.996422	0.987129	0.983093	0.998098	0.997943	0.990612	0.984383	0.984789	0.917463	0.967824	0.984102	0.918095	0.964148	0.989833	0.993123	0.990278
1823	0.997882	0.993933	0.982005	0.986725	0.971135	0.986849	0.96853	0.99871	0.971502	0.992532	0.989773	0.968494	0.964191	0.953428	0.929047	0.952636	0.975311	0.996283
1824	0.994094	0.990561	0.987307	0.999222	0.983102	0.981132	0.981179	0.992075	0.99875	0.973965	0.992368	0.965143	0.981283	0.904453	0.983567	0.95952	0.997301	0.908066
1825	0.989029	0.995831	0.999797	0.997946	0.998974	0.968979	0.992773	0.988619	0.98461	0.968669	0.826703	0.987499	0.967209	0.668504	0.980017	0.99846	0.974329	0.990947
1826	0.99939	0.998044	0.997137	0.999691	0.972364	0.988334	0.995496	0.957963	0.990356	0.995949	0.992522	0.955332	0.989587	0.975621	0.944187	0.962117	0.982271	0.895733
1827	0.998594	0.988629	0.999215	0.989348	0.998751	0.997815	0.997964	0.985998	0.982901	0.994036	0.981573	0.880043	0.924788	0.976636	0.990965	0.909895	0.961515	0.943385
1828	0.990138	0.999733	0.997982	0.988929	0.962373	0.97576	0.991779	0.996031	0.956414	0.956586	0.98792	0.9927	0.998821	0.976285	0.987523	0.998796	0.990654	0.917714
1829	0.99876	0.990958	0.999333	0.981185	0.995814	0.990373	0.984198	0.994656	0.983907	0.981321	0.982489	0.911409	0.991319	0.911564	0.96641	0.978077	0.925215	0.995873
1830	0.997142	0.997688	0.999933	0.999925	0.992805	0.981218	0.986175	0.973616	0.977634	0.972218	0.973269	0.983022	0.999146	0.952262	0.973639	0.989304	0.900138	0.98439
1831	0.989498	0.996139	0.998715	0.996946	0.989238	0.976594	0.996619	0.98629	0.962288	0.952999	0.994547	0.971811	0.976569	0.992007	0.951804	0.947651	0.986387	0.979678
1832	0.995869	0.984376	0.999476	0.965729	0.987511	0.971254	0.998988	0.95348	0.945902	0.996241	0.951099	0.991759	0.996114	0.966236	0.998527	0.999679	0.832152	0.941992
1833	0.996931	0.991924	0.985491	0.997565	0.987142	0.999528	0.996601	0.997589	0.957723	0.974166	0.97727	0.958132	0.998328	0.790667	0.988955	0.987853	0.968244	0.925213
1834	0.987889	0.995449	0.999899	0.99347	0.99026	0.988039	0.997874	0.991274	0.97763	0.980999	0.992127	0.988148	0.973635	0.998517	0.995512	0.815985	0.952016	0.933245
1835	0.990475	0.999189	0.998427	0.979802	0.985068	0.990419	0.9852	0.995925	0.989704	0.991923	0.941781	0.946883	0.953764	0.954725	0.945168	0.991992	0.980969	0.917917
1836	0.999299	0.995649	0.997309	0.996503	0.985257	0.992494	0.98521	0.975213	0.995596	0.952142	0.986586	0.979919	0.919704	0.982117	0.919313	0.975458	0.996625	0.955395
1837	0.991224	0.993415	0.992284	0.976613	0.999375	0.972157	0.998846	0.995299	0.976697	0.993683	0.995806	0.981295	0.979167	0.983032	0.985725	0.979097	0.969051	0.90385
1838	0.989964	0.995236	0.993884	0.992944	0.992867	0.97752	0.997154	0.986206	0.94837	0.913145	0.989795	0.992543	0.979732	0.93145	0.998663	0.99956	0.973742	0.931774
1839	0.996248	0.984348	0.999277	0.993629	0.975427	0.99844	0.971226	0.989426	0.976739	0.974605	0.986642	0.998246	0.998848	0.994108	0.999515	0.922449	0.997253	0.970317
1840	0.996811	0.997907	0.99146	0.996167	0.992833	0.97073	0.993162	0.954796	0.969214	0.986712	0.995865	0.963435	0.986746	0.981262	0.991852	0.983643	0.974703	0.997863
1841	0.985791	0.994736	0.993273	0.974405	0.998906	0.987982	0.990891	0.97759	0.992677	0.997265	0.972946	0.959425	0.980973	0.917988	0.95988	0.989222	0.965486	0.986952
1842	0.99826	0.994061	0.998284	0.99046	0.995874	0.96172	0.994693	0.993666	0.917629	0.82745	0.998324	0.959728	0.997082	0.943893	0.95175	0.897478	0.971635	0.967792
1843	0.997364	0.993964	0.999668	0.989884	0.996063	0.98796	0.997601	0.981824	0.991685	0.991976	0.995932	0.971261	0.999824	0.884993	0.992573	0.994275	0.996166	0.995899
1844	0.999744	0.995749	0.980331	0.992455	0.999217	0.995803	0.983194	0.988764	0.977654	0.998719	0.991218	0.930497	0.961114	0.942475	0.97201	0.925717	0.990551	0.983682
1845	0.986623	0.988522	0.977647	0.980589	0.967735	0.986231	0.994988	0.986515	0.999304	0.980747	0.925322	0.933125	0.996068	0.988521	0.984758	0.972939	0.892514	0.898882
1846	0.998509	0.99948	0.997898	0.993251	0.992317	0.989059	0.983886	0.964785	0.99776	0.908782	0.894107	0.999551	0.972175	0.977899	0.988596	0.998512	0.969448	0.977003
1847	0.99082	0.989131	0.997319	0.993853	0.998098	0.997089	0.996324	0.995968	0.902689	0.989211	0.953433	0.993464	0.977695	0.97983	0.957022	0.975488	0.993987	0.986452
1848	0.999847	0.997838	0.995099	0.966629	0.99767	0.996921	0.998851	0.953109	0.989489	0.989673	0.952667	0.9643	0.970633	0.969963	0.976421	0.97799	0.995664	0.867703
1849	0.998452	0.99993	0.990134	0.981378	0.995964	0.970525	0.984881	0.988537	0.993141	0.980751	0.931039	0.919499	0.99631	0.967125	0.996142	0.95652	0.991187	0.959522
1850	0.999042	0.999154	0.992002	0.994547	0.978987	0.995887	0.997144	0.973298	0.982413	0.991245	0.993352	0.995216	0.954642	0.987355	0.987126	0.985247	0.997734	0.993902
1851	0.999485	0.999917	0.986063	0.998018	0.993608	0.979116	0.991869	0.990749	0.997155	0.986093	0.948511	0.992879	0.972371	0.947084	0.975177	0.972638	0.902213	0.98018
1852	0.997819	0.998089	0.986529	0.996647	0.994478	0.97875	0.998851	0.991594	0.996307	0.996467	0.997364	0.987005	0.960679	0.973238	0.98464	0.999482	0.897989	0.996958
1853	0.991057	0.999201	0.998881	0.981188	0.998748	0.998337	0.981203	0.941976	0.994227	0.97432	0.999821	0.983472	0.979463	0.980579	0.975213	0.987069	0.997997	0.982565
1854	0.993248	0.999354	0.995431	0.998251	0.982543	0.999644	0.983538	0.991402	0.957317	0.990155	0.988279	0.997629	0.968818	0.944422	0.998013	0.998791	0.966779	0.998352
1855	0.99005	0.995145	0.993558	0.991883	0.993774	0.992714	0.995021	0.995282	0.997737	0.981899	0.99775	0.958821	0.997752	0.994092	0.992478	0.994331	0.948248	0.996714
1856	0.990702	0.995282	0.996872	0.996594	0.983669	0.998761	0.998289	0.982129	0.987832	0.992642	0.958643	0.953575	0.998412	0.93441	0.991457	0.953701	0.988406	0.989633
1857	0.997164	0.998525	0.999828	0.98809	0.991249	0.982733	0.998119	0.97997	0.974668	0.969098	0.912656	0.986388	0.943147	0.89364	0.98941	0.942821	0.981271	0.998205
1858	0.993355	0.99505	0.993065	0.98784	0.983991	0.989384	0.992629	0.994495	0.941714	0.947334	0.991772	0.968831	0.99082	0.960693	0.986853	0.985013	0.989628	0.937638
1859	0.993233	0.992655	0.972061	0.993669	0.987832	0.990942	0.996371	0.995968	0.875966	0.958744	0.998269	0.97979	0.992949	0.990183	0.974416	0.995666	0.981414	0.991371
1860	0.992421	0.987739	0.995162	0.997631	0.995178	0.974056	0.995425	0.999186	0.996975	0.90691	0.984367	0.972158	0.976992	0.980289	0.984544	0.985583	0.936369	0.96357
1861	0.992539	0.999034	0.978947	0.99732	0.954895	0.974398	0.996403	0.988068	0.977697	0.975574	0.974254	0.939833	0.996711	0.99112	0.979224	0.998514	0.99674	0.999359
1862	0.992904	0.989227	0.980828	0.974506	0.971329	0.969263	0.990575	0.982121	0.999933	0.991519	0.990274	0.989669	0.96023	0.970934	0.957626	0.993062	0.942771	0.949652
1863	0.999863	0.998586	0.99033	0.997578	0.981597	0.99436	0.999235	0.975104	0.999608	0.977069	0.992608	0.988826	0.98893	0.968367	0.960727	0.998539	0.980503	0.968566
1864	0.999308	0.996729	0.997918	0.977894	0.993482	0.989218	0.970371	0.949882	0.90469	0.98476	0.992031	0.976048	0.997038	0.970677	0.993756	0.989003	0.982379	0.992229
1865	0.993546	0.978163	0.992546	0.994103	0.987041	0.997239	0.970692	0.99492	0.997488	0.981269	0.989581	0.9597	0.992458	0.991827	0.999323	0.998976	0.983455	0.979168
1866	0.993713	0.983937	0.985268	0.995412	0.997486	0.988552	0.994245	0.998696	0.992375	0.998306	0.983218	0.976692	0.969218	0.986188	0.984722	0.993188	0.988181	0.968246
1867	0.991271	0.989664	0.99245	0.988445	0.975744	0.999708	0.982851	0.996536	0.956428	0.98893	0.900249	0.998648	0.991463	0.995674	0.992152	0.956904	0.99758	0.990113
1868	0.988381	0.997394	0.990615	0.991127	0.99847	0.99499	0.999526	0.963243	0.994004	0.939786	0.997425	0.999661	0.982385	0.993126	0.997465	0.99154	0.93422	0.998216
1869	0.992944	0.995402	0.992202	0.99174	0.997643	0.996669	0.99657	0.995297	0.994175	0.992156	0.986879	0.998393	0.98748	0.999489	0.999915	0.941497	0.994173	0.98034
1870	0.998479	0.992449	0.99275	0.987862	0.997939	0.959823	0.995892	0.965684	0.992005	0.952733	0.980485	0.87938	0.983245	0.958074	0.98914	0.932205	0.915407	0.966971
1871	0.996465	0.998935	0.97888	0.996856	0.94484	0.998697	0.998901	0.97517	0.999706	0.970157	0.876652	0.983397	0.977343	0.965896	0.938244	0.95921	0.841822	0.914666
1872	0.991841	0.994662	0.991001	0.994944	0.994583	0.961315	0.999228	0.996634	0.990598	0.955122	0.928192	0.983885	0.982869	0.963282	0.989496	0.992518	0.919984	0.964938
1873	0.998052	0.994905	0.99641	0.992897	0.927125	0.983506	0.990441	0.984379	0.996762	0.957671	0.985024	0.986869	0.977492	0.975809	0.975931	0.973864	0.991294	0.99104
1874	0.992248	0.979424	0.983936	0.995577	0.99275	0.989213	0.987839	0.980322	0.9746	0.999043	0.993255	0.968133	0.996923	0.952869	0.981477	0.981862	0.938461	0.967771
1875	0.983708	0.998627	0.991482	0.991141	0.988727	0.990895	0.998467	0.970088	0.956027	0.990744	0.968034	0.980688	0.859107	0.997769	0.997815	0.930544	0.993685	0.978989
1876	0.987275	0.987659	0.992633	0.996772	0.997353	0.970702	0.983042	0.995833	0.881809	0.996289	0.995663	0.987844	0.995746	0.945614	0.962814	0.974729	0.963964	0.909683
1877	0.995342	0.992817	0.999718	0.982549	0.996365	0.996511	0.996473	0.997412	0.984362	0.996316	0.989391	0.984858	0.990082	0.972049	0.890888	0.975673	0.995081	0.994469
1878	0.999675	0.993665	0.997201	0.989282	0.9986	0.978537	0.993635	0.990338	0.888262	0.983393	0.999108	0.960326	0.982112	0.963849	0.965324	0.974125	0.999033	0.966391
1879	0.998656	0.999732	0.994544	0.992899	0.991816	0.991124	0.998658	0.993082	0.984347	0.948704	0.995481	0.997368	0.996498	0.999476	0.991275	0.884583	0.986192	0.986334
1880	0.991706	0.999033	0.993911	0.999743	0.988964	0.996668	0.998436	0.971069	0.999185	0.970038	0.99494	0.964431	0.994786	0.976114	0.966268	0.976262	0.961699	0.966988
1881	0.995277	0.99756	0.998974	0.948695	0.998952	0.958898	0.997153	0.98781	0.932438	0.990135	0.977828	0.912964	0.978459	0.963393	0.990039	0.965075	0.940852	0.944898
1882	0.996166	0.995794	0.997612	0.988408	0.995563	0.992388	0.985785	0.968403	0.942037	0.96903	0.997649	0.995777	0.963669	0.98613	0.958775	0.98976	0.919761	0.928447
1883	0.99868	0.997403	0.99552	0.967333	0.992292	0.995563	0.997421	0.950357	0.99661	0.969224	0.987518	0.987512	0.976335	0.995439	0.98084	0.934707	0.987804	0.974296
1884	0.993677	0.982083	0.996575	0.978143	0.988614	0.975313	0.997591	0.995191	0.935463	0.952366	0.999547	0.931023	0.992094	0.915328	0.998446	0.999277	0.984814	0.974948
1885	0.996976	0.981379	0.996524	0.964622	0.963482	0.994503	0.995179	0.984571	0.983065	0.98525	0.979531	0.978821	0.990603	0.968582	0.919123	0.977365	0.950881	0.986063
1886	0.999411	0.992593	0.997653	0.989441	0.999846	0.985902	0.988735	0.9938	0.982941	0.993808	0.999627	0.993325	0.988887	0.999173	0.997004	0.971182	0.996595	0.979191
1887	0.998924	0.98897	0.99925	0.976208	0.995146	0.984099	0.997568	0.97682	0.937946	0.997703	0.995446	0.999455	0.996631	0.842783	0.978289	0.941644	0.996303	0.995736
1888	0.987846	0.99359	0.9977	0.980617	0.991892	0.995785	0.969902	0.999293	0.918992	0.948619	0.959374	0.996859	0.965968	0.979778	0.994667	0.86391	0.938199	0.974923
1889	0.999763	0.989813	0.988974	0.983883	0.999818	0.978275	0.988185	0.996599	0.851605	0.938408	0.989912	0.999512	0.996047	0.980874	0.980179	0.990301	0.987303	0.987439
1890	0.997503	0.999484	0.993851	0.99899	0.990517	0.99475	0.996479	0.952216	0.997595	0.994548	0.971424	0.980038	0.997079	0.957444	0.970229	0.974037	0.993635	0.983919
1891	0.997738	0.995143	0.990226	0.973489	0.98041	0.993526	0.996686	0.990334	0.990542	0.993684	0.98831	0.999867	0.968614	0.956583	0.985802	0.970354	0.975691	0.96414
1892	0.978275	0.999495	0.994278	0.994387	0.950558	0.979012	0.991791	0.992812	0.9959	0.959216	0.993012	0.968889	0.984378	0.988204	0.997815	0.985191	0.984965	0.997054
1893	0.99769	0.98873	0.987454	0.994717	0.997573	0.991772	0.998442	0.990671	0.995121	0.978871	0.914382	0.981127	0.969375	0.987125	0.997551	0.971168	0.988765	0.995308
1894	0.999337	0.999017	0.999239	0.99402	0.987145	0.999962	0.997601	0.95285	0.965013	0.95808	0.971377	0.962235	0.990003	0.962108	0.95394	0.979328	0.990321	0.971273
1895	0.9997	0.991541	0.981166	0.921461	0.98325	0.989418	0.961123	0.998691	0.984623	0.898375	0.975247	0.998792	0.991824	0.913641	0.993102	0.994362	0.997272	0.98849
1896	0.99639	0.993004	0.995002	0.999824	0.995541	0.998942	0.985933	0.999216	0.984582	0.98963	0.982766	0.964352	0.974936	0.993525	0.971894	0.964612	0.989664	0.967361
1897	0.999351	0.996209	0.997932	0.991457	0.99645	0.996464	0.98763	0.995332	0.991348	0.98887	0.997267	0.921847	0.996753	0.984589	0.996754	0.973412	0.992984	0.983614
1898	0.995085	0.999039	0.996331	0.919776	0.987241	0.974499	0.996708	0.990647	0.987443	0.990342	0.970533	0.97372	0.931219	0.984847	0.970572	0.945252	0.976185	0.972342
1899	0.977115	0.99424	0.992578	0.995995	0.98336	0.991917	0.996861	0.988178	0.988406	0.994629	0.985056	0.890847	0.997039	0.989776	0.991877	0.982327	0.989918	0.996192
1900	0.998311	0.998799	0.996778	0.988566	0.994832	0.983705	0.995238	0.99718	0.956203	0.991421	0.969113	0.995825	0.946449	0.945649	0.989295	0.988029	0.992715	0.975499
1901	0.993589	0.995063	0.999531	0.999381	0.999439	0.996768	0.991098	0.999213	0.984706	0.960223	0.949077	0.953125	0.982497	0.976774	0.971727	0.981443	0.894758	0.989163
1902	0.998924	0.994223	0.997369	0.993014	0.982322	0.995536	0.99222	0.980132	0.978122	0.991837	0.980049	0.971033	0.976577	0.988429	0.893202	0.926175	0.933517	0.97042
1903	0.999855	0.972168	0.989691	0.968026	0.98786	0.972353	0.998062	0.997648	0.977054	0.98439	0.994566	0.991595	0.996414	0.97966	0.997161	0.988539	0.990106	0.997314
1904	0.998294	0.999387	0.986989	0.985929	0.988514	0.999477	0.99043	0.962626	0.991692	0.956029	0.99615	0.97693	0.988644	0.868932	0.972092	0.981876	0.949697	0.954089
1905	0.997023	0.998845	0.998444	0.99307	0.978671	0.958672	0.970486	0.988187	0.996057	0.972014	0.986686	0.998271	0.997879	0.997431	0.998031	0.992807	0.90804	0.988697
1906	0.999383	0.998754	0.983728	0.998946	0.995049	0.988825	0.984708	0.963994	0.935274	0.98671	0.992672	0.997852	0.968891	0.985248	0.997856	0.987315	0.978246	0.992413
1907	0.995633	0.974271	0.999542	0.989412	0.990038	0.998421	0.992757	0.917557	0.999059	0.947527	0.974486	0.998053	0.982268	0.993686	0.980692	0.989629	0.969507	0.993713
1908	0.996044	0.994751	0.991343	0.99429	0.996561	0.992199	0.998772	0.957731	0.981125	0.984663	0.974276	0.982275	0.994306	0.991823	0.972892	0.991957	0.960242	0.986695
1909	0.998156	0.99761	0.996403	0.974413	0.993505	0.98866	0.999294	0.994242	0.968993	0.974207	0.966047	0.999781	0.88002	0.992105	0.949399	0.980023	0.99344	0.998873
1910	0.996366	0.994112	0.992216	0.972459	0.971196	0.980668	0.985419	0.956533	0.940789	0.972629	0.896882	0.994943	0.977795	0.983104	0.983082	0.947601	0.971786	0.996769
1911	0.983791	0.996983	0.981807	0.985263	0.993755	0.973642	0.991887	0.999498	0.996354	0.982131	0.989843	0.958011	0.978276	0.969609	0.98326	0.950327	0.991082	0.924891
1912	0.999949	0.990951	0.99751	0.990178	0.992995	0.962316	0.999241	0.998354	0.968226	0.986679	0.983906	0.9768	0.986646	0.980943	0.974574	0.996804	0.996282	0.998005
1913	0.998765	0.991373	0.993015	0.990998	0.999081	0.972297	0.990943	0.95551	0.976339	0.969575	0.955004	0.985242	0.999145	0.98585	0.98999	0.993694	0.98351	0.980724
1914	0.999118	0.987476	0.996096	0.998116	0.98239	0.999346	0.979069	0.974644	0.992629	0.965049	0.997138	0.992531	0.998246	0.99092	0.984458	0.943585	0.980388	0.970851
1915	0.999596	0.998922	0.986183	0.998664	0.996098	0.991611	0.997302	0.995597	0.99022	0.990956	0.986461	0.952759	0.996091	0.935032	0.99363	0.999821	0.987437	0.977051
1916	0.998068	0.992106	0.996094	0.984144	0.98519	0.985782	0.999722	0.995587	0.962167	0.992834	0.970154	0.996943	0.992406	0.989786	0.927255	0.969617	0.972931	0.932321
1917	0.994279	0.992577	0.993396	0.992439	0.999123	0.989534	0.986301	0.983508	0.978278	0.987027	0.992774	0.968746	0.993765	0.951224	0.981373	0.997289	0.999149	0.98337
1918	0.994077	0.988532	0.997178	0.99935	0.98584	0.972408	0.982825	0.985617	0.98164	0.985318	0.980132	0.966378	0.978874	0.965085	0.93237	0.897366	0.961652	0.998219
1919	0.993879	0.998188	0.991632	0.974755	0.985985	0.97819	0.995598	0.946296	0.990871	0.99247	0.993653	0.98185	0.98246	0.964812	0.999553	0.968428	0.887132	0.918936
1920	0.998027	0.991054	0.990467	0.978441	0.997252	0.99798	0.991069	0.970849	0.999562	0.994778	0.990317	0.992301	0.92632	0.970892	0.998722	0.984507	0.977192	0.999437
1921	0.989211	0.992489	0.998456	0.990646	0.995432	0.982587	0.977441	0.986543	0.990342	0.958804	0.986983	0.982399	0.976845	0.996968	0.897318	0.971123	0.987284	0.997081
1922	0.998265	0.996887	0.998132	0.98745	0.975024	0.989333	0.995333	0.988817	0.993034	0.944217	0.990635	0.985897	0.998619	0.968655	0.998138	0.972263	0.98509	0.942356
1923	0.996974	0.997328	0.999674	0.98768	0.995003	0.979831	0.998515	0.996042	0.96266	0.93402	0.956873	0.977677	0.978943	0.987294	0.993076	0.978728	0.969706	0.974653
1924	0.993637	0.996637	0.989145	0.980992	0.985688	0.999616	0.967342	0.997994	0.977391	0.947551	0.990832	0.951431	0.996727	0.995921	0.981636	0.985995	0.974869	0.965493
1925	0.997937	0.994859	0.995139	0.983246	0.989717	0.981043	0.997203	0.977809	0.990576	0.993224	0.980755	0.996826	0.898159	0.856277	0.998228	0.966647	0.995888	0.982788
1926	0.996563	0.987126	0.994193	0.984613	0.994545	0.970863	0.991749	0.99906	0.98011	0.983446	0.965086	0.978929	0.977322	0.911867	0.93459	0.93725	0.937573	0.876205
1927	0.996579	0.99523	0.991789	0.995039	0.994014	0.983294	0.988711	0.981661	0.981598	0.965398	0.983191	0.995738	0.991058	0.948678	0.968626	0.959956	0.978021	0.948932
1928	0.994315	0.990152	0.990953	0.986119	0.983636	0.999262	0.992613	0.948255	0.989305	0.992361	0.998091	0.978856	0.980263	0.955892	0.998179	0.925714	0.956397	0.987811
1929	0.997817	0.99671	0.999779	0.990219	0.994061	0.988364	0.990429	0.993911	0.980949	0.966319	0.914843	0.985036	0.93946	0.990681	0.988873	0.925722	0.989847	0.889352
1930	0.998903	0.989332	0.98336	0.992117	0.996099	0.979147	0.979531	0.98768	0.995204	0.981736	0.972197	0.99576	0.990386	0.972757	0.985815	0.991505	0.997978	0.964456
1931	0.999897	0.991939	0.991923	0.957639	0.998905	0.992983	0.994063	0.994181	0.955262	0.979701	0.944177	0.960854	0.996928	0.994189	0.950837	0.94172	0.957159	0.967862
1932	0.995129	0.997448	0.984547	0.983319	0.979303	0.950148	0.996132	0.975001	0.984517	0.958155	0.990394	0.952191	0.945595	0.992059	0.990733	0.999299	0.861831	0.977586
1933	0.996516	0.997361	0.997437	0.994675	0.99746	0.999545	0.992732	0.997286	0.974556	0.994701	0.92254	0.993191	0.98158	0.997156	0.963725	0.962231	0.933241	0.964918
1934	0.996591	0.991869	0.979513	0.975144	0.991499	0.985578	0.987106	0.985302	0.997154	0.99631	0.939427	0.937561	0.993939	0.959802	0.990329	0.952782	0.939458	0.916513
1935	0.996689	0.995968	0.996529	0.997564	0.995115	0.959694	0.999217	0.969207	0.995141	0.952985	0.984597	0.995027	0.990273	0.963205	0.956944	0.940668	0.992715	0.905908
1936	0.994417	0.991298	0.996174	0.975932	0.989206	0.999682	0.995214	0.99405	0.920404	0.997075	0.958481	0.977946	0.996186	0.967126	0.981675	0.976561	0.970797	0.970791
1937	0.992311	0.99262	0.996567	0.998174	0.995538	0.993021	0.994522	0.976274	0.972619	0.976272	0.983732	0.971198	0.996548	0.987502	0.956368	0.984495	0.99675	0.973381
1938	0.995764	0.99381	0.997736	0.990467	0.994363	0.996208	0.983863	0.963652	0.960163	0.983766	0.951461	0.996847	0.99054	0.995518	0.996564	0.998663	0.987988	0.969064
1939	0.993513	0.996585	0.995419	0.956187	0.994549	0.981739	0.987539	0.997504	0.971497	0.982437	0.936804	0.965888	0.941671	0.952542	0.990523	0.990508	0.999534	0.946448
1940	0.998432	0.99804	0.98825	0.992538	0.993949	0.992908	0.995704	0.989507	0.996512	0.99533	0.925156	0.990748	0.997621	0.96814	0.971253	0.998172	0.99883	0.971302
1941	0.994334	0.99763	0.965772	0.997451	0.99872	0.999365	0.993249	0.997763	0.985042	0.946716	0.993545	0.98367	0.993679	0.989313	0.999297	0.993333	0.986611	0.995871
1942	0.997978	0.99841	0.999512	0.99747	0.975404	0.996976	0.994273	0.992015	0.986793	0.995229	0.978666	0.933356	0.944763	0.941863	0.949038	0.989276	0.998635	0.961569
1943	0.999391	0.99804	0.995065	0.995072	0.98915	0.999465	0.995774	0.995251	0.965779	0.998951	0.984495	0.954294	0.99315	0.972416	0.989408	0.968956	0.9906	0.987602
1944	0.998786	0.983688	0.987976	0.998561	0.998836	0.999277	0.991634	0.978866	0.990923	0.991656	0.979685	0.995194	0.953827	0.917787	0.910031	0.96151	0.981018	0.9543
1945	0.996945	0.976954	0.994592	0.95586	0.988587	0.99575	0.995042	0.999463	0.999403	0.998972	0.96605	0.929494	0.992536	0.993099	0.981225	0.978159	0.989152	0.849639
1946	0.998153	0.988428	0.98793	0.994561	0.981233	0.977225	0.990473	0.952544	0.963284	0.963333	0.996466	0.977323	0.98986	0.950039	0.979781	0.982868	0.98656	0.86305
1947	0.998649	0.990414	0.999161	0.998102	0.999342	0.971152	0.991329	0.985038	0.990009	0.985302	0.982755	0.930197	0.994668	0.97491	0.977518	0.91554	0.979209	0.986803
1948	0.998466	0.994177	0.997922	0.960582	0.97075	0.993611	0.980808	0.991306	0.994935	0.971259	0.956264	0.989474	0.981732	0.985298	0.953372	0.989568	0.978696	0.954459
1949	0.998289	0.997857	0.996259	0.988465	0.996156	0.998552	0.999794	0.989692	0.988799	0.989748	0.993746	0.895959	0.959033	0.96111	0.912853	0.932078	0.999258	0.967821
1950	0.998715	0.990261	0.996034	0.999236	0.990934	0.993235	0.973737	0.982233	0.999392	0.995872	0.977977	0.993962	0.931278	0.957341	0.995116	0.992024	0.954985	0.880667
1951	0.991902	0.991504	0.988644	0.978975	0.983417	0.998273	0.991262	0.994066	0.962262	0.979151	0.918758	0.957786	0.935076	0.999868	0.978896	0.992286	0.990673	0.969799
1952	0.997154	0.991718	0.99317	0.997521	0.997952	0.990225	0.992025	0.998248	0.971356	0.975916	0.985892	0.97523	0.995106	0.963517	0.974819	0.978197	0.994626	0.918079
1953	0.972624	0.979416	0.980068	0.9953	0.994579	0.954429	0.995657	0.993422	0.948955	0.993881	0.988984	0.974562	0.974854	0.978642	0.982291	0.915357	0.990188	0.947338
1954	0.992234	0.996967	0.997942	0.99551	0.979548	0.984374	0.995772	0.97749	0.953786	0.997392	0.978211	0.965445	0.981843	0.982762	0.996131	0.995083	0.993991	0.98763
1955	0.988359	0.998785	0.999528	0.943359	0.993794	0.984254	0.955999	0.999898	0.947774	0.965077	0.9567	0.99523	0.944522	0.990106	0.98452	0.99793	0.965055	0.998112
1956	0.996485	0.988556	0.998521	0.944867	0.977078	0.994656	0.976431	0.99479	0.997381	0.996264	0.992484	0.995364	0.995333	0.999519	0.954576	0.993336	0.979145	0.911472
1957	0.993022	0.996639	0.998131	0.971581	0.956129	0.997621	0.991688	0.973545	0.999432	0.992924	0.987571	0.977596	0.986881	0.946049	0.985355	0.996981	0.961408	0.968185
1958	0.998487	0.997093	0.993633	0.929006	0.981852	0.975121	0.996582	0.991264	0.925358	0.972709	0.99697	0.979469	0.974719	0.997856	0.918388	0.905301	0.990238	0.87201
1959	0.968108	0.97287	0.997787	0.974422	0.99781	0.984744	0.989659	0.995076	0.937571	0.975334	0.991014	0.980573	0.998996	0.997764	0.972455	0.973464	0.992244	0.964248
1960	0.993948	0.997361	0.993916	0.998019	0.97215	0.994692	0.992456	0.93551	0.963981	0.990753	0.972158	0.998878	0.992617	0.995822	0.993229	0.944949	0.989041	0.993482
1961	0.992804	0.976733	0.993158	0.962036	0.981454	0.983253	0.99948	0.963024	0.975502	0.903831	0.987236	0.972679	0.991946	0.984488	0.988991	0.995569	0.976543	0.981921
1962	0.998001	0.989442	0.980179	0.994682	0.99811	0.998947	0.98623	0.978979	0.992433	0.951552	0.980478	0.962392	0.995964	0.995669	0.983172	0.932488	0.987329	0.985651
1963	0.993697	0.993152	0.994688	0.995995	0.988796	0.989061	0.981077	0.997883	0.927325	0.993735	0.999301	0.997013	0.983776	0.974082	0.995642	0.999325	0.953077	0.74519
1964	0.998579	0.980094	0.988076	0.990242	0.997893	0.999576	0.999608	0.99014	0.996356	0.927377	0.984628	0.997192	0.979474	0.860215	0.985602	0.96233	0.970601	0.975446
1965	0.993184	0.999924	0.989586	0.994703	0.997679	0.977882	0.997677	0.999056	0.998876	0.942634	0.986974	0.985642	0.995681	0.96778	0.956376	0.922271	0.975312	0.935566
1966	0.999689	0.996579	0.997211	0.955765	0.998275	0.963333	0.987259	0.998019	0.988348	0.986542	0.760997	0.999404	0.996858	0.985673	0.998735	0.970305	0.970829	0.985778
1967	0.997046	0.991784	0.998324	0.987504	0.992577	0.999319	0.984135	0.992529	0.967223	0.99261	0.966703	0.972235	0.998132	0.968511	0.956043	0.982515	0.965638	0.960624
1968	0.994493	0.999605	0.998618	0.988383	0.985508	0.986947	0.972419	0.970353	0.995404	0.986629	0.93416	0.998991	0.987753	0.960045	0.971526	0.98447	0.994176	0.804206
1969	0.99977	0.987361	0.990882	0.959878	0.957069	0.971814	0.996795	0.971867	0.904314	0.989563	0.985439	0.981067	0.994588	0.999387	0.939836	0.999043	0.955153	0.973868
1970	0.999408	0.999051	0.996676	0.998247	0.997666	0.992671	0.996881	0.929504	0.992164	0.976617	0.906474	0.967006	0.972224	0.995677	0.994942	0.96065	0.964658	0.810311
1971	0.994867	0.990397	0.990275	0.985072	0.983943	0.962008	0.990276	0.990279	0.991191	0.921233	0.994469	0.988014	0.970589	0.986193	0.998677	0.992585	0.99203	0.922598
1972	0.999079	0.98706	0.99271	0.964459	0.989151	0.969415	0.999544	0.997749	0.922855	0.985871	0.998552	0.9998	0.98828	0.991425	0.973895	0.988515	0.988664	0.956883
1973	0.996515	0.995406	0.998541	0.979077	0.909307	0.989318	0.999271	0.988524	0.948263	0.946144	0.995885	0.9993	0.993255	0.992185	0.977774	0.995148	0.974003	0.978588
1974	0.997978	0.992704	0.998584	0.995894	0.994694	0.998557	0.99557	0.974196	0.935373	0.989392	0.968773	0.94712	0.953742	0.995718	0.984008	0.956079	0.992784	0.958677
1975	0.99505	0.997038	0.996513	0.991445	0.994164	0.980619	0.990303	0.99975	0.992337	0.989816	0.993452	0.967048	0.994858	0.983795	0.996515	0.980483	0.993423	0.997955
1976	0.997289	0.997533	0.994934	0.997457	0.997957	0.980173	0.984651	0.993607	0.975052	0.986923	0.998034	0.981727	0.961574	0.994736	0.966677	0.966085	0.999853	0.994609
1977	0.997769	0.989362	0.994844	0.997363	0.977195	0.997985	0.993556	0.985981	0.993228	0.996184	0.956424	0.951762	0.959044	0.993917	0.989404	0.967325	0.988009	0.990325
1978	0.999115	0.986252	0.999176	0.988848	0.981713	0.993111	0.990172	0.985349	0.99392	0.99369	0.991235	0.985007	0.993439	0.969115	0.997183	0.970355	0.972198	0.891432
1979	0.996424	0.999272	0.993502	0.991179	0.994284	0.999539	0.98604	0.98569	0.998816	0.996362	0.996387	0.97252	0.946827	0.958525	0.995373	0.987417	0.990074	0.945892
1980	0.9975	0.997773	0.992607	0.953159	0.999097	0.978786	0.998309	0.968289	0.955575	0.989337	0.985839	0.996129	0.995107	0.999667	0.968496	0.986911	0.995383	0.977759
1981	0.996741	0.998236	0.998494	0.998885	0.992601	0.998568	0.998647	0.997392	0.965962	0.984799	0.990527	0.993536	0.980949	0.963205	0.998372	0.968962	0.999252	0.976123
1982	0.997913	0.998266	0.984313	0.979386	0.981157	0.993926	0.9971	0.983437	0.989231	0.988641	0.982648	0.951499	0.984166	0.988786	0.974925	0.958883	0.999325	0.958945
1983	0.997055	0.990905	0.99706	0.998242	0.999688	0.999836	0.995444	0.991754	0.999372	0.958312	0.951652	0.97931	0.998038	0.908517	0.987863	0.986857	0.988776	0.930581
1984	0.980299	0.986343	0.996432	0.967867	0.996322	0.985088	0.978576	0.996884	0.944836	0.998043	0.972789	0.9971	0.999396	0.988827	0.978426	0.964419	0.95512	0.845617
1985	0.992974	0.997165	0.999846	0.997236	0.991941	0.995566	0.994068	0.999313	0.964085	0.907905	0.984588	0.976047	0.970921	0.946578	0.974068	0.996972	0.981642	0.961347
1986	0.993158	0.99847	0.994645	0.99415	0.983268	0.988931	0.967283	0.992747	0.970926	0.966765	0.868415	0.975905	0.976053	0.933336	0.998106	0.982854	0.96056	0.986168
1987	0.993593	0.997853	0.999698	0.996433	0.997105	0.998321	0.98948	0.981982	0.981248	0.985182	0.995922	0.993891	0.975075	0.972207	0.996937	0.999488	0.98431	0.992886
1988	0.98967	0.992136	0.994008	0.994871	0.991061	0.966444	0.985715	0.975858	0.999677	0.986688	0.990151	0.992212	0.998497	0.977277	0.99873	0.955051	0.989979	0.96733
1989	0.982953	0.998105	0.999676	0.993425	0.998712	0.995928	0.950431	0.979794	0.9868	0.981244	0.986804	0.996748	0.977834	0.993486	0.992375	0.991898	0.95893	0.914759
1990	0.998299	0.989939	0.999065	0.977738	0.996568	0.97013	0.998585	0.96958	0.996393	0.997507	0.990548	0.997013	0.990841	0.944281	0.989757	0.984745	0.979962	0.988815
1991	0.997604	0.978729	0.98621	0.974617	0.992984	0.985901	0.985799	0.985594	0.990752	0.979545	0.990798	0.966461	0.996438	0.964892	0.997349	0.989064	0.923147	0.891691
1992	0.996391	0.991964	0.993623	0.971449	0.945539	0.99936	0.994644	0.998551	0.986418	0.994564	0.969602	0.965888	0.980533	0.959287	0.989353	0.955398	0.994517	0.986631
1993	0.99551	0.997324	0.992529	0.991559	0.983986	0.96503	0.998964	0.995649	0.996992	0.985686	0.99743	0.955124	0.996047	0.977648	0.925117	0.967379	0.982254	0.998351
1994	0.999891	0.998185	0.988277	0.977827	0.976273	0.986231	0.979915	0.985405	0.985671	0.984327	0.996545	0.97837	0.998558	0.976453	0.996651	0.915053	0.898587	0.986161
1995	0.996628	0.985031	0.995906	0.991497	0.999795	0.986085	0.987792	0.988393	0.993228	0.943705	0.96134	0.973633	0.951902	0.98579	0.968919	0.970147	0.996975	0.956347
1996	0.995499	0.982548	0.99861	0.988005	0.987089	0.981354	0.989338	0.961534	0.995654	0.965781	0.987389	0.990739	0.983869	0.969741	0.98401	0.997038	0.964834	0.88477
1997	0.999794	0.991785	0.980217	0.998634	0.982242	0.991466	0.999052	0.995183	0.946186	0.975911	0.968887	0.987715	0.998853	0.946468	0.980557	0.999593	0.987327	0.994812
1998	0.99787	0.999795	0.994208	0.998634	0.976402	0.993356	0.965224	0.999059	0.944482	0.978236	0.999273	0.989166	0.936226	0.993751	0.995247	0.987076	0.967813	0.934358
1999	0.992206	0.996528	0.998323	0.997424	0.990398	0.990045	0.963662	0.993144	0.999813	0.962849	0.981208	0.971852	0.925927	0.962884	0.994229	0.994201	0.922409	0.913359
[truncated: 3,001 more rows]

## Sheet: Distribution fitting results
Distribution Parameters	NO.1	NO.2	NO.3	NO.4	NO.5	NO.6	NO.7	NO.8	NO.9	NO.10	NO.11	NO.12	NO.13	NO.14	NO.15	NO.16	NO.17	NO.18
Shape parameter	-0.999877	-0.998147	-1.01166	-1.00473	-1.00624	-0.985998	-0.974887	-1.03237	-0.99553	-0.98317	-1.07359	-1.0027	-1.02137	-1.03697	-1.02432	-0.983919	-1.02449	-0.967252
Scale parameter	0.00456446	0.00724442	0.00661871	0.0133031	0.0123326	0.0151294	0.0100144	0.0178434	0.0225939	0.0224963	0.0221769	0.0231297	0.0203989	0.0347601	0.0248861	0.0267987	0.0293772	0.121987
Position Parameter	0.995432	0.992736	0.99344	0.986747	0.987721	0.984641	0.989709	0.982695	0.977272	0.977099	0.979315	0.976913	0.980017	0.966436	0.975686	0.972732	0.97131	0.873491
Chi-squared statistic	9.30214	9.17081	6.39154	11.3007	15.8348	6.59904	10.3277	5.60413	12.9884	14.7408	10.805	7.70368	7.96905	8.42292	10.1542	8.9706	14.3174	17.1497
