# Supplementary material for: System resilience distribution identification and analysis based on performance processes after disruptions
Source: PLoS One. 2022 Nov 3;17(11):e0276908. doi: 10.1371/journal.pone.0276908 (PMC9632842; doi:10.1371/journal.pone.0276908)
Supplement: S1 Data — (ZIP) [file pone.0276908.s001.zip › S1.Data/Data_Table4_Results.xlsx]

## Sheet: Linear
Distribution parameters	L1	L2	L3	L4	L5	L6	L7	L8	L9	L10	L11	L12	L13
Shape parameter	-0.989816	-1.04046	-0.992688	-0.974511	-0.992564	-1.09417	-1.01535	-0.994322	-0.998866	-0.994119	-0.99495	-0.989027	-0.966407
Scale parameter	0.0304731	0.0208854	0.0247353	0.0352129	0.0401235	0.0213006	0.0260283	0.034854	0.0408745	0.024485	0.0185506	0.0120698	0.00606939
Position Parameter	0.969198	0.979905	0.975036	0.963773	0.959552	0.980511	0.97433	0.964914	0.958953	0.975333	0.981337	0.987779	0.993678
Chi-squared statistic	3.43808	10.6551	8.18357	3.9153	10.0335	11.909	4.16078	9.66126	6.53925	6.05293	7.64086	3.19282	9.06791

## Sheet: Exponential
Distribution parameters	E1	E2	E3	E4	E5	E6	E7	E8	E9	E10	E11	E12	E13
Shape parameter	-0.982777	-1.03318	-1.00351	-0.987858	-1.00538	-1.05083	-1.01184	-0.983163	-1.00004	-0.984701	-0.978806	-0.979512	-0.96954
Scale parameter	0.0307875	0.0203954	0.0257273	0.0349771	0.0399933	0.0209114	0.0253495	0.035432	0.0405342	0.0243309	0.0179265	0.0121744	0.00619767
Position Parameter	0.968642	0.980243	0.97431	0.964548	0.960172	0.980087	0.974935	0.963895	0.959434	0.975244	0.98166	0.98755	0.993582
Chi-squared statistic	8.76371	6.81882	2.37614	9.47329	8.33905	7.40935	5.77099	8.0093	3.13865	8.80673	9.29321	10.6154	5.2686

## Sheet: Traigonal
Distribution parameters	T1	T2	T3	T4	T5	T6	T7	T8	T9	T10	T11	T12	T13
Shape parameter	-0.981706	-1.04816	-0.983669	-0.990373	-1.00366	-1.0324	-1.00329	-0.9935	-0.995972	-0.990578	-0.981915	-0.973115	-0.936033
Scale parameter	0.0111584	0.00742379	0.00912869	0.0126653	0.014616	0.00741352	0.00931291	0.0126056	0.0153198	0.00897421	0.00659821	0.00438838	0.00224064
Position Parameter	0.988628	0.992907	0.990694	0.987179	0.985423	0.992805	0.990706	0.987304	0.984594	0.990935	0.993267	0.995479	0.997595
Chi-squared statistic	8.25026	11.6045	6.52297	9.74757	11.1009	8.04603	6.13629	9.77585	7.59496	2.42864	1.07937	5.88105	8.69952
