# Supplementary material for: System resilience distribution identification and analysis based on performance processes after disruptions
Source: PLoS One. 2022 Nov 3;17(11):e0276908. doi: 10.1371/journal.pone.0276908 (PMC9632842; doi:10.1371/journal.pone.0276908)
Supplement: S1 Data — (ZIP) [file pone.0276908.s001.zip › S1.Data/Data_Table4_Sample.xlsx]

## Sheet: Linear
NO.	L1	L2	L3	L4	L5	L6	L7	L8	L9	L10	L11	L12	L13
1	0.958258	0.979609	0.978632	0.978498	0.95361	0.999253	0.948738	0.935022	0.937215	0.995584	0.971261	0.975456	0.999274
2	0.980029	0.975408	0.982599	0.99306	0.961528	0.997553	0.996623	0.949705	0.942868	0.985804	0.99269	0.998593	0.998451
3	0.969567	0.99217	0.978452	0.958537	0.963771	0.998452	0.979241	0.891791	0.879025	0.966058	0.986712	0.977188	0.992917
4	0.997721	0.97489	0.991248	0.985639	0.982474	0.958511	0.983228	0.97297	0.980675	0.978844	0.954832	0.996907	0.987989
5	0.959077	0.988803	0.998852	0.994219	0.989127	0.975238	0.965814	0.995443	0.965429	0.985486	0.986436	0.999036	0.994394
6	0.986888	0.999064	0.971258	0.995469	0.917597	0.987357	0.968984	0.981353	0.961886	0.975488	0.982508	0.994202	0.999616
7	0.959583	0.984493	0.985863	0.956859	0.985468	0.970177	0.942858	0.991057	0.882473	0.996462	0.992176	0.976892	0.99859
8	0.943625	0.990482	0.993361	0.934956	0.955417	0.99925	0.995303	0.945473	0.973876	0.939962	0.99443	0.985744	0.998923
9	0.999098	0.989105	0.932464	0.965636	0.982595	0.999421	0.983461	0.947109	0.927294	0.990872	0.992343	0.996743	0.998978
10	0.996962	0.994071	0.987534	0.969073	0.915631	0.987727	0.952963	0.963259	0.993784	0.978887	0.993353	0.999137	0.997975
11	0.991311	0.986879	0.997505	0.948803	0.998427	0.980593	0.997128	0.991929	0.982843	0.998553	0.979192	0.998075	0.999662
12	0.921375	0.965597	0.987954	0.991859	0.990883	0.915523	0.885733	0.995947	0.965566	0.957688	0.960995	0.993868	0.995861
13	0.918914	0.935969	0.976688	0.982818	0.969057	0.988689	0.963474	0.941398	0.988477	0.991284	0.996871	0.988771	0.996995
14	0.987166	0.957934	0.993626	0.937632	0.958088	0.966975	0.930221	0.971001	0.984281	0.989652	0.993451	0.975115	0.989899
15	0.923461	0.997541	0.97562	0.867573	0.999349	0.978756	0.991427	0.997427	0.995005	0.994584	0.981584	0.997261	0.999093
16	0.969288	0.956422	0.973151	0.984018	0.996578	0.972098	0.979464	0.996962	0.964553	0.97716	0.993552	0.991304	0.995368
17	0.997135	0.987363	0.992506	0.975991	0.999437	0.954374	0.982818	0.988059	0.927771	0.967432	0.997578	0.997671	0.998467
18	0.994729	0.999505	0.999665	0.927881	0.996141	0.989566	0.989303	0.975069	0.959896	0.969932	0.9874	0.997891	0.991434
19	0.971573	0.996999	0.971281	0.95597	0.957117	0.954308	0.995649	0.924012	0.864903	0.98988	0.987443	0.98935	0.991334
20	0.985344	0.98087	0.9743	0.989269	0.967169	0.969026	0.999097	0.9794	0.997812	0.994854	0.995709	0.994075	0.985162
21	0.961624	0.997855	0.953877	0.996294	0.779579	0.986586	0.96335	0.854387	0.988701	0.857115	0.979945	0.966745	0.993071
22	0.936392	0.975857	0.980649	0.980986	0.902864	0.996846	0.984173	0.987854	0.977799	0.997191	0.99214	0.99862	0.990679
23	0.985235	0.998718	0.969573	0.914258	0.958699	0.998785	0.998444	0.993218	0.93887	0.942994	0.995232	0.984252	0.999034
24	0.946983	0.967288	0.972798	0.995181	0.982613	0.970516	0.974817	0.958682	0.960736	0.974862	0.995818	0.991041	0.99588
25	0.974684	0.998159	0.945334	0.96588	0.999088	0.995744	0.951594	0.835074	0.975959	0.954405	0.989448	0.996394	0.984719
26	0.949142	0.968322	0.961751	0.967883	0.863357	0.995323	0.94084	0.939455	0.924414	0.996496	0.959697	0.998806	0.998292
27	0.966531	0.999598	0.936398	0.9899	0.939773	0.992613	0.964618	0.974613	0.951104	0.977825	0.945924	0.975368	0.998783
28	0.982751	0.993959	0.987303	0.987297	0.996715	0.99376	0.970503	0.997117	0.950798	0.984928	0.970327	0.99737	0.996886
29	0.975812	0.930166	0.984129	0.992104	0.978298	0.999168	0.961722	0.980602	0.965456	0.976038	0.992664	0.99442	0.996201
30	0.989823	0.989629	0.993034	0.947031	0.964243	0.992336	0.977793	0.977707	0.90793	0.999037	0.997609	0.982965	0.990357
31	0.96924	0.982672	0.958813	0.948536	0.98106	0.992444	0.981234	0.988458	0.979664	0.995798	0.977913	0.98486	0.999458
32	0.914067	0.998678	0.986618	0.972759	0.997953	0.990432	0.977823	0.959766	0.99674	0.955153	0.999253	0.99541	0.999641
33	0.996007	0.969419	0.98981	0.964595	0.976603	0.992104	0.947825	0.979718	0.973535	0.969105	0.995866	0.964951	0.992508
34	0.966008	0.991828	0.933467	0.934388	0.998879	0.998066	0.985435	0.986031	0.984633	0.990091	0.964727	0.996146	0.993251
35	0.891537	0.988905	0.993926	0.941301	0.963371	0.996762	0.976813	0.932281	0.969657	0.934901	0.993951	0.992349	0.990409
36	0.945537	0.991775	0.947664	0.981139	0.988044	0.970293	0.99945	0.977475	0.980553	0.944449	0.994164	0.989264	0.989927
37	0.998539	0.980475	0.984128	0.990634	0.996515	0.933714	0.949495	0.933865	0.980621	0.9914	0.937311	0.982206	0.999784
38	0.988807	0.949257	0.993185	0.958738	0.992043	0.995039	0.978303	0.962597	0.98349	0.993071	0.998979	0.997087	0.992001
39	0.972601	0.986576	0.977344	0.956124	0.980666	0.99286	0.982309	0.987759	0.970588	0.991139	0.980732	0.99933	0.978541
40	0.834916	0.98558	0.965525	0.989739	0.955533	0.993321	0.988673	0.997201	0.982518	0.977791	0.963077	0.993842	0.990398
41	0.978774	0.999859	0.995846	0.975824	0.995953	0.991663	0.986688	0.968287	0.946706	0.9894	0.994839	0.973377	0.997872
42	0.997668	0.989884	0.959508	0.951994	0.985918	0.986698	0.931491	0.959897	0.987043	0.989897	0.989779	0.998695	0.993293
43	0.979187	0.969727	0.995992	0.977376	0.98626	0.990517	0.903736	0.82187	0.996588	0.955938	0.997116	0.991871	0.994213
44	0.972947	0.988599	0.981184	0.983316	0.997374	0.997943	0.994739	0.976691	0.97987	0.949036	0.974589	0.998805	0.992555
45	0.961249	0.969394	0.984683	0.975246	0.984619	0.973184	0.985391	0.910707	0.993451	0.922147	0.998272	0.996389	0.987668
46	0.995553	0.968337	0.997584	0.957507	0.994163	0.997625	0.948797	0.962177	0.997337	0.961153	0.984186	0.981733	0.998956
47	0.949431	0.974335	0.965623	0.989814	0.996532	0.989012	0.996121	0.996879	0.952092	0.997351	0.995964	0.997688	0.997159
48	0.993231	0.999706	0.953878	0.993386	0.972257	0.99595	0.985891	0.977567	0.864417	0.998224	0.99176	0.993735	0.977864
49	0.952696	0.986942	0.993083	0.953603	0.947488	0.959684	0.965554	0.991111	0.895513	0.990423	0.987441	0.99423	0.994548
50	0.998429	0.995392	0.986849	0.984978	0.874436	0.998668	0.918935	0.971343	0.936891	0.990744	0.980002	0.998567	0.991623
51	0.978077	0.993958	0.986616	0.976095	0.965718	0.981876	0.989803	0.984928	0.904224	0.993054	0.989573	0.985444	0.991139
52	0.949508	0.992238	0.969869	0.986548	0.967415	0.977123	0.950273	0.971264	0.859062	0.958835	0.993031	0.999132	0.995804
53	0.949011	0.974551	0.982667	0.985288	0.967141	0.97871	0.985781	0.989733	0.933269	0.972007	0.993278	0.989623	0.994368
54	0.93903	0.984404	0.996494	0.996803	0.934876	0.94107	0.991491	0.969741	0.946765	0.999394	0.998796	0.995162	0.986174
55	0.994173	0.996651	0.975538	0.971375	0.997883	0.964873	0.983999	0.986293	0.964149	0.993465	0.989368	0.99071	0.991487
56	0.998645	0.99368	0.976775	0.989055	0.994749	0.991448	0.996157	0.950162	0.99032	0.933416	0.99071	0.998359	0.993658
57	0.993369	0.989442	0.991295	0.96093	0.999453	0.977756	0.970868	0.990136	0.966464	0.960559	0.991721	0.994557	0.997615
58	0.961047	0.996873	0.965683	0.980196	0.983137	0.994678	0.988915	0.909558	0.975139	0.991234	0.983688	0.985174	0.994417
59	0.978395	0.95811	0.965113	0.935289	0.996627	0.97728	0.989707	0.990095	0.980519	0.990042	0.987158	0.967099	0.988415
60	0.960631	0.990138	0.993257	0.990682	0.944116	0.988074	0.970553	0.970168	0.978488	0.977013	0.977649	0.970487	0.999335
61	0.986491	0.949558	0.955424	0.964494	0.96225	0.998804	0.996495	0.997717	0.998375	0.976577	0.999323	0.980133	0.989516
62	0.89148	0.966246	0.966602	0.939185	0.942946	0.960892	0.999116	0.988552	0.998913	0.968893	0.979175	0.983727	0.988707
63	0.943983	0.973904	0.994892	0.914627	0.985612	0.993689	0.976405	0.953656	0.986216	0.938079	0.986776	0.995836	0.995783
64	0.993596	0.999238	0.969402	0.911131	0.984396	0.925566	0.990834	0.918165	0.964505	0.999241	0.982693	0.977675	0.99052
65	0.973439	0.99163	0.986562	0.938008	0.985038	0.9919	0.965033	0.959314	0.95744	0.999506	0.999258	0.997799	0.998188
66	0.990677	0.954147	0.965738	0.980257	0.935791	0.991873	0.977069	0.98812	0.964821	0.985399	0.991903	0.991134	0.998973
67	0.991778	0.974939	0.969993	0.908429	0.975566	0.974529	0.982953	0.945011	0.927743	0.975686	0.961121	0.98899	0.980213
68	0.915414	0.998774	0.995795	0.975941	0.98686	0.99933	0.981601	0.996871	0.994998	0.946772	0.937483	0.992762	0.999572
69	0.997373	0.992649	0.997924	0.96271	0.957635	0.981006	0.983873	0.912597	0.922117	0.996844	0.996999	0.996141	0.989071
70	0.908249	0.977799	0.991985	0.978881	0.941982	0.989019	0.936837	0.988718	0.951882	0.935825	0.990052	0.998689	0.996403
71	0.992838	0.995012	0.987079	0.973799	0.919689	0.934238	0.979017	0.997862	0.962079	0.991669	0.998898	0.950005	0.998248
72	0.978945	0.942663	0.968027	0.992001	0.831992	0.986696	0.977876	0.967504	0.949982	0.978513	0.997772	0.993216	0.999405
73	0.976029	0.997813	0.98595	0.96001	0.990763	0.991485	0.985761	0.969893	0.991152	0.97477	0.981611	0.982396	0.996358
74	0.996211	0.978836	0.939749	0.936586	0.977423	0.99779	0.980877	0.998888	0.957061	0.896523	0.965687	0.990006	0.995233
75	0.999551	0.999658	0.981406	0.992428	0.942772	0.995152	0.998033	0.911195	0.981157	0.990222	0.987887	0.991025	0.998208
76	0.983012	0.957317	0.998097	0.871569	0.978124	0.983035	0.988646	0.987501	0.919613	0.988235	0.994869	0.993	0.988293
77	0.98257	0.980962	0.984636	0.973613	0.988006	0.9995	0.977809	0.929919	0.996751	0.94771	0.929505	0.969994	0.998132
78	0.978233	0.963361	0.986366	0.955192	0.934478	0.982873	0.989723	0.882318	0.96687	0.993789	0.988994	0.996063	0.999533
79	0.997707	0.991789	0.995727	0.980149	0.99533	0.996171	0.986692	0.98424	0.894124	0.978806	0.959465	0.987033	0.997541
80	0.979888	0.996538	0.991848	0.895403	0.978197	0.972274	0.997106	0.985693	0.986017	0.988605	0.988926	0.980442	0.999932
81	0.961013	0.996544	0.995087	0.917768	0.946126	0.998334	0.973049	0.968298	0.92423	0.954818	0.997564	0.994112	0.981938
82	0.979841	0.990064	0.955911	0.888643	0.999755	0.991696	0.945662	0.996253	0.970888	0.961101	0.947601	0.985333	0.995126
83	0.944691	0.9996	0.992287	0.954884	0.832951	0.96139	0.929596	0.957864	0.985477	0.985209	0.990536	0.992606	0.998945
84	0.95644	0.983872	0.986951	0.98043	0.983092	0.981247	0.960924	0.93519	0.986128	0.973964	0.976698	0.994029	0.999468
85	0.997924	0.993504	0.99301	0.951902	0.933529	0.995357	0.953333	0.960788	0.980654	0.948392	0.995465	0.989677	0.996686
86	0.990556	0.973401	0.996511	0.988908	0.993871	0.99773	0.902712	0.988747	0.977212	0.961269	0.99497	0.978538	0.99211
87	0.999461	0.985831	0.966094	0.996172	0.971226	0.995645	0.940612	0.992539	0.997337	0.969397	0.920142	0.993336	0.998216
88	0.969957	0.983403	0.9894	0.995868	0.992816	0.982822	0.927331	0.929069	0.917987	0.971468	0.949821	0.99185	0.996351
89	0.954217	0.986693	0.990273	0.977587	0.846355	0.958246	0.94036	0.90874	0.954678	0.991309	0.991412	0.999143	0.998462
90	0.988802	0.995514	0.99057	0.909985	0.894153	0.97439	0.99216	0.912971	0.903767	0.97583	0.966804	0.996594	0.999741
91	0.960724	0.996209	0.98415	0.990217	0.893852	0.998427	0.991669	0.995707	0.959663	0.965969	0.985124	0.990865	0.998034
92	0.967842	0.998562	0.975823	0.98603	0.968012	0.960874	0.988934	0.990423	0.956852	0.981453	0.978893	0.982886	0.996678
93	0.979031	0.988393	0.998574	0.919057	0.989807	0.992447	0.995519	0.973244	0.953737	0.995002	0.996815	0.998147	0.981396
94	0.997025	0.997719	0.974631	0.980181	0.94261	0.970025	0.992676	0.978729	0.98675	0.99592	0.987247	0.979543	0.993827
95	0.994319	0.977184	0.96365	0.99422	0.823492	0.996106	0.978863	0.994632	0.991687	0.966444	0.970576	0.98582	0.995802
96	0.967383	0.970774	0.998258	0.982135	0.945671	0.972392	0.876582	0.994157	0.968979	0.962132	0.992085	0.997626	0.998724
97	0.983899	0.968617	0.980265	0.977519	0.890622	0.964575	0.968189	0.96085	0.98377	0.979859	0.992372	0.977317	0.996772
98	0.980691	0.997887	0.998889	0.982793	0.9758	0.999734	0.995519	0.979051	0.967385	0.979628	0.996518	0.989561	0.984251
99	0.986974	0.997289	0.975083	0.969326	0.909527	0.978732	0.987148	0.950725	0.711961	0.972617	0.985534	0.996077	0.991026
100	0.901041	0.997262	0.973315	0.988203	0.999332	0.998756	0.95955	0.975571	0.909555	0.996383	0.991819	0.993772	0.986193
101	0.953557	0.994283	0.939295	0.90947	0.975488	0.989291	0.995073	0.997695	0.985704	0.878509	0.958473	0.981955	0.988487
102	0.950215	0.973991	0.980044	0.92379	0.953976	0.96247	0.97395	0.858533	0.965385	0.947436	0.975754	0.999082	0.991332
103	0.914247	0.998258	0.9473	0.958835	0.827365	0.984553	0.989998	0.933734	0.902378	0.99508	0.976522	0.994103	0.987693
104	0.96558	0.936506	0.990335	0.980615	0.982067	0.999216	0.986945	0.923209	0.939488	0.986487	0.984313	0.989555	0.994046
105	0.975393	0.987968	0.946705	0.914644	0.991753	0.993072	0.967098	0.994901	0.930939	0.982789	0.998457	0.989582	0.990219
106	0.982121	0.9986	0.968206	0.96622	0.922827	0.990835	0.998393	0.943829	0.998991	0.996025	0.962814	0.995916	0.995099
107	0.994646	0.983401	0.966909	0.949568	0.957354	0.975284	0.975419	0.984793	0.938358	0.972262	0.999631	0.999931	0.995428
108	0.984282	0.99004	0.841338	0.928026	0.983624	0.991812	0.976791	0.98626	0.97129	0.943788	0.950764	0.994894	0.998544
109	0.925036	0.955944	0.96942	0.944385	0.977962	0.98629	0.904977	0.992274	0.999343	0.98339	0.993608	0.999094	0.994593
110	0.967274	0.998902	0.966113	0.968152	0.885202	0.880878	0.959176	0.953689	0.897022	0.967867	0.975472	0.998436	0.987298
111	0.988952	0.989877	0.99412	0.979061	0.963729	0.986661	0.949921	0.98928	0.986194	0.962911	0.987068	0.995424	0.975773
112	0.988863	0.990484	0.948297	0.995738	0.973579	0.974126	0.920871	0.91389	0.910931	0.992009	0.998999	0.990508	0.982457
113	0.97053	0.989633	0.870022	0.916119	0.885214	0.960062	0.989041	0.945381	0.916449	0.986629	0.996999	0.986282	0.987823
114	0.940462	0.966106	0.993888	0.933743	0.976752	0.95579	0.992326	0.929303	0.992721	0.990421	0.983606	0.99907	0.99975
115	0.96813	0.989421	0.995187	0.995141	0.975255	0.999687	0.980837	0.99156	0.993076	0.964322	0.975435	0.980349	0.992864
116	0.997148	0.988812	0.998903	0.965291	0.973345	0.989443	0.942247	0.988916	0.898418	0.987823	0.952545	0.994476	0.99203
117	0.977328	0.977298	0.892422	0.995559	0.995332	0.981685	0.885937	0.976608	0.981615	0.963251	0.997332	0.987369	0.994879
118	0.983234	0.977591	0.987371	0.972027	0.974141	0.986215	0.992135	0.885127	0.94922	0.968796	0.984892	0.978671	0.990806
119	0.955023	0.98303	0.988985	0.99244	0.855864	0.978885	0.975007	0.968582	0.947514	0.99404	0.994286	0.982622	0.990034
120	0.959979	0.999489	0.99769	0.940311	0.963476	0.999888	0.96775	0.985741	0.76169	0.947881	0.987928	0.996951	0.987883
121	0.963601	0.992953	0.974408	0.99748	0.973428	0.997712	0.990751	0.938777	0.969184	0.939869	0.987153	0.971354	0.984471
122	0.971051	0.956966	0.987925	0.937252	0.999613	0.98342	0.997849	0.993372	0.995822	0.995442	0.976459	0.996532	0.994492
123	0.978267	0.996543	0.936561	0.976069	0.847014	0.976855	0.976102	0.927808	0.921335	0.97128	0.973981	0.974521	0.999042
124	0.918025	0.995375	0.966074	0.99693	0.895717	0.935277	0.976054	0.989464	0.839083	0.986043	0.973582	0.984273	0.996129
125	0.98711	0.971855	0.991549	0.999346	0.985962	0.983573	0.989746	0.95672	0.935035	0.999296	0.965464	0.994661	0.993739
126	0.989662	0.994702	0.956368	0.986474	0.996896	0.909344	0.994216	0.969168	0.979634	0.993142	0.977938	0.997645	0.994939
127	0.86332	0.992074	0.976515	0.995655	0.94171	0.977796	0.992767	0.889824	0.974466	0.979637	0.981616	0.999451	0.995066
128	0.959055	0.993681	0.991875	0.992646	0.919008	0.973233	0.990566	0.907688	0.890983	0.975441	0.956805	0.998391	0.989384
129	0.979728	0.971229	0.978358	0.907914	0.995658	0.980951	0.967765	0.871635	0.955333	0.936943	0.988929	0.997074	0.999959
130	0.998634	0.985391	0.996648	0.987062	0.931091	0.995033	0.930193	0.97686	0.897073	0.972977	0.975736	0.997912	0.991109
131	0.988245	0.99699	0.9929	0.987919	0.998844	0.962992	0.958349	0.982969	0.979489	0.977117	0.999566	0.974998	0.986356
132	0.998488	0.973032	0.971698	0.835107	0.968579	0.997671	0.94484	0.997255	0.975443	0.938657	0.983103	0.95699	0.998248
133	0.988137	0.990786	0.989112	0.925559	0.941979	0.995171	0.995734	0.927698	0.997046	0.988787	0.99732	0.988678	0.998599
134	0.901545	0.960361	0.998983	0.935109	0.9451	0.992124	0.990263	0.995172	0.986458	0.961158	0.998989	0.99509	0.989558
135	0.97843	0.998016	0.99866	0.977709	0.983601	0.99416	0.923409	0.970556	0.999492	0.984747	0.9932	0.973652	0.993741
136	0.984732	0.986858	0.983435	0.921594	0.919518	0.996202	0.903064	0.973915	0.958352	0.958659	0.999201	0.977998	0.999408
137	0.996563	0.968732	0.979914	0.989745	0.960043	0.963278	0.962289	0.99461	0.980061	0.983582	0.988529	0.999072	0.992104
138	0.994152	0.990313	0.965493	0.956462	0.9072	0.948135	0.991176	0.977523	0.982939	0.952231	0.992474	0.994597	0.998613
139	0.978449	0.971262	0.93686	0.983579	0.967509	0.960856	0.910279	0.966048	0.991213	0.976362	0.995033	0.999641	0.993532
140	0.963603	0.978741	0.970264	0.998074	0.901359	0.952625	0.999957	0.972872	0.999261	0.998773	0.985963	0.992781	0.986324
141	0.980413	0.985971	0.990245	0.946461	0.989565	0.98234	0.989037	0.987333	0.963973	0.947797	0.98182	0.990003	0.990834
142	0.978829	0.987807	0.999545	0.972375	0.991518	0.98796	0.998874	0.882546	0.993353	0.994309	0.997804	0.993102	0.996608
143	0.98459	0.983373	0.999063	0.893024	0.974245	0.968515	0.993579	0.998122	0.980305	0.977481	0.978207	0.993295	0.988561
144	0.906101	0.998757	0.984876	0.958028	0.988002	0.997192	0.986981	0.98131	0.992585	0.962251	0.939788	0.981363	0.995991
145	0.985413	0.949575	0.963408	0.979683	0.957557	0.980358	0.989393	0.878302	0.966143	0.948525	0.999246	0.989396	0.999191
146	0.991822	0.978625	0.983852	0.988323	0.953676	0.996045	0.974848	0.959716	0.999621	0.967908	0.944017	0.979923	0.998798
147	0.972955	0.97343	0.996459	0.9738	0.994989	0.972327	0.98136	0.931905	0.931246	0.981274	0.987512	0.99258	0.996717
148	0.949768	0.992771	0.976348	0.935549	0.946899	0.996887	0.999846	0.98853	0.999235	0.943985	0.943295	0.996776	0.99907
149	0.98933	0.984537	0.968457	0.970098	0.972811	0.99455	0.981985	0.970824	0.997728	0.952397	0.99847	0.988379	0.999398
150	0.998233	0.974871	0.970797	0.970935	0.91514	0.985322	0.987636	0.996776	0.913773	0.986927	0.973105	0.982608	0.998277
151	0.991396	0.962793	0.977916	0.964662	0.949578	0.987585	0.975375	0.94225	0.904616	0.98791	0.981674	0.993684	0.995139
152	0.994969	0.983572	0.970658	0.976742	0.990185	0.97723	0.996183	0.937333	0.973079	0.993174	0.979731	0.985748	0.997407
153	0.993896	0.973637	0.999161	0.966746	0.985906	0.990545	0.943213	0.955779	0.953228	0.993537	0.986117	0.99959	0.997057
154	0.98228	0.986481	0.995323	0.922873	0.944552	0.954071	0.967621	0.962026	0.999275	0.858483	0.982685	0.992292	0.993536
155	0.977862	0.989028	0.904706	0.982911	0.993462	0.985695	0.993057	0.996024	0.959676	0.995044	0.993375	0.997426	0.994742
156	0.997291	0.967622	0.964988	0.930197	0.990798	0.981369	0.993241	0.96574	0.978898	0.9942	0.994761	0.99159	0.994741
157	0.923701	0.985282	0.904371	0.973913	0.902648	0.947319	0.998588	0.969321	0.979924	0.986661	0.923819	0.980742	0.989941
158	0.993505	0.976719	0.988276	0.98322	0.855885	0.982674	0.89266	0.969003	0.904686	0.990573	0.983832	0.998358	0.990132
159	0.995216	0.998022	0.988241	0.992349	0.975229	0.991153	0.955854	0.947728	0.974086	0.993514	0.996229	0.998866	0.998676
160	0.974612	0.959093	0.983632	0.993472	0.935459	0.975816	0.975517	0.981996	0.962174	0.984137	0.990277	0.966217	0.992806
161	0.949593	0.971119	0.987921	0.931181	0.85042	0.984529	0.974784	0.998667	0.891241	0.965282	0.923916	0.993577	0.999244
162	0.994576	0.977899	0.973849	0.987702	0.957085	0.994238	0.979852	0.933135	0.863562	0.996783	0.955571	0.994547	0.993462
163	0.994599	0.99848	0.993264	0.935821	0.919378	0.997204	0.95916	0.982878	0.963359	0.99575	0.992054	0.991153	0.989105
164	0.84666	0.981731	0.979136	0.977278	0.999274	0.988483	0.953941	0.999676	0.969814	0.986782	0.988569	0.982928	0.997403
165	0.98339	0.979113	0.992443	0.924528	0.946003	0.996956	0.992737	0.954967	0.944974	0.965761	0.988256	0.980241	0.999734
166	0.981708	0.955181	0.994901	0.956715	0.937105	0.973773	0.929392	0.997602	0.989181	0.993868	0.998017	0.998372	0.996422
167	0.987805	0.999227	0.994993	0.989735	0.955497	0.987107	0.973739	0.990921	0.975008	0.988701	0.990551	0.998318	0.996951
168	0.97358	0.994786	0.9687	0.997059	0.990239	0.991457	0.955512	0.941531	0.992229	0.940542	0.977763	0.992502	0.995545
169	0.978933	0.985772	0.929696	0.977396	0.985051	0.96032	0.989873	0.87915	0.860959	0.971314	0.9963	0.992307	0.987053
170	0.942276	0.993414	0.98672	0.988015	0.995587	0.982736	0.97066	0.970635	0.987645	0.976672	0.976507	0.98372	0.996356
171	0.996726	0.987481	0.962691	0.97991	0.923251	0.996056	0.972403	0.988854	0.997531	0.97033	0.955847	0.982226	0.997334
172	0.940883	0.993212	0.968969	0.960708	0.953003	0.988665	0.989682	0.987588	0.998975	0.987472	0.989843	0.987024	0.989637
173	0.992574	0.997072	0.992721	0.980338	0.940037	0.997989	0.985859	0.998507	0.96663	0.999674	0.985899	0.967559	0.99901
174	0.95211	0.959753	0.995047	0.987443	0.973477	0.990323	0.991767	0.877731	0.950005	0.98143	0.987543	0.963862	0.994664
175	0.972965	0.966067	0.988409	0.987666	0.965875	0.974337	0.882806	0.983618	0.982683	0.990341	0.994238	0.991034	0.995378
176	0.926299	0.906826	0.953372	0.96872	0.99723	0.958156	0.995958	0.990081	0.998465	0.96092	0.955677	0.986427	0.992015
177	0.988413	0.983159	0.984897	0.897826	0.983669	0.986339	0.946626	0.916793	0.981691	0.999581	0.977413	0.998058	0.998801
178	0.986656	0.985132	0.971457	0.963835	0.994329	0.97506	0.999645	0.988593	0.95824	0.952126	0.999717	0.996645	0.993574
179	0.989189	0.975845	0.99032	0.953259	0.939949	0.981368	0.995978	0.958455	0.938461	0.99377	0.993098	0.992329	0.997401
180	0.994779	0.992399	0.996252	0.921198	0.970535	0.975958	0.99907	0.93042	0.938063	0.965131	0.977901	0.987754	0.978606
181	0.96697	0.999333	0.974955	0.955056	0.990808	0.989641	0.997981	0.976183	0.923553	0.971475	0.994642	0.984159	0.992828
182	0.992752	0.992734	0.994475	0.956634	0.941353	0.934984	0.999547	0.965498	0.919059	0.985183	0.997986	0.977148	0.999388
183	0.972986	0.965571	0.998676	0.971357	0.98404	0.977882	0.983547	0.98679	0.911973	0.97526	0.998185	0.946035	0.996316
184	0.996105	0.996728	0.967651	0.953189	0.940223	0.98636	0.873086	0.989233	0.966532	0.992205	0.994164	0.994711	0.989825
185	0.969285	0.975343	0.967443	0.967194	0.956048	0.960077	0.985501	0.999377	0.985426	0.944014	0.991986	0.997638	0.998127
186	0.971501	0.998597	0.991698	0.992606	0.71892	0.964241	0.961935	0.955029	0.911826	0.995407	0.999053	0.997111	0.996928
187	0.939977	0.996958	0.990131	0.961815	0.948669	0.998663	0.96275	0.929545	0.991378	0.982266	0.987427	0.982426	0.999877
188	0.990314	0.987389	0.965512	0.97744	0.995044	0.995972	0.929049	0.97767	0.993515	0.981992	0.999054	0.996142	0.98829
189	0.986786	0.995235	0.952324	0.930179	0.962734	0.945864	0.982756	0.982966	0.890869	0.973727	0.996046	0.992919	0.999215
190	0.936514	0.989671	0.997744	0.972684	0.897451	0.957947	0.904192	0.981051	0.997093	0.978203	0.979036	0.987139	0.985451
191	0.889898	0.975219	0.997491	0.993726	0.896412	0.967936	0.999214	0.922089	0.98406	0.989128	0.990682	0.996235	0.997828
192	0.936257	0.974945	0.985639	0.959128	0.996018	0.985726	0.993293	0.986391	0.988152	0.997697	0.99592	0.976106	0.99941
193	0.999559	0.9917	0.965069	0.958589	0.953434	0.987721	0.954826	0.975824	0.979783	0.998953	0.997214	0.986442	0.98991
194	0.996834	0.959384	0.961963	0.983126	0.972284	0.984174	0.978086	0.969176	0.98134	0.90969	0.995517	0.995534	0.986828
195	0.955536	0.958768	0.993253	0.95628	0.854867	0.990687	0.994083	0.905501	0.982047	0.986841	0.991718	0.986203	0.98878
196	0.990122	0.872202	0.998454	0.961311	0.997047	0.99786	0.998789	0.969728	0.975885	0.98817	0.999518	0.989734	0.999104
197	0.97579	0.944651	0.9335	0.989178	0.914696	0.99507	0.998238	0.996557	0.989552	0.964851	0.994443	0.992293	0.997921
198	0.991574	0.990061	0.988525	0.985678	0.949319	0.985603	0.984015	0.931963	0.965272	0.9829	0.966579	0.990678	0.977859
199	0.959134	0.977584	0.994249	0.955873	0.960001	0.999636	0.994981	0.972681	0.935637	0.992163	0.976423	0.988444	0.988457
200	0.989603	0.996932	0.927098	0.970617	0.979594	0.985186	0.968537	0.98283	0.990456	0.987316	0.998984	0.990664	0.987673
201	0.95667	0.980147	0.99007	0.982044	0.976974	0.997303	0.976761	0.859501	0.960932	0.948193	0.956711	0.971045	0.984454
202	0.991403	0.969157	0.993932	0.953454	0.994343	0.998987	0.919876	0.997856	0.995934	0.991797	0.973034	0.984444	0.99091
203	0.996059	0.985376	0.974561	0.961847	0.995177	0.96997	0.973848	0.908672	0.917414	0.995156	0.995403	0.992069	0.988228
204	0.992035	0.995615	0.962801	0.999605	0.976386	0.991487	0.99184	0.993589	0.927424	0.994647	0.992273	0.989356	0.998414
205	0.977773	0.985354	0.964187	0.98829	0.94797	0.967353	0.985578	0.882271	0.998476	0.973824	0.976668	0.992697	0.997012
206	0.995885	0.979939	0.997389	0.989388	0.937486	0.995363	0.953685	0.910817	0.979185	0.918697	0.991383	0.99716	0.995645
207	0.963579	0.96154	0.992022	0.907722	0.977052	0.986933	0.974112	0.991444	0.954589	0.945137	0.980399	0.998497	0.998615
208	0.998519	0.99551	0.92652	0.971034	0.967326	0.993756	0.998054	0.942217	0.915227	0.942579	0.988685	0.998137	0.996305
209	0.978588	0.982683	0.978594	0.97264	0.979101	0.995762	0.979105	0.972905	0.941237	0.986213	0.955487	0.986081	0.998688
210	0.976974	0.973164	0.914551	0.985875	0.98257	0.99429	0.953061	0.914535	0.998169	0.984567	0.97048	0.982186	0.993877
211	0.967857	0.967605	0.986544	0.952736	0.907897	0.989962	0.983368	0.994024	0.985581	0.971491	0.995969	0.898087	0.993747
212	0.988901	0.955974	0.90165	0.950011	0.981205	0.987306	0.921525	0.922672	0.90711	0.966892	0.994	0.998233	0.992162
213	0.93213	0.993761	0.94035	0.956965	0.882867	0.960931	0.960588	0.993929	0.994238	0.991752	0.973219	0.978253	0.998086
214	0.980993	0.991294	0.983181	0.949254	0.964416	0.978152	0.978722	0.99915	0.98443	0.991521	0.992342	0.993373	0.996579
215	0.986458	0.998114	0.98224	0.97958	0.975975	0.984873	0.97299	0.968115	0.95831	0.984993	0.996295	0.999302	0.990678
216	0.955407	0.960031	0.987529	0.952964	0.998596	0.998536	0.95161	0.99734	0.954266	0.997995	0.985211	0.986953	0.992694
217	0.937598	0.989253	0.976618	0.994516	0.992577	0.971521	0.978699	0.960686	0.935834	0.913841	0.983481	0.992585	0.996858
218	0.887576	0.99939	0.999427	0.970938	0.985827	0.989356	0.991366	0.985129	0.980746	0.922557	0.997055	0.984447	0.98947
219	0.98423	0.9902	0.982491	0.974457	0.98709	0.990041	0.987365	0.956537	0.960472	0.988932	0.985046	0.99947	0.989391
220	0.995841	0.935367	0.99351	0.997541	0.981553	0.995796	0.907796	0.964073	0.988747	0.964715	0.970847	0.995921	0.978575
221	0.991271	0.976355	0.997419	0.952752	0.991618	0.975955	0.962219	0.959931	0.662416	0.995626	0.996825	0.999546	0.986726
222	0.99041	0.991948	0.983826	0.951467	0.986278	0.995662	0.997775	0.953088	0.95694	0.957099	0.990943	0.999731	0.989774
223	0.968475	0.987126	0.987834	0.99598	0.990962	0.989838	0.995472	0.988696	0.968499	0.998006	0.997497	0.996775	0.997665
224	0.927596	0.997073	0.923619	0.97527	0.853551	0.997632	0.978442	0.821641	0.994741	0.980431	0.997658	0.99418	0.994616
225	0.953586	0.971822	0.988871	0.925396	0.986181	0.99293	0.998881	0.970905	0.956761	0.965992	0.969484	0.960844	0.996399
226	0.971623	0.991685	0.97735	0.991743	0.99693	0.936677	0.971331	0.944783	0.963236	0.997606	0.976725	0.996136	0.989952
227	0.990668	0.994194	0.991451	0.981533	0.985265	0.991909	0.974826	0.971236	0.962837	0.936468	0.951232	0.976612	0.994797
228	0.991594	0.989544	0.997443	0.985382	0.997258	0.98862	0.977962	0.874835	0.944624	0.974084	0.997773	0.988139	0.999927
229	0.955744	0.994016	0.993865	0.949063	0.991009	0.985817	0.958687	0.969249	0.986893	0.998868	0.997807	0.974104	0.998345
230	0.99675	0.981341	0.952096	0.994856	0.973471	0.994501	0.994645	0.939505	0.988419	0.984552	0.972503	0.957615	0.998619
231	0.980394	0.988766	0.986313	0.905281	0.979885	0.999533	0.948117	0.967585	0.916582	0.975687	0.990393	0.997796	0.99819
232	0.949602	0.929516	0.977031	0.978047	0.977269	0.985248	0.992396	0.978971	0.979852	0.980497	0.998131	0.984434	0.996498
233	0.991263	0.993762	0.972192	0.938408	0.970459	0.995375	0.985347	0.993016	0.807531	0.976716	0.991841	0.966091	0.994316
234	0.955122	0.995952	0.954765	0.97094	0.99827	0.995921	0.976703	0.956669	0.914338	0.946405	0.94256	0.988891	0.998603
235	0.971708	0.994203	0.982192	0.914111	0.983138	0.969618	0.996898	0.996732	0.995184	0.989377	0.998561	0.997989	0.992962
236	0.96507	0.958961	0.992466	0.999845	0.940196	0.910074	0.994458	0.980213	0.917958	0.992368	0.990177	0.992777	0.995844
237	0.99593	0.998894	0.999633	0.996457	0.976862	0.993897	0.952787	0.999508	0.876621	0.965731	0.977354	0.978263	0.993694
238	0.844715	0.973402	0.999933	0.972055	0.872385	0.993685	0.992867	0.990177	0.953102	0.974239	0.996087	0.991098	0.994052
239	0.983833	0.997219	0.999535	0.997299	0.992137	0.919084	0.985477	0.991279	0.940849	0.959451	0.983404	0.985131	0.991445
240	0.936776	0.992902	0.982886	0.910837	0.90373	0.998791	0.991319	0.893173	0.986679	0.905894	0.982208	0.990704	0.996138
241	0.991268	0.99162	0.984832	0.936817	0.98736	0.998975	0.982836	0.978529	0.977378	0.982427	0.954706	0.997378	0.993286
242	0.976866	0.983104	0.987374	0.936327	0.989814	0.967983	0.998119	0.945382	0.907387	0.977155	0.974634	0.978264	0.985833
243	0.980823	0.975908	0.992817	0.970409	0.963814	0.982622	0.993196	0.914634	0.835404	0.99694	0.972403	0.999106	0.997087
244	0.926867	0.990998	0.983939	0.895525	0.973056	0.986453	0.943347	0.932784	0.988215	0.990496	0.974803	0.983553	0.998799
245	0.956667	0.988839	0.946409	0.938234	0.98561	0.999469	0.999547	0.928655	0.986269	0.988787	0.973821	0.98456	0.998308
246	0.910671	0.962102	0.994288	0.973859	0.932646	0.994593	0.974367	0.948325	0.761597	0.99537	0.995697	0.994081	0.998111
247	0.96716	0.953459	0.98317	0.989621	0.966419	0.989365	0.977475	0.963286	0.94947	0.997376	0.991848	0.987756	0.994822
248	0.977283	0.988553	0.987837	0.927153	0.969297	0.973534	0.997942	0.991392	0.977051	0.997923	0.970936	0.995139	0.999573
249	0.978127	0.999244	0.998648	0.990084	0.869113	0.997735	0.971107	0.942782	0.990643	0.980051	0.993309	0.999414	0.997518
250	0.973992	0.996291	0.980824	0.99824	0.966712	0.982965	0.99748	0.972671	0.938655	0.994581	0.986811	0.98694	0.998896
251	0.979467	0.98384	0.988788	0.951003	0.989498	0.976993	0.900793	0.994534	0.88556	0.998595	0.999135	0.98702	0.998586
252	0.989062	0.99458	0.993386	0.940339	0.973688	0.971743	0.989671	0.997663	0.997672	0.996441	0.97552	0.999576	0.979893
253	0.919374	0.971154	0.989641	0.989943	0.943222	0.987585	0.991013	0.904108	0.982653	0.935179	0.99762	0.939498	0.996807
254	0.997381	0.985243	0.986023	0.988026	0.969006	0.973875	0.988273	0.931562	0.994647	0.988548	0.94989	0.953947	0.997811
255	0.96638	0.991994	0.970817	0.923186	0.981673	0.976289	0.994981	0.919274	0.952991	0.986387	0.992317	0.996837	0.998818
256	0.97649	0.988222	0.951093	0.995743	0.987747	0.992134	0.997209	0.987931	0.967381	0.99571	0.990651	0.987779	0.998725
257	0.980039	0.988483	0.986699	0.978924	0.969351	0.998251	0.994682	0.925176	0.975284	0.987098	0.984825	0.996843	0.997837
258	0.915833	0.975303	0.990891	0.949032	0.912532	0.977071	0.955881	0.946327	0.969598	0.99731	0.988722	0.99898	0.996287
259	0.847178	0.998051	0.984356	0.99877	0.974104	0.958929	0.964419	0.977911	0.956685	0.922953	0.99689	0.976629	0.987547
260	0.933946	0.980647	0.983117	0.985947	0.920793	0.988941	0.944638	0.962648	0.925538	0.991498	0.984792	0.971101	0.998758
261	0.963087	0.928571	0.977204	0.927781	0.966104	0.986061	0.87389	0.993189	0.901565	0.978314	0.979283	0.988948	0.999769
262	0.952875	0.983007	0.994302	0.958435	0.960549	0.981441	0.949671	0.934812	0.920641	0.96907	0.992321	0.996877	0.997746
263	0.962079	0.99698	0.936367	0.968914	0.971654	0.984837	0.987112	0.980212	0.936752	0.942027	0.999635	0.994163	0.995505
264	0.932916	0.999459	0.991032	0.993921	0.992797	0.950063	0.999219	0.983375	0.971975	0.994717	0.945961	0.98396	0.982845
265	0.877182	0.993907	0.846755	0.985656	0.986976	0.992571	0.908969	0.970693	0.972763	0.973389	0.926499	0.998104	0.98089
266	0.93103	0.9932	0.996096	0.960305	0.996732	0.964971	0.998297	0.911879	0.944513	0.979321	0.918585	0.989057	0.995251
267	0.95566	0.989824	0.973318	0.996056	0.925728	0.97554	0.928724	0.989232	0.969741	0.998371	0.985679	0.996741	0.996354
268	0.975666	0.99488	0.989272	0.981765	0.968209	0.931521	0.991076	0.994009	0.952566	0.988831	0.958767	0.996894	0.992411
269	0.984406	0.963278	0.96753	0.962144	0.956282	0.975458	0.999342	0.989962	0.984618	0.969224	0.987522	0.99988	0.997476
270	0.983782	0.982481	0.995315	0.993672	0.991141	0.991154	0.996543	0.986702	0.974704	0.999038	0.987758	0.993306	0.99271
271	0.978356	0.997809	0.997053	0.995986	0.914207	0.983911	0.990024	0.999739	0.974396	0.99535	0.99843	0.990729	0.997735
272	0.933718	0.962016	0.99534	0.906262	0.992491	0.989391	0.99222	0.986684	0.90472	0.992509	0.978171	0.956527	0.986682
273	0.994365	0.981886	0.974731	0.979606	0.918012	0.997003	0.977623	0.938868	0.949976	0.999619	0.99783	0.997521	0.996051
274	0.972359	0.99768	0.988937	0.94291	0.997443	0.979534	0.928342	0.922555	0.997051	0.998319	0.9412	0.962079	0.99616
275	0.998565	0.998139	0.984658	0.983109	0.976038	0.999195	0.986384	0.979202	0.892127	0.941213	0.995601	0.98797	0.991745
276	0.999698	0.999216	0.973077	0.999116	0.855367	0.98733	0.972784	0.948057	0.956179	0.971002	0.985893	0.992168	0.991572
277	0.9725	0.97586	0.989472	0.947546	0.983129	0.992232	0.934051	0.986183	0.920169	0.971641	0.981457	0.995382	0.997133
278	0.980961	0.979329	0.974331	0.969641	0.930568	0.999639	0.965009	0.989807	0.996601	0.975919	0.995121	0.999844	0.978424
279	0.997242	0.982649	0.989283	0.910157	0.906574	0.94852	0.991188	0.992391	0.938987	0.981679	0.999278	0.98592	0.99346
280	0.970309	0.992319	0.994646	0.973309	0.85463	0.985662	0.968521	0.788277	0.990336	0.9967	0.999218	0.99133	0.998508
281	0.98986	0.994453	0.932438	0.999365	0.973269	0.991782	0.99298	0.991372	0.993518	0.980292	0.997212	0.995549	0.972233
282	0.989492	0.982308	0.972952	0.970172	0.991381	0.974747	0.996135	0.99042	0.970276	0.975838	0.99889	0.989972	0.997106
283	0.980945	0.994	0.994772	0.99691	0.993212	0.979601	0.945611	0.989069	0.950229	0.995697	0.990799	0.997118	0.994474
284	0.99917	0.997697	0.976253	0.999412	0.996724	0.912406	0.884342	0.929448	0.992959	0.983439	0.993609	0.996888	0.995093
285	0.992896	0.969372	0.984177	0.843704	0.958969	0.997658	0.900669	0.986517	0.982375	0.997264	0.976725	0.962839	0.996595
286	0.981917	0.976844	0.998519	0.969826	0.913729	0.988451	0.956312	0.995814	0.978986	0.990866	0.999606	0.997335	0.998213
287	0.984511	0.958092	0.964613	0.92323	0.971883	0.994417	0.971623	0.980387	0.955007	0.974791	0.986499	0.992536	0.995076
288	0.995861	0.999978	0.982178	0.97261	0.971837	0.991745	0.990355	0.995534	0.948431	0.908499	0.932865	0.999341	0.989958
289	0.894044	0.99276	0.958967	0.962629	0.976325	0.993569	0.990551	0.967042	0.972434	0.999857	0.964951	0.995731	0.99902
290	0.973232	0.989981	0.996131	0.962421	0.981278	0.942977	0.936569	0.964072	0.971396	0.983037	0.997279	0.996673	0.986312
291	0.96046	0.981923	0.98743	0.961048	0.971261	0.99767	0.982299	0.985219	0.9708	0.994456	0.998387	0.998511	0.999208
292	0.992041	0.996764	0.985614	0.95408	0.994347	0.989964	0.969207	0.997091	0.902912	0.919261	0.999716	0.99265	0.998376
293	0.996427	0.994878	0.997315	0.937347	0.947529	0.932286	0.999308	0.989157	0.96169	0.994928	0.987572	0.993776	0.980829
294	0.986609	0.993492	0.990693	0.953563	0.963255	0.995955	0.99059	0.999203	0.997036	0.987071	0.971126	0.993498	0.998761
295	0.995985	0.999559	0.917779	0.960825	0.988242	0.991851	0.999927	0.987487	0.950367	0.983191	0.965225	0.99691	0.981053
296	0.973162	0.997218	0.978437	0.924601	0.982618	0.989197	0.97825	0.814997	0.949004	0.956148	0.977992	0.930101	0.991102
297	0.958543	0.983	0.982523	0.930964	0.9162	0.968712	0.99928	0.958452	0.971792	0.974625	0.986808	0.994975	0.999042
298	0.988654	0.966899	0.963234	0.947262	0.999651	0.974244	0.953775	0.964953	0.994292	0.978602	0.964039	0.987048	0.999543
299	0.997649	0.982532	0.934289	0.939506	0.977124	0.993837	0.958967	0.958539	0.995657	0.967672	0.981693	0.999054	0.997518
300	0.989745	0.999179	0.905968	0.989117	0.978882	0.997755	0.983142	0.899738	0.944843	0.972268	0.996632	0.998802	0.997521
301	0.924836	0.995953	0.98488	0.942792	0.978879	0.979897	0.869594	0.994616	0.928814	0.997392	0.997091	0.991775	0.999298
302	0.892766	0.986777	0.985981	0.944887	0.995834	0.998442	0.981242	0.995914	0.952421	0.989986	0.966748	0.999619	0.99339
303	0.995757	0.977203	0.933555	0.938129	0.993986	0.959099	0.992976	0.950356	0.972492	0.956681	0.996577	0.990996	0.999865
304	0.965721	0.975155	0.97917	0.990539	0.903382	0.955091	0.998254	0.970417	0.958524	0.974992	0.97555	0.997346	0.990745
305	0.99964	0.998022	0.952377	0.999083	0.93644	0.952817	0.973862	0.930152	0.962323	0.984866	0.996715	0.978356	0.993619
306	0.899951	0.984875	0.964008	0.814392	0.863223	0.989278	0.949823	0.983827	0.946305	0.997388	0.994757	0.98236	0.997503
307	0.993922	0.917632	0.953722	0.990876	0.979699	0.9961	0.998892	0.971009	0.98861	0.984459	0.979542	0.97851	0.996342
308	0.998501	0.919119	0.916685	0.952937	0.954993	0.974858	0.992066	0.969116	0.975766	0.957832	0.983823	0.976132	0.996747
309	0.960022	0.986895	0.964584	0.977205	0.954354	0.999663	0.991413	0.988755	0.978122	0.84348	0.963673	0.997808	0.981984
310	0.94265	0.988454	0.979986	0.876446	0.976975	0.995512	0.998649	0.999653	0.953928	0.98014	0.99249	0.996059	0.988193
311	0.998763	0.995294	0.985834	0.995086	0.962745	0.992119	0.980458	0.990897	0.973236	0.95724	0.989457	0.998486	0.988994
312	0.976378	0.99082	0.983658	0.975977	0.998976	0.995466	0.985197	0.980449	0.973298	0.989196	0.994382	0.991399	0.985015
313	0.996052	0.995258	0.995	0.972357	0.994438	0.964314	0.960873	0.968303	0.968711	0.980097	0.991468	0.998934	0.996397
314	0.953679	0.95964	0.984712	0.97723	0.978276	0.984095	0.975706	0.842955	0.989384	0.997215	0.965631	0.997391	0.988905
315	0.947536	0.989825	0.999415	0.979699	0.958145	0.995944	0.982134	0.957008	0.992347	0.995334	0.947909	0.995759	0.988411
316	0.988305	0.997617	0.883426	0.981614	0.994811	0.985494	0.976359	0.949791	0.990623	0.972212	0.988069	0.984063	0.999401
317	0.996371	0.993707	0.95756	0.98218	0.992876	0.967463	0.970903	0.998202	0.995194	0.970357	0.997757	0.947286	0.987942
318	0.991848	0.971649	0.971473	0.994456	0.95814	0.958639	0.935995	0.985098	0.8664	0.942239	0.981274	0.998907	0.984792
319	0.999095	0.988876	0.997285	0.977498	0.91004	0.992996	0.992855	0.987404	0.991414	0.933163	0.993854	0.987984	0.977059
320	0.992392	0.983094	0.961638	0.986259	0.923916	0.952175	0.994376	0.963187	0.958931	0.971613	0.936531	0.986642	0.997132
321	0.986453	0.969117	0.995531	0.990823	0.98236	0.984047	0.973148	0.992988	0.97095	0.97694	0.965895	0.96872	0.999395
322	0.999102	0.940996	0.984855	0.973813	0.889811	0.989217	0.99421	0.961662	0.847013	0.9934	0.970009	0.985316	0.991142
323	0.998029	0.998209	0.99194	0.975045	0.922227	0.990799	0.995176	0.964273	0.902632	0.971148	0.99143	0.994235	0.998653
324	0.959856	0.958781	0.978312	0.99286	0.963225	0.991318	0.966341	0.986882	0.974448	0.998599	0.987859	0.995598	0.999819
325	0.999371	0.989648	0.929272	0.958414	0.943792	0.994759	0.96611	0.995008	0.989426	0.991157	0.967351	0.980044	0.997503
326	0.964785	0.966126	0.999774	0.99115	0.998399	0.99189	0.991816	0.952808	0.916504	0.991646	0.964861	0.995739	0.990514
327	0.976427	0.994915	0.998762	0.957978	0.998977	0.963606	0.990209	0.968758	0.98892	0.989381	0.952526	0.989792	0.999259
328	0.983484	0.991181	0.989491	0.911121	0.934626	0.999514	0.901587	0.946749	0.965987	0.995085	0.980202	0.973809	0.999133
329	0.986453	0.999283	0.938608	0.98371	0.93097	0.999412	0.93385	0.923951	0.99661	0.983648	0.973397	0.999379	0.980567
330	0.986113	0.946884	0.991891	0.975688	0.971931	0.981739	0.917199	0.955938	0.961483	0.983825	0.981457	0.98963	0.9974
331	0.941851	0.991532	0.999	0.98237	0.938267	0.979561	0.97399	0.984882	0.955651	0.976709	0.999526	0.996595	0.993802
332	0.97754	0.996761	0.964678	0.952924	0.951864	0.994919	0.957454	0.995774	0.886928	0.993855	0.97881	0.971308	0.996306
333	0.979357	0.986488	0.995699	0.94223	0.99773	0.998346	0.995171	0.966253	0.986649	0.970984	0.995808	0.928508	0.999245
334	0.986973	0.988381	0.974927	0.998105	0.975779	0.956497	0.995753	0.955465	0.990607	0.994607	0.998297	0.963721	0.997578
335	0.975009	0.989736	0.995519	0.998736	0.984822	0.996903	0.983753	0.888181	0.955298	0.975556	0.969177	0.998074	0.987097
336	0.950812	0.893121	0.963831	0.934771	0.981322	0.998572	0.9419	0.999613	0.814912	0.986276	0.975208	0.9824	0.999327
337	0.969672	0.976735	0.97509	0.998799	0.976351	0.979325	0.983789	0.999574	0.988891	0.975548	0.981666	0.999308	0.999013
338	0.954623	0.99971	0.973548	0.898558	0.95482	0.926917	0.995822	0.871749	0.986523	0.984093	0.992209	0.990527	0.997067
339	0.99566	0.969506	0.991565	0.997272	0.958108	0.968431	0.981037	0.889541	0.964842	0.996392	0.986928	0.989528	0.987855
340	0.936909	0.971497	0.991756	0.933165	0.939445	0.973191	0.974494	0.970831	0.99963	0.999512	0.992643	0.978136	0.999327
341	0.990578	0.98908	0.945867	0.991872	0.957619	0.994033	0.975497	0.946319	0.975761	0.965755	0.987022	0.977768	0.990308
342	0.933296	0.985679	0.981647	0.944089	0.987997	0.993714	0.989697	0.996268	0.95843	0.982108	0.996134	0.984929	0.993649
343	0.933082	0.987275	0.936164	0.995219	0.850995	0.994473	0.972105	0.985705	0.925868	0.986247	0.996919	0.900755	0.99963
344	0.998808	0.999113	0.961291	0.94099	0.969894	0.987391	0.940273	0.970928	0.981492	0.968023	0.973666	0.995049	0.995051
345	0.982738	0.99104	0.99409	0.971305	0.990822	0.991869	0.990234	0.993051	0.973178	0.969425	0.988745	0.998858	0.990965
346	0.977642	0.947355	0.981774	0.987994	0.970747	0.98484	0.997119	0.994456	0.704158	0.964344	0.978664	0.990555	0.991804
347	0.969903	0.99692	0.982133	0.976061	0.932032	0.927605	0.925503	0.981592	0.915033	0.977257	0.966503	0.990638	0.990254
348	0.975781	0.982402	0.975358	0.962774	0.997096	0.997524	0.998417	0.991521	0.998816	0.93593	0.993887	0.995471	0.997614
349	0.960689	0.997502	0.989128	0.979058	0.888779	0.999576	0.979713	0.988568	0.934943	0.972736	0.966645	0.989944	0.99704
350	0.914446	0.99413	0.997865	0.944679	0.967199	0.988371	0.963041	0.943757	0.98381	0.990584	0.977348	0.987453	0.992798
351	0.98698	0.991563	0.940517	0.87847	0.892983	0.997595	0.976438	0.945735	0.939591	0.920391	0.997709	0.996303	0.995457
352	0.981073	0.989861	0.960267	0.975656	0.988618	0.983337	0.997086	0.939521	0.963004	0.984349	0.9758	0.97382	0.997394
353	0.984516	0.988358	0.977649	0.962936	0.999399	0.960006	0.986209	0.979076	0.958715	0.961678	0.989134	0.994125	0.995452
354	0.977905	0.984944	0.995931	0.987554	0.986085	0.992457	0.975353	0.991074	0.952725	0.956491	0.983948	0.997877	0.995874
355	0.998765	0.991489	0.987277	0.947162	0.979964	0.986834	0.956323	0.987539	0.95781	0.990113	0.975598	0.998047	0.993135
356	0.967784	0.952782	0.959115	0.927559	0.998252	0.943649	0.963529	0.982027	0.97351	0.991614	0.958937	0.972601	0.990001
357	0.957734	0.994147	0.992953	0.992166	0.994862	0.992503	0.942055	0.981914	0.974877	0.989425	0.992213	0.999706	0.998647
358	0.934424	0.962023	0.982803	0.881539	0.995074	0.975761	0.977496	0.951852	0.88968	0.994997	0.986669	0.993772	0.995999
359	0.955538	0.995186	0.984862	0.952498	0.935538	0.99206	0.991715	0.995571	0.947901	0.993417	0.982034	0.992494	0.991345
360	0.987092	0.983355	0.998908	0.982481	0.890926	0.934601	0.982637	0.976724	0.972725	0.9822	0.962943	0.983943	0.999819
361	0.941197	0.957654	0.978298	0.971358	0.843087	0.97797	0.90447	0.996248	0.949269	0.995921	0.989289	0.989447	0.994536
362	0.993392	0.992616	0.997047	0.940869	0.977072	0.991285	0.995183	0.930086	0.978089	0.960252	0.998545	0.987289	0.998858
363	0.979522	0.988851	0.974683	0.994151	0.973253	0.945504	0.999616	0.998183	0.977325	0.997454	0.967361	0.982067	0.990391
364	0.995617	0.988383	0.986743	0.991763	0.833346	0.996967	0.947262	0.985778	0.978124	0.999396	0.992571	0.99707	0.973231
365	0.992912	0.973737	0.971572	0.9911	0.995652	0.994777	0.990524	0.999507	0.968143	0.987863	0.995531	0.985078	0.991586
366	0.975879	0.975388	0.983828	0.974217	0.866536	0.980637	0.967536	0.994791	0.988974	0.948816	0.966927	0.995683	0.991089
367	0.947547	0.990776	0.991129	0.970017	0.919633	0.981882	0.985766	0.957683	0.895288	0.96959	0.977557	0.975798	0.997433
368	0.863803	0.990967	0.980254	0.983296	0.951588	0.944253	0.996858	0.974315	0.93516	0.947136	0.996341	0.983691	0.99778
369	0.984391	0.993793	0.998823	0.989742	0.974103	0.994354	0.984311	0.9788	0.975369	0.974809	0.994542	0.977533	0.998195
370	0.993539	0.961658	0.986736	0.923724	0.962672	0.985556	0.985073	0.976176	0.873553	0.930844	0.942258	0.998032	0.997664
371	0.986452	0.976605	0.970666	0.932492	0.991349	0.967326	0.989824	0.988006	0.749087	0.996567	0.998043	0.989652	0.999247
372	0.987768	0.992897	0.962382	0.959354	0.961112	0.993255	0.982177	0.972704	0.987447	0.994816	0.994337	0.982188	0.99879
373	0.988221	0.933694	0.98412	0.989888	0.990308	0.989703	0.95937	0.983013	0.977628	0.97212	0.991157	0.953632	0.997824
374	0.975856	0.994877	0.978034	0.995077	0.965478	0.997059	0.998767	0.98814	0.95971	0.940691	0.967319	0.983452	0.992753
375	0.919875	0.997271	0.954792	0.988581	0.959683	0.92431	0.970376	0.972613	0.963225	0.998176	0.999112	0.957762	0.993619
376	0.990385	0.980067	0.941885	0.994518	0.971073	0.997264	0.984241	0.951055	0.920449	0.991052	0.98362	0.98517	0.999322
377	0.95371	0.997995	0.949591	0.942394	0.966308	0.99665	0.976051	0.947382	0.887599	0.993721	0.981921	0.952354	0.999486
378	0.997433	0.978562	0.982461	0.984881	0.962912	0.951655	0.981472	0.960593	0.882666	0.989016	0.995403	0.978567	0.987047
379	0.934105	0.957318	0.9605	0.985623	0.955823	0.998566	0.920521	0.98108	0.999564	0.998093	0.991619	0.995681	0.999465
380	0.996497	0.988437	0.998932	0.968517	0.997753	0.988026	0.955283	0.988903	0.984304	0.969534	0.994742	0.997796	0.995346
381	0.97523	0.988614	0.990577	0.992078	0.985611	0.998629	0.981786	0.975153	0.999155	0.953468	0.990875	0.973498	0.998262
382	0.994692	0.991511	0.996168	0.998823	0.987643	0.950611	0.975054	0.970556	0.831414	0.989655	0.977936	0.999719	0.992251
383	0.956644	0.991331	0.990795	0.991838	0.982852	0.990169	0.95859	0.96566	0.98487	0.999073	0.957914	0.983232	0.996213
384	0.998944	0.999223	0.991399	0.987433	0.984473	0.88968	0.989017	0.967178	0.889206	0.993387	0.976784	0.996938	0.986676
385	0.987582	0.993334	0.976037	0.97789	0.968424	0.976271	0.898505	0.959856	0.994421	0.996475	0.998685	0.995418	0.997786
386	0.945766	0.991618	0.946031	0.992489	0.99726	0.994076	0.997314	0.921751	0.964712	0.939519	0.991029	0.999156	0.998188
387	0.968639	0.996284	0.989071	0.962591	0.997389	0.998408	0.996699	0.975155	0.998729	0.989575	0.984861	0.999916	0.990403
388	0.998231	0.98582	0.996373	0.98534	0.984232	0.991368	0.994168	0.978796	0.991367	0.986229	0.993674	0.990265	0.99781
389	0.993474	0.999777	0.983116	0.959498	0.996168	0.986223	0.969282	0.957825	0.945199	0.990344	0.936862	0.995705	0.988437
390	0.945398	0.978653	0.956961	0.971165	0.960754	0.996362	0.93739	0.994153	0.83971	0.923929	0.970225	0.998615	0.995514
391	0.994826	0.997971	0.947619	0.998345	0.984789	0.971809	0.981792	0.965426	0.999229	0.997652	0.966625	0.993302	0.998081
392	0.868674	0.844297	0.997781	0.99542	0.994096	0.959952	0.951033	0.995417	0.999136	0.995183	0.989211	0.963684	0.996854
393	0.994635	0.975153	0.997716	0.967684	0.985197	0.959657	0.989591	0.965269	0.95206	0.991704	0.992584	0.988861	0.981363
394	0.990981	0.959688	0.968988	0.985279	0.955199	0.991165	0.98608	0.97183	0.965036	0.987207	0.982739	0.9853	0.991637
395	0.998177	0.971416	0.962441	0.955173	0.975192	0.988188	0.996892	0.980896	0.985486	0.995741	0.999724	0.996123	0.999828
396	0.980873	0.990623	0.974197	0.972729	0.992984	0.963932	0.905682	0.991724	0.990889	0.997142	0.982319	0.978168	0.995805
397	0.95748	0.99517	0.999504	0.954915	0.839081	0.967267	0.954794	0.860666	0.997523	0.989227	0.992354	0.969715	0.998726
398	0.99443	0.995344	0.998314	0.926807	0.982368	0.996367	0.987484	0.990906	0.998427	0.992769	0.994088	0.993346	0.993846
399	0.965183	0.998135	0.963924	0.957395	0.934815	0.995293	0.97363	0.985602	0.933262	0.939428	0.993765	0.996283	0.990976
400	0.941996	0.979978	0.993067	0.982181	0.977724	0.998991	0.923401	0.978524	0.957064	0.968671	0.960535	0.999543	0.995506
401	0.955593	0.996466	0.995272	0.9879	0.861922	0.962829	0.997294	0.932619	0.990828	0.99172	0.981287	0.984568	0.972493
402	0.998847	0.959262	0.980193	0.982452	0.957644	0.985318	0.901303	0.97949	0.93027	0.989185	0.960509	0.986976	0.998172
403	0.989686	0.995214	0.956996	0.954631	0.971183	0.972173	0.96344	0.990427	0.985038	0.991902	0.983169	0.984094	0.996067
404	0.981771	0.978033	0.904558	0.880852	0.88489	0.987556	0.995931	0.968357	0.984856	0.999791	0.988947	0.993114	0.993737
405	0.878151	0.986709	0.93609	0.997295	0.973642	0.97189	0.985007	0.915925	0.948365	0.974381	0.975708	0.996664	0.966462
406	0.945746	0.999313	0.992838	0.990987	0.983731	0.997679	0.888874	0.96815	0.997403	0.972705	0.998199	0.986432	0.994376
407	0.995291	0.979965	0.997974	0.942922	0.886302	0.973314	0.991483	0.958122	0.933316	0.988132	0.961634	0.988083	0.996916
408	0.974043	0.963754	0.964338	0.789479	0.864791	0.996204	0.997131	0.96501	0.977049	0.934618	0.953739	0.997912	0.998677
409	0.998843	0.973074	0.973368	0.988772	0.998835	0.980591	0.999165	0.997105	0.988492	0.955036	0.96523	0.969447	0.994586
410	0.987518	0.982654	0.974165	0.938686	0.954722	0.999946	0.98545	0.969498	0.964325	0.988527	0.995794	0.993123	0.996951
411	0.943569	0.993751	0.998575	0.989534	0.992887	0.992261	0.979423	0.986138	0.965404	0.950874	0.997459	0.992095	0.997079
412	0.990618	0.989283	0.998243	0.975883	0.968771	0.991896	0.996112	0.940972	0.968415	0.957176	0.975791	0.987254	0.991488
413	0.995936	0.928582	0.991796	0.917958	0.965465	0.998688	0.923999	0.950234	0.853243	0.982366	0.991864	0.993731	0.970326
414	0.993657	0.999634	0.971797	0.981942	0.995657	0.991823	0.977946	0.966433	0.986787	0.993133	0.989292	0.994563	0.99484
415	0.995973	0.992312	0.977636	0.980427	0.996962	0.98842	0.956578	0.971202	0.827395	0.981091	0.995204	0.941561	0.986608
416	0.951185	0.983166	0.969679	0.989035	0.991985	0.992237	0.982826	0.992167	0.934281	0.998879	0.980775	0.998482	0.998566
417	0.994121	0.983426	0.991355	0.943231	0.979313	0.996109	0.925044	0.992917	0.999734	0.979986	0.992484	0.987742	0.998748
418	0.955271	0.987059	0.922591	0.874978	0.854146	0.985743	0.973004	0.978042	0.98273	0.966425	0.958157	0.99121	0.996866
419	0.934959	0.963383	0.929988	0.963474	0.928618	0.986418	0.997356	0.988491	0.948711	0.996466	0.988808	0.985981	0.991
420	0.98193	0.997262	0.979417	0.977483	0.839195	0.992156	0.982423	0.985619	0.989743	0.999296	0.989716	0.984862	0.98996
421	0.984607	0.987641	0.991507	0.984323	0.948637	0.935382	0.9337	0.985056	0.942107	0.997759	0.99581	0.993961	0.986876
422	0.983509	0.954993	0.972376	0.990534	0.994984	0.983235	0.988418	0.997502	0.994639	0.994609	0.981616	0.985673	0.990187
423	0.966306	0.978754	0.990073	0.990047	0.983388	0.930559	0.973386	0.983918	0.874495	0.982707	0.990399	0.976144	0.999193
424	0.975935	0.993424	0.986912	0.983186	0.954849	0.999315	0.982562	0.976178	0.950955	0.996056	0.968233	0.97945	0.993281
425	0.984508	0.995835	0.988981	0.973452	0.994398	0.897109	0.953517	0.959574	0.868031	0.96716	0.977966	0.987963	0.99653
426	0.999138	0.963731	0.99145	0.962689	0.918861	0.941296	0.979253	0.977722	0.999702	0.979028	0.966463	0.990378	0.993588
427	0.958555	0.997154	0.976181	0.97525	0.978665	0.98871	0.987448	0.995768	0.934031	0.986256	0.991521	0.991972	0.998717
428	0.987712	0.909434	0.958433	0.986927	0.927189	0.993938	0.993595	0.978888	0.987508	0.97089	0.967279	0.989523	0.973793
429	0.984125	0.983737	0.989826	0.980272	0.996368	0.989881	0.888746	0.974292	0.948174	0.986433	0.993318	0.988323	0.997534
430	0.996585	0.994825	0.980447	0.926813	0.974019	0.998384	0.998263	0.977926	0.936823	0.985333	0.979253	0.99718	0.99438
431	0.990204	0.979347	0.989094	0.968737	0.971702	0.997408	0.984977	0.998754	0.946307	0.940774	0.970518	0.993033	0.996591
432	0.989656	0.9882	0.985874	0.993844	0.989567	0.982895	0.998212	0.98668	0.934546	0.98853	0.991443	0.994803	0.997739
433	0.991999	0.998566	0.969077	0.997479	0.989425	0.989798	0.990642	0.952814	0.902034	0.954183	0.99865	0.996313	0.989854
434	0.994411	0.963324	0.973758	0.993623	0.981337	0.974021	0.951281	0.977252	0.951453	0.965272	0.984836	0.96032	0.998752
435	0.960473	0.940006	0.984557	0.946414	0.912698	0.985169	0.935257	0.966664	0.954505	0.97572	0.975477	0.993389	0.99859
436	0.963084	0.996789	0.972588	0.939528	0.894202	0.99122	0.955158	0.986928	0.968976	0.987646	0.938185	0.986208	0.996254
437	0.989122	0.97819	0.992743	0.942139	0.992281	0.997066	0.952429	0.991659	0.966977	0.998487	0.990378	0.9949	0.999551
438	0.999888	0.97498	0.983007	0.987933	0.933786	0.995622	0.987985	0.997721	0.956524	0.97266	0.97754	0.974097	0.992057
439	0.956675	0.993411	0.961181	0.998427	0.945693	0.996968	0.998876	0.937691	0.959614	0.939619	0.993163	0.971876	0.998036
440	0.970313	0.968434	0.968602	0.997995	0.991698	0.993161	0.997538	0.999173	0.99472	0.972006	0.994027	0.997454	0.990088
441	0.93506	0.984563	0.999721	0.910276	0.977955	0.993836	0.961128	0.884782	0.963274	0.973129	0.984051	0.991847	0.997977
442	0.938048	0.998646	0.996381	0.967971	0.985504	0.966114	0.933743	0.973288	0.96002	0.979169	0.976609	0.992258	0.995419
443	0.96491	0.973911	0.970272	0.994343	0.989484	0.996271	0.962034	0.996253	0.879637	0.981277	0.997867	0.99178	0.995461
444	0.971522	0.945542	0.976361	0.966582	0.976761	0.99645	0.989253	0.907999	0.957551	0.968706	0.980866	0.991087	0.975844
445	0.994076	0.996142	0.968283	0.945151	0.957925	0.984737	0.985087	0.98845	0.974686	0.994112	0.992559	0.994061	0.996252
446	0.992283	0.988863	0.986992	0.995405	0.997939	0.980428	0.954477	0.959489	0.964484	0.970103	0.995978	0.99893	0.999293
447	0.970878	0.998177	0.962072	0.941743	0.975088	0.98583	0.999099	0.859101	0.975833	0.942948	0.977993	0.997441	0.984738
448	0.995859	0.999175	0.974348	0.903683	0.992783	0.999213	0.95449	0.941227	0.926759	0.941218	0.990368	0.993477	0.989951
449	0.925448	0.947739	0.995509	0.98744	0.941422	0.995692	0.966528	0.987566	0.97936	0.988394	0.990993	0.993888	0.994389
450	0.9861	0.992814	0.971761	0.996488	0.968171	0.993486	0.922687	0.962409	0.925678	0.989747	0.986254	0.983412	0.997849
451	0.977444	0.971924	0.986482	0.986072	0.952765	0.949345	0.990512	0.998785	0.973908	0.975673	0.995203	0.987111	0.990608
452	0.993055	0.992019	0.981673	0.994648	0.970569	0.989857	0.969059	0.966185	0.997485	0.940698	0.997376	0.992845	0.998361
453	0.853106	0.942475	0.99698	0.937712	0.983823	0.996201	0.994729	0.974004	0.921946	0.999417	0.991625	0.994222	0.993771
454	0.983699	0.888962	0.979272	0.997653	0.984585	0.998363	0.960639	0.980001	0.904446	0.979746	0.913735	0.997626	0.997518
455	0.997053	0.986322	0.993876	0.943467	0.985408	0.987596	0.976496	0.997866	0.935187	0.989726	0.994473	0.999486	0.999615
456	0.966102	0.997174	0.928715	0.997346	0.950062	0.962451	0.97465	0.995772	0.864896	0.982677	0.968259	0.986604	0.992469
457	0.96617	0.998654	0.983975	0.916092	0.949122	0.97843	0.931957	0.995153	0.87731	0.995706	0.979262	0.997664	0.998892
458	0.970114	0.992275	0.976778	0.997839	0.980595	0.987312	0.959248	0.959639	0.956349	0.913146	0.986075	0.984505	0.994571
459	0.993293	0.997688	0.964866	0.998657	0.904309	0.993241	0.954096	0.882835	0.935488	0.991992	0.985813	0.99876	0.993153
460	0.909498	0.991698	0.999365	0.985704	0.999327	0.98302	0.994738	0.96127	0.999065	0.882516	0.985815	0.993779	0.999866
461	0.965186	0.987906	0.963658	0.929162	0.990411	0.966593	0.993194	0.99529	0.949057	0.994816	0.998028	0.987698	0.991786
462	0.947736	0.988803	0.993093	0.986515	0.998162	0.99919	0.970364	0.999397	0.9774	0.95927	0.980177	0.996646	0.990601
463	0.997005	0.992004	0.960467	0.951515	0.894191	0.973106	0.981444	0.909825	0.989729	0.995582	0.986467	0.999591	0.997105
464	0.97845	0.986668	0.971224	0.955703	0.98952	0.957521	0.94918	0.98997	0.980162	0.959455	0.985787	0.999487	0.978251
465	0.974536	0.985866	0.999177	0.977422	0.994288	0.997266	0.9937	0.99695	0.992497	0.948735	0.98002	0.968354	0.997965
466	0.879718	0.991421	0.976252	0.983996	0.936012	0.997777	0.97224	0.981429	0.971385	0.978139	0.988074	0.989651	0.995425
467	0.975427	0.983154	0.970995	0.88492	0.946866	0.967391	0.993478	0.958144	0.863761	0.993771	0.986617	0.996785	0.994232
468	0.970029	0.971789	0.961924	0.962882	0.987415	0.973369	0.994444	0.979607	0.871298	0.983506	0.983123	0.997769	0.996527
469	0.953815	0.978625	0.997898	0.983452	0.976431	0.977308	0.953317	0.99025	0.889619	0.985475	0.976925	0.998034	0.994105
470	0.960854	0.995612	0.994255	0.985728	0.967719	0.997159	0.95569	0.942833	0.955573	0.993442	0.980965	0.999551	0.999083
471	0.990122	0.991721	0.970632	0.949459	0.963983	0.968363	0.949328	0.871503	0.982696	0.981427	0.993099	0.987034	0.997841
472	0.961651	0.992985	0.985858	0.978913	0.900737	0.994274	0.965666	0.986308	0.906898	0.990424	0.992083	0.983617	0.999601
473	0.982444	0.991067	0.98249	0.953691	0.989138	0.997987	0.903721	0.978328	0.998697	0.976432	0.985631	0.988027	0.997234
474	0.987246	0.987015	0.976834	0.992154	0.976133	0.958517	0.944767	0.976162	0.986468	0.98349	0.990577	0.998207	0.991643
475	0.888087	0.975577	0.924549	0.955315	0.94017	0.982722	0.982938	0.99862	0.981636	0.979621	0.996591	0.992318	0.999004
476	0.991002	0.960746	0.981642	0.948824	0.998574	0.891874	0.993624	0.996256	0.962185	0.975239	0.993394	0.961317	0.999301
477	0.999807	0.957838	0.996331	0.911456	0.803895	0.994646	0.974444	0.991613	0.880813	0.983349	0.960664	0.99005	0.995093
478	0.994474	0.997809	0.895786	0.982584	0.957772	0.966258	0.944218	0.973413	0.982116	0.979678	0.998508	0.984503	0.996389
479	0.907907	0.97942	0.98466	0.954965	0.975299	0.969317	0.992121	0.982783	0.958742	0.987479	0.964307	0.988418	0.991349
480	0.98157	0.992807	0.911245	0.853029	0.992359	0.999597	0.996837	0.961569	0.993769	0.982711	0.997747	0.975926	0.998044
481	0.995373	0.99142	0.979667	0.99621	0.926023	0.964753	0.98895	0.950049	0.88273	0.946877	0.998731	0.997248	0.997455
482	0.980484	0.976458	0.959344	0.99548	0.987577	0.998222	0.990612	0.993166	0.991043	0.99362	0.973789	0.997938	0.997904
483	0.973883	0.98295	0.987045	0.944783	0.971455	0.98785	0.957711	0.995215	0.997467	0.968815	0.995773	0.993316	0.999293
484	0.975255	0.97441	0.999607	0.995755	0.995012	0.999526	0.983883	0.824797	0.999059	0.982405	0.99548	0.998543	0.995722
485	0.907899	0.974296	0.990363	0.995363	0.995615	0.921474	0.970722	0.956695	0.998597	0.940089	0.978514	0.982111	0.999235
486	0.990001	0.99521	0.999639	0.853571	0.998187	0.977144	0.894336	0.989063	0.952574	0.985616	0.985753	0.997608	0.98972
487	0.994217	0.948395	0.988586	0.961977	0.89329	0.991097	0.915905	0.957471	0.92854	0.99532	0.993781	0.987309	0.980956
488	0.929338	0.9972	0.998598	0.983862	0.810299	0.996708	0.987477	0.984186	0.989506	0.949518	0.96514	0.986341	0.998979
489	0.993718	0.994639	0.999654	0.968962	0.987403	0.993432	0.993339	0.989239	0.955078	0.997797	0.996661	0.996287	0.99756
490	0.979546	0.989148	0.940771	0.949034	0.989118	0.986508	0.967356	0.919352	0.958129	0.996866	0.989521	0.995959	0.999738
491	0.96392	0.962144	0.987525	0.976574	0.994922	0.994705	0.988658	0.938355	0.947698	0.967951	0.955092	0.983481	0.995795
492	0.989663	0.997563	0.94452	0.933937	0.988544	0.962512	0.9738	0.98829	0.994764	0.947939	0.955586	0.989604	0.99956
493	0.97359	0.948291	0.993646	0.990057	0.761577	0.998193	0.974599	0.933526	0.988182	0.976599	0.997541	0.954208	0.979999
494	0.969496	0.978825	0.972923	0.976588	0.957967	0.992062	0.994851	0.996487	0.818646	0.99427	0.975115	0.959068	0.99962
495	0.991231	0.957961	0.959058	0.959143	0.978648	0.992505	0.983435	0.811479	0.995854	0.984129	0.978195	0.978386	0.998918
496	0.990521	0.990942	0.998755	0.970863	0.992441	0.997579	0.989775	0.974496	0.906955	0.984773	0.968722	0.996021	0.99387
497	0.99505	0.995688	0.959786	0.911701	0.942528	0.996089	0.970453	0.947206	0.961726	0.995699	0.990025	0.991986	0.999733
498	0.989359	0.999079	0.993956	0.972582	0.976704	0.983728	0.991259	0.948653	0.879116	0.997028	0.995557	0.992687	0.998161
499	0.988973	0.99609	0.996054	0.999043	0.894918	0.977919	0.953411	0.997269	0.936513	0.99087	0.980482	0.99036	0.992617
500	0.990259	0.973119	0.952966	0.95547	0.996829	0.986252	0.995656	0.984023	0.959147	0.96104	0.987013	0.999096	0.996954
501	0.962972	0.95746	0.991421	0.979528	0.95774	0.996228	0.981642	0.969983	0.929737	0.934151	0.971369	0.99435	0.993191
502	0.994499	0.968436	0.978129	0.906702	0.921199	0.985023	0.987057	0.995509	0.976107	0.969564	0.996437	0.977083	0.995172
503	0.955771	0.989993	0.989248	0.975594	0.932945	0.992037	0.969319	0.9875	0.948833	0.967145	0.978901	0.97139	0.990208
504	0.92278	0.967473	0.997219	0.9296	0.973563	0.983629	0.992314	0.893677	0.929756	0.98156	0.98531	0.995582	0.994312
505	0.98091	0.969011	0.944437	0.992505	0.949613	0.979839	0.955303	0.912339	0.76967	0.900863	0.994392	0.998419	0.998126
506	0.971465	0.994292	0.941963	0.950364	0.975675	0.981458	0.975257	0.963159	0.976171	0.994622	0.998919	0.99076	0.998273
507	0.99824	0.99261	0.926358	0.962808	0.919488	0.996263	0.931772	0.957796	0.928219	0.97166	0.948991	0.98234	0.998204
508	0.996437	0.986101	0.99618	0.991501	0.974656	0.99938	0.999811	0.942753	0.982021	0.900634	0.988892	0.983315	0.997455
509	0.971651	0.974299	0.985629	0.962343	0.908724	0.991902	0.99715	0.976357	0.965371	0.987787	0.99248	0.992037	0.99609
510	0.993448	0.965426	0.997343	0.980682	0.95861	0.988332	0.866342	0.961218	0.975147	0.99332	0.983762	0.982907	0.996988
511	0.992423	0.996976	0.998117	0.975234	0.947188	0.990941	0.992365	0.978192	0.978624	0.994366	0.9744	0.995282	0.997058
512	0.995017	0.94461	0.989238	0.983351	0.973605	0.962012	0.974526	0.943796	0.967391	0.87982	0.998182	0.988352	0.998612
513	0.920724	0.97621	0.999226	0.986056	0.969029	0.865136	0.993757	0.9853	0.979058	0.929322	0.987861	0.988695	0.99949
514	0.962631	0.998295	0.969709	0.990936	0.948356	0.983085	0.971125	0.932782	0.989447	0.910626	0.950884	0.984282	0.996756
515	0.978342	0.997846	0.978251	0.922942	0.984505	0.993878	0.996815	0.993176	0.976762	0.931274	0.997548	0.975361	0.98161
516	0.976679	0.961746	0.975569	0.993716	0.969988	0.958532	0.965461	0.905141	0.976674	0.983247	0.980527	0.99886	0.999326
517	0.989189	0.989847	0.959313	0.900481	0.924594	0.978053	0.977019	0.933259	0.908663	0.974882	0.997572	0.982311	0.989515
518	0.97547	0.994423	0.962255	0.971987	0.94644	0.985671	0.991431	0.951787	0.982528	0.930215	0.97188	0.96419	0.992714
519	0.969891	0.995209	0.994914	0.957479	0.873719	0.981939	0.994424	0.819065	0.892854	0.95014	0.993341	0.998425	0.996193
520	0.974628	0.974326	0.888232	0.858816	0.971986	0.994473	0.951836	0.994292	0.933824	0.982285	0.995667	0.974118	0.99381
521	0.964189	0.993287	0.973612	0.967752	0.999097	0.977487	0.988207	0.986647	0.889088	0.991559	0.998343	0.924344	0.999504
522	0.876051	0.973072	0.997951	0.98945	0.968688	0.99244	0.99876	0.993728	0.938881	0.993945	0.995534	0.999767	0.991192
523	0.995025	0.994712	0.947514	0.96656	0.955774	0.996741	0.941251	0.958506	0.887497	0.982173	0.98426	0.99937	0.991654
524	0.950436	0.962327	0.990128	0.980494	0.963018	0.987618	0.991602	0.960046	0.981868	0.967789	0.987213	0.961142	0.99888
525	0.970281	0.998315	0.995255	0.965405	0.979134	0.934619	0.998722	0.973569	0.951327	0.984014	0.974628	0.999765	0.99534
526	0.994544	0.973763	0.930708	0.95965	0.939574	0.975589	0.99736	0.993127	0.990167	0.961261	0.997607	0.986401	0.992721
527	0.98949	0.99959	0.950017	0.97231	0.990261	0.993164	0.996142	0.846714	0.985216	0.986469	0.969904	0.991469	0.996459
528	0.923556	0.98836	0.998478	0.974661	0.930597	0.975718	0.982269	0.99445	0.87176	0.999352	0.985511	0.972626	0.99762
529	0.995616	0.939432	0.989335	0.997389	0.971037	0.992548	0.993167	0.964868	0.99653	0.981454	0.999802	0.988167	0.996526
530	0.998437	0.985275	0.976808	0.991928	0.91748	0.980618	0.925992	0.995009	0.943541	0.99093	0.97158	0.998045	0.980672
531	0.967049	0.949266	0.995118	0.983847	0.973459	0.986782	0.999198	0.945848	0.968093	0.956217	0.984926	0.97638	0.995745
532	0.987302	0.978088	0.997471	0.978716	0.992139	0.988284	0.996187	0.958659	0.995023	0.968083	0.998757	0.99891	0.994204
533	0.919431	0.981108	0.960403	0.970422	0.979241	0.985155	0.988641	0.982373	0.916401	0.990268	0.923325	0.975014	0.996341
534	0.909223	0.97463	0.998467	0.995463	0.995747	0.992219	0.977395	0.986192	0.841004	0.979939	0.943955	0.968691	0.998782
535	0.992358	0.970839	0.995853	0.970921	0.969129	0.995971	0.996055	0.965692	0.970571	0.98516	0.968904	0.987204	0.994228
536	0.995068	0.98374	0.962137	0.915078	0.931821	0.937436	0.892486	0.999668	0.958926	0.994139	0.946684	0.990598	0.988515
537	0.949559	0.950075	0.975134	0.993542	0.972619	0.994378	0.973318	0.841255	0.993999	0.962925	0.999169	0.978289	0.998453
538	0.969974	0.976895	0.97347	0.969614	0.900826	0.96028	0.964884	0.988525	0.801534	0.980872	0.995142	0.946872	0.994132
539	0.974919	0.96474	0.975357	0.949661	0.995073	0.982435	0.99698	0.991979	0.913541	0.989252	0.988402	0.999151	0.992761
540	0.949036	0.981503	0.945241	0.971466	0.928281	0.993989	0.99079	0.974488	0.993107	0.975419	0.999102	0.994266	0.995507
541	0.995147	0.951682	0.996638	0.977273	0.933151	0.995913	0.988279	0.963585	0.891754	0.971163	0.989813	0.999652	0.996459
542	0.939493	0.977874	0.983695	0.999541	0.985001	0.992669	0.932528	0.9922	0.980951	0.951467	0.99797	0.972616	0.997673
543	0.993835	0.992759	0.993286	0.994436	0.857258	0.951874	0.999881	0.999693	0.970816	0.919627	0.973563	0.994967	0.985512
544	0.987176	0.982577	0.951656	0.986912	0.993109	0.994167	0.990309	0.94474	0.976655	0.921287	0.991476	0.9815	0.997981
545	0.967844	0.983549	0.976999	0.940993	0.981235	0.989442	0.984349	0.990485	0.981422	0.989518	0.999521	0.995212	0.997798
546	0.99312	0.998176	0.990852	0.935014	0.996762	0.928321	0.993256	0.985254	0.97238	0.99125	0.991949	0.994931	0.998003
547	0.980599	0.996112	0.967361	0.993993	0.990823	0.993334	0.974047	0.98666	0.998677	0.993991	0.993788	0.969406	0.997353
548	0.956575	0.990781	0.977079	0.993885	0.854853	0.98933	0.995142	0.933307	0.997001	0.916477	0.993269	0.967251	0.994649
549	0.996037	0.982801	0.926488	0.995262	0.989083	0.989198	0.935789	0.949541	0.989628	0.983283	0.993973	0.99275	0.99904
550	0.998567	0.984508	0.988417	0.989702	0.987332	0.971188	0.979331	0.990463	0.963583	0.981439	0.990032	0.984119	0.985099
551	0.950963	0.997163	0.973603	0.941107	0.98421	0.996727	0.989643	0.886984	0.982438	0.995228	0.991303	0.984869	0.982232
552	0.98645	0.987318	0.964046	0.979982	0.926014	0.999027	0.998427	0.915957	0.982799	0.985863	0.99714	0.991257	0.996497
553	0.975959	0.931877	0.997812	0.929116	0.993513	0.9994	0.988233	0.988175	0.984135	0.989681	0.975079	0.993656	0.986105
554	0.969036	0.99849	0.984516	0.883831	0.993858	0.983872	0.976645	0.994906	0.975117	0.997803	0.997219	0.985412	0.994646
555	0.98016	0.912093	0.998988	0.951403	0.930799	0.955027	0.97706	0.940517	0.99555	0.910933	0.999668	0.99042	0.987903
556	0.979639	0.983461	0.981005	0.992793	0.971622	0.964713	0.972466	0.998773	0.99054	0.977541	0.967889	0.99728	0.996836
557	0.997472	0.970765	0.965111	0.986534	0.954627	0.977326	0.995357	0.986571	0.958024	0.949231	0.982071	0.994475	0.989871
558	0.988511	0.995491	0.998805	0.995907	0.936254	0.916232	0.991631	0.970534	0.995108	0.935849	0.960359	0.999659	0.972435
559	0.975149	0.991369	0.947976	0.900293	0.97223	0.992801	0.960514	0.982061	0.94191	0.986208	0.99724	0.998154	0.986843
560	0.964606	0.991668	0.973131	0.989311	0.932581	0.995669	0.997102	0.86058	0.996494	0.985725	0.998889	0.993603	0.998372
561	0.949128	0.966564	0.999483	0.982441	0.947278	0.959211	0.993371	0.999035	0.971431	0.90917	0.987901	0.979381	0.995959
562	0.989073	0.985845	0.999684	0.985287	0.920522	0.990134	0.903518	0.998484	0.902024	0.986614	0.989966	0.965699	0.998677
563	0.929996	0.979662	0.999465	0.951979	0.918338	0.952411	0.96411	0.993711	0.984395	0.985428	0.996678	0.998733	0.968194
564	0.987467	0.986012	0.98047	0.961182	0.90066	0.982157	0.991007	0.929829	0.981301	0.979013	0.998057	0.999255	0.976406
565	0.979609	0.969716	0.999508	0.923633	0.955381	0.978558	0.95935	0.994202	0.996538	0.9887	0.998366	0.997577	0.99872
566	0.954741	0.979676	0.984098	0.979316	0.982905	0.973159	0.997046	0.949383	0.936164	0.993407	0.991052	0.972297	0.99925
567	0.98995	0.993756	0.925391	0.977195	0.954708	0.967997	0.977405	0.970574	0.991381	0.957054	0.976424	0.985118	0.997444
568	0.998637	0.961752	0.995292	0.975256	0.81226	0.990228	0.997902	0.989398	0.958172	0.907249	0.96987	0.996627	0.999242
569	0.963469	0.994607	0.951146	0.969607	0.964872	0.99352	0.987006	0.986828	0.960519	0.996421	0.979601	0.998343	0.990201
570	0.965968	0.960224	0.991128	0.991736	0.993307	0.992987	0.999913	0.898268	0.993203	0.959612	0.976998	0.994085	0.981126
571	0.992482	0.986627	0.937272	0.943527	0.984783	0.971488	0.948219	0.964327	0.991343	0.943813	0.999193	0.993889	0.999548
572	0.984668	0.981968	0.984967	0.997504	0.986737	0.963856	0.989047	0.994479	0.789293	0.985919	0.984522	0.972995	0.995914
573	0.97605	0.978749	0.984111	0.973857	0.977061	0.979704	0.997523	0.985087	0.993704	0.993329	0.975028	0.984419	0.990376
574	0.98096	0.985531	0.983281	0.975788	0.90973	0.966467	0.970165	0.995706	0.988405	0.990121	0.961227	0.990435	0.996808
575	0.99288	0.998466	0.959827	0.98533	0.946742	0.997216	0.997674	0.94463	0.99194	0.977328	0.998172	0.989938	0.992398
576	0.935888	0.95185	0.987917	0.956845	0.987339	0.999051	0.994372	0.994989	0.978665	0.993995	0.986236	0.997847	0.996051
577	0.917463	0.961357	0.983267	0.943564	0.999808	0.990373	0.976124	0.996772	0.942094	0.99462	0.979455	0.983118	0.98994
578	0.935402	0.989367	0.991609	0.956309	0.985959	0.992214	0.97468	0.980546	0.917488	0.973806	0.969546	0.997519	0.999051
579	0.939187	0.984423	0.981887	0.978763	0.973392	0.971378	0.997896	0.990976	0.990577	0.968777	0.987871	0.986431	0.994206
580	0.927038	0.997151	0.986774	0.984318	0.891728	0.937199	0.8979	0.996977	0.84917	0.952442	0.978676	0.996945	0.995826
581	0.925529	0.99497	0.996425	0.996624	0.963236	0.983788	0.966097	0.962407	0.930043	0.990512	0.967125	0.986365	0.998952
582	0.999711	0.986984	0.996847	0.98927	0.96799	0.987559	0.96989	0.985183	0.964718	0.989339	0.978166	0.991855	0.992812
583	0.977608	0.97835	0.970084	0.974811	0.992038	0.997763	0.98169	0.996114	0.970396	0.987017	0.990356	0.96024	0.999845
584	0.983156	0.996788	0.972784	0.997646	0.996166	0.993858	0.99822	0.988046	0.953762	0.989099	0.991536	0.999459	0.994543
585	0.985103	0.997803	0.977533	0.985378	0.84044	0.993893	0.99098	0.999334	0.942535	0.967924	0.98352	0.962473	0.998607
586	0.975482	0.999014	0.86944	0.958545	0.970734	0.993918	0.998782	0.9781	0.983902	0.991903	0.994702	0.997255	0.975639
587	0.984861	0.954789	0.988906	0.982121	0.993814	0.997066	0.965632	0.993647	0.987766	0.969388	0.930188	0.996973	0.990842
588	0.998339	0.996897	0.944075	0.979075	0.97832	0.995733	0.973557	0.981334	0.910852	0.994321	0.974616	0.996058	0.997594
589	0.934367	0.924212	0.997982	0.987763	0.996287	0.987467	0.954961	0.996309	0.989066	0.924996	0.985973	0.999056	0.99676
590	0.972906	0.950034	0.998446	0.986767	0.996036	0.877347	0.882184	0.99295	0.948838	0.995326	0.999768	0.994813	0.992981
591	0.991871	0.989915	0.966629	0.991851	0.957635	0.990468	0.993977	0.828182	0.907315	0.884757	0.99589	0.995749	0.995377
592	0.996011	0.999658	0.992317	0.958511	0.986431	0.998595	0.975751	0.973385	0.984619	0.983945	0.986996	0.973929	0.999649
593	0.955777	0.994505	0.989892	0.927471	0.994689	0.990663	0.998465	0.983717	0.936763	0.986919	0.975873	0.960747	0.988282
594	0.929199	0.94337	0.995478	0.948128	0.929194	0.993218	0.935558	0.961076	0.971438	0.970542	0.937264	0.987467	0.996151
595	0.920974	0.992906	0.990877	0.990677	0.974455	0.997912	0.965033	0.967586	0.988989	0.980556	0.998191	0.988627	0.979144
596	0.95833	0.940395	0.996415	0.988174	0.987608	0.995446	0.975256	0.99234	0.975809	0.983111	0.996508	0.971755	0.998992
597	0.981074	0.999432	0.989004	0.994852	0.958125	0.956785	0.965055	0.962439	0.9412	0.969644	0.997245	0.999898	0.992957
598	0.973252	0.994246	0.975737	0.929336	0.979636	0.971862	0.974102	0.959771	0.885108	0.95755	0.979469	0.995747	0.995473
599	0.950935	0.978981	0.99706	0.967294	0.991708	0.99663	0.992457	0.994216	0.973518	0.981852	0.977684	0.977826	0.991674
600	0.951351	0.996756	0.956264	0.997102	0.99641	0.984001	0.952273	0.985405	0.991512	0.998659	0.993986	0.984684	0.99196
601	0.978162	0.995138	0.97743	0.981313	0.947038	0.994599	0.993572	0.892966	0.982745	0.980101	0.922867	0.993689	0.999025
602	0.962725	0.976756	0.985683	0.989279	0.975274	0.994545	0.988689	0.955629	0.96138	0.967605	0.997364	0.971692	0.990936
603	0.986187	0.999331	0.988559	0.904362	0.975844	0.971418	0.993341	0.980679	0.969305	0.982909	0.975507	0.994953	0.987987
604	0.989229	0.97707	0.957409	0.988256	0.968864	0.952553	0.989775	0.999223	0.988735	0.987812	0.98861	0.988267	0.994402
605	0.972617	0.9835	0.915339	0.954378	0.939544	0.987382	0.979667	0.942011	0.973753	0.955208	0.974657	0.973411	0.996331
606	0.866205	0.995395	0.962382	0.999193	0.948696	0.993999	0.982698	0.976213	0.983224	0.969219	0.981355	0.984244	0.996724
607	0.997374	0.996316	0.99976	0.959493	0.995834	0.966569	0.998279	0.976759	0.997023	0.999503	0.979582	0.988776	0.998828
608	0.971424	0.996343	0.994378	0.995304	0.993579	0.978903	0.984778	0.941091	0.998501	0.975357	0.978387	0.974222	0.988074
609	0.975587	0.974558	0.974523	0.961486	0.971274	0.910347	0.9928	0.977492	0.965528	0.997163	0.996478	0.997249	0.996942
610	0.997941	0.993684	0.997799	0.9859	0.999431	0.981165	0.968825	0.993354	0.931694	0.968421	0.980079	0.99459	0.997803
611	0.963022	0.975324	0.984545	0.985722	0.982869	0.977664	0.958862	0.971853	0.992632	0.964864	0.958989	0.989224	0.997326
612	0.987869	0.917684	0.941197	0.981434	0.97066	0.943268	0.930963	0.969335	0.978194	0.980042	0.971281	0.993618	0.994824
613	0.986549	0.996557	0.990998	0.993806	0.980342	0.982671	0.969219	0.93984	0.956453	0.962919	0.975439	0.993159	0.987784
614	0.98319	0.965782	0.982693	0.909423	0.980452	0.968336	0.990045	0.979165	0.987483	0.99852	0.927742	0.983923	0.999303
615	0.963874	0.986977	0.990868	0.989328	0.999112	0.981349	0.970684	0.975336	0.935827	0.921369	0.954643	0.981462	0.996155
616	0.987524	0.981908	0.99546	0.998003	0.931446	0.98191	0.968902	0.959093	0.985733	0.964505	0.993137	0.994581	0.998834
617	0.957514	0.995414	0.907594	0.99799	0.963908	0.980136	0.891861	0.970866	0.983275	0.970551	0.995764	0.976458	0.988555
618	0.957707	0.954875	0.986999	0.9887	0.996756	0.990146	0.995806	0.977783	0.991034	0.993632	0.977608	0.979503	0.99451
619	0.876793	0.997712	0.984827	0.975476	0.983156	0.988255	0.990039	0.966331	0.990081	0.986728	0.987002	0.979566	0.99654
620	0.980729	0.997178	0.935528	0.9867	0.974747	0.974195	0.972702	0.935625	0.982833	0.973537	0.974976	0.992764	0.996658
621	0.974102	0.974406	0.956975	0.928731	0.966877	0.999073	0.876172	0.993487	0.982735	0.932103	0.984351	0.992174	0.983504
622	0.962121	0.984601	0.976031	0.952749	0.914128	0.999191	0.980318	0.97001	0.956742	0.973373	0.95521	0.998782	0.99913
623	0.94426	0.993109	0.987576	0.995828	0.949566	0.996672	0.998601	0.953926	0.988264	0.970094	0.988488	0.998661	0.992311
624	0.99149	0.986613	0.993526	0.986607	0.963768	0.983023	0.994458	0.988639	0.989195	0.989849	0.989841	0.96538	0.996957
625	0.994627	0.99516	0.941451	0.984365	0.882484	0.991285	0.997979	0.936539	0.953994	0.996804	0.959872	0.985515	0.995552
626	0.998694	0.972659	0.979341	0.931458	0.988733	0.965112	0.971474	0.931556	0.998841	0.974794	0.980699	0.99103	0.995564
627	0.956894	0.990104	0.991818	0.980735	0.963839	0.992299	0.995677	0.981443	0.977743	0.989794	0.918288	0.99801	0.991771
628	0.945289	0.995799	0.96444	0.994577	0.932122	0.98113	0.989817	0.974401	0.938904	0.991257	0.997656	0.973548	0.996272
629	0.992344	0.995272	0.979012	0.982781	0.956049	0.978383	0.999455	0.88556	0.997359	0.975762	0.985756	0.998318	0.999604
630	0.998826	0.99818	0.944113	0.998316	0.907283	0.945233	0.988926	0.933392	0.973209	0.996953	0.992433	0.999351	0.999661
631	0.987143	0.986239	0.982259	0.989931	0.988875	0.998225	0.99085	0.941548	0.941596	0.944055	0.986826	0.997668	0.998669
632	0.961292	0.978046	0.999953	0.978659	0.970568	0.963875	0.986045	0.99532	0.982548	0.999682	0.971788	0.991126	0.999363
633	0.955419	0.982423	0.964488	0.996596	0.945885	0.992262	0.969835	0.99303	0.981028	0.977916	0.999566	0.990048	0.982496
634	0.932111	0.996978	0.928022	0.983429	0.988842	0.976678	0.941429	0.98341	0.97162	0.989668	0.984461	0.997305	0.999475
635	0.986182	0.989333	0.997524	0.946454	0.986965	0.976466	0.985143	0.967294	0.946077	0.994862	0.997163	0.993747	0.998355
636	0.98496	0.981573	0.858144	0.951475	0.999368	0.973664	0.971045	0.999383	0.931792	0.989107	0.99616	0.994282	0.996774
637	0.966471	0.989431	0.938266	0.890037	0.984899	0.990752	0.980529	0.945222	0.903085	0.91533	0.994219	0.990118	0.997746
638	0.883134	0.933687	0.98265	0.971233	0.995722	0.983799	0.995626	0.977876	0.888993	0.986659	0.998499	0.986646	0.999785
639	0.995197	0.993874	0.952794	0.94167	0.98766	0.969475	0.977638	0.920107	0.894652	0.975777	0.986721	0.987004	0.994144
640	0.909222	0.974732	0.999146	0.966669	0.956389	0.989677	0.922117	0.959471	0.949837	0.977285	0.950167	0.984753	0.992667
641	0.981251	0.999733	0.993481	0.90521	0.893006	0.992664	0.994714	0.980791	0.950269	0.998862	0.976862	0.990649	0.980316
642	0.958473	0.997424	0.961518	0.948441	0.975405	0.987783	0.989262	0.986236	0.930928	0.949515	0.961365	0.999037	0.981729
643	0.976825	0.992885	0.961689	0.956009	0.951663	0.956348	0.973586	0.939454	0.938395	0.965348	0.98752	0.941759	0.995847
644	0.976309	0.981069	0.999811	0.901204	0.999975	0.9866	0.970389	0.984153	0.992201	0.981947	0.964752	0.997011	0.99784
645	0.975962	0.987069	0.913805	0.995231	0.984971	0.939247	0.98561	0.996144	0.845369	0.996505	0.984192	0.993397	0.999651
646	0.947565	0.992423	0.994121	0.9637	0.948471	0.942442	0.990905	0.979634	0.998409	0.949032	0.998545	0.987295	0.998263
647	0.906825	0.999604	0.925843	0.992458	0.963886	0.976369	0.982806	0.978323	0.943208	0.999327	0.998263	0.994611	0.996593
648	0.99803	0.995654	0.977104	0.968362	0.922777	0.983991	0.988692	0.994303	0.962663	0.979519	0.982841	0.989578	0.990483
649	0.971725	0.995489	0.996656	0.986953	0.983043	0.96923	0.996421	0.870126	0.846163	0.94967	0.987079	0.993061	0.987103
650	0.952212	0.989606	0.998892	0.984907	0.99409	0.9809	0.994381	0.923575	0.990952	0.989387	0.964053	0.9952	0.98902
651	0.985656	0.987792	0.988556	0.99936	0.966788	0.973503	0.998148	0.991315	0.982288	0.976894	0.988438	0.991732	0.981277
652	0.983097	0.953298	0.943921	0.987108	0.968485	0.991703	0.944578	0.996376	0.933201	0.999956	0.969072	0.999253	0.998782
653	0.985346	0.988779	0.909198	0.966093	0.982216	0.99502	0.990577	0.900797	0.964547	0.994884	0.986319	0.99367	0.997513
654	0.999586	0.900513	0.975766	0.967673	0.985334	0.991827	0.98849	0.984404	0.961483	0.949394	0.992128	0.992241	0.992029
655	0.976127	0.98418	0.981921	0.944693	0.983382	0.997329	0.955809	0.982046	0.968421	0.985137	0.966863	0.983813	0.999385
656	0.983414	0.990449	0.999135	0.986361	0.954552	0.998724	0.977481	0.981385	0.902218	0.995188	0.989485	0.993554	0.998984
657	0.965123	0.968356	0.985193	0.99778	0.97898	0.982811	0.997938	0.996835	0.959369	0.990771	0.982266	0.97415	0.996503
658	0.935216	0.99598	0.995178	0.968216	0.988212	0.987628	0.973813	0.999203	0.960206	0.96308	0.980158	0.977238	0.997606
659	0.918988	0.990798	0.987292	0.948615	0.997101	0.978821	0.980207	0.958155	0.991981	0.978298	0.952003	0.991884	0.996762
660	0.993191	0.987555	0.926927	0.959669	0.993253	0.962814	0.958613	0.988685	0.970738	0.985927	0.988723	0.961238	0.997199
661	0.982189	0.963267	0.946946	0.910541	0.915254	0.990556	0.946145	0.974636	0.997476	0.978894	0.967685	0.991484	0.991868
662	0.986064	0.99605	0.988458	0.970606	0.957416	0.984847	0.935995	0.975975	0.953759	0.997032	0.997961	0.992228	0.992916
663	0.978437	0.911969	0.999866	0.926536	0.921706	0.997561	0.981154	0.960053	0.922672	0.943949	0.98924	0.987586	0.991939
664	0.987852	0.962996	0.97166	0.995938	0.998026	0.997864	0.99281	0.992798	0.92694	0.964789	0.998871	0.988049	0.984917
665	0.981353	0.999693	0.99409	0.920045	0.999171	0.910456	0.936237	0.97587	0.940222	0.992361	0.980598	0.973184	0.997406
666	0.963077	0.981079	0.993211	0.95227	0.982821	0.996378	0.987486	0.987506	0.811775	0.984546	0.986267	0.968487	0.998762
667	0.997628	0.953874	0.932698	0.990819	0.881055	0.998822	0.990046	0.946488	0.963917	0.989174	0.954466	0.985344	0.997606
668	0.993884	0.959122	0.986444	0.98876	0.949791	0.993831	0.995717	0.979153	0.805497	0.902295	0.999374	0.992412	0.987959
669	0.906723	0.993663	0.968455	0.984599	0.988565	0.923685	0.998488	0.992494	0.981921	0.993421	0.998199	0.957766	0.989516
670	0.826741	0.994625	0.99433	0.896392	0.998286	0.99599	0.987316	0.963482	0.918535	0.966501	0.985282	0.99032	0.988787
671	0.999354	0.964746	0.969435	0.947715	0.998404	0.983787	0.964619	0.981864	0.99317	0.994984	0.999685	0.998571	0.989729
672	0.995222	0.978671	0.995999	0.98015	0.979219	0.992035	0.983695	0.932502	0.965199	0.932355	0.994902	0.981801	0.999873
673	0.986201	0.973036	0.925946	0.986183	0.993768	0.99374	0.982357	0.998169	0.885059	0.989115	0.974107	0.991675	0.979938
674	0.921304	0.990097	0.979271	0.954099	0.989221	0.986469	0.982781	0.995989	0.933317	0.936318	0.997465	0.986447	0.995055
675	0.949512	0.998777	0.993858	0.991106	0.962789	0.975264	0.999767	0.979551	0.983369	0.958449	0.950413	0.99345	0.994597
676	0.980654	0.97818	0.988061	0.983321	0.756496	0.987148	0.897201	0.933162	0.919899	0.935351	0.979301	0.975985	0.989296
677	0.982774	0.991373	0.998458	0.992461	0.98206	0.966547	0.970745	0.996567	0.958517	0.991018	0.992067	0.992893	0.997403
678	0.991702	0.967671	0.982333	0.963994	0.949276	0.979848	0.99168	0.998233	0.86217	0.986013	0.994657	0.987691	0.991949
679	0.987422	0.995483	0.998387	0.994129	0.992299	0.992913	0.982209	0.959977	0.995891	0.982401	0.953954	0.999084	0.99362
680	0.995427	0.990013	0.988903	0.965831	0.844322	0.916078	0.996609	0.964821	0.840549	0.991365	0.990484	0.997861	0.990653
681	0.99761	0.991328	0.987515	0.994967	0.975658	0.981662	0.999779	0.972931	0.996199	0.968088	0.995655	0.999693	0.992147
682	0.995452	0.996526	0.97914	0.995718	0.954552	0.998026	0.946473	0.984128	0.987727	0.978186	0.986661	0.998702	0.998245
683	0.997441	0.949523	0.993183	0.982433	0.972492	0.986572	0.956593	0.986229	0.936946	0.996984	0.990101	0.984372	0.997105
684	0.978197	0.990291	0.961243	0.978289	0.978358	0.950273	0.92126	0.907342	0.997436	0.976905	0.963602	0.993274	0.999389
685	0.998295	0.989621	0.992408	0.909712	0.966119	0.999954	0.936194	0.941618	0.976808	0.987422	0.932202	0.98275	0.991169
686	0.93726	0.993868	0.964845	0.917016	0.980502	0.994738	0.998168	0.986	0.949711	0.987051	0.999173	0.994952	0.981774
687	0.910972	0.996061	0.998107	0.996629	0.944324	0.996475	0.981775	0.940753	0.99536	0.962528	0.998695	0.987498	0.993023
688	0.971279	0.989392	0.968845	0.972581	0.980901	0.967101	0.998025	0.927202	0.969236	0.999913	0.953701	0.99556	0.998977
689	0.98356	0.993976	0.951431	0.744413	0.940583	0.98221	0.996616	0.992297	0.897565	0.994704	0.992811	0.999508	0.999552
690	0.988704	0.957587	0.992999	0.995728	0.987071	0.991611	0.984576	0.993565	0.986845	0.998875	0.994985	0.99027	0.997914
691	0.994852	0.970999	0.99143	0.941428	0.937465	0.972479	0.995705	0.907202	0.950398	0.98386	0.993352	0.992215	0.999158
692	0.988848	0.99325	0.928905	0.973582	0.868357	0.983165	0.997546	0.936856	0.99091	0.939944	0.969704	0.994095	0.997159
693	0.995184	0.987287	0.962384	0.947168	0.895849	0.955012	0.979064	0.915578	0.978856	0.995863	0.985723	0.993183	0.998171
694	0.985784	0.998532	0.966403	0.984549	0.944686	0.997423	0.990353	0.989109	0.927474	0.980395	0.957328	0.989215	0.983171
695	0.991461	0.99083	0.978506	0.916638	0.985894	0.987849	0.977018	0.978363	0.964475	0.958617	0.960983	0.994632	0.99925
696	0.938818	0.986892	0.995609	0.969798	0.967325	0.987106	0.955068	0.968554	0.933423	0.995893	0.990038	0.977418	0.994498
697	0.973859	0.951381	0.984886	0.994416	0.956209	0.991723	0.980624	0.985047	0.951793	0.989679	0.997993	0.99275	0.985354
698	0.887282	0.989009	0.928142	0.966343	0.978574	0.967946	0.993973	0.957445	0.900611	0.935032	0.981424	0.997681	0.99091
699	0.973312	0.93822	0.991896	0.999093	0.985313	0.989867	0.997017	0.988892	0.93179	0.98354	0.98701	0.989786	0.996647
700	0.884644	0.985015	0.951264	0.988981	0.958591	0.993019	0.997073	0.991073	0.875685	0.98178	0.999679	0.998852	0.997368
701	0.983965	0.986277	0.999242	0.9168	0.92188	0.963759	0.997452	0.988778	0.966388	0.939422	0.93087	0.971747	0.990895
702	0.994105	0.989052	0.997816	0.968466	0.959944	0.994391	0.979666	0.978118	0.997766	0.97414	0.9709	0.986648	0.994538
703	0.834427	0.998728	0.919012	0.999821	0.989828	0.996599	0.947979	0.985942	0.979042	0.944098	0.989244	0.986613	0.989747
704	0.998483	0.891815	0.998377	0.947276	0.982917	0.965987	0.982226	0.976895	0.990502	0.989485	0.993509	0.997619	0.990082
705	0.969414	0.996589	0.954495	0.97234	0.993438	0.958815	0.977983	0.925511	0.932656	0.925712	0.963294	0.966831	0.996963
706	0.968801	0.929133	0.872234	0.979379	0.971648	0.898001	0.967973	0.979774	0.971979	0.921748	0.981396	0.980903	0.999355
707	0.98204	0.990584	0.91434	0.977885	0.973675	0.987505	0.973634	0.967993	0.990796	0.987748	0.999393	0.993186	0.985844
708	0.99236	0.990357	0.995557	0.926344	0.997432	0.968511	0.993679	0.957055	0.967644	0.978922	0.992272	0.991475	0.983613
709	0.963802	0.989003	0.998404	0.963961	0.997136	0.984448	0.879993	0.999629	0.942871	0.942451	0.996896	0.976184	0.998992
710	0.973375	0.945037	0.995886	0.939948	0.996899	0.982547	0.997896	0.989888	0.943932	0.980038	0.992986	0.983075	0.980068
711	0.949968	0.948225	0.986704	0.995592	0.905982	0.974469	0.993072	0.922878	0.997981	0.999396	0.993164	0.955791	0.991781
712	0.992084	0.999333	0.999897	0.984151	0.983591	0.984502	0.954522	0.881363	0.92445	0.96468	0.985526	0.987644	0.99635
713	0.992243	0.982697	0.969212	0.946859	0.957214	0.992443	0.998183	0.991342	0.954241	0.987705	0.996598	0.993742	0.992945
714	0.984976	0.927497	0.983795	0.986296	0.964777	0.980575	0.982005	0.991614	0.948756	0.991826	0.988682	0.993269	0.993504
715	0.985531	0.997343	0.99961	0.982864	0.98735	0.985947	0.991281	0.967376	0.950526	0.973361	0.974033	0.980628	0.998453
716	0.982764	0.973607	0.997733	0.999043	0.994563	0.988262	0.994024	0.959584	0.941208	0.997169	0.989777	0.993211	0.997435
717	0.995468	0.943488	0.917473	0.993058	0.992442	0.995996	0.961164	0.901687	0.929036	0.988153	0.928616	0.998695	0.996949
718	0.996516	0.998194	0.95339	0.963204	0.976867	0.996899	0.994196	0.95063	0.985817	0.98902	0.987262	0.993015	0.996969
719	0.935954	0.970826	0.990809	0.962633	0.96328	0.947478	0.933973	0.986564	0.98219	0.959832	0.985929	0.99844	0.996324
720	0.985325	0.988263	0.983092	0.939029	0.988812	0.985866	0.988117	0.937288	0.950818	0.997824	0.991178	0.938795	0.997641
721	0.981784	0.980893	0.942003	0.857423	0.998501	0.997643	0.987554	0.986308	0.932232	0.999914	0.984358	0.980633	0.999381
722	0.975157	0.981996	0.952379	0.991147	0.950228	0.984573	0.971368	0.952929	0.99405	0.993444	0.933618	0.998027	0.991571
723	0.930649	0.997311	0.989606	0.982193	0.906867	0.990534	0.9957	0.979004	0.984479	0.975374	0.978616	0.991475	0.995379
724	0.917331	0.976462	0.987852	0.972956	0.995322	0.988581	0.908958	0.991264	0.998489	0.985294	0.958345	0.991284	0.993596
725	0.976601	0.973056	0.885418	0.961201	0.930636	0.999373	0.99431	0.969006	0.943524	0.96125	0.99535	0.959717	0.996687
726	0.975395	0.992798	0.995484	0.93201	0.972427	0.979695	0.969297	0.970633	0.923985	0.972964	0.988388	0.992814	0.994858
727	0.918252	0.996983	0.999786	0.925547	0.891334	0.999692	0.998133	0.995642	0.995154	0.981024	0.999549	0.989121	0.998579
728	0.916715	0.989743	0.987174	0.992354	0.985159	0.998758	0.954405	0.988664	0.968136	0.933477	0.976632	0.994227	0.991847
729	0.970954	0.993192	0.971929	0.990915	0.977215	0.964474	0.90798	0.98168	0.878406	0.997852	0.986059	0.993881	0.989908
730	0.961538	0.976104	0.948816	0.99723	0.996651	0.998557	0.975214	0.926791	0.971458	0.990558	0.99404	0.994822	0.998539
731	0.99539	0.995786	0.986765	0.991485	0.973003	0.993677	0.989736	0.992753	0.952032	0.946663	0.95645	0.978996	0.992596
732	0.990511	0.951009	0.969315	0.997751	0.948626	0.975329	0.987863	0.924285	0.997103	0.972614	0.981154	0.976079	0.99062
733	0.972184	0.931121	0.991843	0.966726	0.999192	0.957541	0.975624	0.974432	0.924711	0.946931	0.996096	0.982789	0.992376
734	0.982408	0.996573	0.992537	0.974473	0.995775	0.993188	0.964177	0.969446	0.961462	0.998452	0.980291	0.999405	0.988746
735	0.988184	0.995293	0.942173	0.974498	0.998796	0.970393	0.94765	0.985191	0.995746	0.941543	0.989965	0.991447	0.996958
736	0.976274	0.974791	0.986988	0.972376	0.758607	0.998014	0.966635	0.995751	0.973925	0.965285	0.955261	0.997752	0.998427
737	0.970321	0.999769	0.988005	0.882065	0.94377	0.987686	0.977913	0.892099	0.987296	0.942432	0.993013	0.970838	0.998456
738	0.957879	0.971997	0.986943	0.95018	0.900171	0.997541	0.986552	0.974742	0.969661	0.99804	0.99675	0.997818	0.995151
739	0.996397	0.990592	0.995955	0.986874	0.986717	0.990596	0.976715	0.927929	0.996621	0.989435	0.958328	0.992139	0.99836
740	0.993353	0.938358	0.943851	0.960406	0.953294	0.988962	0.997512	0.965044	0.874166	0.934362	0.986876	0.989388	0.996884
741	0.897837	0.988601	0.991861	0.994552	0.991976	0.998095	0.94796	0.923726	0.99443	0.983678	0.996581	0.997729	0.997104
742	0.907954	0.979888	0.909961	0.994212	0.942648	0.937783	0.997258	0.799606	0.99587	0.991603	0.943984	0.981112	0.997993
743	0.967738	0.973305	0.980207	0.979472	0.990265	0.970865	0.945684	0.973437	0.993921	0.995011	0.987656	0.984238	0.999647
744	0.973214	0.988488	0.937085	0.951946	0.904629	0.999313	0.987959	0.909975	0.932427	0.999484	0.989832	0.987353	0.983074
745	0.973376	0.96684	0.943667	0.98773	0.966794	0.990474	0.998967	0.999704	0.902135	0.952781	0.978836	0.993817	0.999616
746	0.989836	0.996537	0.98891	0.984844	0.918982	0.977398	0.914416	0.986617	0.948773	0.971535	0.962622	0.98679	0.996826
747	0.974815	0.972426	0.984048	0.990388	0.993232	0.989862	0.985689	0.989596	0.992142	0.996968	0.96495	0.998686	0.998472
748	0.984749	0.988946	0.998969	0.957477	0.897469	0.983584	0.965906	0.995045	0.943605	0.989047	0.979755	0.981302	0.999626
749	0.995226	0.988941	0.985668	0.940439	0.99217	0.975394	0.997201	0.961363	0.976183	0.985461	0.997845	0.994527	0.99492
750	0.97308	0.998578	0.985233	0.998583	0.956365	0.994173	0.917726	0.955403	0.852866	0.999695	0.982997	0.982865	0.998821
751	0.985168	0.988547	0.988558	0.982043	0.950179	0.995097	0.988843	0.93728	0.910982	0.983586	0.984122	0.984158	0.991511
752	0.970593	0.962344	0.999747	0.975555	0.937311	0.99034	0.994636	0.994481	0.951129	0.988744	0.984409	0.975924	0.995545
753	0.988457	0.994011	0.98686	0.89295	0.987142	0.933373	0.998887	0.982088	0.973909	0.980713	0.943012	0.999628	0.999486
754	0.96262	0.977721	0.997925	0.995333	0.879079	0.991492	0.932822	0.941886	0.929925	0.992717	0.997132	0.991583	0.991985
755	0.994331	0.952334	0.982617	0.984735	0.968741	0.976453	0.939874	0.993677	0.96877	0.90523	0.951995	0.999382	0.995225
756	0.987498	0.979486	0.992373	0.982567	0.987488	0.99314	0.99103	0.976411	0.972491	0.994044	0.999033	0.984631	0.993176
757	0.975715	0.99658	0.98151	0.868096	0.968035	0.964432	0.988137	0.996705	0.94105	0.959335	0.99892	0.995659	0.99682
758	0.914581	0.989918	0.981862	0.996664	0.98936	0.985225	0.998157	0.934069	0.957204	0.94705	0.989714	0.998193	0.998136
759	0.994642	0.989711	0.984679	0.882287	0.926159	0.980814	0.999195	0.972708	0.958922	0.960627	0.998232	0.995606	0.992909
760	0.992249	0.983274	0.99518	0.966296	0.982408	0.985806	0.987757	0.977344	0.992675	0.91306	0.961038	0.98889	0.999283
761	0.949214	0.977035	0.999389	0.969615	0.967141	0.979624	0.990608	0.993831	0.964232	0.987377	0.968042	0.984222	0.995343
762	0.990643	0.990553	0.925268	0.994339	0.997911	0.961054	0.988946	0.935449	0.976828	0.996132	0.961777	0.982211	0.999116
763	0.975909	0.947587	0.979179	0.932943	0.92542	0.997938	0.99778	0.986392	0.990035	0.985827	0.995542	0.994642	0.980769
764	0.999177	0.932432	0.98698	0.938634	0.966558	0.983722	0.959068	0.980058	0.996175	0.927619	0.997948	0.985786	0.997682
765	0.996732	0.99182	0.904385	0.972103	0.944483	0.997091	0.99637	0.989123	0.92358	0.986833	0.97301	0.991406	0.996828
766	0.98643	0.995679	0.967202	0.993035	0.948049	0.992324	0.985594	0.945955	0.95005	0.959164	0.990012	0.980389	0.989343
767	0.978829	0.979947	0.996684	0.972422	0.988422	0.995134	0.996403	0.937881	0.866075	0.934385	0.977973	0.988722	0.997926
768	0.978205	0.998282	0.93398	0.924302	0.938906	0.938437	0.978372	0.991293	0.998997	0.983886	0.985791	0.999394	0.995966
769	0.975286	0.910005	0.965716	0.977186	0.957481	0.985863	0.982167	0.884323	0.9698	0.966611	0.998019	0.960384	0.99924
770	0.988771	0.982189	0.967145	0.991705	0.968835	0.968068	0.999115	0.977855	0.939209	0.937194	0.979781	0.998051	0.998177
771	0.939197	0.992197	0.971557	0.910603	0.971212	0.988927	0.983237	0.996546	0.914883	0.966782	0.993044	0.998022	0.997545
772	0.928701	0.996117	0.974416	0.969055	0.973447	0.973561	0.963166	0.991968	0.960707	0.936783	0.97652	0.986689	0.982839
773	0.919863	0.983965	0.927717	0.958712	0.994589	0.958233	0.971599	0.997726	0.970509	0.996053	0.99248	0.977453	0.999684
774	0.958651	0.992603	0.975955	0.964985	0.941492	0.983377	0.974971	0.94703	0.941986	0.989518	0.976778	0.983699	0.991898
775	0.995508	0.999362	0.99178	0.972555	0.913233	0.99253	0.999241	0.860287	0.864615	0.946511	0.937836	0.981153	0.998692
776	0.99444	0.951752	0.961458	0.962816	0.959823	0.962349	0.980745	0.99175	0.9331	0.991952	0.976682	0.992378	0.998001
777	0.96404	0.995076	0.985514	0.955276	0.96652	0.996699	0.971111	0.931611	0.780931	0.991961	0.987524	0.996424	0.99375
778	0.993902	0.990924	0.982231	0.91692	0.973086	0.98965	0.996177	0.990437	0.986093	0.998621	0.99298	0.987446	0.996934
779	0.988775	0.992698	0.989721	0.986677	0.967781	0.977128	0.996777	0.98221	0.980438	0.964154	0.984575	0.992321	0.999546
780	0.987662	0.995864	0.995151	0.96734	0.99303	0.984901	0.988198	0.893148	0.939643	0.985868	0.999287	0.989053	0.997713
781	0.97923	0.962628	0.956484	0.988383	0.888348	0.979553	0.983092	0.99773	0.971656	0.973684	0.991824	0.9998	0.992169
782	0.965462	0.98924	0.944429	0.874052	0.992209	0.980496	0.988246	0.994103	0.984007	0.900461	0.958855	0.988375	0.999261
783	0.996279	0.953736	0.994035	0.963048	0.948691	0.995225	0.997348	0.9854	0.964993	0.986134	0.946039	0.992202	0.99525
784	0.998049	0.95462	0.954993	0.97401	0.985479	0.996811	0.984638	0.942214	0.982939	0.820478	0.988224	0.986952	0.98363
785	0.998604	0.976394	0.993967	0.964325	0.957352	0.984299	0.98875	0.987109	0.971896	0.944332	0.998394	0.972144	0.996405
786	0.977271	0.979469	0.996602	0.985157	0.996573	0.991089	0.968116	0.995358	0.997485	0.907088	0.980701	0.972076	0.998685
787	0.979645	0.923725	0.996042	0.995665	0.983453	0.988449	0.99548	0.94902	0.994358	0.988951	0.981689	0.955676	0.999487
788	0.960673	0.998734	0.938293	0.965932	0.978475	0.990894	0.992072	0.950655	0.969275	0.974326	0.988775	0.998165	0.997836
789	0.972221	0.99521	0.956497	0.976977	0.967871	0.95278	0.920253	0.976633	0.953356	0.994272	0.98598	0.991599	0.997559
790	0.996055	0.955575	0.926524	0.884502	0.995672	0.992374	0.968679	0.946816	0.938937	0.997407	0.940185	0.982578	0.989853
791	0.989775	0.985337	0.979774	0.952381	0.947686	0.972109	0.968132	0.97553	0.993969	0.996267	0.993847	0.999245	0.992684
792	0.994673	0.961303	0.99427	0.990727	0.992986	0.99426	0.974442	0.980482	0.971028	0.990901	0.997542	0.977866	0.998797
793	0.947416	0.97952	0.913449	0.966431	0.878539	0.996204	0.981839	0.982335	0.988392	0.990072	0.99458	0.9785	0.975185
794	0.991561	0.99487	0.998118	0.994857	0.898531	0.998225	0.978518	0.942848	0.998311	0.975528	0.998236	0.995363	0.99787
795	0.905046	0.999647	0.987513	0.992263	0.995586	0.996504	0.947543	0.987546	0.983187	0.966344	0.987403	0.995505	0.999283
796	0.96388	0.979977	0.991885	0.956535	0.975417	0.99233	0.98232	0.963659	0.980402	0.933922	0.988397	0.989826	0.996359
797	0.96063	0.987878	0.996625	0.999906	0.961699	0.93246	0.894855	0.99523	0.979046	0.987297	0.977378	0.967695	0.998508
798	0.981187	0.979652	0.975689	0.978341	0.910799	0.967447	0.972393	0.981564	0.979686	0.934471	0.995952	0.99009	0.999391
799	0.989176	0.967672	0.965741	0.994473	0.998067	0.999375	0.962443	0.984991	0.976335	0.997031	0.959128	0.998307	0.99418
800	0.986727	0.996332	0.993317	0.987793	0.979393	0.979942	0.997958	0.937857	0.947433	0.985588	0.962961	0.990763	0.989191
801	0.969768	0.992779	0.957173	0.989134	0.987381	0.968714	0.993191	0.983339	0.935086	0.979498	0.999428	0.923752	0.993306
802	0.998475	0.991494	0.890808	0.967514	0.976796	0.996182	0.84842	0.993574	0.953349	0.994034	0.956884	0.947476	0.992875
803	0.998994	0.984986	0.998854	0.935315	0.94052	0.99344	0.978523	0.980309	0.990977	0.996879	0.946127	0.997009	0.991853
804	0.965467	0.967985	0.975755	0.944129	0.993273	0.995485	0.992899	0.94312	0.983647	0.997366	0.994759	0.992257	0.965868
805	0.882387	0.989326	0.993644	0.927258	0.94028	0.991917	0.980601	0.951569	0.902101	0.938928	0.975315	0.993092	0.998685
806	0.986091	0.967549	0.996276	0.950334	0.988608	0.981865	0.992234	0.959717	0.912475	0.975907	0.996934	0.988831	0.999662
807	0.991256	0.999897	0.983763	0.999084	0.922899	0.991378	0.989541	0.992773	0.998551	0.992329	0.99254	0.969995	0.994401
808	0.946838	0.993524	0.995662	0.941185	0.990648	0.98291	0.998512	0.962944	0.896442	0.996179	0.994828	0.997199	0.997594
809	0.979512	0.989913	0.967896	0.858715	0.924725	0.994323	0.996972	0.998585	0.993203	0.972477	0.98151	0.994918	0.990719
810	0.967312	0.989359	0.994349	0.982421	0.990404	0.968158	0.985608	0.998356	0.898609	0.98345	0.972537	0.99896	0.976787
811	0.954772	0.995838	0.957703	0.993375	0.994824	0.991443	0.99238	0.926427	0.931874	0.973953	0.928364	0.983503	0.988976
812	0.977316	0.940501	0.995256	0.805423	0.97624	0.987011	0.999579	0.969207	0.964875	0.978506	0.999692	0.997691	0.99159
813	0.978726	0.985799	0.96365	0.909609	0.991957	0.970736	0.997526	0.968488	0.971834	0.990041	0.995654	0.978656	0.997794
814	0.979337	0.995685	0.998216	0.978879	0.966339	0.996954	0.956864	0.988095	0.981428	0.987391	0.993146	0.960888	0.996656
815	0.9952	0.996971	0.984762	0.931378	0.96922	0.980816	0.967626	0.996953	0.980218	0.981779	0.965789	0.990387	0.9979
816	0.986689	0.991014	0.997055	0.953849	0.989416	0.999813	0.996275	0.99889	0.95701	0.969295	0.973858	0.999179	0.989646
817	0.969765	0.993821	0.967096	0.925365	0.974747	0.951707	0.99378	0.964569	0.989429	0.979049	0.987694	0.953656	0.999529
818	0.995262	0.987204	0.951232	0.985656	0.972497	0.979967	0.897397	0.99717	0.84931	0.957428	0.996152	0.989568	0.996291
819	0.995567	0.912643	0.964691	0.9709	0.989292	0.998522	0.956009	0.983557	0.976882	0.969758	0.999016	0.993275	0.997756
820	0.920953	0.984433	0.985387	0.90355	0.989359	0.987397	0.997686	0.999539	0.982184	0.988189	0.997363	0.99328	0.987339
821	0.969497	0.979878	0.992279	0.964346	0.955949	0.929511	0.948498	0.97235	0.938365	0.94607	0.987174	0.994314	0.998037
822	0.956228	0.978778	0.995917	0.958992	0.933743	0.994197	0.989157	0.974861	0.996399	0.999691	0.987396	0.986441	0.998723
823	0.992222	0.990627	0.992917	0.951315	0.981285	0.961589	0.991764	0.981344	0.966505	0.964988	0.998484	0.99994	0.99338
824	0.955313	0.963548	0.994833	0.936009	0.978834	0.999897	0.899893	0.970849	0.919511	0.996937	0.96547	0.980497	0.994728
825	0.956492	0.967533	0.99692	0.97125	0.953079	0.960047	0.994011	0.911655	0.905411	0.962102	0.985636	0.99104	0.998775
826	0.989762	0.960066	0.949638	0.95926	0.978745	0.999805	0.992362	0.948941	0.943254	0.998951	0.988949	0.99245	0.999153
827	0.975021	0.981302	0.98042	0.99066	0.993711	0.981965	0.980489	0.978185	0.97279	0.975473	0.961373	0.981916	0.999544
828	0.951721	0.997054	0.905038	0.981026	0.998804	0.994985	0.988849	0.943202	0.978069	0.983119	0.951371	0.998863	0.998464
829	0.910308	0.96421	0.968282	0.941942	0.973599	0.989292	0.93721	0.956433	0.941851	0.992262	0.986657	0.979711	0.997586
830	0.985573	0.967494	0.996786	0.990221	0.996674	0.998627	0.971115	0.943902	0.967927	0.883235	0.99764	0.992207	0.996277
831	0.996681	0.983965	0.990259	0.923599	0.992905	0.999946	0.932608	0.884806	0.985874	0.988021	0.917472	0.990343	0.997453
832	0.874033	0.970414	0.981998	0.956831	0.959726	0.994284	0.991672	0.996687	0.990833	0.995557	0.993184	0.995858	0.998308
833	0.988968	0.992871	0.976151	0.967893	0.982484	0.9817	0.998719	0.977079	0.994593	0.939462	0.99352	0.992223	0.999359
834	0.996595	0.913194	0.988711	0.996347	0.903406	0.99765	0.976369	0.88015	0.920551	0.979268	0.997639	0.994134	0.987995
835	0.951583	0.995892	0.988464	0.97234	0.968892	0.986778	0.979067	0.975385	0.9351	0.988146	0.998678	0.966924	0.992275
836	0.947315	0.99932	0.996191	0.934224	0.952852	0.967926	0.944161	0.986066	0.962475	0.983135	0.96299	0.994355	0.974796
837	0.995967	0.970554	0.974171	0.955986	0.964094	0.984542	0.98428	0.970521	0.973885	0.992381	0.99762	0.9892	0.996596
838	0.968122	0.927005	0.99845	0.995018	0.988219	0.944647	0.90661	0.999812	0.992199	0.967443	0.951337	0.991552	0.979337
839	0.959911	0.980913	0.988612	0.988999	0.972377	0.999366	0.984621	0.9719	0.930241	0.983687	0.998231	0.993304	0.996954
840	0.990938	0.990933	0.998076	0.96954	0.915901	0.960632	0.970493	0.984912	0.989507	0.970298	0.988429	0.989775	0.998145
841	0.98369	0.985887	0.996091	0.968455	0.993932	0.989031	0.997505	0.985643	0.981542	0.986321	0.986142	0.997664	0.998421
842	0.947456	0.97761	0.975108	0.982871	0.970132	0.942929	0.970565	0.991996	0.964445	0.989472	0.996506	0.997668	0.996255
843	0.970941	0.999447	0.982809	0.994382	0.990577	0.76844	0.970453	0.983699	0.920262	0.971724	0.995622	0.977524	0.997465
844	0.972494	0.990178	0.99246	0.956368	0.974159	0.994803	0.992037	0.992808	0.983223	0.938544	0.973356	0.995007	0.997087
845	0.844978	0.998743	0.98796	0.963746	0.996016	0.965977	0.975365	0.966918	0.919555	0.9713	0.997272	0.997977	0.999262
846	0.946986	0.998144	0.999427	0.992071	0.876022	0.992834	0.997966	0.969309	0.981281	0.996436	0.997141	0.997523	0.998101
847	0.994719	0.994865	0.925258	0.93762	0.977107	0.992309	0.997126	0.995962	0.981174	0.96162	0.994203	0.994692	0.997109
848	0.844334	0.988976	0.973288	0.964232	0.958299	0.996743	0.937775	0.938413	0.885458	0.983848	0.995237	0.993525	0.999898
849	0.940009	0.987675	0.992536	0.960272	0.965593	0.951293	0.985697	0.94562	0.995822	0.999295	0.994851	0.991163	0.990844
850	0.966986	0.964965	0.957056	0.969734	0.979443	0.981027	0.983805	0.992426	0.977827	0.954109	0.989851	0.963918	0.989374
851	0.978009	0.982795	0.99748	0.989938	0.980447	0.959428	0.966507	0.988843	0.96586	0.977463	0.98408	0.996909	0.99112
852	0.998406	0.973121	0.997693	0.974851	0.974973	0.962837	0.957291	0.99454	0.890477	0.98307	0.992231	0.997324	0.988341
853	0.998305	0.997795	0.971024	0.952892	0.992477	0.99078	0.966189	0.997333	0.97278	0.988211	0.998611	0.987642	0.998576
854	0.985147	0.978622	0.999053	0.901216	0.935188	0.971059	0.997184	0.948898	0.98005	0.992799	0.98729	0.994214	0.997264
855	0.979944	0.987059	0.986662	0.990225	0.980246	0.975197	0.974113	0.984872	0.997109	0.895775	0.989795	0.998125	0.991928
856	0.987954	0.978694	0.997017	0.953378	0.970284	0.997413	0.989384	0.980492	0.975923	0.978292	0.947821	0.994653	0.986384
857	0.96579	0.995714	0.996603	0.993628	0.996269	0.993322	0.965552	0.949982	0.994784	0.967529	0.964032	0.98828	0.992479
858	0.981975	0.980418	0.995289	0.995685	0.955866	0.964955	0.974343	0.982102	0.987859	0.919431	0.99818	0.986082	0.994803
859	0.905483	0.968622	0.884621	0.988728	0.982064	0.986519	0.94839	0.963491	0.973156	0.965087	0.986479	0.999282	0.997175
860	0.977451	0.962827	0.998424	0.955706	0.987365	0.998509	0.926323	0.938348	0.981525	0.947143	0.976073	0.991798	0.998921
861	0.993465	0.996695	0.99897	0.995843	0.979586	0.949034	0.991193	0.949276	0.968209	0.990773	0.927389	0.988377	0.988696
862	0.981615	0.995935	0.957773	0.970178	0.99495	0.981594	0.983569	0.998372	0.985031	0.992149	0.990732	0.993803	0.999877
863	0.948525	0.951245	0.962429	0.976764	0.996675	0.97906	0.969881	0.960356	0.999611	0.990389	0.999889	0.999296	0.999595
864	0.907615	0.982965	0.97909	0.938714	0.977349	0.974557	0.927781	0.991176	0.870119	0.979814	0.996463	0.991129	0.962419
865	0.945962	0.971066	0.977754	0.991475	0.939045	0.997883	0.995843	0.98106	0.973777	0.996202	0.987237	0.998338	0.987877
866	0.970834	0.965826	0.990008	0.915252	0.971372	0.991379	0.982983	0.953571	0.939885	0.994059	0.940022	0.995199	0.991456
867	0.98034	0.997929	0.99695	0.993337	0.989885	0.991809	0.900412	0.997241	0.966476	0.993022	0.994061	0.998869	0.995243
868	0.998894	0.943866	0.961525	0.910871	0.944809	0.995247	0.960117	0.944681	0.98889	0.950754	0.98755	0.951488	0.998756
869	0.986362	0.994537	0.990268	0.985718	0.985049	0.991075	0.976932	0.993762	0.949293	0.961293	0.975101	0.998429	0.997565
870	0.989044	0.999552	0.994497	0.922035	0.987828	0.954866	0.99957	0.99803	0.828025	0.980173	0.974494	0.980411	0.996838
871	0.996304	0.991807	0.965265	0.978265	0.99258	0.994471	0.973236	0.99812	0.994042	0.950274	0.965672	0.986557	0.996667
872	0.965258	0.991564	0.97827	0.990408	0.997311	0.996423	0.988709	0.987867	0.91902	0.969789	0.984352	0.999696	0.998799
873	0.98147	0.997741	0.803089	0.937323	0.908514	0.987295	0.949055	0.945176	0.980756	0.979868	0.974553	0.987944	0.986231
874	0.962331	0.991125	0.992983	0.884133	0.957221	0.998991	0.8703	0.932498	0.956829	0.996635	0.968493	0.989194	0.998584
875	0.959685	0.988036	0.947862	0.993108	0.915268	0.989909	0.989954	0.980568	0.937046	0.990004	0.980514	0.985608	0.984852
876	0.967004	0.976936	0.998211	0.973899	0.964434	0.998104	0.903383	0.978054	0.995643	0.985776	0.949943	0.996485	0.985484
877	0.991117	0.994341	0.998156	0.941736	0.947971	0.942193	0.992514	0.999179	0.942926	0.990825	0.997714	0.994419	0.998633
878	0.953356	0.988534	0.969338	0.994074	0.997437	0.965788	0.987983	0.981893	0.970536	0.95459	0.999627	0.987383	0.997906
879	0.992403	0.985081	0.998038	0.973468	0.961335	0.977391	0.981979	0.967885	0.98443	0.948587	0.994491	0.981905	0.998409
880	0.893733	0.997726	0.979996	0.982968	0.981774	0.992708	0.990757	0.775203	0.962302	0.942319	0.999108	0.995081	0.996794
881	0.994212	0.996055	0.969239	0.939289	0.956709	0.901876	0.974843	0.975177	0.827525	0.993309	0.977417	0.998543	0.989581
882	0.998553	0.941835	0.960362	0.997887	0.968443	0.991868	0.98562	0.938585	0.984991	0.943973	0.995229	0.961941	0.997133
883	0.987226	0.998774	0.996301	0.995592	0.974427	0.932924	0.99737	0.899029	0.990684	0.997738	0.972624	0.96565	0.993334
884	0.986159	0.985531	0.986273	0.984259	0.812229	0.947934	0.943648	0.942503	0.812744	0.948742	0.996491	0.978003	0.999791
885	0.986016	0.989441	0.986702	0.998195	0.949829	0.996855	0.971251	0.992472	0.909843	0.949024	0.999284	0.985264	0.985568
886	0.949815	0.990084	0.954607	0.936022	0.907036	0.891308	0.990339	0.985898	0.987489	0.942289	0.99751	0.981034	0.994689
887	0.98996	0.987948	0.990914	0.823274	0.910418	0.9833	0.942351	0.953809	0.983795	0.956919	0.978897	0.995773	0.988394
888	0.968283	0.980851	0.97877	0.879642	0.952399	0.999066	0.990582	0.99134	0.963454	0.993761	0.891428	0.970004	0.999731
889	0.92014	0.992761	0.980659	0.923766	0.959855	0.996834	0.994884	0.940131	0.997645	0.998756	0.995946	0.997499	0.998013
890	0.999486	0.998072	0.940433	0.966147	0.941723	0.999528	0.979419	0.998836	0.99556	0.925859	0.993198	0.96807	0.998194
891	0.987321	0.994443	0.982174	0.98413	0.88313	0.993277	0.941032	0.976017	0.998323	0.899978	0.936429	0.993627	0.991669
892	0.985778	0.991152	0.97942	0.982383	0.998176	0.99725	0.943	0.93786	0.99301	0.97621	0.962587	0.980121	0.994503
893	0.994179	0.991177	0.917781	0.996907	0.996566	0.998157	0.939021	0.987375	0.977479	0.961956	0.989566	0.976824	0.998761
894	0.997836	0.974955	0.965579	0.948875	0.979786	0.975907	0.96298	0.999482	0.95925	0.977096	0.991447	0.995802	0.997708
895	0.966464	0.920752	0.991864	0.995186	0.964111	0.920184	0.942975	0.964943	0.963371	0.979954	0.993111	0.980229	0.990497
896	0.979608	0.994781	0.997151	0.884526	0.997023	0.996118	0.979613	0.894144	0.976233	0.992953	0.973492	0.996421	0.990762
897	0.966254	0.973352	0.956109	0.954831	0.977292	0.988262	0.99201	0.995189	0.949383	0.980632	0.998401	0.987545	0.995282
898	0.98156	0.988119	0.97338	0.98214	0.930497	0.986745	0.97999	0.89775	0.971022	0.992412	0.998929	0.991855	0.997629
899	0.983037	0.97173	0.993346	0.973585	0.94401	0.994092	0.997084	0.909121	0.983421	0.996769	0.996787	0.990435	0.997443
900	0.932445	0.992691	0.997639	0.970552	0.971512	0.998973	0.951804	0.910282	0.994973	0.998053	0.984704	0.963512	0.994667
901	0.983192	0.977033	0.994244	0.995576	0.968519	0.978623	0.997097	0.984827	0.94422	0.97357	0.926057	0.993698	0.999247
902	0.688034	0.984334	0.957143	0.974386	0.992811	0.974293	0.993909	0.967662	0.998444	0.966264	0.996538	0.999295	0.985806
903	0.99221	0.933181	0.996254	0.99971	0.965231	0.976865	0.927621	0.99308	0.939585	0.963413	0.998194	0.957955	0.996668
904	0.997689	0.996242	0.994439	0.999589	0.992691	0.998103	0.97447	0.99476	0.965896	0.996882	0.993974	0.984203	0.985308
905	0.986439	0.996787	0.997792	0.998022	0.951192	0.989221	0.957259	0.980385	0.836603	0.990598	0.954511	0.971619	0.991764
906	0.970488	0.932845	0.941624	0.909721	0.974296	0.989021	0.996925	0.99453	0.98833	0.982579	0.943756	0.990004	0.998376
907	0.999286	0.991599	0.997616	0.917412	0.975251	0.977441	0.978762	0.999391	0.98128	0.990085	0.98978	0.993089	0.987008
908	0.996852	0.991038	0.98907	0.979105	0.905055	0.974284	0.997749	0.979574	0.912397	0.99895	0.986097	0.993457	0.998755
909	0.957229	0.997271	0.960677	0.972188	0.926843	0.995896	0.993402	0.960042	0.990084	0.977685	0.991147	0.998146	0.999338
910	0.99397	0.998819	0.995888	0.970321	0.971813	0.976109	0.972153	0.9198	0.888017	0.986556	0.898143	0.983757	0.999412
911	0.919665	0.99004	0.975688	0.997212	0.99681	0.946341	0.964188	0.886547	0.980117	0.969978	0.981646	0.991015	0.996014
912	0.965513	0.95372	0.984658	0.887259	0.958273	0.963522	0.864144	0.958799	0.986271	0.998966	0.980223	0.967216	0.982202
913	0.967649	0.996405	0.994712	0.992443	0.992876	0.995132	0.991146	0.985172	0.964927	0.980106	0.986454	0.988754	0.989752
914	0.982131	0.97777	0.98866	0.980034	0.930124	0.997024	0.978756	0.967432	0.78682	0.90795	0.987846	0.980209	0.970541
915	0.954714	0.996396	0.976837	0.97873	0.994181	0.992749	0.99739	0.990061	0.997481	0.98797	0.996322	0.990614	0.981819
916	0.970155	0.988577	0.997068	0.946956	0.93559	0.989275	0.999772	0.991401	0.995622	0.945419	0.996596	0.993147	0.995164
917	0.924167	0.935019	0.973982	0.916978	0.984544	0.99891	0.991819	0.976293	0.939271	0.998114	0.990385	0.996261	0.992419
918	0.997066	0.923789	0.995086	0.991701	0.988818	0.987603	0.976385	0.970967	0.991232	0.980654	0.999298	0.97728	0.999494
919	0.939759	0.955605	0.99687	0.994864	0.885858	0.994745	0.995603	0.988942	0.98294	0.997486	0.99839	0.973356	0.999305
920	0.97987	0.98114	0.994051	0.995435	0.95688	0.973289	0.987237	0.998015	0.990805	0.98273	0.965577	0.999366	0.994444
921	0.991154	0.99633	0.998088	0.980802	0.975648	0.97794	0.992195	0.997079	0.963592	0.991357	0.956562	0.997718	0.997174
922	0.957046	0.973569	0.993025	0.996318	0.914261	0.982309	0.967623	0.996645	0.988525	0.996923	0.949988	0.997385	0.9978
923	0.97116	0.990308	0.992706	0.997751	0.992446	0.98572	0.994123	0.996955	0.940986	0.980066	0.993709	0.99151	0.990545
924	0.977569	0.992838	0.980818	0.990367	0.992752	0.989151	0.991232	0.957122	0.99469	0.984999	0.976099	0.984462	0.998159
925	0.933116	0.983852	0.919753	0.992089	0.995271	0.900618	0.931623	0.950552	0.985112	0.981906	0.959659	0.981764	0.995303
926	0.981252	0.981765	0.985085	0.975853	0.996578	0.984682	0.983595	0.990443	0.998838	0.974224	0.998192	0.987568	0.994611
927	0.825472	0.992182	0.982044	0.992004	0.992724	0.966271	0.893979	0.942654	0.999627	0.990477	0.987071	0.992568	0.996882
928	0.97937	0.968756	0.958199	0.939643	0.960057	0.886049	0.977393	0.999545	0.943021	0.999061	0.99471	0.996734	0.994252
929	0.926867	0.944473	0.998767	0.98901	0.997899	0.979322	0.986527	0.978085	0.994684	0.975485	0.996125	0.994068	0.997159
930	0.979484	0.982954	0.977325	0.978956	0.985483	0.989115	0.995276	0.901092	0.982197	0.925083	0.965996	0.963932	0.992064
931	0.99795	0.994864	0.984897	0.953561	0.951548	0.998194	0.989688	0.986581	0.943283	0.99806	0.967081	0.994519	0.994264
932	0.935404	0.993479	0.991779	0.995309	0.986176	0.99636	0.966521	0.966114	0.937651	0.964983	0.990998	0.969586	0.996009
933	0.997475	0.991873	0.947894	0.987511	0.966587	0.977229	0.97694	0.977345	0.915069	0.992308	0.994224	0.98105	0.999289
934	0.994278	0.978705	0.999408	0.935132	0.991234	0.996763	0.967564	0.982713	0.887577	0.989323	0.970951	0.995432	0.997019
935	0.93585	0.981253	0.970029	0.999595	0.978049	0.977734	0.961654	0.935705	0.985957	0.968634	0.99822	0.982874	0.997785
936	0.983044	0.96902	0.944097	0.893619	0.93562	0.991001	0.938401	0.987976	0.999551	0.991573	0.989969	0.990399	0.993854
937	0.953236	0.984025	0.985377	0.99612	0.999531	0.971676	0.996584	0.968069	0.959562	0.99464	0.986289	0.999661	0.999089
938	0.997918	0.985881	0.954238	0.895169	0.906283	0.992356	0.998832	0.979136	0.975353	0.999421	0.942831	0.998491	0.990394
939	0.992768	0.987364	0.997485	0.985819	0.971331	0.998216	0.97058	0.981045	0.964493	0.983006	0.981164	0.984154	0.999333
940	0.980374	0.963587	0.972859	0.997274	0.960987	0.994363	0.915247	0.99773	0.924864	0.99963	0.971008	0.998542	0.982537
941	0.9935	0.9995	0.959396	0.984358	0.999063	0.980008	0.968256	0.985092	0.937976	0.98873	0.98187	0.985405	0.993579
942	0.995343	0.996452	0.984836	0.998994	0.944239	0.997201	0.998534	0.96856	0.949559	0.986581	0.998499	0.992667	0.991881
943	0.999236	0.989912	0.996822	0.921463	0.954991	0.996784	0.993921	0.989939	0.931576	0.989435	0.940403	0.974217	0.992964
944	0.98908	0.983435	0.999672	0.971519	0.979287	0.97912	0.972791	0.986612	0.933609	0.972185	0.998474	0.991218	0.999757
945	0.98627	0.989966	0.870863	0.984401	0.884002	0.978949	0.950744	0.985178	0.934525	0.998995	0.923554	0.997026	0.997678
946	0.889758	0.993853	0.975768	0.862372	0.985741	0.996104	0.996165	0.940308	0.976325	0.976963	0.99183	0.998413	0.99789
947	0.949671	0.995652	0.975479	0.949923	0.996466	0.976452	0.981978	0.949856	0.955882	0.988813	0.976701	0.988281	0.994292
948	0.996131	0.999074	0.998848	0.99701	0.95895	0.995481	0.988625	0.903607	0.975759	0.955398	0.984787	0.983735	0.998796
949	0.989564	0.981865	0.957871	0.979785	0.9879	0.99428	0.962902	0.970593	0.938234	0.923937	0.966656	0.980576	0.991117
950	0.979538	0.960231	0.964671	0.893929	0.992899	0.984878	0.973892	0.972567	0.998781	0.979532	0.958739	0.989117	0.993253
951	0.982973	0.991372	0.979043	0.979252	0.991371	0.987312	0.964848	0.997305	0.995122	0.992971	0.978864	0.992886	0.999202
952	0.921231	0.972752	0.902092	0.999573	0.991524	0.996966	0.972671	0.954513	0.945202	0.990766	0.986023	0.964889	0.999162
953	0.962634	0.997999	0.986678	0.961192	0.943579	0.910042	0.870951	0.989515	0.957839	0.99522	0.982187	0.983413	0.98826
954	0.977272	0.997017	0.963061	0.991618	0.991406	0.991564	0.990243	0.989382	0.962683	0.994218	0.995372	0.982369	0.997655
955	0.997162	0.989099	0.911175	0.858652	0.920064	0.978419	0.992045	0.9912	0.970959	0.981403	0.992035	0.994275	0.9835
956	0.979107	0.985822	0.952308	0.999473	0.980994	0.983023	0.930875	0.963538	0.854374	0.995115	0.997145	0.99843	0.997514
957	0.865013	0.94931	0.995996	0.992905	0.966241	0.980786	0.994469	0.959484	0.999319	0.936744	0.984673	0.996179	0.991431
958	0.95901	0.990535	0.994036	0.988176	0.978233	0.982128	0.992809	0.97766	0.963478	0.98556	0.981788	0.947822	0.996086
959	0.998477	0.981167	0.975733	0.904391	0.998222	0.982709	0.929961	0.997218	0.945418	0.998843	0.995886	0.987405	0.998541
960	0.997686	0.983844	0.98856	0.993838	0.990914	0.966648	0.973601	0.856025	0.975252	0.990802	0.954563	0.997239	0.999469
961	0.983635	0.981734	0.957723	0.941537	0.966735	0.940666	0.996868	0.977624	0.932356	0.989645	0.983607	0.988859	0.998589
962	0.999228	0.999495	0.999406	0.918752	0.888553	0.95887	0.999706	0.985582	0.947492	0.999213	0.971283	0.946505	0.992586
963	0.879506	0.978331	0.989639	0.982124	0.816035	0.949048	0.978831	0.985476	0.994618	0.999835	0.975655	0.992184	0.997204
964	0.97034	0.992242	0.999101	0.975909	0.985297	0.997144	0.998879	0.957708	0.992004	0.959816	0.961638	0.971098	0.988528
965	0.990675	0.975838	0.972094	0.959621	0.968548	0.941322	0.99883	0.998258	0.998079	0.946894	0.99588	0.989764	0.994385
966	0.978085	0.972645	0.986384	0.965152	0.961839	0.839363	0.974866	0.994517	0.947226	0.95241	0.962535	0.997886	0.990134
967	0.998987	0.968232	0.952521	0.894908	0.929028	0.996044	0.985974	0.919842	0.995115	0.993336	0.991052	0.984697	0.994067
968	0.964432	0.971165	0.948739	0.953541	0.955847	0.984598	0.987688	0.959442	0.943688	0.992796	0.980845	0.944435	0.999296
969	0.998124	0.985939	0.996401	0.950924	0.995797	0.998704	0.960463	0.980393	0.948903	0.979521	0.990076	0.970113	0.992175
970	0.96676	0.99511	0.991151	0.99702	0.998076	0.995106	0.959221	0.964272	0.974618	0.979489	0.998154	0.987791	0.996864
971	0.995516	0.993209	0.983944	0.989168	0.931223	0.939849	0.997331	0.992665	0.894397	0.97639	0.989413	0.990195	0.991546
972	0.959106	0.974157	0.996784	0.995325	0.957466	0.990531	0.994818	0.935926	0.987256	0.93051	0.946285	0.997523	0.992603
973	0.996996	0.995349	0.996899	0.982066	0.925434	0.991418	0.997476	0.990951	0.920957	0.989354	0.984049	0.999507	0.995176
974	0.963398	0.997719	0.990998	0.880937	0.978675	0.975767	0.970674	0.922236	0.971057	0.959434	0.99755	0.994005	0.995189
975	0.976484	0.958798	0.929945	0.970591	0.976215	0.995028	0.994313	0.992067	0.986964	0.997963	0.982738	0.998049	0.980826
976	0.997248	0.998575	0.97783	0.980607	0.965674	0.923966	0.987714	0.998019	0.986548	0.928203	0.997519	0.977736	0.998891
977	0.99953	0.981218	0.931149	0.985025	0.997394	0.974524	0.997753	0.98758	0.983338	0.999556	0.993884	0.991666	0.992246
978	0.965101	0.994608	0.996153	0.890845	0.989445	0.966566	0.972645	0.893198	0.982761	0.995596	0.997223	0.944613	0.995692
979	0.981835	0.995143	0.989178	0.980196	0.959091	0.999273	0.957443	0.906782	0.94006	0.920968	0.988857	0.989921	0.998868
980	0.952015	0.994409	0.940968	0.956517	0.967641	0.986084	0.99927	0.986922	0.976792	0.987613	0.978039	0.990286	0.996753
981	0.975828	0.997055	0.985888	0.981108	0.985376	0.995791	0.945544	0.987869	0.924078	0.953761	0.994982	0.984983	0.999151
982	0.937031	0.99793	0.97878	0.98251	0.935753	0.98319	0.941999	0.987343	0.993303	0.979373	0.98541	0.974172	0.999545
983	0.987714	0.936912	0.990325	0.928864	0.997166	0.988686	0.997365	0.999665	0.981532	0.960077	0.970455	0.996073	0.994257
984	0.972204	0.996161	0.955816	0.966419	0.993997	0.978418	0.994218	0.957701	0.929436	0.998181	0.967075	0.993179	0.995569
985	0.96011	0.999289	0.968624	0.931484	0.854959	0.934693	0.969188	0.98085	0.983649	0.976047	0.975999	0.993816	0.991389
986	0.974264	0.979964	0.969261	0.979958	0.947555	0.933487	0.937069	0.962308	0.973703	0.968468	0.98077	0.986136	0.984057
987	0.979327	0.975292	0.991997	0.990491	0.972566	0.997074	0.983687	0.970087	0.995259	0.988672	0.986072	0.988686	0.976776
988	0.991716	0.953153	0.986411	0.995765	0.965716	0.969533	0.999855	0.959768	0.99176	0.992596	0.996194	0.98481	0.998724
989	0.987232	0.999194	0.994367	0.965822	0.888421	0.973303	0.995855	0.999433	0.976926	0.990305	0.995831	0.999502	0.996813
990	0.938715	0.995269	0.935247	0.996725	0.952739	0.997914	0.989413	0.996733	0.994662	0.995305	0.966318	0.97535	0.983969
991	0.995517	0.997318	0.961381	0.994071	0.875132	0.983431	0.962871	0.963481	0.987134	0.989161	0.982269	0.997718	0.998027
992	0.916477	0.972436	0.978304	0.934691	0.980094	0.974296	0.993226	0.930955	0.995598	0.975571	0.964984	0.986305	0.987549
993	0.98988	0.983193	0.905898	0.996647	0.987175	0.993438	0.994212	0.939946	0.987934	0.963416	0.996988	0.995164	0.992643
994	0.998283	0.99873	0.983382	0.999808	0.851769	0.999146	0.979855	0.971262	0.941597	0.997835	0.984041	0.987187	0.996401
995	0.941854	0.99712	0.931671	0.996174	0.964713	0.999786	0.99884	0.998944	0.977107	0.959718	0.998265	0.982056	0.997741
996	0.946048	0.984008	0.958027	0.997277	0.963456	0.99788	0.995383	0.980216	0.992212	0.987852	0.989208	0.998457	0.999643
997	0.985096	0.985855	0.988648	0.999012	0.986277	0.987731	0.961848	0.989111	0.976836	0.90352	0.993281	0.994507	0.998175
998	0.992482	0.954739	0.997339	0.990706	0.993716	0.960962	0.993028	0.970746	0.982143	0.990741	0.973946	0.99509	0.991473
999	0.997044	0.974231	0.964898	0.977782	0.959391	0.997418	0.963243	0.972794	0.88284	0.982761	0.943649	0.959286	0.998674
1000	0.89151	0.978606	0.991234	0.997721	0.952717	0.986531	0.988836	0.982371	0.989068	0.992816	0.951842	0.977435	0.994547
1001	0.963228	0.987884	0.990755	0.934971	0.961219	0.987503	0.97151	0.979226	0.972883	0.933494	0.970904	0.993372	0.997613
1002	0.936003	0.997406	0.987399	0.907667	0.900677	0.98313	0.993475	0.951375	0.952614	0.970367	0.996033	0.971665	0.993648
1003	0.998367	0.970923	0.974652	0.95073	0.686169	0.995769	0.983841	0.990872	0.95407	0.995548	0.984654	0.98285	0.985418
1004	0.996961	0.996729	0.961936	0.987226	0.949915	0.996952	0.983695	0.992413	0.994004	0.936588	0.950268	0.975848	0.995416
1005	0.94209	0.998787	0.967767	0.979417	0.976452	0.998102	0.968714	0.977437	0.976063	0.99951	0.984379	0.987875	0.999474
1006	0.964349	0.99509	0.973915	0.964143	0.962971	0.961601	0.967749	0.9973	0.881885	0.995938	0.998779	0.998153	0.999185
1007	0.992487	0.997201	0.995803	0.964433	0.956471	0.881907	0.985423	0.91769	0.943035	0.999007	0.953417	0.999538	0.998996
1008	0.998101	0.994957	0.990171	0.954819	0.986183	0.998249	0.968832	0.9305	0.950536	0.990938	0.970143	0.957956	0.995283
1009	0.998073	0.994699	0.99387	0.995757	0.966546	0.987346	0.984673	0.985607	0.947385	0.961706	0.968069	0.98218	0.994532
1010	0.945873	0.936629	0.966075	0.986496	0.978855	0.972612	0.980306	0.950728	0.989218	0.933269	0.923886	0.963152	0.996011
1011	0.953356	0.970123	0.974386	0.927638	0.928655	0.993635	0.976792	0.882694	0.979231	0.943769	0.942023	0.979723	0.986682
1012	0.982028	0.981352	0.964011	0.998428	0.932999	0.999357	0.99391	0.996133	0.962037	0.99973	0.95567	0.982212	0.999721
1013	0.962596	0.995736	0.976623	0.985953	0.939999	0.994658	0.947653	0.973047	0.993685	0.968652	0.991676	0.995821	0.99699
1014	0.975402	0.994131	0.973553	0.97521	0.947051	0.99539	0.965325	0.991346	0.98001	0.973509	0.995362	0.995326	0.996092
1015	0.988995	0.994871	0.974837	0.968071	0.982662	0.984106	0.994325	0.934591	0.971575	0.968451	0.985551	0.989972	0.993497
1016	0.946795	0.968582	0.967825	0.98596	0.967995	0.986271	0.998804	0.954654	0.990041	0.998949	0.962845	0.987536	0.994179
1017	0.967979	0.991307	0.997679	0.979509	0.981937	0.994081	0.971176	0.975992	0.986104	0.997048	0.997134	0.988806	0.995022
1018	0.880011	0.939911	0.997066	0.935846	0.959172	0.992883	0.962974	0.966077	0.945747	0.993273	0.97192	0.987711	0.997519
1019	0.990129	0.997362	0.999375	0.980085	0.993871	0.96038	0.998063	0.995941	0.970457	0.98416	0.986178	0.986543	0.99704
1020	0.9975	0.990272	0.951348	0.941671	0.994623	0.935149	0.994689	0.966629	0.998288	0.942521	0.953645	0.973873	0.996555
1021	0.996276	0.998544	0.916502	0.982722	0.911073	0.993163	0.980077	0.994785	0.986792	0.992613	0.987871	0.994067	0.987045
1022	0.973191	0.99165	0.999939	0.949557	0.961699	0.996512	0.970207	0.979883	0.982752	0.973925	0.989216	0.986193	0.992582
1023	0.988013	0.978547	0.973758	0.984411	0.847545	0.993677	0.996973	0.940855	0.956958	0.998409	0.996961	0.983238	0.996387
1024	0.970642	0.987101	0.998283	0.976584	0.907928	0.983385	0.987826	0.981128	0.982497	0.990282	0.981385	0.984027	0.996417
1025	0.907685	0.999935	0.985071	0.949818	0.956939	0.938429	0.981738	0.999388	0.994212	0.964676	0.991713	0.995663	0.981202
1026	0.992823	0.976547	0.998489	0.974797	0.960806	0.957368	0.998567	0.966438	0.781486	0.983393	0.991889	0.998956	0.994286
1027	0.999014	0.933454	0.95781	0.979583	0.873816	0.993304	0.982552	0.97771	0.934169	0.997687	0.986363	0.987141	0.989193
1028	0.958925	0.985359	0.944433	0.942467	0.94676	0.987768	0.876684	0.984785	0.995677	0.975466	0.974006	0.968327	0.979789
1029	0.9739	0.991088	0.961028	0.972593	0.953525	0.978342	0.980672	0.95475	0.988835	0.979488	0.955312	0.969254	0.997411
1030	0.998183	0.98446	0.982847	0.919714	0.933559	0.988151	0.996758	0.939677	0.988362	0.950416	0.994184	0.956418	0.987726
1031	0.871443	0.979671	0.888732	0.924771	0.928524	0.964618	0.981783	0.861774	0.999626	0.979432	0.990373	0.998416	0.975046
1032	0.978057	0.988679	0.939851	0.986903	0.968502	0.999755	0.989237	0.986773	0.991533	0.973808	0.993095	0.962197	0.99854
1033	0.982674	0.950087	0.95886	0.9439	0.930513	0.960366	0.996668	0.974128	0.904777	0.970966	0.966849	0.979828	0.993316
1034	0.969181	0.998893	0.987173	0.938088	0.967077	0.99288	0.985866	0.973509	0.9682	0.996873	0.980715	0.994751	0.999653
1035	0.953852	0.979204	0.9557	0.981035	0.992137	0.986695	0.942897	0.993853	0.898568	0.985263	0.981303	0.995901	0.996517
1036	0.994063	0.988073	0.986004	0.945512	0.944212	0.997543	0.996639	0.959174	0.855219	0.941457	0.984759	0.991571	0.988193
1037	0.969655	0.987706	0.967254	0.982609	0.996818	0.941217	0.980821	0.955466	0.996075	0.997448	0.995951	0.996989	0.998022
1038	0.989253	0.992777	0.989295	0.966968	0.914257	0.998935	0.918481	0.856384	0.972761	0.991745	0.992568	0.993604	0.997134
1039	0.97529	0.997721	0.973767	0.998445	0.974906	0.95949	0.99603	0.997531	0.969624	0.848371	0.997021	0.98775	0.997784
1040	0.979516	0.928885	0.981961	0.986893	0.971463	0.980086	0.959176	0.934583	0.895786	0.978507	0.974367	0.999672	0.99637
1041	0.967159	0.994995	0.995066	0.965299	0.939057	0.995553	0.978897	0.995264	0.978455	0.999157	0.982193	0.97916	0.99953
1042	0.977719	0.945399	0.975723	0.994749	0.998248	0.996699	0.966985	0.953688	0.994122	0.996577	0.953812	0.98878	0.997646
1043	0.906057	0.981573	0.991498	0.941165	0.97096	0.973403	0.957352	0.984957	0.918378	0.976451	0.976625	0.998806	0.998721
1044	0.990594	0.914661	0.967399	0.967046	0.956208	0.975908	0.963547	0.947285	0.963179	0.986868	0.99546	0.981577	0.99575
1045	0.996103	0.999871	0.99466	0.983785	0.985976	0.995148	0.999441	0.992274	0.989321	0.987131	0.982953	0.996618	0.999843
1046	0.942459	0.991806	0.986285	0.968344	0.996834	0.972734	0.977798	0.986061	0.988373	0.999647	0.988332	0.998195	0.993725
1047	0.944431	0.945253	0.98092	0.94486	0.982593	0.978606	0.970414	0.980364	0.79928	0.983122	0.976045	0.998041	0.998083
1048	0.985396	0.960904	0.927853	0.977754	0.928663	0.997318	0.965213	0.971785	0.948607	0.988717	0.985531	0.961632	0.993281
1049	0.988848	0.986118	0.988294	0.983729	0.958424	0.992262	0.972908	0.975844	0.985418	0.926507	0.990347	0.997184	0.995253
1050	0.974727	0.968957	0.990903	0.999619	0.961447	0.998381	0.911812	0.881817	0.923196	0.998655	0.993928	0.998295	0.99328
1051	0.976519	0.984785	0.996219	0.994813	0.966703	0.980205	0.999605	0.978466	0.903661	0.987205	0.974917	0.994181	0.979948
1052	0.99766	0.961976	0.931841	0.950051	0.978843	0.979861	0.99345	0.995025	0.95078	0.912058	0.994255	0.994119	0.989124
1053	0.966729	0.968617	0.968625	0.965342	0.996262	0.977375	0.978118	0.962882	0.91354	0.986545	0.998991	0.981069	0.989697
1054	0.988429	0.954288	0.988017	0.95156	0.977329	0.982555	0.996314	0.910639	0.967659	0.999755	0.995587	0.999582	0.980275
1055	0.977567	0.99076	0.948473	0.972937	0.995745	0.988525	0.986454	0.995199	0.965558	0.97528	0.99148	0.999194	0.999327
1056	0.93994	0.982816	0.987928	0.964477	0.961885	0.928771	0.990137	0.993122	0.888618	0.99569	0.917546	0.997768	0.989975
1057	0.996696	0.964183	0.993724	0.963992	0.977865	0.998685	0.991467	0.993228	0.921933	0.982586	0.987658	0.997166	0.993684
1058	0.993679	0.980993	0.977301	0.934111	0.975101	0.995038	0.962004	0.927322	0.9808	0.975074	0.99554	0.992113	0.990844
1059	0.990969	0.986509	0.999617	0.99211	0.998382	0.971971	0.997146	0.998149	0.972437	0.967364	0.940543	0.997332	0.995121
1060	0.986875	0.997648	0.957932	0.980438	0.917061	0.987994	0.972281	0.983146	0.928339	0.965951	0.998954	0.987482	0.989892
1061	0.982838	0.983679	0.976974	0.999265	0.996197	0.99105	0.996871	0.961498	0.843249	0.976806	0.99758	0.994376	0.986823
1062	0.989891	0.991883	0.992712	0.940578	0.92998	0.997629	0.994065	0.93426	0.990553	0.999531	0.971083	0.983226	0.991507
1063	0.98912	0.990893	0.935181	0.865462	0.949498	0.99955	0.995575	0.96076	0.984314	0.996721	0.98896	0.962199	0.995253
1064	0.996512	0.938801	0.984053	0.988152	0.93279	0.999275	0.977472	0.998521	0.98652	0.957808	0.987528	0.995341	0.99574
1065	0.997174	0.98486	0.987325	0.994554	0.947122	0.998023	0.958153	0.975375	0.974301	0.948047	0.990382	0.990896	0.98651
1066	0.986189	0.984127	0.972294	0.961465	0.908942	0.994485	0.999162	0.994374	0.963103	0.992602	0.956628	0.995877	0.985656
1067	0.997409	0.990429	0.992094	0.970806	0.904973	0.957243	0.975089	0.952859	0.993462	0.988397	0.937782	0.998271	0.99706
1068	0.982826	0.96143	0.963356	0.978917	0.999098	0.985213	0.993293	0.925825	0.989738	0.965973	0.960547	0.995798	0.997557
1069	0.944807	0.999749	0.974818	0.930338	0.93479	0.985208	0.99277	0.964637	0.980036	0.980559	0.999318	0.99796	0.993991
1070	0.989917	0.981321	0.962906	0.969513	0.997219	0.977458	0.939907	0.923847	0.99838	0.949093	0.951125	0.9949	0.997052
1071	0.999045	0.981824	0.956652	0.907159	0.916908	0.999591	0.954241	0.964732	0.990753	0.973823	0.984593	0.985638	0.998014
1072	0.981961	0.99429	0.920143	0.991418	0.990908	0.980814	0.988259	0.957937	0.956127	0.993754	0.996789	0.974403	0.996563
1073	0.996474	0.999008	0.922156	0.889689	0.943641	0.991045	0.971271	0.997586	0.983791	0.758905	0.985299	0.980156	0.984758
1074	0.978872	0.960526	0.96411	0.96935	0.958416	0.980921	0.981808	0.993849	0.968749	0.989796	0.995174	0.976088	0.999175
1075	0.994183	0.997484	0.957687	0.988447	0.837884	0.992781	0.93719	0.963614	0.99427	0.974257	0.994708	0.999839	0.990235
1076	0.941101	0.988484	0.94994	0.933591	0.979318	0.955769	0.991635	0.919311	0.946713	0.894199	0.92693	0.973621	0.998349
1077	0.978241	0.977051	0.982985	0.997629	0.995185	0.988333	0.968357	0.968494	0.997676	0.993726	0.971234	0.985718	0.999253
1078	0.926452	0.982744	0.982569	0.964533	0.988367	0.996992	0.990056	0.971694	0.935365	0.995707	0.998594	0.99133	0.99746
1079	0.997024	0.990267	0.997407	0.959507	0.842075	0.956488	0.939729	0.997927	0.920105	0.962415	0.987484	0.997904	0.999037
1080	0.941745	0.979368	0.954243	0.881794	0.934034	0.996716	0.986625	0.968898	0.96851	0.947299	0.970206	0.96806	0.999197
1081	0.982102	0.981831	0.99601	0.881136	0.971258	0.993722	0.989186	0.9662	0.96534	0.970445	0.97153	0.986566	0.998333
1082	0.990103	0.908667	0.956096	0.993442	0.982146	0.998497	0.96744	0.975465	0.937229	0.976432	0.99691	0.995431	0.998991
1083	0.996422	0.991341	0.997747	0.989817	0.976428	0.994066	0.992405	0.933097	0.981315	0.990067	0.983759	0.99965	0.990593
1084	0.90348	0.946492	0.979101	0.984853	0.986558	0.974004	0.964576	0.976752	0.997682	0.98246	0.996076	0.99347	0.979567
1085	0.998701	0.974527	0.954467	0.970567	0.877688	0.910598	0.956922	0.916353	0.970316	0.945653	0.989669	0.958311	0.98672
1086	0.983897	0.996095	0.991405	0.933554	0.951809	0.946047	0.989408	0.942486	0.990705	0.965413	0.961383	0.994446	0.996643
1087	0.977257	0.996066	0.935768	0.988506	0.958968	0.968919	0.989637	0.976003	0.97951	0.965012	0.988658	0.999722	0.998009
1088	0.979089	0.995112	0.973457	0.998684	0.986259	0.991815	0.930399	0.946514	0.993088	0.992568	0.968269	0.99788	0.997296
1089	0.927927	0.992165	0.996944	0.881409	0.959701	0.963605	0.904097	0.963285	0.920453	0.999124	0.970158	0.976853	0.998567
1090	0.995215	0.960943	0.990739	0.999493	0.99725	0.986613	0.989739	0.975518	0.989677	0.97801	0.966982	0.990897	0.981265
1091	0.920961	0.992332	0.933309	0.941913	0.916994	0.994415	0.974191	0.98995	0.987914	0.966552	0.99138	0.996652	0.98402
1092	0.967846	0.960564	0.96442	0.964817	0.98447	0.976657	0.999391	0.987389	0.996808	0.95721	0.985011	0.991754	0.994556
1093	0.977841	0.977684	0.985303	0.965299	0.994877	0.998659	0.983319	0.992559	0.997554	0.983285	0.987043	0.995678	0.992507
1094	0.998384	0.994006	0.97962	0.985789	0.990263	0.997565	0.986643	0.996282	0.976839	0.993585	0.987706	0.976964	0.996371
1095	0.96447	0.964555	0.945835	0.952048	0.923092	0.978766	0.99514	0.931477	0.966645	0.999171	0.981046	0.986713	0.998757
1096	0.94567	0.985531	0.988542	0.994564	0.967014	0.988374	0.962701	0.935325	0.880204	0.98512	0.995428	0.991628	0.998087
1097	0.96646	0.988614	0.953559	0.998631	0.937806	0.98928	0.986013	0.993141	0.976184	0.976947	0.9598	0.999169	0.986502
1098	0.976067	0.928517	0.938039	0.976444	0.973235	0.972886	0.985293	0.997173	0.907254	0.972832	0.99587	0.985997	0.995815
1099	0.940318	0.966784	0.972843	0.999329	0.921927	0.963036	0.9588	0.968482	0.993519	0.996524	0.99597	0.983773	0.997776
1100	0.987162	0.992065	0.957021	0.997045	0.991389	0.980905	0.976623	0.951757	0.980724	0.973953	0.973473	0.996329	0.995085
1101	0.986665	0.9711	0.963706	0.987753	0.998509	0.990113	0.94342	0.978559	0.983734	0.966006	0.982147	0.986588	0.992743
1102	0.986234	0.992297	0.940011	0.971621	0.958695	0.998939	0.993807	0.995957	0.96566	0.998504	0.987408	0.98202	0.999312
1103	0.972361	0.99259	0.991959	0.964627	0.987548	0.999892	0.928587	0.986001	0.991167	0.961984	0.998233	0.999058	0.996203
1104	0.985971	0.98941	0.976538	0.960541	0.83265	0.994436	0.997188	0.992756	0.955311	0.9959	0.997575	0.998324	0.990156
1105	0.991456	0.973555	0.939276	0.999604	0.88579	0.996326	0.973678	0.961334	0.977432	0.991928	0.979387	0.975626	0.993821
1106	0.988135	0.919979	0.99971	0.989757	0.938126	0.973426	0.969748	0.973324	0.944891	0.986579	0.979052	0.997225	0.998674
1107	0.999509	0.998938	0.997835	0.957111	0.989124	0.993557	0.964046	0.963871	0.98397	0.989211	0.980082	0.977525	0.992322
1108	0.986549	0.99738	0.982101	0.97281	0.87661	0.98544	0.978226	0.978966	0.979475	0.979309	0.930253	0.983228	0.999828
1109	0.979403	0.996096	0.950828	0.976429	0.980929	0.977019	0.927747	0.993835	0.908299	0.995564	0.989785	0.978767	0.986169
1110	0.998807	0.996678	0.954292	0.917883	0.855689	0.995599	0.981451	0.983525	0.992391	0.985367	0.999584	0.994843	0.998353
1111	0.970147	0.976775	0.979188	0.915748	0.945799	0.999579	0.98728	0.861173	0.863526	0.997535	0.9493	0.971631	0.995646
1112	0.981842	0.968097	0.933822	0.985961	0.956858	0.966509	0.981534	0.953211	0.919498	0.975578	0.994785	0.98989	0.998236
1113	0.98736	0.974135	0.949001	0.973685	0.984344	0.995104	0.941165	0.973088	0.929232	0.973109	0.983744	0.981428	0.996505
1114	0.9969	0.976686	0.991267	0.945384	0.96988	0.997048	0.98273	0.957029	0.992615	0.991614	0.996542	0.988352	0.992054
1115	0.963953	0.998736	0.979137	0.993891	0.869348	0.998915	0.965742	0.965857	0.999081	0.990236	0.989787	0.977636	0.982435
1116	0.78757	0.979375	0.882749	0.961061	0.972508	0.998445	0.984669	0.999665	0.95886	0.993072	0.916478	0.978581	0.984065
1117	0.996159	0.980262	0.980068	0.962616	0.967158	0.996247	0.982982	0.99708	0.959589	0.953341	0.977599	0.999422	0.994645
1118	0.958912	0.89234	0.980266	0.977804	0.992756	0.965213	0.988694	0.993938	0.971461	0.995616	0.986726	0.99864	0.997437
1119	0.987393	0.970221	0.966333	0.961792	0.963433	0.995103	0.955447	0.943611	0.977387	0.999558	0.979749	0.985591	0.994165
1120	0.945879	0.972511	0.982819	0.998495	0.985338	0.987243	0.979378	0.981804	0.917722	0.982636	0.971602	0.982009	0.998708
1121	0.988916	0.956957	0.977096	0.964364	0.978147	0.854934	0.990202	0.93101	0.929421	0.909627	0.998233	0.988392	0.999878
1122	0.959919	0.945233	0.961363	0.980123	0.949209	0.988416	0.989838	0.848988	0.901297	0.938599	0.987732	0.965811	0.991473
1123	0.967668	0.988202	0.992962	0.980829	0.895892	0.956533	0.932723	0.893538	0.928325	0.986598	0.998248	0.993368	0.999438
1124	0.985791	0.993195	0.98172	0.993783	0.979439	0.992764	0.9979	0.988247	0.968346	0.97362	0.98871	0.977575	0.989047
1125	0.973594	0.98776	0.994024	0.960216	0.858115	0.960721	0.999425	0.992801	0.877554	0.997098	0.993786	0.99439	0.998576
1126	0.945952	0.894719	0.995277	0.931513	0.998877	0.995083	0.996288	0.98342	0.997252	0.973328	0.994054	0.989266	0.974789
1127	0.991809	0.989665	0.950303	0.934832	0.978715	0.995421	0.953162	0.934518	0.890849	0.969686	0.996653	0.995435	0.999723
1128	0.965227	0.945285	0.95315	0.992634	0.995681	0.972581	0.970468	0.943701	0.98198	0.997896	0.999547	0.992417	0.99723
1129	0.998238	0.956114	0.993407	0.988054	0.987039	0.966045	0.965834	0.981681	0.980418	0.993185	0.973967	0.990328	0.973215
1130	0.960584	0.988339	0.951126	0.970391	0.989336	0.999322	0.992861	0.969865	0.964418	0.937372	0.989005	0.983033	0.996875
1131	0.9941	0.989379	0.946913	0.976836	0.970939	0.966465	0.993087	0.999358	0.965808	0.985376	0.994408	0.992868	0.999408
1132	0.957699	0.990573	0.98793	0.986132	0.965969	0.998006	0.969585	0.96802	0.952763	0.999837	0.995892	0.942457	0.997801
1133	0.909368	0.999078	0.98743	0.968039	0.978309	0.998658	0.998481	0.973497	0.996327	0.991278	0.94824	0.996655	0.996672
1134	0.95533	0.994008	0.94992	0.974987	0.990794	0.98237	0.988716	0.999253	0.951876	0.998752	0.994684	0.997027	0.999078
1135	0.994559	0.995157	0.988155	0.999405	0.931617	0.963907	0.996914	0.998369	0.976545	0.991976	0.988318	0.994052	0.998902
1136	0.986559	0.890641	0.986127	0.889517	0.992736	0.946365	0.983997	0.976929	0.941593	0.986921	0.995225	0.98534	0.984056
1137	0.952938	0.962862	0.973792	0.986622	0.929055	0.977897	0.996835	0.97606	0.960806	0.988542	0.97031	0.963062	0.991185
1138	0.933218	0.993697	0.993478	0.990481	0.968524	0.970274	0.967918	0.985897	0.996656	0.989269	0.980192	0.991406	0.996618
1139	0.997972	0.99888	0.976454	0.944856	0.988141	0.944745	0.990388	0.989334	0.987665	0.995576	0.991123	0.996266	0.988478
1140	0.939797	0.992943	0.996403	0.940027	0.997295	0.964135	0.964737	0.982788	0.986178	0.933469	0.937732	0.985729	0.998038
1141	0.947216	0.998532	0.997681	0.963125	0.966119	0.917597	0.963961	0.974584	0.982842	0.995333	0.983	0.989044	0.987679
1142	0.919607	0.965492	0.976963	0.983692	0.96134	0.995068	0.999499	0.997882	0.992876	0.998249	0.985152	0.988715	0.984758
1143	0.975532	0.963362	0.91215	0.971192	0.992399	0.988329	0.997449	0.87781	0.941618	0.996982	0.995905	0.973672	0.998483
1144	0.996559	0.986994	0.993694	0.996887	0.883255	0.979994	0.963427	0.958632	0.99209	0.959214	0.976175	0.983023	0.982927
1145	0.985442	0.966164	0.960871	0.992449	0.984174	0.972754	0.961655	0.949144	0.952059	0.982771	0.969914	0.984472	0.994318
1146	0.878883	0.999777	0.972206	0.990439	0.909167	0.981927	0.998872	0.963483	0.975621	0.960531	0.985954	0.993344	0.996113
1147	0.990169	0.955811	0.958642	0.976533	0.968596	0.994002	0.966703	0.987626	0.985627	0.99008	0.985673	0.99068	0.998062
1148	0.87958	0.943079	0.99698	0.993302	0.968111	0.995501	0.993682	0.935636	0.998065	0.988771	0.89031	0.983267	0.995002
1149	0.990561	0.997049	0.992725	0.914796	0.981794	0.991212	0.997569	0.977667	0.964676	0.969713	0.996166	0.999064	0.988782
1150	0.981162	0.979997	0.932478	0.991393	0.914105	0.994919	0.907806	0.997343	0.955622	0.999433	0.976364	0.99985	0.976767
1151	0.973843	0.998795	0.986271	0.964589	0.918953	0.993991	0.989442	0.996525	0.924705	0.996063	0.946381	0.988039	0.998216
1152	0.992262	0.999648	0.991436	0.925599	0.960571	0.956577	0.99881	0.985071	0.980455	0.995407	0.981112	0.997082	0.992544
1153	0.985107	0.997757	0.996674	0.994531	0.989699	0.935468	0.99035	0.957482	0.967855	0.998357	0.991355	0.998171	0.998827
1154	0.984301	0.998293	0.965556	0.996028	0.991272	0.993259	0.982528	0.978688	0.989522	0.946818	0.998304	0.99634	0.990738
1155	0.992758	0.999576	0.997437	0.914254	0.923464	0.973102	0.976626	0.990504	0.946218	0.99994	0.987966	0.991405	0.998118
1156	0.972735	0.996869	0.99051	0.998011	0.93175	0.935387	0.989238	0.848617	0.990434	0.948713	0.949416	0.987393	0.991958
1157	0.93213	0.993433	0.996033	0.985467	0.997682	0.953194	0.98943	0.946508	0.914262	0.9928	0.99859	0.99534	0.982734
1158	0.997955	0.976467	0.972308	0.926897	0.974427	0.982836	0.997719	0.942809	0.959691	0.984593	0.992082	0.999555	0.994901
1159	0.985941	0.983096	0.960109	0.888125	0.994222	0.970328	0.992816	0.990663	0.996855	0.973206	0.995036	0.994499	0.992819
1160	0.997568	0.981041	0.989796	0.940448	0.994977	0.992113	0.97734	0.977986	0.910844	0.989177	0.982198	0.979816	0.97875
1161	0.973996	0.934072	0.980033	0.931295	0.960248	0.992595	0.987801	0.95643	0.945715	0.982049	0.996784	0.99623	0.997126
1162	0.929174	0.999235	0.986662	0.975276	0.989041	0.992765	0.987551	0.991237	0.998849	0.995506	0.981308	0.997697	0.964656
1163	0.995592	0.992837	0.954147	0.99788	0.979134	0.993264	0.984583	0.887445	0.955907	0.995978	0.992769	0.983476	0.971534
1164	0.975877	0.986817	0.979386	0.988779	0.991905	0.998427	0.998964	0.972604	0.974459	0.980318	0.939903	0.991583	0.983663
1165	0.960125	0.909405	0.94498	0.990777	0.986741	0.95635	0.898972	0.846613	0.999659	0.993123	0.999038	0.98767	0.996332
1166	0.980671	0.994643	0.95936	0.903844	0.970429	0.955213	0.930928	0.946803	0.976313	0.987927	0.970117	0.997681	0.998914
1167	0.984716	0.972416	0.999548	0.88706	0.960932	0.998878	0.972038	0.996511	0.991839	0.97344	0.965248	0.997079	0.988254
1168	0.953016	0.97372	0.988503	0.973199	0.997778	0.990973	0.993029	0.981515	0.916399	0.906693	0.974511	0.9845	0.994799
1169	0.961093	0.983663	0.980313	0.991861	0.958589	0.996228	0.931107	0.985066	0.989833	0.988888	0.981658	0.99202	0.997183
1170	0.956822	0.997413	0.962262	0.961619	0.951017	0.990519	0.972663	0.947282	0.975404	0.969174	0.937281	0.988175	0.988319
1171	0.971743	0.985858	0.990983	0.842583	0.967137	0.982927	0.9507	0.986089	0.993516	0.987275	0.984574	0.998597	0.995524
1172	0.995163	0.988604	0.983256	0.915491	0.960207	0.99124	0.994336	0.974272	0.981831	0.939159	0.995374	0.999221	0.99743
1173	0.873419	0.940909	0.979542	0.959398	0.831871	0.984134	0.953757	0.886251	0.977766	0.961152	0.956269	0.999604	0.993269
1174	0.999477	0.969488	0.990993	0.960223	0.988508	0.996912	0.931165	0.982015	0.873629	0.870808	0.986214	0.992739	0.998377
1175	0.979117	0.996059	0.997895	0.98667	0.98507	0.992996	0.995589	0.899568	0.916361	0.976148	0.987589	0.990758	0.993432
1176	0.9664	0.984219	0.942744	0.984643	0.887342	0.991381	0.985793	0.988389	0.967971	0.954072	0.979942	0.998673	0.977909
1177	0.995885	0.944123	0.996271	0.981677	0.957853	0.984478	0.970375	0.980172	0.955962	0.920707	0.957588	0.995999	0.999284
1178	0.983098	0.993289	0.988368	0.997647	0.989444	0.97105	0.967403	0.979471	0.995388	0.980786	0.991418	0.987548	0.995819
1179	0.98452	0.98755	0.879835	0.977702	0.980182	0.980067	0.991636	0.977203	0.992471	0.962436	0.997834	0.997849	0.98937
1180	0.97091	0.989744	0.943398	0.945933	0.962653	0.966656	0.900482	0.98197	0.946489	0.994142	0.980828	0.989493	0.996809
1181	0.905308	0.999186	0.969279	0.996414	0.956207	0.998806	0.992108	0.985175	0.937355	0.993649	0.949279	0.982945	0.988022
1182	0.989788	0.996025	0.980483	0.9521	0.95625	0.99956	0.958221	0.999313	0.999407	0.994623	0.931045	0.993269	0.984267
1183	0.949309	0.997609	0.993245	0.99702	0.982602	0.953236	0.953753	0.997179	0.995111	0.985083	0.978648	0.974812	0.981794
1184	0.990967	0.980304	0.99912	0.962258	0.948027	0.969828	0.961459	0.860512	0.984933	0.985146	0.98622	0.995123	0.9879
1185	0.981253	0.995604	0.999696	0.996185	0.989552	0.973091	0.981718	0.93389	0.974357	0.985237	0.944885	0.978632	0.99155
1186	0.961037	0.989587	0.9911	0.978681	0.996437	0.971554	0.926024	0.969637	0.972697	0.99059	0.989432	0.996224	0.99405
1187	0.998202	0.959542	0.980075	0.951888	0.985579	0.989301	0.993312	0.966579	0.979245	0.972383	0.995283	0.954077	0.987567
1188	0.987899	0.99708	0.890595	0.972695	0.902464	0.999459	0.99544	0.900604	0.988418	0.998662	0.9999	0.991979	0.983633
1189	0.999444	0.991201	0.995714	0.909198	0.780573	0.99705	0.988873	0.9422	0.965634	0.95571	0.984335	0.96654	0.998865
1190	0.995612	0.998041	0.988146	0.992021	0.921145	0.991687	0.986946	0.98421	0.949716	0.986542	0.975346	0.980341	0.999372
1191	0.991235	0.981686	0.96863	0.979334	0.995072	0.995242	0.967696	0.996876	0.893863	0.965282	0.994112	0.996816	0.996564
1192	0.950334	0.987343	0.998923	0.993254	0.892686	0.988925	0.98197	0.980653	0.98347	0.982333	0.980645	0.998598	0.99939
1193	0.946927	0.990329	0.994121	0.946324	0.994749	0.989014	0.979494	0.991993	0.997313	0.997471	0.980599	0.989998	0.996959
1194	0.982565	0.958728	0.928415	0.928506	0.960557	0.963559	0.965177	0.988506	0.976855	0.97568	0.988374	0.970984	0.99616
1195	0.992733	0.987066	0.971164	0.977114	0.969198	0.988504	0.979238	0.999195	0.987631	0.95419	0.991815	0.986531	0.973429
1196	0.982363	0.985161	0.98756	0.910754	0.972663	0.990417	0.859242	0.974761	0.852041	0.963152	0.970847	0.963722	0.985657
1197	0.964183	0.994928	0.9901	0.917148	0.958895	0.991242	0.983697	0.922018	0.954079	0.992531	0.998034	0.996028	0.999429
1198	0.936679	0.94904	0.991753	0.977003	0.962591	0.997514	0.979854	0.993591	0.985074	0.985451	0.93781	0.989434	0.998087
1199	0.946069	0.961618	0.979906	0.932039	0.876202	0.939896	0.997919	0.927851	0.987154	0.995398	0.993256	0.994581	0.998109
1200	0.984889	0.976366	0.997592	0.984745	0.982067	0.970023	0.957522	0.924775	0.916633	0.995228	0.924034	0.989548	0.982712
1201	0.958226	0.926638	0.963932	0.96666	0.984652	0.991599	0.987281	0.978485	0.961841	0.992655	0.994815	0.952803	0.999722
1202	0.961107	0.98262	0.992048	0.93947	0.899556	0.996714	0.974974	0.986552	0.977456	0.970598	0.998177	0.990832	0.995496
1203	0.970815	0.995284	0.998627	0.987544	0.99285	0.989401	0.982696	0.998284	0.978873	0.925924	0.985572	0.990166	0.99971
1204	0.931665	0.981868	0.99775	0.995586	0.96421	0.998826	0.983278	0.973691	0.975675	0.985093	0.942909	0.991941	0.999737
1205	0.852405	0.908045	0.998467	0.941691	0.927372	0.989255	0.945016	0.994979	0.978162	0.955801	0.997291	0.972986	0.995865
1206	0.998831	0.997598	0.991658	0.9807	0.916464	0.932044	0.968491	0.972206	0.972155	0.988726	0.993935	0.969421	0.999551
1207	0.9935	0.99126	0.998847	0.980511	0.900008	0.99965	0.996343	0.985493	0.987621	0.976204	0.967575	0.999394	0.999388
1208	0.961748	0.996007	0.970017	0.987311	0.983764	0.968629	0.97785	0.957057	0.988111	0.986545	0.935845	0.974069	0.999797
1209	0.979273	0.991054	0.996586	0.967317	0.963258	0.999516	0.995788	0.983422	0.946732	0.996798	0.981289	0.998926	0.999272
1210	0.993939	0.985428	0.964032	0.965059	0.960546	0.991248	0.993989	0.997637	0.915061	0.998184	0.995935	0.997115	0.988229
1211	0.994117	0.957329	0.990666	0.926568	0.995287	0.988559	0.916918	0.987096	0.990987	0.957882	0.993159	0.998238	0.999326
1212	0.924753	0.988128	0.996203	0.997107	0.96066	0.983712	0.991733	0.958561	0.998149	0.998054	0.993064	0.98728	0.989831
1213	0.993525	0.968499	0.993123	0.94064	0.981147	0.9967	0.992976	0.998939	0.951616	0.987295	0.975335	0.985021	0.987117
1214	0.982288	0.999519	0.981388	0.888844	0.969464	0.976822	0.990369	0.974747	0.952331	0.909402	0.977248	0.985404	0.984934
1215	0.942959	0.999721	0.996841	0.919009	0.928924	0.983659	0.927559	0.933149	0.97919	0.992358	0.943836	0.979249	0.999256
1216	0.981928	0.982162	0.986931	0.965	0.995978	0.99138	0.992558	0.979078	0.965329	0.994201	0.997795	0.998299	0.990443
1217	0.910357	0.958633	0.992945	0.979812	0.951826	0.986882	0.99964	0.965479	0.996543	0.991464	0.974168	0.992822	0.998423
1218	0.89497	0.989116	0.992851	0.974227	0.991531	0.999369	0.954824	0.950652	0.997932	0.984992	0.989953	0.990545	0.999346
1219	0.919838	0.966475	0.978617	0.991432	0.978739	0.961278	0.950962	0.987079	0.999268	0.976521	0.946113	0.978991	0.996166
1220	0.993449	0.980866	0.996791	0.973963	0.987976	0.991059	0.969317	0.979549	0.806402	0.982341	0.964908	0.993675	0.994315
1221	0.993499	0.995435	0.950191	0.976758	0.986323	0.967231	0.990186	0.974328	0.897798	0.982884	0.995067	0.988332	0.996557
1222	0.966762	0.99842	0.990468	0.961882	0.991664	0.999328	0.994372	0.969326	0.860854	0.98756	0.98844	0.99499	0.995012
1223	0.937679	0.998988	0.990206	0.961573	0.9261	0.981552	0.829655	0.992359	0.91625	0.949486	0.98549	0.992118	0.985052
1224	0.955261	0.995305	0.997611	0.984543	0.916832	0.965683	0.980355	0.979262	0.989465	0.995995	0.994717	0.998313	0.982551
1225	0.908359	0.926154	0.980278	0.979151	0.961051	0.995629	0.953074	0.917651	0.961529	0.919786	0.99474	0.972305	0.992499
1226	0.975119	0.993487	0.976591	0.996791	0.985023	0.993005	0.980668	0.96482	0.964692	0.982499	0.982543	0.976349	0.987532
1227	0.980875	0.952229	0.98288	0.985464	0.983453	0.997142	0.909818	0.992377	0.844653	0.985276	0.993169	0.981318	0.998112
1228	0.960769	0.962354	0.96462	0.971105	0.989736	0.986985	0.995978	0.987324	0.994347	0.989865	0.998501	0.998962	0.997241
1229	0.992783	0.998142	0.995702	0.974791	0.966594	0.981026	0.963601	0.994154	0.892306	0.977755	0.999274	0.97891	0.987059
1230	0.956572	0.996118	0.99023	0.950117	0.9962	0.998004	0.98885	0.921562	0.97187	0.989526	0.998778	0.996649	0.991065
1231	0.999453	0.997809	0.981391	0.960364	0.972289	0.994795	0.955384	0.96457	0.959057	0.952391	0.993753	0.994147	0.997019
1232	0.986005	0.942901	0.97033	0.930115	0.983899	0.977346	0.954886	0.980142	0.994323	0.990904	0.984652	0.989325	0.979033
1233	0.974499	0.979092	0.956852	0.957992	0.99832	0.975404	0.997061	0.891748	0.968823	0.948923	0.997765	0.996776	0.995744
1234	0.982138	0.988819	0.982505	0.956666	0.991781	0.992691	0.965926	0.98188	0.985841	0.985696	0.992797	0.997178	0.987062
1235	0.994247	0.977034	0.945466	0.986319	0.845763	0.972869	0.992744	0.868237	0.972049	0.988974	0.97947	0.97352	0.999165
1236	0.989354	0.97498	0.986332	0.982982	0.99097	0.96282	0.940895	0.968538	0.945191	0.950383	0.946144	0.993371	0.993907
1237	0.973121	0.994103	0.99803	0.966738	0.958011	0.991817	0.964184	0.972633	0.954859	0.973085	0.993622	0.985281	0.994357
1238	0.968024	0.974551	0.948064	0.962109	0.929452	0.999877	0.982522	0.872676	0.980379	0.962288	0.98167	0.982981	0.99637
1239	0.99122	0.995405	0.923038	0.922021	0.997152	0.991901	0.994383	0.903165	0.976052	0.993535	0.985145	0.997762	0.994675
1240	0.966228	0.97727	0.988015	0.957193	0.950802	0.97961	0.940941	0.999669	0.96797	0.998495	0.904827	0.993064	0.999152
1241	0.954882	0.984092	0.977047	0.986401	0.976726	0.960496	0.988861	0.964529	0.993783	0.958022	0.989549	0.990606	0.988157
1242	0.955313	0.99567	0.97106	0.98922	0.988613	0.962337	0.985843	0.981687	0.98776	0.994512	0.968943	0.997455	0.996984
1243	0.993611	0.994121	0.993258	0.943042	0.845537	0.968551	0.966093	0.999798	0.940218	0.999262	0.998675	0.950741	0.992991
1244	0.982195	0.997565	0.997683	0.921326	0.916479	0.991594	0.99415	0.986934	0.993734	0.993537	0.98643	0.99922	0.992074
1245	0.984666	0.996177	0.996138	0.998202	0.954545	0.96233	0.938613	0.986099	0.976201	0.933385	0.999782	0.989188	0.999064
1246	0.962308	0.973852	0.991088	0.982271	0.968204	0.962925	0.934038	0.889324	0.97422	0.976166	0.986461	0.931312	0.986822
1247	0.993067	0.985187	0.967376	0.974537	0.988441	0.973673	0.941101	0.9969	0.935113	0.97768	0.969175	0.995541	0.997652
1248	0.997848	0.959765	0.971217	0.977292	0.913732	0.995979	0.957193	0.994869	0.963719	0.987111	0.989481	0.997232	0.991957
1249	0.996781	0.997456	0.979815	0.997422	0.941545	0.987267	0.95667	0.982147	0.973874	0.981905	0.976623	0.985829	0.99565
1250	0.962514	0.969145	0.999246	0.985275	0.891989	0.996618	0.921687	0.951308	0.974192	0.982451	0.990822	0.967358	0.997856
1251	0.96063	0.983255	0.991115	0.996279	0.991945	0.989546	0.958105	0.962311	0.969321	0.912889	0.989163	0.996419	0.997748
1252	0.982552	0.987063	0.965557	0.984914	0.942538	0.971294	0.916439	0.995742	0.965026	0.974037	0.994776	0.964257	0.992053
1253	0.960707	0.995166	0.998241	0.97291	0.986518	0.997565	0.992674	0.942627	0.991911	0.979595	0.987856	0.99828	0.984847
1254	0.912015	0.905634	0.980972	0.994336	0.878895	0.982776	0.994991	0.962889	0.974286	0.994371	0.975364	0.995881	0.996681
1255	0.927628	0.993603	0.953487	0.993525	0.952426	0.956538	0.99126	0.966742	0.943762	0.96316	0.957033	0.999416	0.993056
1256	0.975572	0.985889	0.975228	0.998143	0.948505	0.978779	0.993892	0.986091	0.969654	0.998098	0.985676	0.990234	0.990595
1257	0.973855	0.988953	0.985428	0.968682	0.961093	0.978894	0.967286	0.990236	0.995316	0.98572	0.998807	0.99962	0.987325
1258	0.925267	0.996364	0.966207	0.933089	0.970857	0.997045	0.983964	0.988447	0.975744	0.996964	0.993387	0.973756	0.995544
1259	0.968118	0.997498	0.984349	0.944117	0.99807	0.975199	0.968304	0.963004	0.950375	0.974578	0.942873	0.958137	0.994896
1260	0.982075	0.965702	0.989717	0.898488	0.99696	0.980667	0.997662	0.936273	0.946016	0.935682	0.936832	0.989121	0.999047
1261	0.980663	0.996197	0.975438	0.902592	0.95009	0.997643	0.998264	0.989135	0.990028	0.990023	0.99931	0.991406	0.997009
1262	0.976046	0.970295	0.977271	0.897697	0.923298	0.988244	0.981699	0.957044	0.873361	0.989458	0.961533	0.985572	0.997553
1263	0.954898	0.996367	0.998093	0.997079	0.931658	0.972355	0.928871	0.966943	0.775627	0.964476	0.977188	0.995441	0.988938
1264	0.992506	0.984833	0.981171	0.97695	0.869663	0.972746	0.993759	0.885639	0.986641	0.994879	0.96673	0.968829	0.992064
1265	0.955547	0.986006	0.987041	0.908088	0.922136	0.99093	0.989593	0.9977	0.977469	0.837587	0.999565	0.994757	0.994159
1266	0.986076	0.961195	0.977024	0.977613	0.967061	0.98686	0.983156	0.966383	0.984199	0.995886	0.975698	0.98528	0.994565
1267	0.985175	0.994308	0.969067	0.796342	0.999855	0.988827	0.998575	0.996237	0.995423	0.982188	0.954464	0.996578	0.99849
1268	0.990186	0.998497	0.990063	0.982669	0.936588	0.999744	0.995348	0.980489	0.974061	0.960279	0.996677	0.975845	0.993873
1269	0.965974	0.936953	0.985228	0.90039	0.936492	0.987885	0.935108	0.981503	0.958622	0.976465	0.986703	0.977986	0.986714
1270	0.997261	0.998119	0.997775	0.967948	0.999945	0.990328	0.992976	0.952152	0.97807	0.994411	0.951653	0.993119	0.988904
1271	0.991921	0.997383	0.977793	0.922954	0.959019	0.995432	0.973089	0.929173	0.981135	0.962236	0.991905	0.980283	0.999781
1272	0.941981	0.996832	0.974444	0.939629	0.990655	0.986504	0.952097	0.989254	0.935741	0.995543	0.926773	0.98153	0.993333
1273	0.935602	0.983512	0.984018	0.935998	0.940015	0.999098	0.905506	0.97296	0.985535	0.983424	0.943333	0.995224	0.99926
1274	0.978853	0.985109	0.955988	0.964865	0.956796	0.936706	0.994214	0.952569	0.986204	0.995269	0.98108	0.980797	0.990757
1275	0.931463	0.946982	0.990731	0.957232	0.956134	0.922448	0.998934	0.966738	0.96185	0.972157	0.986431	0.994701	0.99622
1276	0.98159	0.964793	0.992018	0.993272	0.98351	0.984656	0.963	0.983551	0.992321	0.951379	0.995355	0.974157	0.993142
1277	0.986824	0.997482	0.943008	0.924011	0.981465	0.967273	0.939009	0.995554	0.978168	0.994022	0.994573	0.998927	0.990582
1278	0.983671	0.990724	0.999007	0.969316	0.956451	0.946291	0.99777	0.809406	0.953451	0.992244	0.979978	0.99929	0.999052
1279	0.98175	0.968169	0.99704	0.999586	0.998273	0.997927	0.986466	0.95218	0.984975	0.999624	0.97574	0.986892	0.991349
1280	0.967971	0.991738	0.914458	0.941661	0.955238	0.984024	0.998052	0.997686	0.997223	0.981438	0.9983	0.990176	0.993053
1281	0.977859	0.993779	0.945763	0.864829	0.971844	0.995039	0.923626	0.913191	0.99965	0.965077	0.995411	0.989744	0.999533
1282	0.990742	0.946273	0.986768	0.950739	0.996372	0.979984	0.995095	0.994723	0.925004	0.988416	0.99221	0.995909	0.984113
1283	0.992211	0.98005	0.994264	0.921182	0.868928	0.976324	0.977314	0.981922	0.963593	0.982301	0.937949	0.99619	0.98815
1284	0.992113	0.981182	0.969413	0.996155	0.931599	0.98061	0.993098	0.974081	0.995617	0.971055	0.961858	0.99867	0.99794
1285	0.984018	0.996873	0.99918	0.936783	0.95704	0.964025	0.979361	0.996831	0.917822	0.981437	0.995404	0.996648	0.999754
1286	0.995219	0.965364	0.95239	0.999841	0.99154	0.987023	0.999137	0.991298	0.939915	0.980007	0.998364	0.995008	0.997349
1287	0.976684	0.984515	0.974267	0.984215	0.793139	0.961828	0.972804	0.974285	0.969079	0.980849	0.985592	0.998842	0.999549
1288	0.986845	0.963814	0.975193	0.980536	0.976228	0.952746	0.984256	0.981198	0.978602	0.940828	0.97991	0.980726	0.997269
1289	0.991114	0.948001	0.982283	0.912608	0.983507	0.983663	0.988652	0.948989	0.985582	0.991784	0.980081	0.961535	0.993938
1290	0.986577	0.995846	0.943871	0.970409	0.965576	0.992775	0.887072	0.99161	0.985908	0.990991	0.993702	0.993499	0.980204
1291	0.97673	0.992084	0.98967	0.979944	0.904085	0.969007	0.98473	0.985558	0.982554	0.959727	0.937932	0.965407	0.998517
1292	0.953642	0.994187	0.985428	0.921482	0.994543	0.980711	0.956014	0.979191	0.836024	0.986564	0.995585	0.989423	0.994156
1293	0.934983	0.932414	0.944807	0.984233	0.952659	0.986169	0.924073	0.982307	0.955057	0.9961	0.967206	0.973562	0.992757
1294	0.926925	0.999151	0.990223	0.960766	0.977346	0.994948	0.994899	0.964836	0.974312	0.982048	0.983002	0.997872	0.985226
1295	0.985483	0.932355	0.998687	0.978778	0.997935	0.997974	0.971727	0.9809	0.970626	0.995854	0.991437	0.982821	0.998765
1296	0.923796	0.99107	0.99092	0.990093	0.928724	0.987201	0.959336	0.958213	0.846035	0.959172	0.985733	0.993805	0.99931
1297	0.990377	0.982441	0.990575	0.968864	0.995296	0.998788	0.971907	0.952543	0.999309	0.954894	0.999432	0.978529	0.995096
1298	0.991468	0.999273	0.96152	0.991453	0.998457	0.990306	0.996216	0.930059	0.919474	0.996816	0.999174	0.976627	0.998437
1299	0.995911	0.968716	0.997238	0.982036	0.993816	0.990646	0.988659	0.990735	0.97261	0.998263	0.995145	0.97899	0.999242
1300	0.981783	0.974201	0.997974	0.99922	0.999405	0.980329	0.999514	0.989989	0.884835	0.97557	0.986109	0.991648	0.995546
1301	0.990801	0.996527	0.967108	0.980601	0.951478	0.970096	0.995185	0.918733	0.963996	0.999547	0.990348	0.999214	0.995495
1302	0.962838	0.994256	0.936797	0.996312	0.950691	0.981565	0.990259	0.98712	0.980922	0.993754	0.933956	0.99578	0.996638
1303	0.99487	0.952683	0.987379	0.943156	0.986435	0.986555	0.977919	0.976358	0.997745	0.991301	0.989405	0.997496	0.975656
1304	0.97145	0.987372	0.994628	0.975434	0.99026	0.95531	0.981118	0.967586	0.974641	0.996661	0.979961	0.997702	0.991689
1305	0.917695	0.995965	0.91263	0.984285	0.964294	0.982788	0.939951	0.979114	0.941021	0.94428	0.982135	0.995943	0.984465
1306	0.883719	0.999552	0.971849	0.9538	0.973963	0.964934	0.999651	0.994877	0.981649	0.945886	0.987223	0.982101	0.987607
1307	0.984635	0.989433	0.986744	0.995468	0.960757	0.976562	0.988101	0.990917	0.963582	0.981144	0.998047	0.954825	0.989939
1308	0.995241	0.985085	0.991974	0.980082	0.978694	0.988556	0.996805	0.966628	0.994464	0.929738	0.996741	0.992633	0.998281
1309	0.946349	0.986521	0.983621	0.963646	0.992952	0.989052	0.9448	0.993063	0.968261	0.937461	0.997481	0.993383	0.98892
1310	0.995914	0.990983	0.982919	0.974367	0.985579	0.994127	0.971764	0.929743	0.98741	0.993412	0.97054	0.970987	0.993574
1311	0.93238	0.991315	0.985031	0.719681	0.981022	0.993678	0.99359	0.897444	0.951557	0.94758	0.966302	0.979855	0.999156
1312	0.950755	0.98367	0.990825	0.992887	0.970001	0.931614	0.964242	0.945697	0.977971	0.981644	0.985974	0.996034	0.98984
1313	0.915252	0.943859	0.998455	0.979687	0.872777	0.986001	0.982217	0.939819	0.917515	0.995848	0.984969	0.995398	0.99489
1314	0.949639	0.998711	0.979785	0.932649	0.999142	0.979767	0.964867	0.954256	0.98036	0.952685	0.986149	0.998276	0.997755
1315	0.994198	0.984143	0.992865	0.946164	0.838804	0.997898	0.913535	0.961333	0.990058	0.97548	0.972672	0.964285	0.994613
1316	0.90569	0.978243	0.966078	0.997948	0.991834	0.971082	0.956761	0.92433	0.978196	0.915576	0.983236	0.985366	0.996266
1317	0.930636	0.970826	0.997617	0.91661	0.955515	0.977277	0.979743	0.987007	0.955557	0.985181	0.981036	0.991577	0.998607
1318	0.997531	0.973038	0.989972	0.894542	0.961028	0.999258	0.993311	0.922212	0.992357	0.96726	0.989126	0.996657	0.995838
1319	0.943935	0.975185	0.97057	0.895542	0.997986	0.995439	0.99754	0.958374	0.993768	0.985973	0.963376	0.991262	0.982655
1320	0.998383	0.988917	0.979848	0.993484	0.990547	0.996067	0.932019	0.994425	0.987275	0.990075	0.975136	0.972031	0.992611
1321	0.935184	0.936325	0.989066	0.971928	0.9644	0.988186	0.980542	0.992572	0.973753	0.99929	0.993256	0.997927	0.994149
1322	0.982121	0.999307	0.990817	0.963969	0.947697	0.963014	0.845921	0.964498	0.92865	0.985097	0.978054	0.997925	0.995691
1323	0.936358	0.992829	0.99575	0.949509	0.957242	0.998872	0.993448	0.961108	0.964331	0.943123	0.982308	0.991423	0.990658
1324	0.968378	0.922542	0.991622	0.984622	0.966946	0.968206	0.965363	0.874281	0.912573	0.971961	0.933745	0.972371	0.994765
1325	0.984654	0.994846	0.983626	0.986133	0.971128	0.99926	0.987938	0.933473	0.968942	0.979978	0.99183	0.968489	0.991344
1326	0.998897	0.990041	0.994231	0.957449	0.971006	0.999694	0.9902	0.946589	0.984389	0.9793	0.976451	0.998783	0.989681
1327	0.908604	0.992971	0.950126	0.999009	0.981305	0.998001	0.958756	0.988724	0.96447	0.989874	0.990692	0.981393	0.996725
1328	0.877963	0.98633	0.970046	0.984466	0.938679	0.959513	0.971038	0.993242	0.997856	0.986195	0.995741	0.960103	0.99738
1329	0.996981	0.999624	0.979296	0.912738	0.964371	0.956833	0.961101	0.994923	0.991916	0.997401	0.997115	0.987695	0.978451
1330	0.944913	0.95462	0.986	0.976322	0.993489	0.960067	0.984955	0.989009	0.977849	0.992527	0.979706	0.984047	0.983211
1331	0.971562	0.994572	0.947271	0.98194	0.990373	0.993181	0.98732	0.976444	0.960645	0.946315	0.965341	0.992047	0.999184
1332	0.976448	0.974412	0.995889	0.988417	0.97552	0.974606	0.984144	0.976355	0.962899	0.923394	0.999211	0.974094	0.99831
1333	0.985651	0.989311	0.983886	0.977026	0.985038	0.981888	0.975851	0.996339	0.995958	0.994552	0.998139	0.989423	0.992516
1334	0.996163	0.976279	0.995604	0.996951	0.986751	0.962807	0.970065	0.967231	0.984094	0.951112	0.999309	0.998174	0.995945
1335	0.988318	0.971769	0.959045	0.975173	0.949414	0.99652	0.982874	0.928536	0.993556	0.970016	0.994204	0.999105	0.987897
1336	0.984637	0.978441	0.983289	0.95826	0.939388	0.97636	0.97856	0.918777	0.989766	0.996871	0.986393	0.998766	0.993997
1337	0.945826	0.94212	0.984632	0.968701	0.973297	0.973573	0.977672	0.91504	0.922455	0.971208	0.963485	0.994378	0.998279
1338	0.995629	0.996463	0.954498	0.922409	0.999493	0.981244	0.976612	0.944209	0.992899	0.927757	0.979753	0.995426	0.997342
1339	0.989275	0.961696	0.984106	0.963084	0.951829	0.98567	0.894675	0.989519	0.970055	0.962501	0.999299	0.995147	0.994803
1340	0.987524	0.987514	0.977055	0.993477	0.997436	0.991462	0.998088	0.995223	0.977205	0.987103	0.998975	0.981549	0.978217
1341	0.978441	0.99916	0.997715	0.964167	0.919876	0.952153	0.986512	0.908638	0.995004	0.981745	0.990097	0.988206	0.981356
1342	0.969133	0.995587	0.978902	0.991834	0.971051	0.979086	0.996256	0.988889	0.976389	0.995956	0.969109	0.991741	0.996066
1343	0.960511	0.983309	0.970172	0.964875	0.987932	0.970582	0.962507	0.945313	0.869359	0.987134	0.997498	0.98483	0.996164
1344	0.976602	0.996032	0.984918	0.997727	0.957673	0.971577	0.98451	0.988467	0.932777	0.963973	0.981517	0.995339	0.9991
1345	0.964765	0.974176	0.937087	0.806305	0.927627	0.926952	0.942299	0.981895	0.980011	0.976489	0.999901	0.996223	0.995695
1346	0.996953	0.947912	0.994052	0.990741	0.962588	0.975284	0.953702	0.961971	0.997267	0.988748	0.9969	0.909218	0.98984
1347	0.942543	0.998259	0.966509	0.999191	0.968799	0.941637	0.990217	0.985507	0.985807	0.975666	0.977071	0.995958	0.990796
1348	0.945352	0.962764	0.99742	0.980105	0.989143	0.981051	0.973877	0.985932	0.899976	0.96437	0.997039	0.983812	0.998531
1349	0.982488	0.99932	0.982793	0.946052	0.984268	0.988695	0.993005	0.927359	0.981792	0.944103	0.99772	0.993409	0.995614
1350	0.961748	0.984351	0.906	0.98511	0.932779	0.950045	0.993537	0.974923	0.99561	0.9495	0.998682	0.996202	0.998154
1351	0.978351	0.991991	0.928802	0.992196	0.926599	0.932288	0.959003	0.994594	0.932283	0.976148	0.980362	0.999235	0.998549
1352	0.998259	0.99834	0.980844	0.982732	0.992174	0.993242	0.982613	0.928882	0.990908	0.969802	0.995746	0.969052	0.994653
1353	0.951842	0.996167	0.960981	0.940157	0.995311	0.974612	0.995036	0.946333	0.989644	0.938457	0.974572	0.975376	0.999351
1354	0.991989	0.969667	0.966734	0.971473	0.99892	0.995695	0.998258	0.975207	0.953699	0.986714	0.993425	0.996806	0.993328
1355	0.990294	0.996069	0.998809	0.997127	0.913009	0.990984	0.949223	0.991996	0.941823	0.991701	0.999623	0.964439	0.995025
1356	0.987421	0.976272	0.964929	0.968188	0.953484	0.996735	0.982405	0.950319	0.944464	0.994663	0.987206	0.99787	0.99345
1357	0.917608	0.96232	0.992425	0.914064	0.979018	0.974295	0.972115	0.959407	0.899936	0.968016	0.987182	0.997188	0.991497
1358	0.977978	0.963869	0.868515	0.990072	0.948344	0.976229	0.964108	0.983856	0.987629	0.963761	0.991813	0.990112	0.997073
1359	0.988462	0.989313	0.999166	0.962297	0.964742	0.998345	0.900271	0.980932	0.953131	0.935207	0.993018	0.979233	0.99075
1360	0.949787	0.999029	0.988694	0.985847	0.969454	0.996972	0.989745	0.903902	0.927884	0.988834	0.991069	0.997632	0.998498
1361	0.977907	0.984184	0.916892	0.993427	0.977625	0.98958	0.989348	0.963294	0.988708	0.984859	0.995654	0.987845	0.994099
1362	0.96359	0.973006	0.978559	0.948788	0.798776	0.988145	0.980276	0.923378	0.998843	0.995474	0.97515	0.985317	0.998768
1363	0.971664	0.988517	0.995134	0.916751	0.979783	0.989511	0.986467	0.999484	0.98672	0.928543	0.987756	0.996789	0.993002
1364	0.900406	0.955457	0.943995	0.902547	0.988398	0.995868	0.974481	0.997781	0.983025	0.990476	0.982666	0.983727	0.991569
1365	0.99559	0.989915	0.997104	0.965984	0.988923	0.971108	0.992776	0.975682	0.970808	0.995273	0.977049	0.999966	0.988334
1366	0.910625	0.983678	0.999306	0.991591	0.961712	0.996279	0.975581	0.989319	0.964535	0.965138	0.998877	0.988225	0.998092
1367	0.996775	0.994332	0.970383	0.939457	0.942754	0.944162	0.996307	0.982983	0.980038	0.954716	0.991611	0.99484	0.999073
1368	0.886588	0.966852	0.999466	0.967431	0.994401	0.94065	0.9859	0.929508	0.986292	0.996697	0.995721	0.920885	0.998438
1369	0.976301	0.995343	0.979349	0.964065	0.997557	0.996343	0.984171	0.935713	0.981849	0.99734	0.942439	0.972921	0.999334
1370	0.993076	0.994689	0.986636	0.999202	0.978259	0.997547	0.998557	0.986869	0.920805	0.990334	0.98964	0.999705	0.999587
1371	0.986931	0.99238	0.993123	0.975978	0.971668	0.963964	0.98967	0.928749	0.953567	0.995271	0.956221	0.991497	0.998348
1372	0.991008	0.990877	0.994758	0.996893	0.973693	0.980008	0.974897	0.991382	0.99244	0.997793	0.983611	0.992746	0.983828
1373	0.984571	0.978599	0.98485	0.973608	0.997198	0.992736	0.904572	0.980761	0.987295	0.977712	0.965251	0.986073	0.982153
1374	0.982175	0.998543	0.982705	0.822231	0.980953	0.984542	0.99624	0.928327	0.887865	0.976755	0.995146	0.997406	0.988479
1375	0.979208	0.9793	0.983047	0.942159	0.899912	0.998466	0.994874	0.934046	0.996376	0.9981	0.989866	0.987686	0.991293
1376	0.985036	0.997302	0.975982	0.95261	0.987753	0.953854	0.989911	0.995525	0.956142	0.996653	0.993685	0.964971	0.999278
1377	0.998555	0.995907	0.973967	0.990973	0.980866	0.920868	0.88728	0.952191	0.99506	0.939991	0.979299	0.988149	0.987162
1378	0.97135	0.971383	0.986975	0.99779	0.980676	0.994875	0.939849	0.943775	0.959311	0.980111	0.985896	0.998794	0.992537
1379	0.998746	0.959219	0.927359	0.998707	0.971429	0.996017	0.981927	0.99317	0.965136	0.994877	0.936229	0.987301	0.99117
1380	0.95658	0.981175	0.971494	0.970538	0.8945	0.991731	0.869179	0.964053	0.992413	0.976995	0.997709	0.994206	0.999411
1381	0.988922	0.939491	0.988625	0.978361	0.92018	0.958269	0.990966	0.997274	0.973072	0.97878	0.985718	0.976866	0.995492
1382	0.949637	0.952154	0.995266	0.98823	0.995855	0.975466	0.976891	0.94168	0.93166	0.994105	0.996246	0.94453	0.991566
1383	0.944633	0.996391	0.961958	0.978917	0.977258	0.970323	0.996528	0.991748	0.997451	0.963659	0.999428	0.969766	0.982941
1384	0.989892	0.999662	0.97648	0.956847	0.899929	0.967108	0.981396	0.982239	0.820906	0.968603	0.987617	0.998252	0.995673
1385	0.962805	0.978616	0.993832	0.995149	0.935918	0.997204	0.997723	0.98724	0.987089	0.980763	0.978268	0.98427	0.989488
1386	0.998708	0.995716	0.999029	0.892518	0.987868	0.984291	0.989713	0.959047	0.908189	0.979025	0.988661	0.995981	0.970416
1387	0.99908	0.990508	0.992994	0.991808	0.918104	0.9816	0.998826	0.998947	0.9875	0.959865	0.988146	0.980555	0.963051
1388	0.965483	0.997982	0.974857	0.887746	0.996768	0.993697	0.992489	0.930508	0.916271	0.988953	0.966871	0.923409	0.985205
1389	0.953098	0.958555	0.898998	0.994281	0.964782	0.966931	0.983266	0.970147	0.966889	0.957861	0.975938	0.996354	0.989739
1390	0.995836	0.979971	0.981426	0.916254	0.942403	0.999802	0.999065	0.985796	0.954429	0.971384	0.98135	0.937249	0.997095
1391	0.987125	0.991854	0.967183	0.965821	0.996165	0.9905	0.941152	0.911625	0.923732	0.97574	0.995832	0.995328	0.97972
1392	0.999773	0.971961	0.994854	0.999421	0.997067	0.986357	0.958141	0.959876	0.961473	0.989733	0.975561	0.968899	0.999476
1393	0.881139	0.991173	0.995128	0.936383	0.911898	0.988886	0.99051	0.950675	0.868209	0.989672	0.943882	0.986631	0.996605
1394	0.988218	0.97301	0.993454	0.968815	0.960941	0.891246	0.956831	0.993607	0.987011	0.993882	0.991953	0.998412	0.998957
1395	0.997799	0.929097	0.988088	0.974316	0.984236	0.990275	0.942287	0.970956	0.993866	0.976013	0.9462	0.984096	0.993743
1396	0.890713	0.971346	0.990279	0.960367	0.997356	0.950231	0.994048	0.990924	0.988493	0.996617	0.914169	0.993012	0.995914
1397	0.961385	0.977932	0.999706	0.997242	0.937807	0.987338	0.924021	0.97318	0.913433	0.991621	0.953501	0.988922	0.983419
1398	0.89589	0.92318	0.938613	0.980578	0.983937	0.998572	0.994938	0.912971	0.953622	0.974753	0.998453	0.964139	0.982458
1399	0.990828	0.985386	0.9742	0.927836	0.997556	0.976776	0.984422	0.997241	0.941369	0.981857	0.983283	0.9691	0.999482
1400	0.987405	0.980635	0.989651	0.965168	0.983491	0.953737	0.935199	0.988949	0.917664	0.985441	0.995247	0.996365	0.999598
1401	0.96611	0.958142	0.970255	0.930732	0.961349	0.967646	0.947865	0.926993	0.924852	0.975335	0.980314	0.981163	0.987713
1402	0.927774	0.957919	0.973257	0.976235	0.942741	0.991521	0.9889	0.943649	0.875363	0.978388	0.997679	0.994125	0.978546
1403	0.996979	0.986207	0.964648	0.990909	0.999041	0.96852	0.993204	0.97745	0.998891	0.992815	0.950465	0.992933	0.994417
1404	0.960832	0.996525	0.937043	0.921141	0.973258	0.960573	0.97757	0.975173	0.878138	0.989332	0.925066	0.980898	0.991544
1405	0.944833	0.962775	0.939007	0.903021	0.994803	0.978021	0.988262	0.981821	0.992236	0.995032	0.952902	0.964824	0.994234
1406	0.987929	0.968798	0.999131	0.993084	0.988682	0.990141	0.954838	0.971987	0.957745	0.91688	0.999982	0.999839	0.995076
1407	0.990188	0.980922	0.996345	0.992293	0.971502	0.999541	0.92182	0.995952	0.987776	0.997728	0.984059	0.982728	0.992532
1408	0.991516	0.997433	0.993804	0.932236	0.987972	0.96561	0.942902	0.950499	0.976809	0.915881	0.999328	0.996095	0.994034
1409	0.938417	0.999832	0.929744	0.948005	0.972685	0.993657	0.99916	0.983021	0.982447	0.978576	0.999002	0.999596	0.999528
1410	0.977426	0.999358	0.991706	0.999611	0.968073	0.961776	0.995306	0.984762	0.911186	0.999823	0.989781	0.985802	0.988725
1411	0.993562	0.996104	0.999602	0.975296	0.988059	0.98763	0.971919	0.915193	0.908668	0.949141	0.986342	0.995306	0.99828
1412	0.98737	0.915968	0.961168	0.95075	0.959318	0.992779	0.992483	0.994302	0.967409	0.989464	0.991828	0.993781	0.994059
1413	0.977757	0.985567	0.92837	0.948867	0.989772	0.997999	0.987621	0.924694	0.903063	0.982002	0.992517	0.998046	0.986045
1414	0.958607	0.991566	0.978886	0.99687	0.903196	0.970229	0.997596	0.997018	0.994736	0.953514	0.991207	0.988465	0.9871
1415	0.954648	0.96206	0.917469	0.999694	0.863813	0.998834	0.993839	0.982628	0.96364	0.951557	0.994497	0.986522	0.99448
1416	0.989251	0.980545	0.991032	0.991023	0.983842	0.998806	0.964748	0.992678	0.998669	0.986971	0.99075	0.976796	0.994478
1417	0.998749	0.954691	0.998248	0.9988	0.958931	0.989667	0.97714	0.979322	0.990436	0.962369	0.982435	0.987973	0.999331
1418	0.939842	0.999668	0.994992	0.999701	0.92331	0.990698	0.973575	0.998698	0.985572	0.953859	0.948327	0.964577	0.999566
1419	0.944098	0.917777	0.989	0.982526	0.955248	0.997737	0.955067	0.996949	0.996497	0.989979	0.996112	0.979365	0.99977
1420	0.976453	0.993456	0.972759	0.914276	0.998421	0.957602	0.976204	0.948153	0.978586	0.976514	0.998259	0.977128	0.997125
1421	0.902352	0.986394	0.992399	0.965642	0.990633	0.982511	0.966098	0.95745	0.954055	0.999572	0.97814	0.993134	0.99902
1422	0.987253	0.971375	0.991775	0.992216	0.946758	0.992106	0.996638	0.975338	0.979588	0.968412	0.992121	0.995186	0.994273
1423	0.982927	0.985443	0.993091	0.959046	0.785501	0.954609	0.972883	0.974695	0.923742	0.966434	0.97902	0.995146	0.997271
1424	0.949985	0.986551	0.999785	0.989752	0.989026	0.953461	0.987418	0.946551	0.906218	0.935074	0.999783	0.980846	0.997042
1425	0.980812	0.879302	0.992686	0.988408	0.894417	0.988622	0.967347	0.999121	0.91789	0.994371	0.980966	0.999649	0.992543
1426	0.898388	0.998514	0.981488	0.99703	0.999576	0.966947	0.982907	0.91599	0.938004	0.982148	0.997857	0.98576	0.988748
1427	0.942782	0.98624	0.971686	0.954837	0.955554	0.999367	0.944794	0.96404	0.935273	0.999726	0.996629	0.986807	0.990587
1428	0.901084	0.999946	0.998915	0.951703	0.94415	0.909711	0.977132	0.974798	0.88471	0.946346	0.999542	0.992507	0.998197
1429	0.989271	0.99194	0.925708	0.764707	0.992565	0.978825	0.982836	0.931137	0.96076	0.970394	0.985042	0.99609	0.998757
1430	0.950575	0.987333	0.973966	0.965429	0.979545	0.992616	0.928467	0.987128	0.99505	0.976099	0.998648	0.996975	0.996482
1431	0.972688	0.997168	0.996824	0.979524	0.965936	0.98014	0.980269	0.983381	0.988462	0.880665	0.97833	0.985301	0.998635
1432	0.961303	0.980514	0.970609	0.960509	0.994946	0.98835	0.978126	0.936913	0.983612	0.941222	0.994275	0.996996	0.978977
1433	0.972799	0.980028	0.992417	0.933915	0.979804	0.803285	0.999487	0.974394	0.971914	0.971138	0.95334	0.989213	0.995522
1434	0.987635	0.996805	0.968214	0.98302	0.899708	0.999488	0.947896	0.991104	0.860486	0.993804	0.993601	0.986326	0.996767
1435	0.992667	0.998449	0.998925	0.995976	0.996295	0.995746	0.987667	0.967031	0.956879	0.984883	0.99186	0.985808	0.998869
1436	0.98373	0.990844	0.998028	0.881651	0.955708	0.9984	0.986692	0.968358	0.931506	0.975811	0.9946	0.990315	0.996676
1437	0.97877	0.957746	0.978814	0.9823	0.904171	0.956167	0.998788	0.974381	0.960947	0.959092	0.981182	0.990854	0.997449
1438	0.99712	0.991259	0.982704	0.971014	0.963953	0.989694	0.968832	0.99236	0.991194	0.94843	0.998772	0.981928	0.996977
1439	0.993385	0.950152	0.981585	0.950421	0.950181	0.991464	0.926788	0.902224	0.94197	0.983001	0.995112	0.981369	0.989486
1440	0.99677	0.933625	0.985842	0.985911	0.992855	0.872714	0.991928	0.938785	0.99253	0.979326	0.934281	0.998547	0.995904
1441	0.995467	0.988951	0.98913	0.98424	0.975869	0.977527	0.982709	0.969552	0.988011	0.998443	0.981954	0.989312	0.99631
1442	0.988491	0.940176	0.996565	0.963988	0.982523	0.991394	0.905102	0.996212	0.963131	0.993371	0.996484	0.999309	0.997369
1443	0.879691	0.988186	0.996573	0.995882	0.979987	0.992691	0.983508	0.986139	0.968779	0.999226	0.968723	0.991905	0.975307
1444	0.959321	0.991822	0.9974	0.936877	0.942787	0.989997	0.993119	0.998216	0.909722	0.963914	0.995148	0.988329	0.973437
1445	0.998093	0.999923	0.991835	0.948671	0.947783	0.998015	0.998358	0.989941	0.99809	0.997441	0.942608	0.99306	0.979865
1446	0.969477	0.996877	0.940416	0.97833	0.99648	0.988918	0.934979	0.998285	0.977239	0.995984	0.996509	0.962715	0.992011
1447	0.998648	0.995748	0.978062	0.893995	0.795459	0.946026	0.985327	0.865854	0.998143	0.980364	0.964206	0.983572	0.999127
1448	0.964397	0.949327	0.994527	0.982667	0.993792	0.99716	0.98928	0.969839	0.964492	0.998221	0.973427	0.989978	0.991367
1449	0.924913	0.994489	0.971682	0.989792	0.899856	0.979409	0.962656	0.978191	0.921324	0.95191	0.981904	0.997574	0.990882
1450	0.979826	0.992979	0.926921	0.993511	0.949401	0.982542	0.951319	0.986991	0.992359	0.992799	0.983842	0.999635	0.997399
1451	0.977114	0.9717	0.974193	0.976856	0.925209	0.991804	0.983046	0.910054	0.999609	0.968848	0.98642	0.998672	0.997595
1452	0.969099	0.985254	0.983543	0.989234	0.992018	0.985651	0.980931	0.995375	0.974106	0.977615	0.945471	0.992176	0.993564
1453	0.978605	0.942602	0.974383	0.963502	0.978239	0.981548	0.992329	0.949942	0.986869	0.990966	0.988376	0.989074	0.999647
1454	0.995648	0.998528	0.981726	0.880908	0.978534	0.99178	0.899015	0.993134	0.94346	0.965584	0.99298	0.997693	0.978398
1455	0.990857	0.992801	0.987131	0.986033	0.974587	0.951139	0.960896	0.997201	0.996189	0.986733	0.978191	0.996221	0.998764
1456	0.943127	0.996288	0.970456	0.972062	0.789658	0.989496	0.994258	0.930785	0.982713	0.997965	0.957748	0.995358	0.982074
1457	0.938953	0.998194	0.948889	0.998572	0.96853	0.947355	0.944602	0.987156	0.941718	0.94898	0.996367	0.995038	0.992671
1458	0.961785	0.985014	0.989579	0.967971	0.996036	0.996712	0.837694	0.956037	0.917007	0.979474	0.994532	0.970505	0.998664
1459	0.961054	0.986061	0.947268	0.921492	0.998987	0.976721	0.947521	0.998968	0.976138	0.965219	0.912116	0.972654	0.999684
1460	0.993707	0.993845	0.920759	0.994542	0.977161	0.983147	0.986974	0.974478	0.926778	0.956216	0.978656	0.993693	0.998236
1461	0.985796	0.979006	0.948736	0.977591	0.997545	0.953036	0.994419	0.988248	0.996575	0.978597	0.900625	0.99435	0.996976
1462	0.994923	0.999461	0.974583	0.966949	0.967219	0.984347	0.964568	0.971566	0.990072	0.959807	0.96113	0.995143	0.991677
1463	0.932554	0.995096	0.996499	0.950341	0.957327	0.98054	0.968944	0.994748	0.92198	0.96754	0.999043	0.969128	0.999909
1464	0.981753	0.99733	0.93878	0.972838	0.910567	0.988828	0.997661	0.955401	0.988144	0.939371	0.977964	0.97894	0.997301
1465	0.972764	0.9993	0.987794	0.976301	0.966127	0.99697	0.951755	0.96339	0.933263	0.990369	0.995968	0.997399	0.989292
1466	0.988565	0.998821	0.99331	0.990991	0.99462	0.99788	0.985223	0.968752	0.998288	0.973718	0.945435	0.982119	0.993449
1467	0.965165	0.991004	0.989811	0.956993	0.959428	0.973844	0.985428	0.998106	0.998247	0.985943	0.977705	0.961936	0.992461
1468	0.998083	0.934978	0.974616	0.955607	0.978022	0.975122	0.99889	0.960661	0.947961	0.971636	0.983951	0.993124	0.971258
1469	0.986181	0.976757	0.931135	0.979758	0.986703	0.982092	0.954335	0.976024	0.970365	0.944098	0.968731	0.993514	0.997336
1470	0.991086	0.982782	0.975822	0.985786	0.999364	0.968382	0.99054	0.97692	0.965174	0.993434	0.969251	0.96644	0.993118
1471	0.998539	0.952341	0.993866	0.94591	0.995606	0.960351	0.999378	0.998244	0.956082	0.977862	0.997051	0.987866	0.99297
1472	0.997197	0.934003	0.985394	0.992518	0.991127	0.999634	0.98206	0.975083	0.995249	0.96144	0.99713	0.986763	0.998408
1473	0.985453	0.981485	0.998864	0.968432	0.976709	0.948359	0.990508	0.959338	0.975815	0.972472	0.969548	0.998418	0.999776
1474	0.929887	0.990595	0.982018	0.987063	0.845522	0.997106	0.990537	0.977101	0.991039	0.988953	0.966609	0.994567	0.994462
1475	0.992266	0.994637	0.989111	0.998515	0.861202	0.991674	0.995338	0.940998	0.969543	0.987696	0.990144	0.999103	0.994328
1476	0.999044	0.992481	0.958517	0.989108	0.960995	0.970247	0.996347	0.981888	0.984335	0.968515	0.987735	0.997197	0.9913
1477	0.961665	0.920777	0.949772	0.90605	0.97308	0.999436	0.993556	0.906354	0.870577	0.922824	0.97966	0.988341	0.990124
1478	0.970217	0.993016	0.992468	0.983576	0.987612	0.991981	0.983153	0.910314	0.977945	0.958519	0.984568	0.999681	0.982816
1479	0.977695	0.947307	0.988596	0.994374	0.995391	0.98847	0.998019	0.966055	0.923168	0.975644	0.992832	0.97722	0.995212
1480	0.992542	0.988036	0.905866	0.934652	0.912522	0.994991	0.996829	0.936175	0.964994	0.995359	0.953066	0.999769	0.994044
1481	0.99736	0.984965	0.996706	0.96216	0.991357	0.991804	0.966747	0.997292	0.989361	0.997718	0.992792	0.992258	0.999753
1482	0.986341	0.993623	0.967012	0.972463	0.952129	0.988989	0.964789	0.968614	0.946906	0.980698	0.991497	0.999092	0.990309
1483	0.997845	0.962548	0.991858	0.990605	0.928664	0.998378	0.996988	0.998701	0.99818	0.988063	0.990172	0.990989	0.999027
1484	0.963885	0.99053	0.994103	0.971531	0.940707	0.997891	0.922558	0.897798	0.932504	0.978137	0.97575	0.99808	0.99484
1485	0.967088	0.973747	0.901132	0.915657	0.954736	0.999054	0.924539	0.958535	0.995532	0.967534	0.96516	0.992265	0.991098
1486	0.987986	0.990181	0.96246	0.949602	0.986116	0.991213	0.94949	0.998844	0.978661	0.987469	0.99812	0.994666	0.981465
1487	0.988095	0.998601	0.921859	0.952813	0.963834	0.9982	0.985607	0.980408	0.934163	0.982648	0.988031	0.997827	0.998161
1488	0.999258	0.918988	0.97221	0.944906	0.992416	0.992982	0.956913	0.961439	0.998561	0.99711	0.972735	0.99282	0.989322
1489	0.989699	0.975111	0.970306	0.899416	0.987291	0.991325	0.997482	0.935745	0.976239	0.918677	0.988257	0.967011	0.998844
1490	0.969713	0.989038	0.964662	0.961451	0.931998	0.980618	0.980444	0.977002	0.975244	0.989992	0.989379	0.993303	0.981573
1491	0.978486	0.98294	0.970007	0.945363	0.964909	0.999717	0.990705	0.983101	0.990373	0.950735	0.997834	0.991894	0.99952
1492	0.994622	0.999863	0.994283	0.930501	0.965639	0.988947	0.961265	0.972941	0.960163	0.962634	0.990993	0.985723	0.996196
1493	0.975091	0.930979	0.984988	0.983224	0.993913	0.99759	0.999739	0.952413	0.886138	0.929495	0.987959	0.984782	0.996972
1494	0.985344	0.985712	0.965176	0.907107	0.992909	0.98899	0.955255	0.979955	0.938437	0.963222	0.995244	0.984859	0.99971
1495	0.999019	0.967892	0.917702	0.995195	0.962322	0.969534	0.987208	0.972993	0.895541	0.970739	0.97651	0.983637	0.996054
1496	0.992673	0.998686	0.872422	0.984853	0.979757	0.959407	0.970053	0.976321	0.989764	0.97407	0.999935	0.997013	0.999543
1497	0.976658	0.998888	0.959285	0.889118	0.936824	0.991589	0.987393	0.986554	0.995827	0.975312	0.986476	0.991489	0.996944
1498	0.971779	0.956535	0.946992	0.949932	0.972415	0.988183	0.989993	0.984512	0.900166	0.991975	0.966483	0.998635	0.998345
1499	0.998537	0.9415	0.983002	0.995858	0.992295	0.996098	0.954811	0.964653	0.990579	0.994231	0.987463	0.996897	0.995964
1500	0.991068	0.979486	0.997907	0.981294	0.997582	0.952772	0.995679	0.976533	0.999733	0.996634	0.969492	0.997065	0.997993
1501	0.990702	0.982729	0.980414	0.967628	0.997381	0.89027	0.994944	0.929534	0.983449	0.972727	0.968128	0.991569	0.962595
1502	0.984593	0.996906	0.951769	0.986329	0.987379	0.993609	0.973601	0.98286	0.966497	0.968508	0.963241	0.996172	0.98521
1503	0.932342	0.989643	0.96501	0.960457	0.98255	0.899591	0.965493	0.916002	0.993788	0.99191	0.991197	0.974431	0.996299
1504	0.971506	0.964083	0.962979	0.932816	0.834976	0.995386	0.988393	0.995408	0.899054	0.988456	0.996955	0.99694	0.99684
1505	0.964736	0.991354	0.990437	0.910016	0.973208	0.983797	0.986717	0.991957	0.987078	0.919185	0.993857	0.910315	0.979413
1506	0.985645	0.985369	0.990289	0.920496	0.98722	0.976482	0.998667	0.987447	0.989177	0.993552	0.941022	0.998871	0.998035
1507	0.94917	0.981969	0.991033	0.968075	0.828424	0.992443	0.987237	0.999083	0.890635	0.989359	0.964735	0.986079	0.994024
1508	0.999259	0.979364	0.99879	0.929027	0.958141	0.997241	0.937728	0.94058	0.987874	0.981792	0.966715	0.989767	0.999284
1509	0.876697	0.957381	0.998994	0.965639	0.970773	0.998222	0.995171	0.973611	0.968411	0.99508	0.986705	0.99266	0.988687
1510	0.985118	0.978571	0.966637	0.988904	0.9585	0.968814	0.97983	0.975275	0.980352	0.99283	0.927682	0.973374	0.996414
1511	0.930843	0.990391	0.974997	0.95726	0.935215	0.976671	0.946077	0.960039	0.953196	0.998869	0.986307	0.96499	0.99507
1512	0.980901	0.90764	0.991006	0.99621	0.994094	0.973805	0.995426	0.939746	0.984509	0.99031	0.987152	0.999628	0.998401
1513	0.975951	0.977831	0.951416	0.996813	0.97082	0.979638	0.980964	0.933306	0.988049	0.960955	0.927195	0.998691	0.996465
1514	0.9956	0.985857	0.943262	0.999714	0.96985	0.965467	0.997436	0.98687	0.973703	0.954492	0.985728	0.994431	0.989228
1515	0.96922	0.972227	0.989215	0.964068	0.977888	0.979956	0.996135	0.982956	0.895122	0.96646	0.995041	0.992633	0.995296
1516	0.998755	0.976696	0.993785	0.976509	0.994719	0.992133	0.990588	0.959246	0.977559	0.984859	0.97144	0.995138	0.990963
1517	0.979817	0.994388	0.799665	0.978731	0.995378	0.978771	0.998817	0.951109	0.999666	0.986543	0.99384	0.998364	0.985728
1518	0.957021	0.980578	0.938174	0.997732	0.967645	0.997181	0.996525	0.979869	0.95704	0.995196	0.985565	0.97949	0.999634
1519	0.984673	0.949286	0.996563	0.951683	0.998266	0.988178	0.965875	0.946258	0.989907	0.994622	0.990474	0.995477	0.998912
1520	0.958573	0.986354	0.972969	0.983228	0.976296	0.996901	0.993842	0.782723	0.968846	0.969845	0.99259	0.999193	0.996541
1521	0.957184	0.99961	0.98684	0.995346	0.931468	0.991882	0.993374	0.97773	0.880169	0.956869	0.994288	0.994022	0.979395
1522	0.870822	0.977584	0.987595	0.971417	0.981729	0.986394	0.991304	0.95022	0.981828	0.994979	0.99946	0.991336	0.99991
1523	0.993526	0.979762	0.996697	0.976571	0.874238	0.9844	0.95916	0.978444	0.964901	0.836198	0.994311	0.999066	0.99796
1524	0.969763	0.99676	0.994888	0.979582	0.941673	0.933205	0.999198	0.999374	0.95113	0.994997	0.994931	0.984923	0.992227
1525	0.97161	0.999292	0.998671	0.931635	0.984433	0.990779	0.97023	0.993552	0.981521	0.975124	0.931749	0.973621	0.999899
1526	0.966086	0.948735	0.964612	0.977812	0.963573	0.953955	0.997299	0.90815	0.990811	0.983355	0.991266	0.997092	0.980548
1527	0.96926	0.93311	0.959513	0.966539	0.969852	0.975085	0.983112	0.911582	0.921359	0.988531	0.957694	0.990653	0.999436
1528	0.991379	0.989188	0.981934	0.971488	0.886119	0.987639	0.975817	0.96964	0.97871	0.9848	0.989599	0.998893	0.997225
1529	0.933892	0.992241	0.970986	0.926843	0.946388	0.992606	0.968756	0.998635	0.832849	0.992585	0.981329	0.999353	0.997421
1530	0.967027	0.986972	0.995182	0.989431	0.956892	0.995014	0.971083	0.979686	0.988263	0.991915	0.998197	0.99351	0.999504
1531	0.941488	0.994576	0.991155	0.994886	0.785875	0.999536	0.988486	0.930769	0.979543	0.992912	0.994629	0.997439	0.99876
1532	0.806451	0.971783	0.969359	0.991828	0.995979	0.991732	0.941018	0.97153	0.982083	0.997554	0.985791	0.970914	0.993003
1533	0.928794	0.97713	0.988357	0.99157	0.974667	0.949356	0.993894	0.99003	0.979075	0.977172	0.993208	0.955561	0.996416
1534	0.995247	0.97858	0.999533	0.990594	0.97368	0.994289	0.916888	0.91836	0.97631	0.984948	0.998205	0.996886	0.993282
1535	0.993361	0.989273	0.976268	0.975598	0.984779	0.969478	0.997406	0.945167	0.990949	0.982913	0.95913	0.977521	0.997849
1536	0.941264	0.991813	0.999198	0.982343	0.967844	0.993431	0.975945	0.970297	0.973745	0.998542	0.999747	0.998782	0.989488
1537	0.981156	0.939883	0.990733	0.975281	0.980238	0.970383	0.946369	0.843074	0.990624	0.984882	0.9957	0.983445	0.994635
1538	0.997982	0.959126	0.950266	0.997229	0.821283	0.994691	0.985974	0.988547	0.989937	0.993829	0.994627	0.958011	0.997989
1539	0.928083	0.96461	0.934323	0.930687	0.845441	0.983649	0.994901	0.989146	0.97009	0.950662	0.990806	0.980445	0.999575
1540	0.989382	0.999146	0.968263	0.961728	0.98324	0.995325	0.997082	0.995797	0.962031	0.941666	0.969964	0.99361	0.997497
1541	0.945825	0.955323	0.922248	0.975136	0.998262	0.992806	0.986528	0.996186	0.923923	0.994109	0.952632	0.998655	0.994478
1542	0.996456	0.946705	0.998219	0.967544	0.952861	0.973911	0.99651	0.983239	0.997972	0.938739	0.982444	0.985603	0.998802
1543	0.957578	0.965212	0.849259	0.9934	0.989938	0.981955	0.992147	0.918352	0.90957	0.957878	0.989069	0.996531	0.997965
1544	0.946175	0.935921	0.995184	0.95338	0.952182	0.982756	0.986777	0.978823	0.922427	0.959357	0.95671	0.997496	0.998229
1545	0.916314	0.996623	0.995723	0.956052	0.970202	0.95757	0.976233	0.995758	0.982106	0.989174	0.993288	0.990343	0.998493
1546	0.999319	0.974463	0.958759	0.989091	0.955247	0.9721	0.966072	0.973943	0.968544	0.955206	0.99298	0.997934	0.994199
1547	0.982262	0.997855	0.991789	0.956218	0.962439	0.983363	0.986457	0.883154	0.941557	0.96148	0.990287	0.932279	0.99337
1548	0.933446	0.998631	0.982378	0.962313	0.910375	0.992137	0.973499	0.9627	0.848729	0.966963	0.99504	0.997674	0.987793
1549	0.949319	0.969701	0.99414	0.978371	0.957969	0.999166	0.993679	0.986616	0.965607	0.982784	0.983617	0.966258	0.991494
1550	0.945917	0.992303	0.997797	0.989103	0.977177	0.985204	0.952063	0.787264	0.977825	0.943543	0.996985	0.994582	0.999021
1551	0.99698	0.977902	0.971345	0.985361	0.983298	0.991586	0.965961	0.947716	0.902978	0.968631	0.981767	0.979279	0.991976
1552	0.997413	0.979254	0.992301	0.956152	0.979173	0.976543	0.8579	0.990061	0.929343	0.99804	0.995463	0.975385	0.995319
1553	0.984352	0.983175	0.989525	0.937012	0.949007	0.994697	0.968273	0.950905	0.932514	0.990621	0.993711	0.999476	0.984692
1554	0.958379	0.986984	0.994079	0.990439	0.999109	0.993678	0.959139	0.925479	0.960021	0.967701	0.97951	0.987183	0.988162
1555	0.992649	0.992776	0.936198	0.99854	0.993343	0.993778	0.984794	0.989081	0.949634	0.994476	0.998883	0.991748	0.99858
1556	0.973784	0.996252	0.923992	0.928062	0.99345	0.979979	0.976146	0.967808	0.990848	0.999262	0.974955	0.990088	0.99723
1557	0.96488	0.986988	0.961542	0.941699	0.969526	0.996608	0.986714	0.98001	0.990731	0.89882	0.941652	0.996931	0.996828
1558	0.938687	0.998538	0.98139	0.8557	0.995721	0.989464	0.957546	0.874105	0.967995	0.93344	0.989237	0.989195	0.995735
1559	0.882411	0.975153	0.983565	0.965645	0.991353	0.998539	0.992832	0.947907	0.978154	0.983424	0.95715	0.970826	0.999115
1560	0.926035	0.996669	0.9914	0.963094	0.965675	0.977703	0.928112	0.953525	0.988973	0.960338	0.989745	0.997061	0.990774
1561	0.977838	0.988172	0.992794	0.956099	0.925653	0.978577	0.978188	0.995341	0.990937	0.989171	0.973558	0.997335	0.994533
1562	0.986958	0.984526	0.988873	0.961437	0.984748	0.972755	0.996152	0.950753	0.959025	0.991078	0.966692	0.9967	0.995496
1563	0.903462	0.993679	0.901975	0.934933	0.878268	0.984897	0.986417	0.907936	0.97687	0.997039	0.984802	0.991469	0.975424
1564	0.997136	0.995684	0.968532	0.995832	0.957629	0.981058	0.994112	0.947137	0.980334	0.99355	0.994435	0.991882	0.993978
1565	0.997772	0.996908	0.96269	0.993749	0.969296	0.975495	0.966848	0.942485	0.993084	0.999211	0.972238	0.969952	0.980832
1566	0.898322	0.983771	0.979049	0.960259	0.868583	0.976299	0.974693	0.980317	0.973374	0.994156	0.993886	0.947406	0.993972
1567	0.985903	0.960806	0.979394	0.999868	0.977094	0.996093	0.947576	0.994987	0.937235	0.959942	0.959736	0.983244	0.997002
1568	0.937701	0.998132	0.985316	0.967817	0.996523	0.989035	0.976782	0.905655	0.996133	0.995741	0.980075	0.998481	0.998128
1569	0.984827	0.952056	0.992723	0.971194	0.993742	0.91537	0.987018	0.979208	0.989712	0.956443	0.999368	0.961603	0.993511
1570	0.907963	0.974898	0.955687	0.977014	0.675267	0.954692	0.956387	0.984622	0.999272	0.99424	0.944401	0.979922	0.989118
1571	0.894027	0.997297	0.951209	0.981173	0.994976	0.979596	0.991092	0.959527	0.82331	0.97963	0.98072	0.995606	0.995985
1572	0.999226	0.941512	0.974712	0.990265	0.958388	0.980233	0.96831	0.995889	0.977823	0.986916	0.994037	0.997814	0.994992
1573	0.95426	0.994671	0.988291	0.966916	0.970187	0.999625	0.976682	0.915121	0.958982	0.954881	0.996093	0.970611	0.996953
1574	0.979625	0.970599	0.989376	0.95744	0.989353	0.989424	0.978444	0.947502	0.969312	0.972683	0.964179	0.991434	0.999113
1575	0.900707	0.996366	0.955435	0.971088	0.868365	0.987773	0.974227	0.974398	0.909148	0.953085	0.997519	0.998766	0.993344
1576	0.983687	0.993962	0.948701	0.93925	0.981017	0.987359	0.899085	0.985642	0.937279	0.955884	0.953633	0.981737	0.993726
1577	0.956631	0.875543	0.97118	0.96808	0.975263	0.992059	0.998538	0.955878	0.982628	0.989266	0.993807	0.997394	0.987657
1578	0.991041	0.992742	0.995875	0.995337	0.976096	0.993829	0.976147	0.888658	0.999754	0.981998	0.975724	0.979047	0.989028
1579	0.991656	0.993033	0.97947	0.985245	0.957564	0.983425	0.971936	0.972084	0.902413	0.977253	0.985517	0.964391	0.999779
1580	0.980684	0.984001	0.949008	0.996046	0.990634	0.982502	0.998921	0.985891	0.906666	0.995729	0.998526	0.995157	0.986718
1581	0.961277	0.980694	0.960158	0.998527	0.922839	0.998423	0.992342	0.976378	0.956208	0.997229	0.994027	0.997181	0.987285
1582	0.988651	0.975445	0.998233	0.975153	0.97058	0.980547	0.970114	0.994322	0.932663	0.956399	0.995388	0.99453	0.993831
1583	0.984121	0.980843	0.99781	0.98422	0.937629	0.981859	0.973232	0.956473	0.988048	0.882048	0.971743	0.986841	0.995928
1584	0.922867	0.989317	0.973015	0.934138	0.925498	0.990235	0.938863	0.967345	0.979156	0.998462	0.999297	0.986456	0.993353
1585	0.993265	0.999319	0.998555	0.990222	0.931927	0.980539	0.996285	0.994134	0.797853	0.996256	0.98939	0.976788	0.998757
1586	0.921911	0.988891	0.975652	0.882154	0.90592	0.950721	0.991329	0.860644	0.999796	0.999443	0.975664	0.955717	0.976551
1587	0.993421	0.978446	0.99656	0.928437	0.867411	0.983781	0.920618	0.926009	0.98987	0.999235	0.981897	0.990651	0.986474
1588	0.969547	0.952727	0.969844	0.903211	0.97569	0.954509	0.993923	0.895543	0.984592	0.985914	0.996131	0.965034	0.998104
1589	0.833213	0.997864	0.993121	0.959575	0.950791	0.997289	0.987397	0.993161	0.97949	0.994042	0.96782	0.979591	0.967982
1590	0.988884	0.991995	0.998885	0.990817	0.993625	0.96746	0.997735	0.992748	0.974741	0.952636	0.993257	0.998265	0.978486
1591	0.975702	0.962914	0.959275	0.924015	0.911349	0.993835	0.99624	0.990075	0.933944	0.984527	0.99624	0.99612	0.995862
1592	0.984493	0.986418	0.978957	0.971428	0.988444	0.987308	0.973941	0.9963	0.893784	0.983277	0.999398	0.972657	0.992074
1593	0.995521	0.957294	0.872009	0.99622	0.942872	0.978351	0.990216	0.987207	0.97829	0.993889	0.996107	0.992341	0.982911
1594	0.994496	0.925009	0.971561	0.931691	0.985182	0.989411	0.984017	0.966025	0.946424	0.860247	0.999802	0.997684	0.995018
1595	0.994254	0.945998	0.98086	0.962842	0.996355	0.986208	0.992374	0.99438	0.947931	0.99471	0.97559	0.965495	0.989403
1596	0.973301	0.979033	0.982958	0.977155	0.991353	0.996936	0.950708	0.950887	0.983622	0.991964	0.994316	0.994722	0.993341
1597	0.9847	0.955492	0.995854	0.983597	0.986418	0.980658	0.939133	0.917562	0.854311	0.990133	0.968109	0.990536	0.98956
1598	0.990342	0.998737	0.943384	0.96974	0.865117	0.995372	0.994406	0.966863	0.883996	0.994996	0.992062	0.975376	0.987041
1599	0.988082	0.92732	0.982639	0.96778	0.998109	0.991205	0.99407	0.988741	0.965818	0.947938	0.996152	0.949014	0.989177
1600	0.959223	0.941635	0.902617	0.979218	0.88831	0.978895	0.954186	0.978492	0.977446	0.958738	0.993324	0.999292	0.98225
1601	0.990144	0.973507	0.979654	0.953725	0.999227	0.975289	0.958472	0.959228	0.958772	0.988178	0.979242	0.992917	0.988101
1602	0.958493	0.998376	0.993611	0.951631	0.874711	0.988627	0.905703	0.992226	0.988102	0.913166	0.938737	0.999672	0.997827
1603	0.998486	0.955357	0.889404	0.996643	0.902271	0.973209	0.994591	0.956771	0.969177	0.980476	0.989895	0.997994	0.999881
1604	0.995332	0.995563	0.942726	0.996069	0.927675	0.992606	0.994092	0.975471	0.974008	0.94769	0.974667	0.98202	0.999101
1605	0.977285	0.99094	0.915508	0.939853	0.917646	0.999525	0.930269	0.971408	0.960685	0.999174	0.93429	0.999401	0.979711
1606	0.995623	0.996974	0.978511	0.880045	0.99147	0.970715	0.985025	0.994027	0.979586	0.960499	0.99353	0.980443	0.998828
1607	0.997326	0.993337	0.986671	0.99708	0.918941	0.988186	0.999395	0.937063	0.974791	0.994797	0.987542	0.98384	0.998399
1608	0.99895	0.99517	0.983982	0.986382	0.996989	0.978956	0.997545	0.990401	0.981802	0.981382	0.990662	0.96026	0.999303
1609	0.978052	0.953634	0.976123	0.949183	0.97875	0.964633	0.995734	0.950408	0.990175	0.967979	0.955329	0.973282	0.996413
1610	0.914367	0.995884	0.973298	0.872913	0.986569	0.978035	0.996786	0.997321	0.971119	0.979081	0.989994	0.987121	0.999755
1611	0.986078	0.993143	0.99422	0.97179	0.980547	0.988086	0.989819	0.973469	0.963358	0.973141	0.979747	0.99277	0.997836
1612	0.944795	0.998378	0.950339	0.968017	0.995872	0.99213	0.999306	0.955361	0.825667	0.997271	0.981356	0.997876	0.997203
1613	0.997805	0.985546	0.993625	0.9566	0.986349	0.986462	0.993822	0.991337	0.978186	0.986156	0.997758	0.995441	0.988004
1614	0.965634	0.98951	0.97581	0.963526	0.925267	0.972711	0.971115	0.992804	0.956596	0.999679	0.933535	0.976908	0.993878
1615	0.952591	0.986431	0.996758	0.998401	0.956839	0.998285	0.991502	0.926318	0.951515	0.975129	0.966801	0.995375	0.998337
1616	0.964764	0.999331	0.99462	0.98678	0.965041	0.988095	0.913518	0.986138	0.978847	0.998087	0.994473	0.99541	0.994782
1617	0.970197	0.985967	0.999767	0.998674	0.997831	0.975207	0.999383	0.981883	0.986258	0.990271	0.955308	0.953928	0.990775
1618	0.988024	0.996519	0.969984	0.992979	0.933215	0.998001	0.914734	0.840317	0.990722	0.996842	0.953766	0.995018	0.995119
1619	0.929574	0.981859	0.941265	0.909487	0.960532	0.987133	0.999305	0.975267	0.974928	0.977132	0.99591	0.996639	0.997402
1620	0.943584	0.987125	0.993736	0.995568	0.924102	0.99667	0.999505	0.925949	0.912039	0.999264	0.984748	0.996524	0.995015
1621	0.962582	0.961291	0.977783	0.994636	0.905767	0.967469	0.858112	0.997472	0.996251	0.954471	0.908064	0.998159	0.985672
1622	0.992609	0.994705	0.994385	0.99439	0.977453	0.994522	0.966537	0.984255	0.996249	0.990514	0.997691	0.992968	0.987242
1623	0.998901	0.937619	0.88982	0.969297	0.959203	0.996324	0.991408	0.994747	0.987361	0.947647	0.997424	0.999432	0.996383
1624	0.987322	0.988272	0.908384	0.946375	0.990563	0.978732	0.911321	0.928467	0.954366	0.971147	0.998097	0.984737	0.998335
1625	0.993661	0.994841	0.946162	0.973659	0.989165	0.993418	0.968237	0.995183	0.977038	0.953208	0.987489	0.997851	0.99089
1626	0.982165	0.97858	0.980402	0.99144	0.89829	0.989911	0.952813	0.968973	0.971637	0.981754	0.970738	0.999265	0.993688
1627	0.969401	0.99822	0.974072	0.996798	0.992588	0.940022	0.977832	0.968506	0.963051	0.998343	0.963	0.990872	0.980012
1628	0.993195	0.973787	0.96804	0.98236	0.960314	0.957893	0.978205	0.985864	0.990275	0.996825	0.952642	0.987228	0.997512
1629	0.948189	0.987774	0.932016	0.982681	0.773783	0.985585	0.998293	0.960274	0.951321	0.9862	0.983181	0.995664	0.99962
1630	0.996224	0.986321	0.971807	0.996619	0.966939	0.950623	0.979676	0.997521	0.99512	0.910972	0.994497	0.979787	0.984578
1631	0.927857	0.959563	0.96484	0.984739	0.928808	0.953892	0.980355	0.973742	0.992307	0.949405	0.988518	0.967699	0.995804
1632	0.899824	0.997307	0.976546	0.995256	0.933283	0.994161	0.996175	0.978419	0.952972	0.975303	0.994506	0.974701	0.993696
1633	0.97978	0.977458	0.951398	0.979978	0.940609	0.980261	0.962371	0.978853	0.979751	0.986583	0.961354	0.997694	0.999748
1634	0.959436	0.936999	0.970475	0.970864	0.993242	0.973015	0.948558	0.869833	0.963776	0.945448	0.992272	0.993809	0.995223
1635	0.989513	0.998775	0.956278	0.941594	0.822547	0.976539	0.991132	0.894654	0.991872	0.989109	0.99799	0.996136	0.979966
1636	0.978339	0.982979	0.98294	0.976386	0.988566	0.991077	0.986817	0.967376	0.982336	0.988723	0.993136	0.999175	0.985029
1637	0.982998	0.984427	0.987274	0.978822	0.944131	0.995383	0.972675	0.963127	0.962878	0.999698	0.971667	0.991535	0.989075
1638	0.98704	0.986147	0.962237	0.994044	0.9367	0.9324	0.988655	0.997497	0.933923	0.938095	0.994185	0.994914	0.996734
1639	0.991022	0.999521	0.992734	0.978327	0.941741	0.988467	0.90962	0.918875	0.986264	0.983961	0.9884	0.983073	0.991446
1640	0.982233	0.977048	0.991026	0.9902	0.957341	0.998075	0.993711	0.999733	0.984281	0.985728	0.980931	0.989361	0.997012
1641	0.993513	0.960296	0.951324	0.970768	0.977198	0.999632	0.992446	0.918748	0.883931	0.945691	0.950975	0.991308	0.987711
1642	0.97126	0.971032	0.976054	0.995898	0.975137	0.981059	0.985725	0.970281	0.861066	0.977506	0.997573	0.986086	0.993309
1643	0.993221	0.986193	0.961232	0.961789	0.97337	0.947433	0.961761	0.974816	0.996137	0.997995	0.993723	0.980018	0.999296
1644	0.985421	0.984831	0.947916	0.984752	0.856819	0.977726	0.968825	0.94491	0.980934	0.97505	0.978775	0.999726	0.999319
1645	0.963235	0.998905	0.919809	0.987434	0.975312	0.995218	0.996022	0.963134	0.969351	0.975772	0.996679	0.998059	0.999052
1646	0.953193	0.992452	0.986934	0.929186	0.957646	0.97056	0.953859	0.988341	0.971185	0.967996	0.993824	0.938822	0.99829
1647	0.986812	0.961098	0.983698	0.913027	0.972595	0.93803	0.903969	0.97786	0.985673	0.975208	0.985042	0.999384	0.986941
1648	0.975225	0.977132	0.977437	0.975444	0.983849	0.997735	0.910037	0.932391	0.950545	0.981724	0.986773	0.996014	0.988061
1649	0.975536	0.996866	0.994935	0.904442	0.99869	0.998143	0.999287	0.986856	0.975313	0.959998	0.9483	0.989841	0.987028
1650	0.974894	0.943232	0.990725	0.990136	0.99975	0.979169	0.992851	0.998369	0.995305	0.964577	0.991397	0.984744	0.995619
1651	0.906083	0.982265	0.998118	0.926861	0.958807	0.996477	0.949073	0.995272	0.987971	0.987243	0.992729	0.96931	0.997861
1652	0.954587	0.99301	0.979996	0.996794	0.974419	0.991922	0.967681	0.970564	0.90855	0.96543	0.997447	0.991318	0.997252
1653	0.982781	0.985592	0.961614	0.956625	0.990821	0.99783	0.956007	0.970664	0.958853	0.962215	0.987015	0.984606	0.993905
1654	0.937596	0.992471	0.989855	0.996864	0.975316	0.993853	0.941582	0.95902	0.945814	0.984852	0.998811	0.991803	0.996207
1655	0.982362	0.988199	0.984483	0.986256	0.981267	0.968589	0.994406	0.799691	0.99168	0.990063	0.986915	0.991256	0.999883
1656	0.955534	0.99967	0.980967	0.990036	0.957455	0.980783	0.880055	0.991672	0.871416	0.995404	0.984546	0.989383	0.995315
1657	0.955432	0.995062	0.978094	0.985353	0.964341	0.976809	0.985755	0.997432	0.985007	0.971879	0.990683	0.990116	0.965342
1658	0.938964	0.975103	0.758555	0.935249	0.94519	0.94477	0.968963	0.956431	0.992269	0.978885	0.990479	0.974237	0.987167
1659	0.965062	0.968851	0.997188	0.979438	0.986197	0.953468	0.984128	0.999794	0.996762	0.995202	0.997727	0.946173	0.99819
1660	0.944605	0.997332	0.995517	0.95317	0.996433	0.933375	0.969756	0.974017	0.998568	0.954836	0.995391	0.994219	0.996581
1661	0.996205	0.99738	0.99025	0.95941	0.972081	0.930256	0.97833	0.986903	0.87276	0.987946	0.999863	0.96916	0.991164
1662	0.999768	0.988555	0.978542	0.925403	0.94288	0.996967	0.993248	0.959458	0.922604	0.981417	0.972937	0.983372	0.974378
1663	0.959472	0.982935	0.969336	0.975503	0.99923	0.98804	0.993113	0.992275	0.945937	0.995057	0.990476	0.999035	0.981089
1664	0.996963	0.957413	0.949029	0.93823	0.972805	0.994049	0.970193	0.895938	0.984922	0.996312	0.957659	0.984754	0.997323
1665	0.909926	0.971845	0.977609	0.971629	0.975542	0.959052	0.995945	0.997594	0.949091	0.925918	0.991588	0.988016	0.997386
1666	0.987026	0.976711	0.967559	0.920161	0.874839	0.952935	0.931254	0.996194	0.954208	0.985677	0.982821	0.998111	0.99847
1667	0.985661	0.999572	0.995009	0.9874	0.997892	0.991941	0.95546	0.997098	0.995135	0.973338	0.992229	0.969358	0.994499
1668	0.974291	0.996723	0.994957	0.989967	0.975567	0.95223	0.972942	0.856425	0.999749	0.974141	0.986832	0.997206	0.984766
1669	0.997009	0.972412	0.983704	0.940531	0.997411	0.977156	0.996733	0.975424	0.937572	0.951218	0.991616	0.983042	0.998193
1670	0.993909	0.995422	0.966665	0.999617	0.996274	0.998796	0.972932	0.987282	0.950442	0.976048	0.971135	0.987271	0.9967
1671	0.997602	0.985363	0.969793	0.999062	0.841289	0.997531	0.994861	0.997993	0.989098	0.988554	0.974331	0.999448	0.983261
1672	0.996993	0.998787	0.924729	0.975808	0.949024	0.916013	0.95755	0.946888	0.982939	0.980144	0.995999	0.997085	0.992586
1673	0.977151	0.978637	0.957533	0.99381	0.912207	0.997939	0.951387	0.919382	0.952424	0.987568	0.991995	0.995053	0.99663
1674	0.984564	0.995661	0.932032	0.960371	0.951572	0.999217	0.916913	0.972535	0.981878	0.985062	0.990384	0.993141	0.987746
1675	0.997332	0.987805	0.956059	0.955893	0.973628	0.989436	0.988603	0.985977	0.96083	0.91246	0.97631	0.989519	0.97718
1676	0.966714	0.947433	0.99931	0.991555	0.945274	0.994541	0.999661	0.996515	0.989658	0.994958	0.962703	0.994756	0.99714
1677	0.953172	0.998556	0.990397	0.996672	0.946219	0.9846	0.936104	0.980663	0.946945	0.901343	0.918184	0.979269	0.997663
1678	0.993624	0.995746	0.996991	0.997174	0.999243	0.993538	0.977142	0.997234	0.880338	0.987762	0.996354	0.981091	0.987723
1679	0.986126	0.986232	0.968804	0.991082	0.987136	0.981936	0.935267	0.994858	0.810951	0.999519	0.993523	0.997303	0.996236
1680	0.967516	0.952014	0.964047	0.996004	0.998474	0.998119	0.964631	0.996804	0.991667	0.993191	0.994072	0.999446	0.993981
1681	0.954231	0.985897	0.982441	0.940435	0.98843	0.966272	0.99733	0.981029	0.994316	0.971965	0.987648	0.97854	0.995713
1682	0.997315	0.993561	0.986044	0.998745	0.978609	0.976554	0.954401	0.913159	0.974724	0.993597	0.990506	0.966994	0.999929
1683	0.981749	0.956017	0.969359	0.961615	0.941412	0.997324	0.983714	0.954568	0.997529	0.996432	0.983578	0.967954	0.986873
1684	0.956398	0.994649	0.991982	0.997856	0.978516	0.999333	0.997278	0.966449	0.99009	0.984167	0.989034	0.975583	0.998533
1685	0.91587	0.989189	0.992196	0.986747	0.905399	0.972664	0.948369	0.827866	0.991546	0.996812	0.982972	0.983057	0.990691
1686	0.973764	0.992095	0.996	0.999026	0.923437	0.999568	0.967426	0.981345	0.902273	0.978436	0.958989	0.978783	0.996775
1687	0.992979	0.9341	0.993146	0.997625	0.93386	0.99691	0.982774	0.998971	0.99444	0.997367	0.922865	0.970864	0.983907
1688	0.995887	0.958866	0.993279	0.994249	0.990878	0.961421	0.999742	0.996945	0.974982	0.999382	0.973998	0.990281	0.993811
1689	0.968067	0.998361	0.990582	0.99809	0.989498	0.982371	0.969445	0.996104	0.983303	0.979034	0.980662	0.954411	0.998535
1690	0.916516	0.921259	0.941344	0.904831	0.98148	0.967592	0.998012	0.9785	0.976959	0.977095	0.953833	0.959712	0.999559
1691	0.996264	0.950743	0.991984	0.988987	0.948066	0.989461	0.980841	0.987998	0.95089	0.978619	0.994557	0.986436	0.996719
1692	0.91604	0.917871	0.954738	0.999236	0.987899	0.976778	0.966951	0.952832	0.971728	0.979773	0.997959	0.986771	0.987393
1693	0.965774	0.986166	0.980752	0.878828	0.987233	0.990873	0.989244	0.989615	0.972838	0.995207	0.975889	0.986779	0.997383
1694	0.990858	0.957024	0.981664	0.945524	0.944668	0.939749	0.974017	0.966619	0.992289	0.960924	0.963272	0.990714	0.988426
1695	0.994219	0.996822	0.999503	0.964616	0.974854	0.975835	0.951736	0.971034	0.999668	0.998157	0.987168	0.99543	0.984299
1696	0.998292	0.998406	0.940281	0.977154	0.864854	0.985596	0.998169	0.990526	0.997603	0.99966	0.999017	0.993163	0.982657
1697	0.989516	0.95153	0.986854	0.97952	0.967311	0.986983	0.981539	0.976484	0.996311	0.967061	0.978091	0.987242	0.992618
1698	0.972916	0.983	0.969396	0.993001	0.987723	0.990832	0.9523	0.973992	0.931993	0.944929	0.995214	0.998005	0.999265
1699	0.987588	0.998446	0.988605	0.937913	0.913352	0.999817	0.970871	0.986277	0.984282	0.962404	0.999614	0.997438	0.996731
1700	0.958683	0.996438	0.940542	0.88699	0.984511	0.989713	0.994843	0.994893	0.987839	0.995944	0.99552	0.997157	0.999628
1701	0.961546	0.994518	0.974744	0.946506	0.933736	0.981088	0.906071	0.977888	0.932255	0.986993	0.969734	0.970267	0.988962
1702	0.993803	0.986217	0.995721	0.99944	0.979848	0.973093	0.982159	0.987359	0.984217	0.978359	0.896461	0.991415	0.995241
1703	0.981746	0.9516	0.929464	0.980438	0.952241	0.964668	0.988906	0.804633	0.857137	0.978237	0.987284	0.994833	0.998603
1704	0.927299	0.979595	0.999741	0.991436	0.984454	0.991596	0.986803	0.888931	0.949707	0.931664	0.968245	0.986795	0.999535
1705	0.962464	0.93272	0.996623	0.978671	0.992679	0.986792	0.958147	0.9231	0.983929	0.94988	0.999288	0.992699	0.992293
1706	0.999349	0.983484	0.962052	0.995996	0.985756	0.945472	0.969059	0.999862	0.990306	0.933801	0.968577	0.991471	0.997498
1707	0.996934	0.989453	0.998725	0.983655	0.991219	0.907821	0.998696	0.967809	0.985225	0.999208	0.989528	0.996879	0.99976
1708	0.940979	0.999289	0.996693	0.960597	0.956311	0.997453	0.986689	0.990143	0.99214	0.992379	0.968499	0.977844	0.992883
1709	0.960303	0.982539	0.966109	0.983238	0.950035	0.999376	0.997419	0.897393	0.896328	0.991049	0.947918	0.990976	0.996732
1710	0.976415	0.99095	0.9846	0.813772	0.894082	0.986509	0.951851	0.97095	0.978281	0.96875	0.938893	0.980815	0.996823
1711	0.973757	0.982943	0.947383	0.906698	0.986943	0.992195	0.994393	0.999378	0.955363	0.92874	0.93154	0.993213	0.996801
1712	0.995268	0.921834	0.996444	0.963883	0.999194	0.988707	0.993208	0.995287	0.999291	0.987768	0.968123	0.990194	0.995134
1713	0.997871	0.999095	0.991175	0.98304	0.968402	0.977546	0.995973	0.978844	0.962245	0.957735	0.990053	0.993789	0.996305
1714	0.867433	0.959462	0.993005	0.945706	0.978288	0.910145	0.994316	0.997116	0.982963	0.94106	0.976292	0.9864	0.984406
1715	0.958995	0.977751	0.9878	0.958331	0.993674	0.975532	0.98055	0.995937	0.890677	0.943252	0.974385	0.991262	0.99415
1716	0.997022	0.995447	0.959191	0.937367	0.988431	0.994881	0.980996	0.99581	0.967481	0.980941	0.995494	0.98926	0.998683
1717	0.983824	0.993879	0.982558	0.993616	0.978485	0.960531	0.941399	0.975227	0.987781	0.951565	0.979718	0.981506	0.997989
1718	0.944493	0.991564	0.952768	0.999439	0.929294	0.983984	0.987093	0.948233	0.995193	0.97805	0.988242	0.983315	0.993922
1719	0.968109	0.997524	0.942629	0.946195	0.98634	0.982885	0.980428	0.964417	0.980389	0.990144	0.988782	0.986993	0.999137
1720	0.985972	0.923556	0.928547	0.986934	0.977001	0.9869	0.988889	0.999217	0.979587	0.996341	0.997415	0.959638	0.999444
1721	0.949862	0.986899	0.988947	0.99962	0.95914	0.995733	0.986161	0.997237	0.926121	0.99803	0.957471	0.991802	0.994508
1722	0.909208	0.988873	0.899996	0.991063	0.849701	0.981454	0.982048	0.973328	0.9577	0.956807	0.972446	0.982821	0.994811
1723	0.992357	0.982584	0.992321	0.989185	0.896205	0.981927	0.938744	0.990597	0.943362	0.961052	0.998524	0.994644	0.998468
1724	0.954625	0.9868	0.999749	0.954767	0.881651	0.991519	0.968958	0.956169	0.993025	0.948454	0.996547	0.993731	0.99453
1725	0.935657	0.957999	0.970027	0.939446	0.89995	0.998581	0.999379	0.981183	0.983836	0.968575	0.938733	0.99318	0.987331
1726	0.921816	0.990278	0.988763	0.995389	0.997655	0.964284	0.997281	0.940653	0.968012	0.951911	0.968876	0.996825	0.998721
1727	0.968994	0.890956	0.985069	0.969468	0.984074	0.982474	0.951739	0.975844	0.980742	0.989072	0.976151	0.962065	0.996078
1728	0.969787	0.96064	0.982417	0.97839	0.982036	0.961951	0.996857	0.965543	0.959175	0.97737	0.976115	0.987073	0.994199
1729	0.968994	0.999333	0.977149	0.996748	0.965256	0.988251	0.973701	0.991947	0.920465	0.964321	0.999588	0.991379	0.987089
1730	0.977505	0.980732	0.995134	0.95326	0.968287	0.921626	0.969915	0.940477	0.897049	0.884064	0.994974	0.992851	0.998249
1731	0.97543	0.986102	0.979673	0.975067	0.869619	0.893319	0.976692	0.970176	0.972723	0.993678	0.997825	0.997765	0.993958
1732	0.99932	0.980308	0.989498	0.990955	0.961579	0.998806	0.955134	0.956988	0.999809	0.89855	0.924456	0.979674	0.999878
1733	0.95667	0.998111	0.986374	0.997574	0.983307	0.999134	0.956944	0.975358	0.998321	0.983646	0.988387	0.990971	0.991645
1734	0.943375	0.930786	0.97288	0.953617	0.989908	0.997329	0.929764	0.961306	0.945598	0.991119	0.993951	0.995115	0.998672
1735	0.999398	0.990499	0.974254	0.986139	0.77106	0.982287	0.886945	0.915772	0.959657	0.978834	0.981511	0.995447	0.992996
1736	0.991572	0.995632	0.972218	0.843535	0.983129	0.989149	0.966882	0.960655	0.992488	0.957397	0.979718	0.980077	0.996779
1737	0.947607	0.995885	0.994305	0.9353	0.962239	0.885158	0.916434	0.879535	0.943843	0.979856	0.987404	0.984602	0.997442
1738	0.953597	0.995223	0.942598	0.988922	0.91176	0.952727	0.976981	0.978848	0.976383	0.950947	0.997309	0.998645	0.992784
1739	0.867521	0.983325	0.996318	0.969358	0.984499	0.953243	0.990445	0.969601	0.982733	0.989546	0.971584	0.993959	0.988485
1740	0.990597	0.996308	0.975957	0.936596	0.932107	0.994436	0.997812	0.988763	0.97077	0.975404	0.987519	0.998503	0.995376
1741	0.987136	0.993261	0.990947	0.958943	0.987414	0.887469	0.98156	0.983594	0.965601	0.939641	0.992301	0.9971	0.987603
1742	0.982759	0.955839	0.947209	0.98065	0.995074	0.967167	0.972231	0.945416	0.983672	0.955632	0.992924	0.962049	0.997666
1743	0.930074	0.983588	0.981673	0.989038	0.977169	0.944036	0.886348	0.96377	0.997289	0.968662	0.992857	0.966247	0.992762
1744	0.991407	0.962552	0.998616	0.915288	0.933489	0.994321	0.999012	0.995796	0.972545	0.99581	0.99807	0.990621	0.99714
1745	0.950499	0.99108	0.950267	0.870278	0.993642	0.903753	0.9961	0.970108	0.988406	0.997294	0.994145	0.993124	0.990429
1746	0.961247	0.998902	0.929522	0.989731	0.981467	0.93426	0.952852	0.980937	0.930479	0.996566	0.986207	0.986667	0.999583
1747	0.978134	0.996688	0.947532	0.912883	0.916682	0.976779	0.986594	0.996889	0.999219	0.982181	0.940005	0.982075	0.993041
1748	0.983603	0.993371	0.963103	0.972939	0.984149	0.993785	0.942367	0.978729	0.985055	0.97926	0.949423	0.991474	0.999447
1749	0.991053	0.993834	0.996707	0.978375	0.96485	0.94308	0.990695	0.984877	0.991334	0.987438	0.974224	0.999103	0.984145
1750	0.919188	0.998824	0.99359	0.880806	0.988022	0.980675	0.899291	0.961339	0.977828	0.982075	0.9773	0.97035	0.986933
1751	0.999737	0.961109	0.994862	0.941328	0.965368	0.969632	0.940746	0.952394	0.924951	0.996038	0.99408	0.995429	0.998848
1752	0.999182	0.971688	0.983264	0.980887	0.96957	0.984035	0.990621	0.990254	0.983292	0.966529	0.959295	0.99754	0.988565
1753	0.966298	0.932819	0.94495	0.957715	0.998585	0.991442	0.992511	0.961873	0.982869	0.991907	0.956865	0.976152	0.997597
1754	0.996367	0.997124	0.957834	0.990008	0.966328	0.959719	0.997079	0.977884	0.940142	0.994823	0.997799	0.998499	0.993916
1755	0.858412	0.969981	0.972695	0.971611	0.980525	0.99299	0.955957	0.998029	0.982655	0.998741	0.9772	0.996427	0.995041
1756	0.975063	0.998971	0.989049	0.936862	0.950789	0.992614	0.969458	0.982231	0.990196	0.984063	0.991076	0.972491	0.99162
1757	0.987602	0.995421	0.981994	0.794553	0.991905	0.989511	0.997383	0.952893	0.991064	0.968072	0.997133	0.989138	0.990844
1758	0.96192	0.985361	0.99901	0.988185	0.948312	0.995511	0.979713	0.965567	0.940568	0.996705	0.983251	0.996466	0.995901
1759	0.996563	0.99719	0.999568	0.811914	0.864955	0.96667	0.98691	0.978721	0.980623	0.990692	0.99276	0.966507	0.995217
1760	0.993835	0.973783	0.998443	0.96447	0.9918	0.99677	0.997852	0.963935	0.934666	0.999624	0.974816	0.98127	0.995352
1761	0.969555	0.996333	0.986025	0.999601	0.81271	0.990532	0.980093	0.982513	0.95852	0.972162	0.996683	0.991716	0.997553
1762	0.949805	0.98613	0.990062	0.934733	0.947078	0.999978	0.965645	0.998848	0.966948	0.975602	0.961108	0.983464	0.998824
1763	0.999432	0.981999	0.979452	0.96986	0.887196	0.995427	0.95582	0.965833	0.98507	0.994398	0.964605	0.965261	0.997524
1764	0.946855	0.973671	0.998082	0.886771	0.972098	0.953346	0.98999	0.980135	0.897334	0.990038	0.991226	0.979762	0.999562
1765	0.993226	0.99219	0.985088	0.998411	0.896137	0.941388	0.947796	0.982606	0.963094	0.999542	0.976146	0.977944	0.991527
1766	0.962685	0.965018	0.988974	0.99828	0.988041	0.972076	0.942648	0.958006	0.998467	0.948333	0.996462	0.992002	0.994771
1767	0.947032	0.969372	0.985311	0.985412	0.989694	0.985931	0.983527	0.87979	0.998473	0.997607	0.997879	0.994697	0.995328
1768	0.86905	0.950684	0.975478	0.966106	0.969982	0.999013	0.940875	0.998558	0.965517	0.961085	0.9964	0.987509	0.989165
1769	0.972575	0.996173	0.996456	0.968205	0.970362	0.989251	0.995485	0.960039	0.984951	0.964013	0.996847	0.993056	0.994505
1770	0.993373	0.996507	0.968419	0.978896	0.94676	0.876791	0.970503	0.984762	0.972146	0.974605	0.995918	0.98193	0.993015
1771	0.99888	0.971462	0.990537	0.959832	0.957822	0.997294	0.999845	0.968501	0.941906	0.97666	0.99112	0.999542	0.997342
1772	0.99922	0.997038	0.963339	0.969604	0.946055	0.982915	0.998149	0.996467	0.914835	0.99621	0.996202	0.996965	0.992815
1773	0.923434	0.996901	0.975327	0.965243	0.881607	0.988481	0.978942	0.998846	0.989083	0.971334	0.980842	0.984868	0.99821
1774	0.965523	0.98397	0.972923	0.957179	0.983739	0.948103	0.958009	0.986446	0.877916	0.983146	0.968328	0.977954	0.999338
1775	0.949326	0.977005	0.959097	0.993391	0.942882	0.971476	0.997158	0.983508	0.978332	0.990779	0.998199	0.981167	0.988303
1776	0.995949	0.986536	0.978332	0.999007	0.95554	0.986152	0.997449	0.979987	0.946074	0.934851	0.995032	0.980933	0.992875
1777	0.976669	0.992378	0.989983	0.984976	0.795428	0.999415	0.987741	0.970051	0.965757	0.991113	0.988791	0.963695	0.995282
1778	0.94708	0.993765	0.973609	0.955102	0.976435	0.994511	0.97755	0.971603	0.999346	0.998944	0.99092	0.995417	0.999368
1779	0.937108	0.981225	0.940824	0.945996	0.965321	0.979044	0.987607	0.983116	0.829566	0.992405	0.992665	0.993856	0.997575
1780	0.992152	0.983258	0.990635	0.986235	0.965135	0.985379	0.957363	0.921697	0.982902	0.998529	0.98623	0.960342	0.997812
1781	0.941434	0.990786	0.999307	0.953987	0.908871	0.993792	0.98166	0.975899	0.993559	0.957534	0.97723	0.981691	0.997313
1782	0.969315	0.996494	0.967184	0.987454	0.998443	0.984399	0.985972	0.993432	0.973746	0.975664	0.993505	0.999011	0.996296
1783	0.987638	0.981816	0.990624	0.969465	0.9536	0.945769	0.972529	0.919052	0.978824	0.993684	0.997085	0.993248	0.999005
1784	0.985207	0.944281	0.942387	0.966465	0.993014	0.991841	0.996045	0.983599	0.998959	0.979349	0.995696	0.98531	0.98962
1785	0.967317	0.990882	0.987195	0.983832	0.916546	0.976501	0.999329	0.997928	0.997641	0.95774	0.970887	0.980596	0.999508
1786	0.966414	0.992553	0.984283	0.978087	0.992963	0.997422	0.977832	0.997589	0.991761	0.96408	0.955411	0.973748	0.997563
1787	0.952861	0.927119	0.981149	0.932626	0.977588	0.980846	0.986993	0.936722	0.993786	0.982278	0.998866	0.990103	0.999289
1788	0.903332	0.996569	0.998059	0.985237	0.98587	0.986468	0.931844	0.920803	0.885987	0.985214	0.967748	0.986969	0.998808
1789	0.859071	0.996297	0.9971	0.910551	0.968956	0.995629	0.994429	0.997254	0.984855	0.996713	0.992707	0.943025	0.994996
1790	0.98286	0.989763	0.927605	0.99696	0.976139	0.993125	0.992462	0.986382	0.990894	0.99786	0.99396	0.988695	0.998082
1791	0.996373	0.970107	0.999276	0.943254	0.989882	0.996511	0.961392	0.998562	0.986671	0.983523	0.9811	0.963473	0.98674
1792	0.996358	0.98727	0.980187	0.971319	0.987386	0.97641	0.987714	0.948541	0.89923	0.971638	0.992841	0.981976	0.988833
1793	0.953885	0.99905	0.977578	0.898323	0.965729	0.973194	0.978425	0.989399	0.991035	0.989975	0.997719	0.985488	0.995066
1794	0.957879	0.998401	0.998933	0.951161	0.99566	0.97407	0.983625	0.865534	0.964032	0.941437	0.949627	0.996514	0.983849
1795	0.995105	0.989389	0.968486	0.99639	0.862175	0.988502	0.998956	0.995745	0.980276	0.928795	0.997648	0.97927	0.993398
1796	0.899301	0.991039	0.991279	0.995191	0.97105	0.98016	0.986577	0.999085	0.99034	0.95548	0.963282	0.992325	0.997823
1797	0.999001	0.968619	0.976384	0.980345	0.990945	0.9414	0.986028	0.971139	0.884663	0.985538	0.993558	0.994875	0.997244
1798	0.996766	0.997986	0.996223	0.867926	0.991544	0.99826	0.920357	0.986528	0.944436	0.925908	0.999847	0.999167	0.998959
1799	0.990855	0.986896	0.96423	0.970295	0.941465	0.984411	0.993009	0.99271	0.97586	0.990348	0.940203	0.971094	0.998251
1800	0.97032	0.944831	0.959333	0.949395	0.767217	0.992008	0.969569	0.99518	0.99889	0.966334	0.996754	0.931265	0.997768
1801	0.965852	0.985567	0.990449	0.966499	0.988665	0.980493	0.990629	0.944283	0.948127	0.984391	0.997171	0.990711	0.993899
1802	0.888138	0.940532	0.968875	0.973259	0.972169	0.956375	0.90147	0.969051	0.852506	0.97756	0.962009	0.975321	0.999316
1803	0.986673	0.975359	0.977351	0.986867	0.996291	0.990283	0.971978	0.911565	0.989046	0.946209	0.99272	0.983426	0.994885
1804	0.995969	0.986237	0.995912	0.961601	0.994751	0.998761	0.987066	0.999126	0.995328	0.969788	0.990302	0.982738	0.996396
1805	0.975786	0.971285	0.98711	0.983188	0.99929	0.98514	0.975858	0.988629	0.767477	0.987423	0.944272	0.997033	0.99949
1806	0.910855	0.989954	0.981503	0.972806	0.839433	0.980389	0.987404	0.902155	0.980902	0.936421	0.990784	0.983991	0.971844
1807	0.966707	0.99326	0.984886	0.970164	0.998082	0.986328	0.995339	0.99908	0.964332	0.995877	0.954234	0.98446	0.979801
1808	0.939657	0.992038	0.995397	0.902616	0.95686	0.983107	0.981806	0.984438	0.880693	0.975786	0.929482	0.994965	0.999232
1809	0.982373	0.956387	0.993868	0.945193	0.928471	0.981961	0.970294	0.982359	0.967359	0.988035	0.959614	0.990422	0.996807
1810	0.944924	0.995048	0.988375	0.945706	0.922647	0.984074	0.932708	0.971104	0.988054	0.999856	0.990172	0.987678	0.999461
1811	0.990817	0.988914	0.999349	0.981698	0.914003	0.965997	0.968739	0.999706	0.984556	0.98661	0.974526	0.982142	0.999085
1812	0.901245	0.980036	0.929018	0.978346	0.965797	0.922668	0.997443	0.935479	0.969655	0.950475	0.997284	0.992259	0.997968
1813	0.952004	0.95637	0.974731	0.966109	0.863325	0.997945	0.998406	0.999828	0.995877	0.985772	0.999134	0.98497	0.991922
1814	0.9502	0.999483	0.972303	0.984333	0.96224	0.979314	0.935693	0.970438	0.951919	0.973236	0.97805	0.991764	0.995549
1815	0.985874	0.996073	0.987215	0.964822	0.983149	0.993866	0.954207	0.989438	0.987973	0.999238	0.979693	0.975538	0.97354
1816	0.940995	0.98309	0.91427	0.823798	0.884014	0.983283	0.985892	0.951818	0.999238	0.944164	0.99825	0.983704	0.998873
1817	0.981196	0.99479	0.969584	0.988228	0.998031	0.97849	0.986592	0.983792	0.985078	0.989178	0.978113	0.981048	0.991183
1818	0.939528	0.99736	0.993157	0.984773	0.98435	0.996803	0.87848	0.857547	0.989653	0.993396	0.951743	0.99895	0.989787
1819	0.991213	0.993789	0.984413	0.988085	0.958377	0.953228	0.955077	0.975079	0.936059	0.993213	0.964446	0.992668	0.998799
1820	0.986002	0.993845	0.966608	0.932712	0.947224	0.991421	0.992315	0.93637	0.99157	0.99949	0.997613	0.984841	0.993299
1821	0.962728	0.978527	0.972763	0.963612	0.973353	0.993254	0.95622	0.973332	0.99656	0.965699	0.982776	0.988013	0.999725
1822	0.999135	0.988204	0.947673	0.929865	0.941605	0.990022	0.981662	0.908642	0.956818	0.98682	0.981353	0.992537	0.99523
1823	0.994947	0.999098	0.991441	0.725775	0.985847	0.985348	0.978777	0.97168	0.974387	0.989971	0.999095	0.995168	0.993043
1824	0.945059	0.997921	0.961818	0.97524	0.989065	0.93938	0.985591	0.928762	0.99199	0.97692	0.977075	0.977656	0.991196
1825	0.977115	0.982075	0.990125	0.992809	0.961962	0.944286	0.989026	0.987394	0.991398	0.997863	0.990075	0.98851	0.981131
1826	0.982048	0.976978	0.999045	0.87277	0.967804	0.980557	0.972548	0.97892	0.965544	0.99093	0.998584	0.991791	0.997411
1827	0.941196	0.970497	0.997353	0.924129	0.999826	0.975398	0.965254	0.996109	0.940426	0.985031	0.98397	0.991834	0.995399
1828	0.983095	0.997864	0.982556	0.975028	0.857753	0.973993	0.954077	0.971168	0.981761	0.994364	0.988652	0.996374	0.999371
1829	0.993658	0.992761	0.962159	0.985223	0.999422	0.988819	0.969212	0.972974	0.990133	0.985551	0.995703	0.99405	0.988436
1830	0.964215	0.972731	0.972905	0.939332	0.925324	0.917532	0.982192	0.955808	0.986787	0.962108	0.995022	0.982454	0.998739
1831	0.988604	0.998391	0.993117	0.993059	0.96823	0.98972	0.994945	0.966942	0.98904	0.977081	0.999474	0.995543	0.996847
1832	0.992268	0.973856	0.995179	0.966543	0.998497	0.997598	0.900873	0.95436	0.973377	0.959251	0.987818	0.999332	0.972005
1833	0.994839	0.961284	0.975591	0.961747	0.900223	0.929945	0.993778	0.979767	0.995399	0.990918	0.987555	0.975428	0.992748
1834	0.968833	0.999549	0.986171	0.965456	0.989197	0.997612	0.966118	0.999079	0.996363	0.997283	0.95248	0.987872	0.999114
1835	0.949017	0.972971	0.997378	0.897045	0.943378	0.997716	0.997358	0.996571	0.884801	0.991408	0.989495	0.978686	0.997933
1836	0.92805	0.909263	0.99147	0.993747	0.971499	0.960855	0.987639	0.981558	0.983962	0.989934	0.972734	0.983965	0.999484
1837	0.970124	0.989934	0.996995	0.926836	0.983487	0.992466	0.990485	0.98145	0.929633	0.97324	0.997663	0.980172	0.993802
1838	0.933944	0.942714	0.997977	0.867648	0.960971	0.987184	0.919586	0.968514	0.912679	0.982972	0.988275	0.936523	0.998528
1839	0.984625	0.932891	0.966723	0.976338	0.974209	0.9977	0.970493	0.950989	0.997149	0.948047	0.993779	0.991326	0.992462
1840	0.994845	0.979528	0.993883	0.962777	0.961563	0.974719	0.954666	0.957031	0.921529	0.945684	0.993063	0.969458	0.993768
1841	0.954373	0.970883	0.980579	0.992591	0.915743	0.958783	0.984329	0.990382	0.942291	0.995044	0.960555	0.995722	0.991031
1842	0.997428	0.928582	0.97094	0.976021	0.974791	0.989145	0.962362	0.746858	0.943919	0.939941	0.953919	0.969231	0.999128
1843	0.99439	0.994824	0.986849	0.981468	0.940749	0.993133	0.987853	0.97915	0.951964	0.992621	0.960016	0.998976	0.994826
1844	0.94998	0.997527	0.993521	0.915136	0.985518	0.993269	0.991967	0.982061	0.957456	0.997712	0.973201	0.999347	0.994604
1845	0.985665	0.983554	0.957958	0.957899	0.938913	0.993267	0.966718	0.961442	0.991949	0.999332	0.990835	0.952072	0.998474
1846	0.981502	0.968242	0.998285	0.987269	0.9955	0.996374	0.963584	0.988413	0.986596	0.952143	0.994229	0.999207	0.999476
1847	0.983327	0.975736	0.989539	0.997464	0.977976	0.99148	0.959191	0.987075	0.950352	0.997702	0.958926	0.990123	0.995658
1848	0.963389	0.987994	0.979958	0.861928	0.974745	0.984118	0.900253	0.965637	0.998856	0.988077	0.977201	0.997623	0.998459
1849	0.965163	0.999238	0.962415	0.977167	0.998883	0.977637	0.984167	0.921373	0.83046	0.902125	0.960938	0.99699	0.995009
1850	0.998727	0.988245	0.984602	0.84973	0.996868	0.99705	0.984107	0.966929	0.968376	0.976754	0.999469	0.990501	0.998862
1851	0.991648	0.982411	0.982098	0.979104	0.982884	0.988261	0.998359	0.999526	0.957753	0.972722	0.911998	0.987943	0.997541
1852	0.987156	0.878774	0.985901	0.968153	0.987269	0.96286	0.985146	0.997195	0.899144	0.976966	0.996469	0.98146	0.981594
1853	0.999003	0.98853	0.964884	0.994882	0.8795	0.990307	0.999664	0.849933	0.988793	0.996763	0.998288	0.970623	0.997942
1854	0.943392	0.942735	0.962207	0.997208	0.955122	0.990774	0.980624	0.980592	0.983566	0.990759	0.995247	0.995832	0.968232
1855	0.986428	0.981573	0.970596	0.99941	0.906658	0.99493	0.972906	0.976295	0.963731	0.987862	0.993329	0.992479	0.994931
1856	0.998447	0.960538	0.979093	0.949015	0.976886	0.975107	0.997195	0.980683	0.945092	0.829545	0.999787	0.997257	0.998548
1857	0.98816	0.966528	0.951469	0.849505	0.992737	0.99217	0.967685	0.991521	0.973104	0.932773	0.957989	0.988297	0.988015
1858	0.983974	0.96776	0.983014	0.936571	0.997513	0.966888	0.999579	0.990971	0.979893	0.995865	0.975102	0.989314	0.998704
1859	0.862955	0.968551	0.984425	0.999613	0.983765	0.979213	0.938976	0.999115	0.987941	0.994827	0.99973	0.962103	0.991325
1860	0.989568	0.992739	0.990835	0.885692	0.967412	0.990797	0.9547	0.99539	0.925799	0.990322	0.996204	0.985086	0.999447
1861	0.967839	0.951298	0.996333	0.882386	0.963972	0.983127	0.997138	0.999374	0.989028	0.935484	0.957317	0.989417	0.998287
1862	0.978884	0.993021	0.984743	0.937796	0.939417	0.948387	0.948108	0.968598	0.979605	0.995757	0.993513	0.996888	0.979521
1863	0.988451	0.965533	0.975442	0.981362	0.936487	0.989913	0.98939	0.992838	0.956012	0.995806	0.982616	0.992717	0.994986
1864	0.989062	0.94655	0.978183	0.944694	0.957658	0.963046	0.981383	0.998902	0.989054	0.986308	0.986819	0.993598	0.99956
1865	0.988808	0.989168	0.996604	0.996696	0.984773	0.955555	0.990127	0.999203	0.980231	0.96049	0.992079	0.992401	0.998827
1866	0.981661	0.88833	0.970757	0.997674	0.935397	0.986694	0.998967	0.983054	0.99474	0.974837	0.93936	0.977498	0.991143
1867	0.957409	0.984527	0.995607	0.962275	0.984343	0.963219	0.977183	0.999397	0.982576	0.985698	0.980512	0.996189	0.995252
1868	0.967683	0.995491	0.971815	0.97604	0.986935	0.991714	0.972779	0.995803	0.954717	0.988527	0.986445	0.997688	0.996817
1869	0.990554	0.989972	0.982556	0.993694	0.991508	0.953208	0.988721	0.915835	0.989402	0.997914	0.988414	0.991606	0.974915
1870	0.946765	0.995905	0.998028	0.988607	0.969139	0.954089	0.998079	0.969283	0.995736	0.989462	0.995168	0.998208	0.998798
1871	0.996997	0.968339	0.946232	0.993546	0.968898	0.994372	0.957063	0.928727	0.968244	0.970925	0.999604	0.99829	0.976565
1872	0.999117	0.989982	0.946453	0.918319	0.963382	0.961127	0.989741	0.991017	0.947159	0.978812	0.971508	0.995871	0.995897
1873	0.978826	0.999697	0.963356	0.992922	0.946194	0.957745	0.979617	0.983093	0.995792	0.999058	0.986083	0.966357	0.986164
1874	0.996364	0.9973	0.994884	0.984974	0.993845	0.981096	0.993529	0.983736	0.931878	0.976372	0.996915	0.990667	0.993055
1875	0.960746	0.985487	0.982963	0.952021	0.997466	0.983834	0.995756	0.981728	0.978948	0.996232	0.996657	0.992718	0.99183
1876	0.95612	0.99599	0.99107	0.982861	0.934033	0.985613	0.998619	0.967489	0.956286	0.993988	0.990565	0.993612	0.998273
1877	0.943536	0.990306	0.872592	0.975943	0.937026	0.994635	0.932044	0.962306	0.997028	0.974526	0.996461	0.999029	0.995618
1878	0.997222	0.996161	0.981986	0.973953	0.916942	0.944755	0.988526	0.843083	0.611793	0.997827	0.95667	0.993683	0.999341
1879	0.969026	0.996403	0.99342	0.955856	0.99517	0.989052	0.967849	0.959609	0.98746	0.989146	0.985644	0.961436	0.991175
1880	0.986542	0.970052	0.990255	0.967886	0.95085	0.995752	0.98609	0.988458	0.946923	0.991597	0.909918	0.983131	0.99968
1881	0.98558	0.933012	0.989941	0.966681	0.966734	0.980038	0.917926	0.9898	0.987646	0.97697	0.998637	0.998592	0.992147
1882	0.988125	0.986244	0.964987	0.992471	0.992654	0.988412	0.976159	0.925664	0.998359	0.940146	0.95743	0.981561	0.997341
1883	0.974408	0.988659	0.981584	0.937693	0.885115	0.988101	0.996003	0.985323	0.9955	0.97201	0.975216	0.989223	0.99616
1884	0.884688	0.990475	0.979919	0.978194	0.996063	0.946211	0.931831	0.929317	0.975203	0.976166	0.997363	0.995651	0.991325
1885	0.984775	0.999766	0.977945	0.980101	0.922828	0.991471	0.996195	0.969039	0.940568	0.894226	0.984232	0.96357	0.990131
1886	0.949298	0.957686	0.967777	0.939376	0.956366	0.991717	0.997338	0.97472	0.991241	0.929282	0.955677	0.964076	0.999183
1887	0.995427	0.95992	0.943837	0.934429	0.995051	0.986804	0.973674	0.958882	0.911651	0.993917	0.993572	0.993602	0.999576
1888	0.962533	0.971723	0.901179	0.996552	0.915558	0.978751	0.998363	0.971596	0.876837	0.934837	0.9857	0.962864	0.994481
1889	0.980352	0.996915	0.993936	0.970939	0.977983	0.990686	0.998145	0.964283	0.822037	0.984384	0.999179	0.998359	0.995949
1890	0.926628	0.928583	0.981188	0.858308	0.987292	0.972925	0.977347	0.901994	0.992344	0.968099	0.981119	0.994829	0.999646
1891	0.960045	0.996644	0.993919	0.986272	0.880855	0.974407	0.984598	0.971173	0.983908	0.9898	0.979796	0.994531	0.990302
1892	0.958593	0.991517	0.988146	0.979679	0.998271	0.996191	0.995398	0.994785	0.973177	0.995375	0.979882	0.998035	0.995188
1893	0.975837	0.968525	0.878761	0.987292	0.950042	0.99692	0.993841	0.826022	0.934003	0.985854	0.99921	0.997616	0.988262
1894	0.969315	0.988266	0.888065	0.989632	0.987783	0.99519	0.993988	0.982304	0.998396	0.967616	0.973617	0.989744	0.998428
1895	0.979221	0.987152	0.993158	0.948372	0.957434	0.998761	0.990405	0.991624	0.940749	0.998263	0.944483	0.986472	0.978348
1896	0.994208	0.93547	0.983852	0.981642	0.982288	0.958819	0.944067	0.904324	0.93573	0.975864	0.99742	0.999264	0.992901
1897	0.988519	0.988876	0.960027	0.992379	0.996954	0.997694	0.997904	0.982695	0.998022	0.994783	0.984289	0.974587	0.964983
1898	0.965959	0.983836	0.997396	0.987515	0.995996	0.980568	0.965527	0.993447	0.955002	0.979587	0.993385	0.99656	0.999289
1899	0.984644	0.989029	0.996114	0.997575	0.979587	0.989226	0.968949	0.990306	0.959436	0.988215	0.996268	0.973612	0.992521
1900	0.996482	0.964893	0.947698	0.986292	0.968889	0.991661	0.974447	0.952462	0.979676	0.987353	0.946017	0.982407	0.994939
1901	0.972877	0.968272	0.975959	0.953813	0.922504	0.996314	0.991551	0.965637	0.818796	0.984514	0.978565	0.994991	0.9996
1902	0.949727	0.996342	0.981717	0.968767	0.980011	0.983697	0.917739	0.952356	0.946689	0.994185	0.989501	0.98583	0.983759
1903	0.884289	0.978136	0.950933	0.987566	0.915949	0.968627	0.998654	0.885206	0.976345	0.990362	0.986539	0.986485	0.981682
1904	0.919693	0.980185	0.987331	0.940339	0.990843	0.990359	0.945763	0.953819	0.993999	0.943099	0.990776	0.99643	0.99403
1905	0.951276	0.962976	0.941404	0.99482	0.995094	0.975774	0.993653	0.985795	0.997758	0.982858	0.968402	0.999301	0.99964
1906	0.927375	0.981953	0.998056	0.950314	0.973368	0.999276	0.914648	0.959448	0.994895	0.883131	0.936969	0.993987	0.999721
1907	0.963588	0.958739	0.983813	0.969476	0.95247	0.998109	0.974064	0.988907	0.961717	0.936165	0.997567	0.989788	0.999159
1908	0.974565	0.971676	0.987482	0.952338	0.927669	0.924055	0.997291	0.979185	0.909018	0.985564	0.979831	0.990425	0.994351
1909	0.972408	0.968666	0.99859	0.994102	0.959126	0.991504	0.99845	0.975035	0.949914	0.995497	0.99574	0.95532	0.998409
1910	0.970651	0.946312	0.964174	0.993064	0.947498	0.999164	0.958207	0.99365	0.94763	0.935841	0.998484	0.995715	0.985688
1911	0.991025	0.938986	0.988566	0.986284	0.987115	0.993153	0.984481	0.9758	0.950811	0.94452	0.999124	0.980199	0.983995
1912	0.982173	0.982156	0.989735	0.997369	0.99227	0.925658	0.97453	0.996744	0.938721	0.995911	0.98017	0.967988	0.974268
1913	0.955174	0.971083	0.994394	0.993272	0.977635	0.993828	0.995133	0.974771	0.998975	0.982309	0.989912	0.995184	0.996721
1914	0.969551	0.990846	0.999546	0.98887	0.966786	0.948278	0.98875	0.991988	0.993784	0.998438	0.962681	0.991215	0.997665
1915	0.960788	0.997641	0.95119	0.903525	0.915005	0.981107	0.991136	0.949877	0.900981	0.984159	0.984432	0.979285	0.993015
1916	0.994543	0.983154	0.988997	0.92553	0.895335	0.945845	0.967618	0.906356	0.978748	0.950461	0.985854	0.99185	0.979549
1917	0.957379	0.967153	0.996567	0.979479	0.956928	0.99672	0.976435	0.994581	0.987949	0.916156	0.988355	0.986696	0.999519
1918	0.859659	0.969141	0.999207	0.973963	0.981963	0.983348	0.973111	0.91479	0.986996	0.945143	0.94329	0.995342	0.993715
1919	0.931283	0.998806	0.990869	0.980018	0.96923	0.995026	0.985835	0.959059	0.981382	0.972303	0.961384	0.981493	0.989596
1920	0.978136	0.985687	0.97476	0.957022	0.865711	0.965344	0.994804	0.964706	0.859483	0.992267	0.995898	0.996682	0.99272
1921	0.943673	0.968899	0.944231	0.973508	0.98242	0.930594	0.967372	0.991675	0.995183	0.982291	0.989194	0.988724	0.993584
1922	0.98243	0.973801	0.979365	0.999139	0.882082	0.993597	0.949469	0.966653	0.946523	0.996491	0.946849	0.987976	0.997193
1923	0.975093	0.999443	0.993114	0.997243	0.963352	0.990055	0.99831	0.993336	0.998568	0.99697	0.986099	0.983691	0.997888
1924	0.985502	0.97233	0.935146	0.98206	0.964363	0.929947	0.994739	0.96221	0.962602	0.934214	0.915301	0.99791	0.995322
1925	0.991723	0.950373	0.97687	0.973165	0.95594	0.993965	0.942811	0.985375	0.998142	0.988721	0.999643	0.989599	0.998193
1926	0.969173	0.993618	0.997421	0.966219	0.951993	0.99171	0.988277	0.992396	0.982396	0.969494	0.995384	0.996311	0.977807
1927	0.996775	0.998645	0.994221	0.964744	0.901633	0.946474	0.976172	0.979208	0.872808	0.962574	0.985325	0.988049	0.989675
1928	0.945526	0.984573	0.938343	0.978723	0.951562	0.997068	0.999609	0.998969	0.937095	0.936792	0.972625	0.990536	0.992354
1929	0.994303	0.987339	0.981447	0.958993	0.967067	0.92663	0.967288	0.941727	0.970219	0.996912	0.98076	0.990063	0.993227
1930	0.97489	0.948876	0.961688	0.985257	0.909756	0.994761	0.954699	0.95701	0.987728	0.942312	0.996277	0.989915	0.998476
1931	0.873036	0.990188	0.999278	0.99758	0.949396	0.995279	0.948663	0.996181	0.981291	0.995557	0.994138	0.998883	0.998242
1932	0.97982	0.993115	0.969607	0.996224	0.934565	0.99343	0.990647	0.955934	0.839144	0.997998	0.991784	0.978276	0.99521
1933	0.97759	0.96581	0.993905	0.994374	0.997373	0.990077	0.942774	0.953781	0.985297	0.999388	0.981252	0.993639	0.998623
1934	0.965897	0.953752	0.961388	0.97028	0.991944	0.946931	0.968683	0.998877	0.964963	0.988267	0.987205	0.999812	0.998322
1935	0.919294	0.944598	0.963922	0.995483	0.951777	0.996924	0.972048	0.995967	0.991656	0.977734	0.942595	0.938236	0.99952
1936	0.99228	0.976321	0.952862	0.985646	0.981246	0.960491	0.993986	0.914332	0.969872	0.95974	0.986397	0.977665	0.978961
1937	0.939204	0.98444	0.997604	0.991709	0.979878	0.962202	0.916413	0.984467	0.928362	0.947133	0.973501	0.979213	0.997791
1938	0.974319	0.979706	0.990191	0.99855	0.981883	0.95616	0.994818	0.939127	0.956993	0.994241	0.996422	0.988702	0.998406
1939	0.962903	0.976617	0.998022	0.956908	0.982516	0.994842	0.990011	0.893743	0.966566	0.975233	0.992734	0.993935	0.978507
1940	0.99305	0.99745	0.983498	0.976683	0.937653	0.973406	0.968492	0.990753	0.927992	0.981959	0.991533	0.982425	0.999591
1941	0.918633	0.99796	0.947675	0.976757	0.908908	0.997329	0.970472	0.993089	0.93623	0.999233	0.995626	0.996512	0.989593
1942	0.936725	0.994894	0.967123	0.976776	0.982981	0.97516	0.996617	0.95878	0.857562	0.990397	0.989009	0.988218	0.966207
1943	0.974812	0.99452	0.984785	0.955899	0.990269	0.995204	0.942139	0.997174	0.977694	0.988454	0.996714	0.987293	0.998813
1944	0.93738	0.910493	0.988986	0.996898	0.98351	0.98826	0.957857	0.998733	0.869405	0.998516	0.992032	0.988569	0.998417
1945	0.990266	0.983132	0.973082	0.967988	0.917107	0.975772	0.996429	0.960914	0.804026	0.969128	0.973558	0.997837	0.979931
1946	0.988889	0.998131	0.886503	0.996531	0.935191	0.983878	0.987801	0.998923	0.959482	0.985978	0.999615	0.981698	0.993537
1947	0.998966	0.968333	0.992122	0.91484	0.960491	0.965027	0.998688	0.983353	0.963542	0.996523	0.99578	0.994506	0.995598
1948	0.922047	0.988439	0.935736	0.998004	0.984843	0.999078	0.986413	0.99026	0.945258	0.9515	0.976337	0.983762	0.999431
1949	0.995819	0.982873	0.944104	0.999266	0.973785	0.998756	0.985093	0.956634	0.988464	0.992526	0.977658	0.989981	0.983107
1950	0.988381	0.995802	0.977771	0.965103	0.982272	0.937924	0.956795	0.93302	0.994503	0.932161	0.96022	0.981409	0.990088
1951	0.991148	0.999079	0.971491	0.971992	0.980181	0.998892	0.942914	0.894027	0.9921	0.987461	0.967551	0.980663	0.998002
1952	0.994002	0.993697	0.941608	0.993265	0.905804	0.959315	0.997595	0.827671	0.989035	0.997881	0.99879	0.996053	0.998625
1953	0.986999	0.97534	0.967204	0.974538	0.974323	0.968125	0.999652	0.939286	0.990709	0.989676	0.990421	0.984226	0.999731
1954	0.994445	0.98801	0.9975	0.996839	0.982425	0.985279	0.982529	0.942714	0.989434	0.966376	0.998589	0.998099	0.99439
1955	0.987155	0.999526	0.964477	0.987982	0.96018	0.957844	0.955091	0.998489	0.9981	0.984353	0.997306	0.99831	0.997883
1956	0.960782	0.992997	0.997799	0.977712	0.985847	0.998265	0.988107	0.995367	0.912586	0.992022	0.989869	0.984817	0.954502
1957	0.967181	0.989994	0.984282	0.958636	0.954184	0.981131	0.995118	0.867966	0.999685	0.996595	0.97294	0.995716	0.998024
1958	0.950915	0.981734	0.960723	0.970776	0.978554	0.982513	0.922063	0.946903	0.999021	0.941009	0.988363	0.996256	0.989136
1959	0.948755	0.95749	0.997677	0.946326	0.990143	0.995994	0.93849	0.99066	0.978798	0.996922	0.990125	0.976643	0.990193
1960	0.980343	0.981475	0.959461	0.998409	0.986905	0.991248	0.883389	0.996703	0.975655	0.953416	0.988471	0.990994	0.99195
1961	0.954382	0.980398	0.888992	0.970017	0.948424	0.995486	0.970727	0.995312	0.798806	0.968162	0.989885	0.98136	0.994785
1962	0.992029	0.991318	0.997176	0.982887	0.96484	0.962465	0.976067	0.973356	0.978332	0.991169	0.960817	0.971051	0.988789
1963	0.998017	0.998752	0.991138	0.974568	0.98765	0.987856	0.999001	0.985866	0.999464	0.998879	0.989498	0.992307	0.996005
1964	0.982448	0.980345	0.998209	0.958528	0.989031	0.984706	0.907665	0.980175	0.949304	0.973786	0.999498	0.989258	0.990541
1965	0.986395	0.971895	0.895667	0.927226	0.905461	0.993239	0.984513	0.990372	0.97037	0.951077	0.963875	0.981403	0.996943
1966	0.986726	0.926582	0.969126	0.988668	0.955507	0.994187	0.953479	0.997617	0.951039	0.969767	0.993636	0.990087	0.984357
1967	0.912028	0.995678	0.975975	0.990153	0.898806	0.998239	0.945771	0.893555	0.925411	0.989009	0.985635	0.9943	0.981687
1968	0.991543	0.996273	0.965414	0.952586	0.99938	0.98548	0.92172	0.929817	0.926464	0.988942	0.965067	0.972244	0.993507
1969	0.986436	0.999376	0.99572	0.983891	0.930137	0.987412	0.975221	0.977423	0.986749	0.995368	0.970646	0.993097	0.994402
1970	0.989947	0.995159	0.993935	0.893854	0.977771	0.986326	0.994094	0.981882	0.99925	0.998402	0.990026	0.992998	0.99677
1971	0.966222	0.995501	0.993973	0.95952	0.984099	0.989492	0.959911	0.955406	0.942871	0.908939	0.985003	0.993716	0.995931
1972	0.943473	0.987869	0.954714	0.969588	0.898003	0.981961	0.998204	0.990926	0.992183	0.99221	0.993373	0.976731	0.987697
1973	0.942991	0.988809	0.975894	0.997343	0.950386	0.962182	0.938604	0.962227	0.924072	0.978852	0.968945	0.980896	0.99545
1974	0.992653	0.998529	0.994253	0.892426	0.964766	0.989998	0.998428	0.923765	0.894233	0.979464	0.990395	0.973165	0.998219
1975	0.960792	0.989759	0.99568	0.982417	0.98358	0.996341	0.948509	0.98421	0.928066	0.961933	0.994957	0.987278	0.996886
1976	0.972835	0.984089	0.938158	0.970914	0.972289	0.99931	0.990762	0.97107	0.913475	0.988917	0.949883	0.967394	0.997118
1977	0.997254	0.996901	0.98591	0.963436	0.990884	0.969467	0.960724	0.97839	0.885623	0.988028	0.99842	0.993986	0.982024
1978	0.978278	0.999551	0.980481	0.929412	0.959752	0.992018	0.99099	0.991433	0.988013	0.996864	0.997969	0.999317	0.99577
1979	0.965956	0.983194	0.992243	0.980109	0.986273	0.976362	0.993859	0.987436	0.99013	0.949965	0.997296	0.962265	0.999526
1980	0.977143	0.99705	0.964345	0.991785	0.999531	0.965287	0.996007	0.986684	0.84387	0.921051	0.996287	0.963566	0.989109
1981	0.997608	0.986339	0.975948	0.954565	0.951374	0.976293	0.993559	0.97776	0.953861	0.986329	0.993331	0.996479	0.999466
1982	0.952889	0.971103	0.953529	0.981999	0.903554	0.999753	0.936703	0.992359	0.919185	0.992708	0.962431	0.997555	0.997557
1983	0.965054	0.974921	0.998373	0.974986	0.985318	0.998232	0.960789	0.963259	0.975667	0.998091	0.992925	0.990876	0.999314
1984	0.959978	0.984181	0.996123	0.869642	0.932973	0.963392	0.955924	0.996005	0.910256	0.994516	0.938122	0.997336	0.999406
1985	0.822082	0.998504	0.978011	0.988186	0.988329	0.998291	0.976112	0.994626	0.973376	0.953033	0.998463	0.997251	0.996166
1986	0.990247	0.923634	0.980464	0.97153	0.932802	0.989935	0.990733	0.906186	0.956055	0.98223	0.995553	0.997517	0.999099
1987	0.999402	0.990505	0.947735	0.981962	0.999194	0.99779	0.965213	0.950417	0.932652	0.964567	0.99924	0.993687	0.99481
1988	0.998177	0.954727	0.959821	0.897853	0.783058	0.989227	0.981	0.950203	0.969429	0.960082	0.98742	0.982745	0.990424
1989	0.971645	0.991256	0.975273	0.922507	0.955722	0.987671	0.991931	0.977508	0.935093	0.984684	0.996837	0.987528	0.993752
1990	0.992574	0.975933	0.919138	0.940582	0.973859	0.999388	0.999615	0.987159	0.92874	0.996349	0.986207	0.999372	0.999429
1991	0.978705	0.995552	0.993754	0.988681	0.964822	0.993225	0.991617	0.982653	0.996787	0.903754	0.991994	0.985592	0.975572
1992	0.982484	0.991995	0.967979	0.976088	0.957942	0.988804	0.957324	0.866317	0.985995	0.973132	0.974055	0.995761	0.980145
1993	0.998743	0.969448	0.941302	0.901401	0.950732	0.99917	0.962737	0.957423	0.988098	0.967728	0.998208	0.998231	0.992866
1994	0.936772	0.987301	0.997613	0.989733	0.984283	0.921601	0.990071	0.987842	0.902059	0.955196	0.944839	0.996781	0.994618
1995	0.958052	0.981296	0.939067	0.919592	0.971835	0.994177	0.933648	0.984524	0.996932	0.959389	0.990123	0.990713	0.999432
1996	0.979288	0.990761	0.967614	0.967773	0.815479	0.989634	0.985229	0.992594	0.999133	0.971984	0.988085	0.984844	0.99418
1997	0.994602	0.990137	0.949918	0.984863	0.998054	0.988812	0.935507	0.996392	0.93848	0.913812	0.987225	0.99022	0.972901
1998	0.984026	0.919733	0.984595	0.870705	0.909683	0.993145	0.906221	0.981738	0.966072	0.985314	0.993665	0.9966	0.999084
1999	0.995437	0.996741	0.991823	0.944868	0.951885	0.996686	0.969742	0.987726	0.962768	0.980015	0.994402	0.988473	0.994028
[truncated: 3,001 more rows]

## Sheet: Exponential
NO.	E1	E2	E3	E4	E5	E6	E7	E8	E9	E10	E11	E12	E13
1	0.994897	0.990793	0.964824	0.999658	0.956413	0.998663	0.903461	0.993674	0.993512	0.999553	0.988258	0.996289	0.999087
2	0.97187	0.990396	0.997359	0.995246	0.969174	0.998541	0.973339	0.986527	0.998308	0.996183	0.974023	0.958709	0.995946
3	0.988727	0.98597	0.969662	0.953875	0.945101	0.833588	0.996163	0.960835	0.948561	0.965483	0.97327	0.987103	0.999706
4	0.982474	0.968186	0.976369	0.984274	0.983061	0.942263	0.990174	0.981932	0.866763	0.916046	0.96611	0.990203	0.998651
5	0.992927	0.967734	0.914308	0.965824	0.978602	0.981941	0.980723	0.960156	0.993626	0.993652	0.99943	0.997853	0.991065
6	0.946268	0.984186	0.980806	0.991975	0.982979	0.993921	0.992981	0.955711	0.962167	0.986534	0.968187	0.997446	0.999267
7	0.979343	0.923386	0.976786	0.997208	0.990288	0.986915	0.959156	0.996898	0.86498	0.996851	0.926558	0.996747	0.978675
8	0.995345	0.920164	0.996789	0.991437	0.984914	0.999832	0.989427	0.969829	0.967507	0.999513	0.995786	0.990667	0.998042
9	0.96658	0.990308	0.994762	0.919231	0.932987	0.998183	0.974512	0.970051	0.942557	0.984965	0.997765	0.989243	0.999547
10	0.993544	0.976515	0.990489	0.988311	0.950388	0.997273	0.980272	0.993661	0.901262	0.936063	0.982011	0.994935	0.999449
11	0.992925	0.993977	0.996612	0.990485	0.985225	0.96503	0.969387	0.96626	0.931692	0.978446	0.99437	0.9972	0.998249
12	0.952891	0.976787	0.985975	0.955768	0.992916	0.997421	0.960752	0.992562	0.962637	0.985283	0.958748	0.994879	0.99919
13	0.974799	0.992585	0.997396	0.974601	0.921965	0.954148	0.915171	0.981132	0.977925	0.950515	0.967805	0.993473	0.992573
14	0.997406	0.989426	0.994845	0.975876	0.985059	0.983176	0.989797	0.968779	0.994732	0.983713	0.9942	0.998669	0.993453
15	0.996085	0.964616	0.927423	0.990916	0.994327	0.985352	0.962792	0.917279	0.975014	0.97246	0.995765	0.999884	0.974305
16	0.981901	0.994037	0.985462	0.981744	0.806087	0.99314	0.996817	0.953265	0.989001	0.982831	0.965834	0.976667	0.996815
17	0.893841	0.970362	0.98968	0.973971	0.995914	0.997119	0.979666	0.978665	0.998564	0.981169	0.99779	0.977971	0.990984
18	0.977634	0.995103	0.999097	0.963785	0.946545	0.887	0.941622	0.978297	0.820046	0.984582	0.992631	0.986317	0.998972
19	0.973519	0.985302	0.974782	0.979097	0.984396	0.998846	0.995069	0.953001	0.9735	0.99098	0.997396	0.993094	0.994684
20	0.993916	0.982023	0.987221	0.966835	0.945511	0.983866	0.990247	0.986232	0.925296	0.97917	0.986856	0.995249	0.991878
21	0.957499	0.952691	0.976576	0.997652	0.971636	0.979436	0.995836	0.979105	0.828508	0.991037	0.997275	0.999979	0.999753
22	0.930458	0.997224	0.96473	0.913697	0.866996	0.996342	0.998866	0.994295	0.96426	0.981973	0.998083	0.980492	0.992789
23	0.982905	0.981806	0.933694	0.997808	0.976873	0.983763	0.918902	0.96843	0.971872	0.988624	0.997008	0.99545	0.998216
24	0.976502	0.986215	0.996645	0.94995	0.998686	0.982841	0.993315	0.921585	0.999569	0.971691	0.979634	0.970798	0.988142
25	0.994286	0.993181	0.984808	0.995215	0.989867	0.998421	0.957739	0.951321	0.912772	0.992053	0.990718	0.979717	0.993412
26	0.970577	0.979891	0.991171	0.962115	0.981182	0.997994	0.989923	0.99462	0.973806	0.991931	0.961702	0.970121	0.996256
27	0.995081	0.937424	0.962028	0.983183	0.929457	0.993351	0.998595	0.910429	0.904196	0.956716	0.962676	0.998966	0.997689
28	0.960395	0.977132	0.968589	0.994381	0.986799	0.955794	0.974594	0.961759	0.985664	0.98408	0.994027	0.988731	0.999809
29	0.971807	0.998153	0.996332	0.989972	0.859064	0.993056	0.989172	0.968077	0.975356	0.994484	0.953917	0.991657	0.99539
30	0.985003	0.994842	0.988828	0.939357	0.943893	0.984942	0.996584	0.999315	0.991464	0.996914	0.995974	0.990259	0.979587
31	0.995083	0.993938	0.999552	0.963946	0.976488	0.991362	0.969937	0.976148	0.953836	0.996709	0.993698	0.997267	0.996466
32	0.951154	0.985155	0.992232	0.972654	0.968796	0.973613	0.978096	0.985069	0.951237	0.994586	0.989885	0.933382	0.979615
33	0.941452	0.967105	0.991365	0.883176	0.997618	0.97291	0.977892	0.982555	0.914933	0.948023	0.996037	0.9989	0.995952
34	0.994796	0.997636	0.999775	0.898704	0.991454	0.996738	0.921944	0.978344	0.987171	0.997868	0.990108	0.992566	0.996131
35	0.998538	0.99975	0.988792	0.905064	0.959836	0.986893	0.99536	0.874889	0.954313	0.968894	0.960958	0.999443	0.994184
36	0.991542	0.970012	0.998444	0.973955	0.994816	0.960436	0.977605	0.979995	0.937557	0.999803	0.986508	0.999482	0.988844
37	0.981602	0.974855	0.998312	0.999866	0.879049	0.992759	0.997781	0.985562	0.967499	0.985936	0.9819	0.97412	0.976209
38	0.874495	0.960692	0.944148	0.976447	0.984723	0.959607	0.984977	0.980978	0.984127	0.992918	0.986737	0.99764	0.981361
39	0.999945	0.971067	0.98826	0.983533	0.99315	0.972811	0.987431	0.999119	0.983498	0.995636	0.99034	0.988238	0.996339
40	0.994996	0.985587	0.965129	0.936252	0.970483	0.980688	0.943498	0.977631	0.975482	0.997113	0.942768	0.984542	0.996086
41	0.98156	0.984005	0.952727	0.963358	0.988674	0.978966	0.982259	0.985181	0.991036	0.998844	0.973264	0.997859	0.993384
42	0.928366	0.974921	0.98195	0.959663	0.998087	0.991782	0.965642	0.92424	0.9893	0.971961	0.991751	0.997339	0.997457
43	0.997271	0.983064	0.970214	0.951526	0.93492	0.964396	0.984659	0.973764	0.982865	0.987366	0.973088	0.983658	0.969707
44	0.995989	0.967587	0.99556	0.954524	0.891125	0.959993	0.987189	0.968234	0.956334	0.991776	0.996887	0.988354	0.996247
45	0.959963	0.997717	0.966654	0.986566	0.999467	0.998019	0.979797	0.987038	0.988795	0.953355	0.976375	0.945553	0.996847
46	0.963677	0.997103	0.997456	0.969862	0.855643	0.991606	0.889727	0.997508	0.943213	0.965502	0.985478	0.981516	0.99749
47	0.880024	0.995823	0.954144	0.985343	0.930969	0.997718	0.855505	0.953839	0.949871	0.982705	0.990841	0.981629	0.977724
48	0.995017	0.966608	0.984903	0.949138	0.975158	0.986989	0.978693	0.998288	0.934208	0.976779	0.999547	0.98909	0.995054
49	0.980826	0.9761	0.961584	0.969563	0.973011	0.997577	0.980206	0.928708	0.950096	0.98148	0.944728	0.990464	0.998428
50	0.97431	0.996436	0.989944	0.994851	0.938848	0.957596	0.966498	0.999914	0.903318	0.90052	0.993057	0.977099	0.982782
51	0.994542	0.986574	0.976754	0.998787	0.997616	0.978266	0.962025	0.997224	0.98013	0.981408	0.997801	0.976349	0.999372
52	0.930101	0.973516	0.989919	0.914765	0.867339	0.958722	0.964172	0.977885	0.997849	0.975772	0.959852	0.99777	0.992581
53	0.969837	0.987198	0.991762	0.981018	0.997546	0.986974	0.985491	0.985096	0.949491	0.974266	0.999085	0.982908	0.99233
54	0.9845	0.968128	0.983007	0.97135	0.836302	0.970911	0.974552	0.994426	0.980829	0.969838	0.971003	0.985476	0.999667
55	0.993548	0.967735	0.909517	0.99171	0.994998	0.990295	0.961917	0.969881	0.897108	0.976726	0.961698	0.955357	0.995997
56	0.964002	0.976917	0.978677	0.982929	0.986816	0.939942	0.983432	0.887328	0.985942	0.944044	0.988985	0.990493	0.998077
57	0.915519	0.978789	0.967761	0.998416	0.910079	0.993879	0.914949	0.989614	0.996977	0.982355	0.987977	0.992554	0.99951
58	0.996162	0.974503	0.985916	0.956946	0.995957	0.991621	0.916615	0.950167	0.99365	0.980554	0.987806	0.992745	0.982787
59	0.98453	0.975988	0.933799	0.99286	0.930351	0.995374	0.991509	0.91321	0.887067	0.993169	0.997499	0.995203	0.995357
60	0.990757	0.998558	0.965556	0.999826	0.985833	0.975438	0.987746	0.987591	0.94379	0.952622	0.997765	0.995108	0.999448
61	0.984749	0.951762	0.983099	0.97606	0.966665	0.99976	0.99775	0.981672	0.98803	0.966465	0.998523	0.986412	0.989665
62	0.95435	0.993583	0.99832	0.997403	0.995911	0.977444	0.985812	0.910956	0.985324	0.997168	0.990526	0.988526	0.985596
63	0.923902	0.987728	0.936638	0.993487	0.986618	0.974054	0.987149	0.994124	0.87511	0.976155	0.979597	0.998713	0.993526
64	0.979092	0.990435	0.984922	0.962004	0.972085	0.942033	0.989898	0.914805	0.940095	0.960747	0.989202	0.98197	0.992944
65	0.99065	0.967488	0.989592	0.995742	0.996889	0.998123	0.992677	0.999472	0.937529	0.989798	0.993701	0.988468	0.997007
66	0.976755	0.954296	0.9832	0.997492	0.991151	0.876769	0.989976	0.989307	0.986638	0.984035	0.999729	0.976283	0.995633
67	0.991937	0.993819	0.994849	0.994287	0.966122	0.997352	0.996079	0.99372	0.990928	0.992534	0.989227	0.987175	0.982017
68	0.978154	0.993862	0.987048	0.890204	0.998725	0.959271	0.900058	0.992747	0.992475	0.97997	0.961953	0.984472	0.996955
69	0.976661	0.981971	0.999194	0.98636	0.852087	0.991244	0.977474	0.924612	0.925066	0.999672	0.966497	0.982003	0.992973
70	0.993652	0.970741	0.888156	0.993321	0.923739	0.979776	0.905961	0.992346	0.99669	0.975177	0.97806	0.999197	0.997954
71	0.976514	0.984889	0.978376	0.999887	0.986299	0.991255	0.998541	0.993648	0.983396	0.988446	0.959921	0.992439	0.989492
72	0.932504	0.99773	0.942672	0.954112	0.987058	0.99669	0.965273	0.969646	0.97841	0.945347	0.991734	0.994039	0.995404
73	0.912553	0.985454	0.979674	0.955311	0.943311	0.995047	0.992461	0.960697	0.993794	0.998128	0.995008	0.983391	0.997229
74	0.962594	0.997402	0.962444	0.981098	0.994201	0.970797	0.981449	0.976916	0.862078	0.990662	0.9652	0.996864	0.987534
75	0.998563	0.952854	0.974903	0.995143	0.982895	0.992175	0.966278	0.996942	0.994882	0.976943	0.99068	0.98312	0.991788
76	0.986098	0.967423	0.974457	0.970187	0.934874	0.993071	0.969148	0.926935	0.896136	0.959949	0.992382	0.987508	0.997028
77	0.986778	0.990285	0.965714	0.980341	0.954776	0.996057	0.991081	0.98703	0.99247	0.885955	0.958887	0.995001	0.998351
78	0.997217	0.994366	0.978612	0.955665	0.978724	0.965817	0.926878	0.982082	0.9989	0.983686	0.979719	0.991756	0.999116
79	0.978584	0.926661	0.931429	0.978615	0.997586	0.966378	0.984712	0.930189	0.968681	0.953754	0.98434	0.999435	0.985353
80	0.969224	0.998586	0.917852	0.970432	0.998648	0.951621	0.992098	0.855698	0.946758	0.991135	0.996727	0.930183	0.995213
81	0.967733	0.944865	0.982625	0.974956	0.972537	0.971129	0.986018	0.977217	0.982859	0.984741	0.997539	0.980516	0.973745
82	0.995941	0.987857	0.986922	0.987159	0.940258	0.98466	0.973701	0.968666	0.962229	0.998894	0.962564	0.995204	0.993775
83	0.997732	0.9945	0.990876	0.938034	0.985192	0.99009	0.991972	0.977629	0.849427	0.965385	0.994884	0.953075	0.993638
84	0.982791	0.976806	0.978735	0.988161	0.988999	0.989687	0.992275	0.99891	0.995642	0.932044	0.980461	0.983034	0.996297
85	0.983142	0.996941	0.923966	0.981035	0.958387	0.984407	0.998995	0.938284	0.990556	0.991846	0.992375	0.985098	0.997726
86	0.817915	0.933801	0.988058	0.989027	0.928088	0.998294	0.99173	0.938529	0.972327	0.997294	0.976642	0.987252	0.997199
87	0.952723	0.98305	0.937917	0.98435	0.997686	0.990766	0.952617	0.988122	0.944598	0.988866	0.995363	0.998513	0.991958
88	0.975133	0.953431	0.969399	0.942316	0.890036	0.99682	0.99864	0.973819	0.96497	0.852141	0.999281	0.993218	0.969278
89	0.955514	0.994586	0.992021	0.868953	0.940815	0.996468	0.997848	0.965655	0.955869	0.967814	0.961918	0.9999	0.999383
90	0.970315	0.997073	0.977371	0.99411	0.973399	0.999608	0.984615	0.96729	0.967627	0.974408	0.982316	0.988816	0.985203
91	0.983974	0.965613	0.9643	0.999443	0.962392	0.971185	0.913501	0.804179	0.905542	0.985566	0.93907	0.982224	0.998466
92	0.930817	0.99752	0.98474	0.988104	0.985079	0.976186	0.999779	0.996729	0.93655	0.998623	0.969556	0.99551	0.991067
93	0.981746	0.999673	0.97059	0.851408	0.951969	0.976445	0.973073	0.947418	0.994839	0.936857	0.996492	0.990583	0.993894
94	0.99634	0.948553	0.968633	0.98992	0.963625	0.990827	0.955302	0.987042	0.984163	0.989807	0.97736	0.970731	0.995905
95	0.978317	0.966201	0.874302	0.982144	0.978726	0.991895	0.98543	0.983691	0.987967	0.94649	0.995278	0.99765	0.999584
96	0.981921	0.999829	0.958817	0.997098	0.974329	0.9961	0.971351	0.952185	0.998171	0.927482	0.957594	0.992582	0.997469
97	0.960922	0.967921	0.983224	0.885915	0.906029	0.999202	0.968195	0.958172	0.995703	0.965089	0.971523	0.980711	0.998574
98	0.97439	0.973912	0.990026	0.997542	0.979646	0.958354	0.986493	0.966244	0.891844	0.970581	0.968187	0.995903	0.9986
99	0.9946	0.978158	0.990776	0.836761	0.963304	0.981305	0.958683	0.997726	0.980927	0.998143	0.956337	0.997411	0.99727
100	0.991229	0.994739	0.98895	0.977311	0.982128	0.988194	0.94343	0.990793	0.927994	0.996759	0.973781	0.992379	0.997412
101	0.964322	0.996549	0.866879	0.992783	0.987763	0.900517	0.982423	0.999552	0.993123	0.983252	0.957953	0.981014	0.994389
102	0.984491	0.970039	0.995643	0.996801	0.996226	0.935662	0.929007	0.962399	0.979335	0.969019	0.979687	0.991906	0.999395
103	0.991569	0.925739	0.984846	0.950834	0.934481	0.999222	0.962253	0.898545	0.88007	0.946946	0.998458	0.987475	0.990784
104	0.975118	0.977489	0.977057	0.861735	0.968395	0.980941	0.986661	0.963084	0.988715	0.994425	0.985621	0.961089	0.996159
105	0.998251	0.992821	0.988779	0.956563	0.928862	0.999763	0.990581	0.950462	0.84913	0.955522	0.994889	0.977905	0.998159
106	0.971758	0.992283	0.996605	0.996195	0.980233	0.994831	0.987743	0.977135	0.953636	0.991125	0.992195	0.991799	0.993151
107	0.995274	0.9193	0.934221	0.945002	0.992666	0.955565	0.933442	0.997894	0.97518	0.989677	0.99515	0.997754	0.998548
108	0.968655	0.985132	0.996189	0.991652	0.985799	0.975345	0.982627	0.898923	0.932526	0.989053	0.968202	0.986459	0.991341
109	0.968254	0.965901	0.99158	0.99967	0.989994	0.982297	0.953077	0.949963	0.999866	0.996926	0.994599	0.989715	0.993161
110	0.938541	0.982468	0.985494	0.968331	0.98359	0.988558	0.985723	0.967322	0.99288	0.964053	0.993002	0.995761	0.994023
111	0.992901	0.996271	0.910785	0.973073	0.952504	0.999291	0.981146	0.990736	0.98216	0.996531	0.997859	0.961562	0.967884
112	0.972762	0.999475	0.979507	0.892462	0.983685	0.998863	0.999506	0.95903	0.968331	0.997277	0.962002	0.995303	0.999376
113	0.905059	0.943266	0.963721	0.949033	0.950895	0.995732	0.977563	0.996893	0.986393	0.997438	0.977344	0.998582	0.998941
114	0.989125	0.995869	0.983277	0.973636	0.985584	0.960183	0.896929	0.957359	0.974602	0.983026	0.995689	0.99929	0.995069
115	0.945648	0.999359	0.959033	0.987912	0.997484	0.986172	0.95555	0.866009	0.988045	0.959448	0.996256	0.99957	0.987206
116	0.992252	0.918316	0.994408	0.915415	0.99733	0.993992	0.978397	0.947454	0.946469	0.912995	0.98781	0.974043	0.99879
117	0.994866	0.994898	0.992932	0.871513	0.820266	0.95333	0.997849	0.964239	0.969135	0.946635	0.990319	0.991346	0.992569
118	0.917884	0.909622	0.941897	0.981222	0.969948	0.959988	0.999338	0.981431	0.993374	0.995622	0.990654	0.997993	0.999073
119	0.982406	0.982456	0.993044	0.922766	0.945345	0.991904	0.99508	0.921922	0.958293	0.962648	0.994874	0.99889	0.983586
120	0.949135	0.974623	0.990728	0.980958	0.949785	0.966692	0.994022	0.994418	0.998457	0.978202	0.974161	0.969949	0.9991
121	0.998685	0.965047	0.975059	0.971619	0.982686	0.900839	0.969835	0.991049	0.916403	0.995531	0.974111	0.986019	0.994598
122	0.959642	0.966766	0.982217	0.993462	0.998163	0.998229	0.979671	0.978169	0.979048	0.978505	0.995322	0.998876	0.982289
123	0.997776	0.990292	0.991256	0.920058	0.987309	0.998039	0.985187	0.989308	0.938993	0.946322	0.999336	0.998871	0.997195
124	0.970951	0.980147	0.934197	0.996834	0.946569	0.986974	0.997609	0.960661	0.975597	0.984838	0.985032	0.986625	0.996479
125	0.981143	0.979939	0.980268	0.995479	0.968855	0.994369	0.998355	0.989964	0.949209	0.98746	0.922854	0.990402	0.996459
126	0.98517	0.918172	0.998266	0.963403	0.979741	0.999716	0.98466	0.910168	0.982691	0.984142	0.994308	0.996016	0.991713
127	0.984862	0.940156	0.955022	0.981567	0.907365	0.965571	0.992217	0.966415	0.959981	0.965611	0.997368	0.968267	0.991696
128	0.982417	0.987571	0.98892	0.940886	0.972638	0.984768	0.965197	0.940858	0.955117	0.927848	0.998666	0.971765	0.992779
129	0.969666	0.988914	0.965579	0.87213	0.98654	0.963365	0.983115	0.996249	0.923576	0.995353	0.93428	0.981025	0.995942
130	0.992488	0.991247	0.993808	0.98089	0.992195	0.927105	0.973767	0.941122	0.997228	0.952975	0.99488	0.991547	0.998863
131	0.931661	0.937295	0.93227	0.976333	0.970125	0.979909	0.99769	0.900734	0.816699	0.986531	0.992	0.954482	0.995283
132	0.958638	0.999375	0.949751	0.906175	0.933763	0.97642	0.957391	0.996353	0.967655	0.984942	0.963959	0.99601	0.992529
133	0.942839	0.963726	0.9741	0.968676	0.951155	0.99402	0.972652	0.975548	0.971705	0.994707	0.977302	0.992254	0.990464
134	0.928398	0.977366	0.9863	0.988282	0.958008	0.997014	0.98548	0.989	0.909137	0.994273	0.962884	0.991177	0.998643
135	0.97693	0.934217	0.984107	0.929493	0.934744	0.990957	0.982818	0.985821	0.96429	0.966363	0.979847	0.997208	0.99556
136	0.961805	0.989492	0.978341	0.967993	0.964496	0.99819	0.998321	0.94942	0.99782	0.961686	0.994906	0.93854	0.998446
137	0.979767	0.989985	0.948001	0.922124	0.98102	0.984687	0.984034	0.993263	0.976872	0.996128	0.957334	0.975778	0.987479
138	0.98705	0.9605	0.996212	0.986256	0.964356	0.967403	0.940465	0.990298	0.921376	0.962044	0.97161	0.996086	0.989336
139	0.996779	0.982539	0.985791	0.969654	0.985675	0.999335	0.993752	0.968863	0.934988	0.984581	0.988846	0.991639	0.995333
140	0.997059	0.999727	0.983654	0.974243	0.955308	0.977237	0.947438	0.940307	0.994061	0.994012	0.995333	0.991212	0.993122
141	0.989974	0.990894	0.999147	0.941818	0.997049	0.985729	0.989338	0.90707	0.876494	0.996547	0.934887	0.997605	0.994047
142	0.918144	0.989726	0.9905	0.999163	0.95658	0.996893	0.972975	0.998181	0.765981	0.978655	0.987546	0.983775	0.987207
143	0.997107	0.987332	0.98473	0.998919	0.93224	0.996135	0.977429	0.926333	0.952409	0.983465	0.999375	0.996566	0.972585
144	0.997964	0.997434	0.995158	0.992615	0.967567	0.987668	0.957181	0.9286	0.931223	0.95301	0.991743	0.996879	0.997996
145	0.960852	0.983615	0.996335	0.930651	0.977492	0.996377	0.992819	0.936789	0.999042	0.965938	0.993595	0.992066	0.996188
146	0.985432	0.971581	0.987228	0.941899	0.877583	0.94177	0.989579	0.986112	0.998083	0.971623	0.951739	0.969521	0.986416
147	0.994941	0.985152	0.906553	0.995754	0.990964	0.98508	0.978969	0.971835	0.981208	0.993807	0.984375	0.987705	0.997516
148	0.993247	0.989524	0.970949	0.992755	0.995316	0.996409	0.99859	0.952644	0.99566	0.996042	0.988676	0.993213	0.991773
149	0.997674	0.986381	0.994294	0.996306	0.918504	0.96609	0.985387	0.945872	0.938168	0.99933	0.998363	0.998444	0.992087
150	0.974323	0.984802	0.991187	0.984649	0.969303	0.980245	0.990055	0.957458	0.913477	0.998256	0.992633	0.996657	0.998737
151	0.951799	0.993255	0.97678	0.944314	0.942736	0.992462	0.951323	0.969809	0.982075	0.995584	0.997834	0.995904	0.995794
152	0.999292	0.985821	0.99693	0.989984	0.978855	0.998512	0.914188	0.976917	0.911712	0.991298	0.984751	0.993428	0.983284
153	0.984042	0.994038	0.990735	0.95656	0.915764	0.990746	0.976269	0.971041	0.965876	0.954299	0.997709	0.990461	0.997317
154	0.994039	0.999167	0.986593	0.937205	0.972822	0.988677	0.988689	0.989521	0.980991	0.965987	0.993545	0.969954	0.993338
155	0.969704	0.958161	0.987255	0.935884	0.995372	0.965928	0.956297	0.935551	0.911373	0.999898	0.98948	0.98992	0.996143
156	0.962603	0.982717	0.979115	0.991084	0.922465	0.993455	0.987284	0.98977	0.982866	0.996548	0.995496	0.998304	0.993891
157	0.995048	0.99349	0.985276	0.941066	0.992188	0.959349	0.958386	0.983547	0.91452	0.997351	0.99665	0.965608	0.994401
158	0.965318	0.994066	0.978099	0.961538	0.936518	0.97774	0.998873	0.97223	0.984055	0.977936	0.983981	0.993555	0.991523
159	0.973128	0.977163	0.985145	0.963142	0.974995	0.965944	0.968016	0.992635	0.972249	0.9945	0.847707	0.996988	0.984552
160	0.868333	0.965096	0.983412	0.993022	0.931577	0.958859	0.956195	0.977056	0.978556	0.980698	0.944572	0.994889	0.994766
161	0.995793	0.988883	0.985583	0.984887	0.813203	0.985247	0.982992	0.96225	0.997074	0.922713	0.992508	0.996994	0.994374
162	0.894117	0.969741	0.992662	0.997008	0.999146	0.957433	0.990889	0.985808	0.986778	0.990347	0.997514	0.983076	0.986534
163	0.952942	0.987051	0.983038	0.998892	0.974016	0.977727	0.915697	0.96987	0.957231	0.904159	0.993073	0.977507	0.996254
164	0.968329	0.99623	0.952515	0.99638	0.967748	0.989927	0.969236	0.966505	0.984322	0.962715	0.997416	0.996269	0.979094
165	0.949228	0.971839	0.999268	0.964073	0.996665	0.975414	0.986863	0.98198	0.99845	0.980641	0.97785	0.989153	0.986374
166	0.971341	0.998293	0.961349	0.874095	0.955118	0.952989	0.965013	0.952172	0.91986	0.949856	0.984642	0.995793	0.99734
167	0.988763	0.973767	0.967665	0.992694	0.996312	0.998601	0.965006	0.985156	0.964302	0.973473	0.989684	0.994171	0.989749
168	0.978887	0.986148	0.980716	0.996372	0.940685	0.974286	0.991268	0.985147	0.995319	0.998169	0.999421	0.993595	0.991782
169	0.98217	0.99935	0.975483	0.996	0.942082	0.997415	0.941255	0.979754	0.984205	0.998029	0.978859	0.994982	0.995665
170	0.967026	0.964049	0.876173	0.917604	0.913927	0.993588	0.932347	0.971821	0.938016	0.889323	0.905205	0.997912	0.99398
171	0.976709	0.993655	0.990931	0.997136	0.963422	0.967665	0.982006	0.98859	0.972694	0.994822	0.995555	0.972091	0.990919
172	0.97773	0.989416	0.989345	0.975223	0.996566	0.990706	0.934531	0.915644	0.822713	0.957568	0.978376	0.943771	0.998594
173	0.896003	0.952004	0.898614	0.971794	0.999416	0.996199	0.96546	0.955874	0.999386	0.975485	0.996253	0.992566	0.995147
174	0.912289	0.973456	0.982558	0.963553	0.968062	0.982444	0.996488	0.976089	0.942874	0.994488	0.950692	0.999016	0.997024
175	0.976324	0.991241	0.983067	0.975504	0.960111	0.96063	0.970704	0.949186	0.984401	0.996399	0.983792	0.999421	0.991406
176	0.917302	0.999658	0.999562	0.998531	0.980158	0.997351	0.993678	0.980136	0.98741	0.990368	0.978029	0.999731	0.987875
177	0.939564	0.996163	0.99552	0.949829	0.966752	0.950737	0.999131	0.935696	0.974061	0.999023	0.99026	0.989964	0.994022
178	0.988389	0.974478	0.974137	0.989877	0.988264	0.945783	0.992578	0.994502	0.98933	0.99881	0.995803	0.995475	0.993842
179	0.952607	0.977232	0.99654	0.983697	0.996026	0.942469	0.967683	0.99166	0.982753	0.990707	0.992543	0.992526	0.987966
180	0.99588	0.99956	0.945134	0.942141	0.982803	0.996054	0.990333	0.901794	0.969472	0.980119	0.976831	0.995322	0.995241
181	0.994605	0.970253	0.993315	0.943978	0.837806	0.989054	0.97532	0.997043	0.992674	0.987924	0.996101	0.999532	0.990803
182	0.980728	0.993626	0.984357	0.968625	0.919816	0.96268	0.989586	0.991334	0.985668	0.979753	0.996938	0.998344	0.999232
183	0.929116	0.989514	0.993024	0.981644	0.984359	0.987661	0.989024	0.981315	0.987134	0.987198	0.994455	0.958024	0.997522
184	0.981784	0.943921	0.988035	0.96415	0.946422	0.999826	0.99908	0.99262	0.96704	0.974912	0.966923	0.979226	0.99786
185	0.982916	0.97227	0.971624	0.997236	0.938201	0.975303	0.997501	0.992914	0.983794	0.973015	0.996072	0.964767	0.992976
186	0.996224	0.999249	0.981315	0.968327	0.964082	0.995102	0.989771	0.98438	0.970627	0.905941	0.951786	0.999348	0.998104
187	0.947937	0.993328	0.979102	0.979891	0.9803	0.960288	0.997695	0.975555	0.994491	0.976195	0.987146	0.981157	0.995586
188	0.977967	0.995147	0.943786	0.960512	0.924178	0.946357	0.962319	0.959631	0.871022	0.984617	0.997687	0.969271	0.999599
189	0.887657	0.992985	0.947863	0.99155	0.989474	0.969652	0.918627	0.98995	0.945981	0.960036	0.993226	0.993736	0.991497
190	0.992613	0.997583	0.909723	0.960822	0.98141	0.981599	0.972003	0.982493	0.950002	0.951844	0.955563	0.981207	0.992426
191	0.99792	0.997996	0.95483	0.993435	0.993075	0.981388	0.949008	0.931768	0.940337	0.976605	0.965501	0.973419	0.996036
192	0.997344	0.97561	0.995867	0.967858	0.964785	0.997827	0.994413	0.968112	0.953028	0.985228	0.994201	0.986901	0.985493
193	0.974091	0.982125	0.99267	0.953347	0.991792	0.958736	0.940617	0.977716	0.993999	0.992812	0.984769	0.998556	0.993991
194	0.999154	0.978028	0.998738	0.97962	0.89536	0.984393	0.947291	0.96742	0.990685	0.993855	0.995604	0.964171	0.999698
195	0.940305	0.969075	0.97615	0.997204	0.995635	0.99539	0.953595	0.996236	0.898013	0.980984	0.985328	0.985572	0.988077
196	0.976144	0.982987	0.996341	0.951671	0.99392	0.995917	0.989965	0.993557	0.991025	0.980008	0.996213	0.970619	0.999748
197	0.932636	0.90223	0.979152	0.996214	0.935912	0.988406	0.976843	0.967284	0.95163	0.971275	0.989794	0.968218	0.998696
198	0.968128	0.986454	0.979107	0.984497	0.964699	0.998168	0.978454	0.94726	0.964856	0.949456	0.998483	0.994854	0.999586
199	0.89658	0.994585	0.999195	0.962298	0.98122	0.999583	0.97658	0.876912	0.97802	0.917215	0.992761	0.987646	0.98406
200	0.998692	0.995193	0.996173	0.991971	0.976071	0.967263	0.999166	0.999001	0.858712	0.994181	0.974184	0.981109	0.996308
201	0.970142	0.962664	0.98445	0.950539	0.92544	0.991725	0.849507	0.982256	0.999167	0.999371	0.951311	0.991486	0.998638
202	0.90936	0.95901	0.953155	0.9916	0.991964	0.99305	0.984425	0.950819	0.8664	0.993886	0.970325	0.991598	0.98897
203	0.989099	0.951181	0.994688	0.987778	0.91108	0.984198	0.986536	0.991841	0.98705	0.997765	0.98348	0.99941	0.995123
204	0.979409	0.989551	0.935883	0.988215	0.917383	0.981386	0.967312	0.955895	0.910801	0.981822	0.989868	0.996632	0.988213
205	0.968104	0.998807	0.996549	0.934769	0.941313	0.996928	0.94307	0.956493	0.995697	0.968706	0.936178	0.999259	0.986764
206	0.979838	0.962839	0.990741	0.972484	0.995607	0.988301	0.979172	0.948472	0.973145	0.974938	0.982871	0.996548	0.995794
207	0.92092	0.917773	0.95322	0.948757	0.807447	0.980251	0.996267	0.997703	0.973082	0.975845	0.998391	0.999733	0.994611
208	0.991671	0.974211	0.991183	0.998952	0.938208	0.937253	0.999329	0.981114	0.9366	0.991025	0.991278	0.986819	0.99454
209	0.954074	0.977105	0.983985	0.84908	0.992543	0.980385	0.910219	0.983128	0.987821	0.982842	0.985184	0.984059	0.977335
210	0.919021	0.981991	0.98339	0.994154	0.949287	0.908065	0.963239	0.999848	0.948616	0.917858	0.985241	0.999042	0.999352
211	0.993593	0.995767	0.981475	0.997054	0.944971	0.960253	0.982223	0.939259	0.962633	0.982038	0.988988	0.97879	0.991223
212	0.983297	0.984909	0.913496	0.854587	0.966796	0.983799	0.972795	0.9095	0.945007	0.93166	0.99153	0.996341	0.994703
213	0.979906	0.987107	0.997963	0.982419	0.987685	0.991684	0.999684	0.934045	0.885845	0.940326	0.997002	0.99133	0.990176
214	0.936367	0.981485	0.999491	0.990168	0.978204	0.978018	0.915262	0.920514	0.977352	0.95936	0.99618	0.993525	0.999961
215	0.963129	0.996574	0.952717	0.994433	0.839006	0.989736	0.963403	0.998932	0.989055	0.949793	0.993513	0.998273	0.991013
216	0.987774	0.984886	0.982225	0.985368	0.953829	0.988141	0.985674	0.952009	0.900645	0.97663	0.98652	0.990675	0.964338
217	0.9834	0.998793	0.926552	0.993091	0.998147	0.991402	0.997337	0.934873	0.964013	0.962821	0.917562	0.954756	0.994903
218	0.969252	0.968995	0.991317	0.995294	0.995573	0.972388	0.978447	0.954929	0.9595	0.944024	0.975826	0.985379	0.998851
219	0.994059	0.994889	0.991605	0.931318	0.989939	0.99977	0.995801	0.991233	0.989486	0.987729	0.98759	0.984624	0.993395
220	0.982052	0.981251	0.969105	0.805746	0.957451	0.999533	0.978497	0.976218	0.997352	0.994944	0.9972	0.987941	0.995202
221	0.981025	0.993919	0.908536	0.993799	0.961123	0.982665	0.991972	0.918618	0.988901	0.975301	0.997211	0.996556	0.968469
222	0.964851	0.989837	0.977216	0.990277	0.9647	0.996442	0.992712	0.99753	0.998047	0.963815	0.994642	0.985814	0.992261
223	0.996575	0.97266	0.99971	0.977051	0.995543	0.978538	0.982994	0.9826	0.988617	0.997043	0.998503	0.999853	0.994666
224	0.998436	0.988814	0.974202	0.997925	0.966199	0.993395	0.918533	0.974958	0.973148	0.995162	0.992082	0.998929	0.998925
225	0.959525	0.999793	0.983016	0.996245	0.891298	0.99104	0.988853	0.97714	0.99536	0.992405	0.998544	0.999783	0.994799
226	0.944623	0.994295	0.970556	0.977796	0.947104	0.997329	0.991419	0.978732	0.962668	0.972088	0.974618	0.996078	0.977893
227	0.981783	0.983401	0.975651	0.999174	0.992173	0.994642	0.963369	0.992889	0.99421	0.983604	0.985737	0.990382	0.993089
228	0.959024	0.996553	0.977427	0.997361	0.994196	0.992917	0.99898	0.963781	0.934064	0.944325	0.994647	0.986502	0.998689
229	0.998412	0.990852	0.97521	0.933844	0.972755	0.966488	0.998807	0.986276	0.962891	0.957631	0.943586	0.98483	0.99176
230	0.97193	0.995565	0.997471	0.893978	0.93928	0.965004	0.98676	0.982585	0.999812	0.984027	0.996975	0.985541	0.994193
231	0.973812	0.982492	0.994813	0.953287	0.964025	0.996949	0.893219	0.958372	0.975443	0.98861	0.967929	0.996276	0.990523
232	0.959735	0.968843	0.976827	0.919516	0.987599	0.983679	0.950167	0.944297	0.926988	0.97239	0.972504	0.995098	0.997394
233	0.936823	0.998652	0.976451	0.971172	0.964968	0.975839	0.841136	0.997325	0.961866	0.998654	0.989072	0.987341	0.996149
234	0.998826	0.985333	0.972339	0.96945	0.98582	0.993201	0.993764	0.993311	0.997667	0.982839	0.965687	0.990071	0.999749
235	0.994444	0.981924	0.965335	0.893906	0.957959	0.993185	0.978164	0.943331	0.992052	0.984308	0.993757	0.976615	0.993322
236	0.998919	0.980546	0.978513	0.975635	0.923818	0.960262	0.978343	0.991711	0.875947	0.914113	0.994659	0.994454	0.9935
237	0.986549	0.972398	0.8841	0.978616	0.984503	0.995061	0.984798	0.980126	0.884523	0.96086	0.997789	0.995477	0.992593
238	0.90121	0.973731	0.947083	0.997136	0.996089	0.998089	0.960035	0.972563	0.983519	0.96187	0.998809	0.987701	0.996617
239	0.989234	0.982891	0.910515	0.946867	0.980449	0.991591	0.9342	0.939976	0.886916	0.999409	0.995032	0.987751	0.999674
240	0.942987	0.997111	0.984209	0.976662	0.979574	0.966207	0.978669	0.955458	0.922137	0.968533	0.99552	0.992512	0.996485
241	0.9716	0.951767	0.954054	0.968091	0.905683	0.995994	0.938023	0.975995	0.99878	0.961642	0.99088	0.994317	0.991322
242	0.964374	0.961651	0.940075	0.92057	0.999584	0.979056	0.995805	0.992332	0.97953	0.938056	0.985457	0.992226	0.997708
243	0.984146	0.990276	0.979098	0.994084	0.969143	0.984407	0.946299	0.996842	0.99214	0.97887	0.93048	0.989722	0.98938
244	0.961252	0.997197	0.999022	0.905686	0.952976	0.969611	0.980234	0.999799	0.988542	0.945266	0.975696	0.999044	0.995944
245	0.96946	0.992065	0.998488	0.915079	0.997687	0.975709	0.969129	0.959033	0.996253	0.976833	0.999295	0.990155	0.996809
246	0.910785	0.993557	0.984688	0.978994	0.934019	0.983616	0.996362	0.931722	0.998466	0.99512	0.995778	0.99619	0.995281
247	0.996944	0.985426	0.988059	0.982776	0.980109	0.989304	0.996723	0.969338	0.978339	0.99742	0.997736	0.986946	0.993609
248	0.948128	0.980019	0.995395	0.92237	0.999206	0.996959	0.978329	0.943752	0.982542	0.957423	0.994376	0.99176	0.98964
249	0.992998	0.988379	0.980241	0.985247	0.984555	0.951624	0.990738	0.981501	0.997894	0.966408	0.982155	0.991471	0.996837
250	0.994599	0.994177	0.973919	0.992929	0.991646	0.99004	0.996296	0.880164	0.997244	0.997904	0.985773	0.998949	0.991595
251	0.998571	0.982328	0.946122	0.955584	0.950712	0.979645	0.993728	0.890073	0.978053	0.995442	0.997648	0.970601	0.998487
252	0.99069	0.984376	0.997312	0.981692	0.992279	0.996423	0.945588	0.970868	0.987047	0.986191	0.991909	0.982452	0.999825
253	0.989656	0.998654	0.938833	0.997483	0.945087	0.910973	0.970214	0.993135	0.995866	0.933126	0.985183	0.999535	0.994934
254	0.980795	0.993381	0.979766	0.982443	0.999277	0.973563	0.948306	0.97613	0.995064	0.991655	0.995327	0.982307	0.981305
255	0.977458	0.965988	0.996226	0.991506	0.954707	0.990869	0.992088	0.998171	0.906601	0.953438	0.991358	0.992904	0.989547
256	0.970436	0.983179	0.88634	0.904209	0.999542	0.99458	0.935237	0.839405	0.968682	0.91205	0.994268	0.992155	0.991415
257	0.972829	0.98605	0.977074	0.894533	0.927427	0.998601	0.995458	0.907243	0.907145	0.990006	0.984731	0.991628	0.997362
258	0.99675	0.98145	0.995777	0.963807	0.987228	0.953472	0.990853	0.966683	0.787367	0.958185	0.959092	0.998654	0.99399
259	0.984448	0.925359	0.9922	0.961301	0.890004	0.960086	0.958765	0.868902	0.972912	0.951967	0.971608	0.991	0.987104
260	0.98164	0.979076	0.995919	0.971691	0.99164	0.996024	0.994832	0.994972	0.987463	0.993242	0.975706	0.998992	0.993258
261	0.988635	0.986379	0.890923	0.92355	0.961931	0.988053	0.99518	0.994428	0.97277	0.978532	0.990686	0.997885	0.989484
262	0.962116	0.987814	0.989063	0.929373	0.991919	0.992152	0.96666	0.994054	0.954071	0.995482	0.958745	0.99764	0.986346
263	0.977917	0.839796	0.988297	0.991754	0.978341	0.922198	0.968093	0.928144	0.857365	0.938254	0.988642	0.989097	0.988154
264	0.964084	0.964248	0.992776	0.840848	0.966618	0.995015	0.964159	0.934553	0.874386	0.996669	0.985628	0.994207	0.996609
265	0.961199	0.977768	0.972641	0.971064	0.893465	0.992073	0.885482	0.9817	0.945866	0.999116	0.957388	0.993305	0.995274
266	0.984604	0.987316	0.960806	0.985658	0.98477	0.985476	0.974634	0.950848	0.977785	0.95692	0.98095	0.990165	0.997605
267	0.991425	0.910591	0.998924	0.970821	0.977399	0.9945	0.997384	0.999777	0.901407	0.988316	0.978519	0.994755	0.998938
268	0.988273	0.992294	0.989614	0.941605	0.99652	0.963738	0.970807	0.790097	0.939248	0.963057	0.966251	0.999727	0.997436
269	0.972169	0.9846	0.978544	0.938632	0.931538	0.980035	0.994523	0.997231	0.994703	0.991566	0.959417	0.967892	0.995059
270	0.995028	0.995648	0.956858	0.926703	0.92407	0.99019	0.985225	0.985695	0.989426	0.972531	0.997057	0.997565	0.999506
271	0.898682	0.997799	0.996729	0.983884	0.873756	0.953684	0.985655	0.997375	0.997181	0.979667	0.967696	0.995996	0.997773
272	0.941261	0.990409	0.982426	0.994777	0.921739	0.998206	0.990092	0.968175	0.886923	0.99552	0.981094	0.993498	0.997318
273	0.991966	0.946782	0.971266	0.952967	0.92004	0.930034	0.990436	0.902929	0.99441	0.987161	0.99118	0.977724	0.998835
274	0.994554	0.953119	0.971153	0.975372	0.990583	0.926977	0.969805	0.909136	0.995025	0.9773	0.993933	0.991302	0.997127
275	0.965947	0.980071	0.977761	0.967635	0.972392	0.959154	0.883107	0.867806	0.997651	0.984348	0.982286	0.995424	0.995382
276	0.947887	0.999326	0.99077	0.985072	0.987234	0.992594	0.988903	0.950787	0.941522	0.969516	0.992264	0.982781	0.99694
277	0.905868	0.999804	0.99937	0.960867	0.997375	0.998954	0.955991	0.992959	0.970413	0.993527	0.998207	0.989206	0.990216
278	0.994667	0.94798	0.945791	0.994802	0.981567	0.995523	0.909298	0.995267	0.991271	0.970099	0.991552	0.999083	0.995174
279	0.973486	0.999917	0.982888	0.951047	0.970355	0.979502	0.907438	0.982315	0.966999	0.965567	0.97969	0.9993	0.996754
280	0.941291	0.969848	0.992605	0.911046	0.993658	0.992977	0.999158	0.847816	0.942728	0.978699	0.984394	0.991447	0.995117
281	0.942065	0.96814	0.921732	0.98657	0.99636	0.996963	0.982428	0.925826	0.987903	0.991573	0.970708	0.974929	0.99949
282	0.938407	0.995308	0.996849	0.980365	0.993732	0.996054	0.961962	0.971972	0.972433	0.939516	0.994434	0.979686	0.983815
283	0.923535	0.909043	0.959523	0.968224	0.954288	0.980752	0.969488	0.972497	0.97679	0.998098	0.972272	0.996289	0.989916
284	0.991401	0.989408	0.988544	0.983262	0.814034	0.995244	0.980915	0.756732	0.986706	0.995536	0.995123	0.996484	0.998238
285	0.991329	0.973048	0.988518	0.995886	0.991999	0.989117	0.997931	0.978195	0.993403	0.953905	0.993895	0.984095	0.998908
286	0.988591	0.968731	0.995151	0.993376	0.980075	0.991597	0.974954	0.967123	0.934469	0.962411	0.931205	0.995023	0.999048
287	0.925828	0.98174	0.969888	0.955129	0.957193	0.972495	0.983745	0.998104	0.925168	0.98974	0.991645	0.991337	0.980432
288	0.977806	0.982885	0.994538	0.919323	0.954346	0.988361	0.952349	0.948072	0.932403	0.913643	0.990505	0.998612	0.999593
289	0.943682	0.98664	0.97258	0.996563	0.998478	0.966038	0.970369	0.991694	0.973576	0.945752	0.97716	0.999437	0.987292
290	0.887017	0.920465	0.951369	0.994401	0.988354	0.971099	0.99419	0.916027	0.981612	0.966991	0.990797	0.991327	0.992815
291	0.953493	0.973409	0.999712	0.9978	0.985194	0.976779	0.968256	0.989888	0.989229	0.963022	0.983643	0.993335	0.993273
292	0.993242	0.983874	0.996363	0.961496	0.936788	0.999164	0.998257	0.979288	0.896758	0.94593	0.995017	0.940009	0.995339
293	0.998622	0.969635	0.943183	0.946626	0.927356	0.992119	0.980532	0.928395	0.989145	0.995777	0.997133	0.994671	0.967759
294	0.873432	0.980474	0.887263	0.977106	0.973631	0.964294	0.939647	0.982768	0.937206	0.996045	0.992707	0.999563	0.998712
295	0.942484	0.989006	0.965182	0.820601	0.972531	0.965028	0.988588	0.963455	0.992135	0.986369	0.996247	0.979083	0.98884
296	0.91168	0.979176	0.987077	0.926054	0.956289	0.995667	0.985288	0.90335	0.882729	0.970997	0.958839	0.996306	0.979632
297	0.972859	0.964516	0.95968	0.968414	0.956689	0.965819	0.9843	0.854255	0.911469	0.98158	0.99536	0.97812	0.981976
298	0.973752	0.989768	0.983789	0.972328	0.986353	0.995158	0.946771	0.892363	0.91232	0.985408	0.927282	0.950459	0.993702
299	0.950676	0.955164	0.997596	0.999358	0.994939	0.957641	0.954849	0.945913	0.976131	0.959449	0.983298	0.999385	0.998447
300	0.985751	0.996356	0.996604	0.879439	0.991242	0.997151	0.998439	0.98488	0.993299	0.998141	0.975141	0.992233	0.999587
301	0.945628	0.996224	0.983771	0.986293	0.968482	0.978553	0.963618	0.944788	0.985998	0.990559	0.955428	0.998075	0.996321
302	0.996547	0.978447	0.990818	0.986432	0.964344	0.951437	0.994954	0.980519	0.890937	0.998876	0.997015	0.985155	0.998207
303	0.978764	0.995767	0.994913	0.983502	0.999624	0.974331	0.984861	0.999534	0.995045	0.987549	0.962506	0.992649	0.999361
304	0.870016	0.935547	0.971157	0.965717	0.992939	0.996977	0.97698	0.966172	0.998518	0.945706	0.998155	0.98854	0.983166
305	0.998879	0.958298	0.991728	0.984789	0.983196	0.993824	0.997969	0.999023	0.94204	0.992456	0.974433	0.996476	0.972037
306	0.987268	0.983549	0.907718	0.972827	0.94483	0.954726	0.994461	0.996884	0.989842	0.996948	0.982095	0.99187	0.987879
307	0.988376	0.99673	0.944447	0.973317	0.986006	0.979533	0.903863	0.996649	0.944812	0.964894	0.956632	0.959374	0.992141
308	0.960886	0.988164	0.972541	0.977247	0.984892	0.996198	0.969017	0.997807	0.98888	0.936982	0.996712	0.990151	0.97583
309	0.999691	0.993154	0.999049	0.988437	0.986046	0.999067	0.989324	0.959231	0.961371	0.998588	0.982475	0.966717	0.999892
310	0.96887	0.971861	0.990266	0.999241	0.914383	0.999677	0.98668	0.94683	0.966476	0.956567	0.984754	0.91685	0.993524
311	0.986118	0.976629	0.987473	0.938817	0.990857	0.999844	0.957056	0.941767	0.98994	0.967358	0.997644	0.988917	0.979166
312	0.923804	0.988145	0.989068	0.944617	0.936345	0.962742	0.941018	0.983438	0.98809	0.936976	0.995327	0.995518	0.998354
313	0.984497	0.990831	0.9584	0.915094	0.972428	0.988177	0.994288	0.98833	0.988953	0.960171	0.995121	0.936553	0.999099
314	0.906002	0.92828	0.997519	0.997269	0.966053	0.947329	0.978971	0.917904	0.975643	0.98484	0.998153	0.987729	0.996264
315	0.980859	0.909504	0.992029	0.990578	0.989521	0.998693	0.986273	0.96438	0.933897	0.975377	0.968282	0.995221	0.988853
316	0.972855	0.995029	0.991785	0.986034	0.980242	0.912968	0.966594	0.995576	0.998926	0.997579	0.964156	0.9937	0.996751
317	0.989405	0.941474	0.982139	0.983192	0.927752	0.990781	0.97254	0.990361	0.994403	0.967954	0.972006	0.998018	0.996676
318	0.925119	0.993672	0.990582	0.996238	0.987969	0.988194	0.986424	0.923234	0.946099	0.975447	0.993793	0.992344	0.996081
319	0.939024	0.959395	0.974187	0.978735	0.983571	0.996244	0.976501	0.864106	0.996679	0.984922	0.984735	0.995286	0.985504
320	0.992404	0.989755	0.966544	0.983741	0.96923	0.997371	0.962458	0.97982	0.982399	0.949795	0.964708	0.98293	0.99792
321	0.989561	0.952631	0.999877	0.922542	0.902283	0.994176	0.981464	0.983936	0.942326	0.995997	0.986355	0.980808	0.998877
322	0.987874	0.999172	0.983586	0.991269	0.997291	0.977728	0.991874	0.978336	0.962719	0.997127	0.987539	0.973795	0.999864
323	0.993723	0.968092	0.94521	0.984109	0.975008	0.949348	0.995858	0.939489	0.998333	0.975691	0.993179	0.996122	0.972258
324	0.947903	0.995922	0.998057	0.998772	0.93268	0.993458	0.991417	0.91934	0.944037	0.991619	0.956722	0.994887	0.99797
325	0.989327	0.990125	0.988285	0.996046	0.924315	0.997349	0.99635	0.984273	0.957239	0.995949	0.983944	0.979983	0.994969
326	0.966256	0.966515	0.96187	0.974809	0.998331	0.986216	0.984301	0.973178	0.995651	0.99097	0.992423	0.965133	0.981495
327	0.96724	0.993025	0.97082	0.974772	0.963949	0.934839	0.960204	0.968355	0.999272	0.997619	0.991269	0.965584	0.997294
328	0.996159	0.991494	0.986087	0.996956	0.929015	0.984688	0.974596	0.966941	0.966588	0.944248	0.998375	0.984058	0.994987
329	0.96435	0.971335	0.975339	0.989473	0.916373	0.987416	0.934962	0.958777	0.990423	0.888739	0.92856	0.983783	0.989419
330	0.92436	0.988614	0.92166	0.999129	0.996263	0.994825	0.997175	0.99392	0.993207	0.999656	0.946392	0.995953	0.996426
331	0.99942	0.993731	0.998303	0.951703	0.973983	0.998286	0.968511	0.99033	0.990145	0.919105	0.99573	0.990602	0.997841
332	0.962778	0.964505	0.952276	0.989254	0.996773	0.997473	0.980791	0.998798	0.995354	0.978377	0.984019	0.988214	0.998991
333	0.988939	0.999901	0.975716	0.828379	0.985195	0.997186	0.99412	0.999933	0.980415	0.920783	0.980389	0.994409	0.98218
334	0.970608	0.977381	0.983312	0.975411	0.97332	0.976687	0.992524	0.976009	0.966319	0.988871	0.982501	0.973682	0.997388
335	0.985144	0.992179	0.978592	0.991443	0.965718	0.999813	0.81832	0.980932	0.969015	0.994663	0.971218	0.986352	0.983333
336	0.960547	0.979757	0.995338	0.989141	0.984477	0.99847	0.949496	0.992526	0.962429	0.962639	0.991133	0.991479	0.999833
337	0.965954	0.979113	0.943177	0.980735	0.855614	0.961023	0.997611	0.979281	0.989577	0.952549	0.9094	0.967585	0.995529
338	0.842906	0.997015	0.986807	0.984234	0.95358	0.97917	0.957307	0.971507	0.996199	0.996963	0.996602	0.980321	0.986583
339	0.995555	0.945092	0.970346	0.895644	0.920972	0.939839	0.947671	0.996338	0.873904	0.995331	0.975036	0.99905	0.996502
340	0.987935	0.982199	0.951391	0.991387	0.91644	0.980055	0.999345	0.987533	0.918125	0.978888	0.999183	0.985258	0.998388
341	0.948631	0.995878	0.936362	0.862269	0.985601	0.98394	0.991811	0.839987	0.946443	0.960837	0.996904	0.997032	0.99952
342	0.990337	0.992454	0.980783	0.946964	0.931918	0.994466	0.949146	0.996184	0.987963	0.977305	0.996382	0.993232	0.99698
343	0.973752	0.994241	0.992901	0.99685	0.956004	0.994942	0.977298	0.935995	0.994524	0.997918	0.998109	0.996676	0.999692
344	0.977408	0.979455	0.991082	0.997746	0.997605	0.97639	0.925867	0.990264	0.988949	0.996533	0.983291	0.959541	0.997682
345	0.995014	0.996088	0.959762	0.99127	0.992798	0.986027	0.969983	0.993466	0.9372	0.992811	0.968803	0.981952	0.999349
346	0.954536	0.965735	0.932204	0.999226	0.890009	0.966175	0.947392	0.987583	0.971932	0.990884	0.98779	0.984042	0.989703
347	0.987076	0.981293	0.964753	0.976229	0.913347	0.996841	0.925809	0.873115	0.910693	0.98756	0.99094	0.999408	0.998261
348	0.982053	0.994469	0.975104	0.964508	0.995728	0.998103	0.955867	0.999827	0.857353	0.989035	0.949602	0.999648	0.994864
349	0.997582	0.987554	0.89464	0.865518	0.961964	0.998733	0.948515	0.958791	0.936427	0.969708	0.969469	0.999226	0.999071
350	0.96763	0.985623	0.991809	0.972545	0.973958	0.979497	0.986402	0.948508	0.993973	0.998053	0.996398	0.976774	0.998988
351	0.845937	0.983651	0.975405	0.887868	0.96855	0.991057	0.998844	0.969981	0.990164	0.99106	0.992574	0.996609	0.986743
352	0.996496	0.994333	0.996845	0.984925	0.977376	0.948908	0.975311	0.995499	0.957785	0.919188	0.991476	0.998677	0.994801
353	0.979352	0.996891	0.895228	0.983055	0.973562	0.967949	0.970371	0.986758	0.975431	0.987654	0.989454	0.943765	0.987526
354	0.99406	0.982251	0.992289	0.990803	0.980589	0.989624	0.915304	0.996391	0.997833	0.938017	0.979416	0.992854	0.992392
355	0.993077	0.984628	0.976432	0.997822	0.993678	0.961584	0.978219	0.989436	0.968604	0.950803	0.999631	0.997378	0.993979
356	0.998998	0.99883	0.975236	0.992391	0.891403	0.998672	0.986363	0.999392	0.93778	0.9978	0.997153	0.99477	0.998821
357	0.983076	0.998255	0.962627	0.945736	0.974115	0.984452	0.984244	0.968178	0.994919	0.990633	0.997055	0.99313	0.998583
358	0.985256	0.989472	0.985944	0.98245	0.978238	0.989371	0.890512	0.999523	0.959689	0.993969	0.971534	0.978035	0.994717
359	0.901079	0.996245	0.949727	0.98209	0.845042	0.999682	0.970385	0.995767	0.91445	0.972783	0.953143	0.990394	0.996694
360	0.921296	0.999565	0.971271	0.981772	0.939591	0.997448	0.986784	0.95943	0.947118	0.992383	0.988836	0.990265	0.994425
361	0.979851	0.996451	0.955567	0.981842	0.966366	0.94071	0.992455	0.964135	0.946048	0.974425	0.979399	0.967975	0.992247
362	0.967092	0.958524	0.992376	0.969784	0.933485	0.961385	0.999557	0.976161	0.943078	0.968701	0.992429	0.977597	0.993409
363	0.963463	0.992632	0.998559	0.937515	0.972959	0.998257	0.976571	0.957923	0.998713	0.995364	0.973565	0.996034	0.997819
364	0.992626	0.949778	0.998248	0.970806	0.954291	0.986638	0.847359	0.966001	0.974529	0.986741	0.99406	0.989988	0.993658
365	0.976077	0.991899	0.991937	0.993145	0.99542	0.99194	0.96696	0.933852	0.986975	0.973741	0.999096	0.99823	0.998453
366	0.996268	0.968523	0.992693	0.997351	0.967536	0.993038	0.904643	0.962192	0.927939	0.988903	0.998956	0.995929	0.999323
367	0.950653	0.916026	0.960055	0.920293	0.9582	0.965713	0.998002	0.950937	0.964776	0.994257	0.952069	0.999638	0.992039
368	0.8911	0.999137	0.978941	0.83866	0.8582	0.986443	0.948203	0.950666	0.877309	0.909578	0.982972	0.997962	0.987293
369	0.995096	0.98854	0.996857	0.965069	0.934924	0.999119	0.977155	0.983095	0.969186	0.994405	0.991251	0.986799	0.996282
370	0.977671	0.985014	0.936246	0.957208	0.984171	0.986039	0.959243	0.998301	0.996021	0.994422	0.998072	0.986316	0.993336
371	0.975521	0.998104	0.932997	0.872089	0.974142	0.988028	0.964752	0.974026	0.999701	0.979612	0.963808	0.996317	0.996627
372	0.976214	0.866254	0.95739	0.964747	0.98305	0.998425	0.990282	0.960114	0.977283	0.998203	0.993351	0.999542	0.99939
373	0.960122	0.953431	0.990085	0.953305	0.912625	0.994906	0.972127	0.914566	0.972254	0.994762	0.960866	0.995089	0.983575
374	0.997967	0.987053	0.982281	0.997017	0.99281	0.998778	0.863388	0.989819	0.99697	0.973298	0.987818	0.973555	0.996106
375	0.996963	0.979661	0.942776	0.949433	0.981999	0.995738	0.984617	0.854559	0.978658	0.998606	0.99384	0.982686	0.995276
376	0.920165	0.992786	0.948093	0.931164	0.980311	0.982614	0.976609	0.977462	0.882213	0.976083	0.99068	0.979682	0.996422
377	0.975157	0.998217	0.997181	0.996738	0.952247	0.988953	0.946403	0.94738	0.991869	0.991639	0.957697	0.995641	0.995227
378	0.981577	0.995475	0.948391	0.927089	0.986077	0.977631	0.992216	0.930296	0.97883	0.960624	0.889943	0.965804	0.999434
379	0.977682	0.993637	0.967879	0.965993	0.94227	0.970201	0.951913	0.990254	0.967328	0.999684	0.998047	0.972744	0.994614
380	0.987518	0.97544	0.914663	0.991677	0.970067	0.981097	0.938537	0.990661	0.986938	0.998474	0.984729	0.968636	0.989364
381	0.962752	0.993435	0.981342	0.984331	0.999221	0.989359	0.995497	0.97278	0.963295	0.996019	0.986575	0.99685	0.998277
382	0.901048	0.953729	0.98601	0.927777	0.996429	0.995518	0.985819	0.991369	0.901044	0.980551	0.987485	0.992998	0.996278
383	0.84195	0.999737	0.969812	0.978368	0.850337	0.988339	0.9929	0.92951	0.985721	0.987583	0.917138	0.99451	0.983674
384	0.990549	0.998644	0.998021	0.938928	0.935685	0.99907	0.992027	0.995193	0.974054	0.982203	0.996554	0.995046	0.988368
385	0.893223	0.991964	0.973923	0.982254	0.914031	0.988923	0.956815	0.985429	0.988277	0.998166	0.984516	0.982135	0.989048
386	0.90343	0.966018	0.957754	0.998266	0.943088	0.987519	0.949424	0.994253	0.969803	0.961851	0.984495	0.999592	0.998634
387	0.92172	0.994162	0.962084	0.937038	0.968803	0.991559	0.977944	0.980248	0.990959	0.984448	0.990504	0.979602	0.995027
388	0.96987	0.987085	0.996477	0.995792	0.93742	0.990814	0.967896	0.989399	0.94769	0.989082	0.990653	0.977592	0.997046
389	0.976388	0.961076	0.943053	0.982112	0.939101	0.996168	0.970924	0.942515	0.987112	0.958122	0.969786	0.972541	0.997279
390	0.987409	0.986701	0.974584	0.985734	0.975349	0.962723	0.999364	0.994555	0.949221	0.96434	0.990665	0.974243	0.996816
391	0.995499	0.966239	0.99894	0.940299	0.969953	0.964615	0.998479	0.980085	0.966155	0.996517	0.996792	0.998644	0.985341
392	0.988978	0.976061	0.926876	0.970622	0.974681	0.987357	0.996089	0.957217	0.96806	0.96546	0.975455	0.99784	0.999132
393	0.980287	0.998256	0.991706	0.988721	0.962808	0.962014	0.994629	0.98059	0.978085	0.998468	0.978265	0.996819	0.99706
394	0.989961	0.988001	0.998431	0.917447	0.99348	0.936803	0.975864	0.96611	0.880285	0.952352	0.935183	0.993763	0.996651
395	0.984192	0.994573	0.996503	0.97982	0.958943	0.945327	0.970132	0.90688	0.977763	0.952347	0.968089	0.968235	0.996067
396	0.994162	0.98362	0.982853	0.955241	0.968533	0.974541	0.996134	0.96287	0.994751	0.996156	0.942135	0.988814	0.999517
397	0.984909	0.978035	0.975942	0.993007	0.962411	0.981524	0.950472	0.989748	0.97118	0.949311	0.989379	0.963118	0.999475
398	0.993771	0.960311	0.995605	0.991934	0.990299	0.986416	0.934176	0.959431	0.944974	0.901623	0.941333	0.999423	0.983907
399	0.96592	0.984662	0.993102	0.971671	0.991956	0.98193	0.98498	0.988786	0.997144	0.966922	0.965008	0.997743	0.993474
400	0.978561	0.982645	0.986189	0.995121	0.933502	0.986209	0.978389	0.989834	0.992234	0.940578	0.982216	0.98878	0.999857
401	0.895835	0.980613	0.873363	0.966303	0.988874	0.947576	0.938236	0.949262	0.991384	0.890241	0.98776	0.984413	0.985275
402	0.879463	0.958751	0.99707	0.954135	0.996316	0.964052	0.995341	0.956155	0.914773	0.987664	0.985528	0.990524	0.995932
403	0.991356	0.996618	0.979317	0.997192	0.898862	0.955918	0.997269	0.969701	0.974959	0.98332	0.993064	0.987137	0.998437
404	0.985833	0.976375	0.946022	0.991237	0.955341	0.992194	0.916105	0.96515	0.993309	0.953938	0.970691	0.988473	0.999077
405	0.985191	0.99084	0.871194	0.995137	0.988758	0.995556	0.998741	0.990143	0.995562	0.974549	0.94721	0.984546	0.999272
406	0.991078	0.995674	0.97101	0.959918	0.929955	0.993644	0.979255	0.89118	0.965444	0.974851	0.993868	0.996442	0.999729
407	0.927658	0.996729	0.95112	0.976759	0.980821	0.997555	0.990564	0.980628	0.994764	0.916419	0.995943	0.995927	0.999089
408	0.946177	0.997592	0.997669	0.969862	0.997942	0.974899	0.998275	0.98192	0.994693	0.863539	0.98824	0.996921	0.99917
409	0.953437	0.984177	0.973606	0.970359	0.996084	0.999493	0.999844	0.986125	0.891422	0.993455	0.942893	0.993579	0.989065
410	0.943419	0.998202	0.996184	0.97076	0.899019	0.992739	0.94435	0.983339	0.990008	0.98504	0.998874	0.998178	0.995445
411	0.966812	0.996067	0.996129	0.922091	0.974724	0.995461	0.986177	0.975098	0.95382	0.989934	0.93524	0.97586	0.99675
412	0.992455	0.985885	0.976979	0.990468	0.900749	0.989072	0.984506	0.905952	0.940696	0.939529	0.955466	0.999431	0.99246
413	0.884225	0.976798	0.983853	0.916945	0.968869	0.994779	0.983598	0.986881	0.905343	0.962105	0.991784	0.988105	0.993439
414	0.972099	0.990804	0.980323	0.993586	0.990129	0.968734	0.988077	0.951405	0.982191	0.976368	0.990607	0.989764	0.999346
415	0.963302	0.999671	0.986319	0.883841	0.957843	0.970168	0.997051	0.970019	0.986606	0.89124	0.989376	0.988146	0.99557
416	0.992847	0.983332	0.920873	0.892635	0.986169	0.9887	0.99473	0.889292	0.964846	0.981986	0.993509	0.996509	0.992427
417	0.955968	0.986835	0.930012	0.999265	0.895444	0.988138	0.986573	0.94661	0.945038	0.944161	0.997568	0.980354	0.992753
418	0.954586	0.959134	0.982868	0.943857	0.964334	0.995778	0.994829	0.972142	0.944707	0.86611	0.943364	0.980685	0.997817
419	0.890203	0.993368	0.994702	0.910715	0.979618	0.99404	0.936633	0.992781	0.989935	0.969469	0.986275	0.983348	0.996219
420	0.997343	0.979307	0.998107	0.995832	0.998964	0.993143	0.972005	0.980104	0.938699	0.983364	0.998617	0.992943	0.998459
421	0.980609	0.989267	0.996706	0.984108	0.982484	0.989533	0.91401	0.99479	0.987985	0.996016	0.995199	0.976129	0.999424
422	0.981939	0.985608	0.934856	0.971487	0.999256	0.973848	0.993909	0.992088	0.905597	0.975002	0.99942	0.992964	0.991664
423	0.984437	0.999744	0.975534	0.985213	0.993486	0.976423	0.874121	0.999386	0.965079	0.99868	0.968231	0.99294	0.991048
424	0.977309	0.993937	0.993451	0.959118	0.954549	0.988665	0.985276	0.993976	0.972394	0.977657	0.995611	0.99222	0.999057
425	0.996544	0.928726	0.973346	0.991618	0.971455	0.99714	0.988942	0.986221	0.875818	0.991964	0.991495	0.999103	0.998596
426	0.947196	0.988868	0.996826	0.996272	0.974193	0.998152	0.995586	0.980194	0.981346	0.951249	0.981086	0.987066	0.991564
427	0.995888	0.989659	0.998381	0.998689	0.97917	0.986379	0.999069	0.89914	0.980853	0.997226	0.996988	0.9846	0.999338
428	0.982604	0.993857	0.996782	0.987457	0.943229	0.971693	0.991512	0.977121	0.984756	0.97875	0.985831	0.990029	0.997632
429	0.943916	0.979305	0.984186	0.987219	0.987866	0.968056	0.977393	0.999078	0.903736	0.978992	0.998822	0.988453	0.99769
430	0.991407	0.989593	0.979828	0.996231	0.987536	0.99063	0.955035	0.979775	0.915643	0.956136	0.996808	0.999345	0.990899
431	0.950621	0.986279	0.920449	0.99264	0.998168	0.970244	0.972493	0.971993	0.979706	0.948159	0.989952	0.982374	0.991726
432	0.987259	0.998329	0.996817	0.990533	0.97421	0.957844	0.960337	0.972222	0.878759	0.995131	0.99706	0.992712	0.985508
433	0.981924	0.959127	0.994446	0.993116	0.947406	0.994976	0.968355	0.969751	0.981556	0.987435	0.970109	0.965634	0.998117
434	0.984446	0.992099	0.960009	0.989911	0.983691	0.992492	0.972256	0.941489	0.926091	0.937123	0.974647	0.998835	0.998862
435	0.997113	0.992075	0.991396	0.932031	0.984691	0.985248	0.960358	0.965562	0.965154	0.973038	0.994504	0.998626	0.999029
436	0.984677	0.992294	0.97272	0.961364	0.958124	0.997994	0.95562	0.962476	0.974298	0.989904	0.995498	0.999602	0.984257
437	0.985382	0.988353	0.980771	0.905949	0.90707	0.993481	0.980944	0.9742	0.947577	0.998782	0.996681	0.98244	0.99374
438	0.960691	0.984849	0.964701	0.995414	0.963643	0.961124	0.932351	0.966436	0.909317	0.973828	0.978922	0.997919	0.998397
439	0.99682	0.977322	0.989433	0.920199	0.998032	0.98338	0.993335	0.987971	0.97784	0.947426	0.94231	0.998749	0.998944
440	0.980717	0.969529	0.969591	0.948755	0.99871	0.987308	0.992868	0.995584	0.996037	0.995536	0.984349	0.996852	0.999045
441	0.997302	0.995182	0.910104	0.965212	0.956579	0.986622	0.993886	0.984825	0.985583	0.988888	0.973376	0.990388	0.996648
442	0.976864	0.997325	0.992965	0.987778	0.96551	0.99607	0.984725	0.980506	0.960941	0.927253	0.991865	0.996096	0.996021
443	0.955807	0.97552	0.988525	0.97937	0.940244	0.980663	0.961254	0.906219	0.999066	0.982046	0.975053	0.975601	0.991882
444	0.989995	0.992978	0.878776	0.847132	0.974811	0.995182	0.991142	0.97092	0.951446	0.956424	0.929588	0.992459	0.995473
445	0.996203	0.989843	0.980361	0.946517	0.966914	0.961844	0.969036	0.920222	0.816872	0.97185	0.993233	0.98489	0.998965
446	0.981884	0.992561	0.987325	0.957894	0.977031	0.997087	0.976919	0.986574	0.993393	0.99944	0.996706	0.978837	0.995634
447	0.994159	0.996815	0.951148	0.993174	0.936415	0.984238	0.976502	0.981972	0.951184	0.978925	0.993863	0.957153	0.995092
448	0.934689	0.970788	0.986491	0.98788	0.881625	0.998646	0.993556	0.980297	0.989425	0.982777	0.999122	0.999807	0.974758
449	0.976817	0.995438	0.991541	0.996917	0.948121	0.959407	0.98876	0.959528	0.958901	0.997345	0.992561	0.980954	0.989533
450	0.944343	0.988186	0.982811	0.885854	0.991916	0.967327	0.974304	0.970411	0.920786	0.980891	0.997356	0.992992	0.995008
451	0.99456	0.994626	0.973629	0.897788	0.998845	0.98974	0.960499	0.99587	0.988261	0.967406	0.998958	0.971318	0.996718
452	0.986909	0.970605	0.978878	0.969059	0.989827	0.984017	0.967012	0.991134	0.966082	0.998624	0.979066	0.999189	0.996629
453	0.985815	0.981051	0.974857	0.972341	0.899831	0.978935	0.999086	0.971996	0.973144	0.988997	0.940172	0.980522	0.984686
454	0.99811	0.944873	0.996153	0.951888	0.957028	0.995632	0.93363	0.977264	0.988013	0.971727	0.993826	0.997245	0.98872
455	0.968355	0.978858	0.99688	0.963532	0.983553	0.999407	0.997288	0.934784	0.981173	0.970754	0.997123	0.989897	0.999381
456	0.994594	0.975593	0.992197	0.985902	0.997892	0.960388	0.995395	0.95384	0.967411	0.959562	0.998224	0.993872	0.981605
457	0.966865	0.967377	0.999691	0.893053	0.92443	0.997736	0.93433	0.987735	0.982828	0.951192	0.982339	0.952628	0.995559
458	0.972578	0.970904	0.989275	0.964809	0.975801	0.999937	0.982196	0.980533	0.984792	0.988584	0.943504	0.993952	0.998674
459	0.916775	0.876762	0.971894	0.968766	0.916751	0.94165	0.971642	0.895237	0.896968	0.957152	0.945535	0.996649	0.9946
460	0.992341	0.996294	0.952169	0.997111	0.885832	0.997461	0.99367	0.994537	0.97553	0.998573	0.987472	0.993495	0.997973
461	0.98721	0.909754	0.988621	0.989151	0.987958	0.970882	0.993824	0.938786	0.994609	0.908173	0.979102	0.997433	0.999804
462	0.999198	0.951742	0.981701	0.899596	0.974785	0.987017	0.990962	0.982782	0.995339	0.976559	0.989948	0.999594	0.992201
463	0.909079	0.941619	0.977807	0.985457	0.933812	0.999601	0.972309	0.96815	0.97495	0.995997	0.958556	0.992231	0.991898
464	0.932537	0.982551	0.982431	0.980168	0.996702	0.992318	0.976216	0.999273	0.92573	0.993062	0.988738	0.99254	0.995588
465	0.972205	0.903763	0.975384	0.967322	0.932357	0.980652	0.975195	0.984716	0.982111	0.975738	0.998366	0.993877	0.988562
466	0.947095	0.993741	0.974397	0.998457	0.980778	0.993102	0.908021	0.990525	0.953829	0.977265	0.944063	0.993667	0.993109
467	0.98495	0.993618	0.967055	0.969195	0.904835	0.999393	0.99063	0.997021	0.981899	0.985369	0.975131	0.99462	0.999719
468	0.990465	0.934983	0.986854	0.982752	0.99025	0.988116	0.939314	0.977757	0.977501	0.976094	0.986079	0.988805	0.997105
469	0.96085	0.96641	0.980288	0.998343	0.9624	0.92447	0.972032	0.917795	0.990648	0.974541	0.966331	0.991809	0.996559
470	0.905533	0.954404	0.995184	0.996894	0.950194	0.995345	0.991069	0.970655	0.984678	0.996284	0.98739	0.981641	0.999319
471	0.995496	0.986501	0.987013	0.956178	0.960229	0.951488	0.998843	0.987698	0.985689	0.999426	0.995561	0.999162	0.995591
472	0.984023	0.9401	0.975231	0.859693	0.994565	0.982167	0.986609	0.975169	0.993422	0.969128	0.993009	0.949495	0.996545
473	0.984448	0.997932	0.992542	0.969188	0.978094	0.996987	0.961106	0.991021	0.970555	0.974674	0.987065	0.99153	0.993562
474	0.972217	0.985317	0.994574	0.977864	0.979566	0.997852	0.998326	0.994679	0.946056	0.982006	0.982653	0.987418	0.999242
475	0.987012	0.979392	0.992722	0.971192	0.936912	0.993728	0.993464	0.93648	0.915612	0.989317	0.94537	0.989092	0.991376
476	0.957702	0.957197	0.986032	0.991359	0.998188	0.999345	0.964109	0.974852	0.97546	0.994835	0.991726	0.999596	0.986592
477	0.990624	0.994202	0.968457	0.987417	0.945259	0.989253	0.966622	0.975498	0.94112	0.997874	0.997733	0.986451	0.990279
478	0.933299	0.974609	0.99887	0.98879	0.988063	0.987933	0.966529	0.993406	0.948992	0.989951	0.965678	0.996994	0.99492
479	0.830413	0.990786	0.96675	0.990227	0.960898	0.971332	0.989795	0.973188	0.980516	0.973234	0.947116	0.989526	0.998029
480	0.949949	0.96947	0.820978	0.987062	0.983007	0.995958	0.986347	0.975169	0.998023	0.944628	0.966415	0.98864	0.99818
481	0.921528	0.981197	0.999572	0.959581	0.950733	0.995453	0.990801	0.961976	0.976293	0.980263	0.983228	0.973984	0.995737
482	0.948297	0.979005	0.98898	0.983925	0.976837	0.974055	0.984192	0.996231	0.998113	0.989463	0.942528	0.996277	0.998279
483	0.913712	0.998896	0.973214	0.993996	0.893058	0.991787	0.994263	0.953665	0.996652	0.975146	0.99701	0.970893	0.991433
484	0.982878	0.959886	0.975676	0.985419	0.895238	0.970368	0.974986	0.982387	0.946679	0.958253	0.995716	0.989486	0.997846
485	0.967668	0.94527	0.966447	0.928042	0.919291	0.98908	0.956605	0.965822	0.875678	0.9653	0.992266	0.990733	0.981635
486	0.952761	0.972312	0.99792	0.995444	0.990894	0.980434	0.973898	0.949616	0.967364	0.977563	0.913801	0.953163	0.980673
487	0.958621	0.99824	0.999665	0.993474	0.995353	0.962965	0.944471	0.959716	0.999194	0.89665	0.992425	0.995255	0.997537
488	0.981888	0.994056	0.979185	0.985566	0.979108	0.96555	0.987478	0.987806	0.970997	0.995764	0.987817	0.996287	0.999345
489	0.978969	0.972038	0.978904	0.988204	0.981153	0.973664	0.99424	0.985479	0.978072	0.994869	0.978426	0.987751	0.997789
490	0.924259	0.989556	0.988019	0.849378	0.99868	0.997046	0.999076	0.948728	0.99628	0.967117	0.997725	0.991827	0.997784
491	0.951358	0.988156	0.964461	0.859113	0.983387	0.952813	0.954199	0.972119	0.765859	0.918706	0.99227	0.975293	0.994247
492	0.995831	0.990811	0.936891	0.911199	0.935704	0.974555	0.932601	0.917168	0.960887	0.975364	0.997514	0.976377	0.998584
493	0.96644	0.942261	0.954241	0.990042	0.988406	0.967791	0.974914	0.968957	0.966585	0.976298	0.98797	0.982879	0.99265
494	0.957776	0.988556	0.994666	0.981588	0.997028	0.93472	0.908291	0.994116	0.949269	0.965099	0.988773	0.996463	0.995738
495	0.955163	0.965867	0.999389	0.94134	0.990789	0.987089	0.973182	0.994481	0.935365	0.970434	0.992457	0.998721	0.998775
496	0.973281	0.989138	0.992881	0.906784	0.979125	0.986709	0.976725	0.936622	0.930183	0.955336	0.988668	0.976767	0.998285
497	0.989059	0.992312	0.999707	0.99604	0.936504	0.980202	0.96726	0.981271	0.921342	0.982089	0.985428	0.989992	0.996917
498	0.977997	0.981967	0.973616	0.996903	0.877715	0.986103	0.981013	0.985928	0.880966	0.992616	0.983926	0.998705	0.978896
499	0.987059	0.995749	0.944744	0.948582	0.92526	0.930214	0.983818	0.993721	0.864524	0.953143	0.973254	0.989248	0.98536
500	0.975569	0.949996	0.981658	0.952857	0.995408	0.944953	0.973366	0.989827	0.990844	0.971865	0.987716	0.993425	0.99513
501	0.961661	0.986497	0.993501	0.925466	0.914246	0.986921	0.967336	0.986466	0.965417	0.986044	0.986954	0.990888	0.998575
502	0.977494	0.973349	0.997812	0.999652	0.974083	0.968958	0.973316	0.970783	0.979006	0.996429	0.997181	0.996057	0.9994
503	0.988646	0.992113	0.991056	0.921264	0.980441	0.9765	0.991447	0.947077	0.941009	0.956461	0.987555	0.974409	0.992213
504	0.992604	0.989192	0.980749	0.989149	0.983121	0.969789	0.977511	0.960113	0.944459	0.992872	0.995429	0.997682	0.997501
505	0.958136	0.992556	0.991812	0.925066	0.983782	0.990481	0.990706	0.984472	0.998616	0.99974	0.992905	0.954917	0.998412
506	0.932502	0.98861	0.979544	0.999055	0.951345	0.983936	0.978006	0.995795	0.978737	0.987409	0.990765	0.996647	0.9972
507	0.932407	0.930685	0.973634	0.973797	0.991462	0.978557	0.922847	0.992042	0.979487	0.995277	0.987732	0.999158	0.976986
508	0.957316	0.919074	0.97553	0.973494	0.984104	0.995523	0.985426	0.988645	0.975653	0.999724	0.977325	0.970541	0.994597
509	0.965152	0.997425	0.97025	0.922932	0.989855	0.970088	0.966068	0.966179	0.963901	0.980857	0.998949	0.977285	0.998882
510	0.992644	0.968223	0.981167	0.988594	0.993797	0.996266	0.906064	0.990533	0.945506	0.904328	0.99717	0.998474	0.999267
511	0.966804	0.919161	0.93997	0.935732	0.984519	0.992097	0.996089	0.991628	0.994717	0.970325	0.966327	0.976108	0.985318
512	0.987627	0.941708	0.972856	0.957918	0.98588	0.984775	0.870511	0.975259	0.896999	0.974861	0.977936	0.974387	0.987586
513	0.948569	0.987634	0.847642	0.988432	0.987289	0.960742	0.969354	0.946151	0.953841	0.983173	0.99763	0.982796	0.99281
514	0.940916	0.978218	0.999813	0.905333	0.998924	0.99785	0.978856	0.974378	0.959891	0.944478	0.987933	0.998911	0.998567
515	0.981918	0.987264	0.999548	0.981032	0.982718	0.988551	0.999104	0.946674	0.928261	0.976654	0.989425	0.982034	0.989158
516	0.9699	0.967537	0.998018	0.951681	0.954613	0.995839	0.992757	0.996574	0.979357	0.961053	0.997686	0.997772	0.996375
517	0.967065	0.992946	0.887325	0.983992	0.968246	0.9955	0.997996	0.988757	0.995133	0.994837	0.987318	0.997777	0.997367
518	0.937167	0.988727	0.961972	0.975132	0.989504	0.988418	0.999312	0.942807	0.944861	0.990481	0.990776	0.985581	0.986154
519	0.950369	0.998578	0.979909	0.991672	0.906957	0.966387	0.996898	0.952627	0.990363	0.990267	0.990524	0.994485	0.997173
520	0.977142	0.973499	0.985783	0.994927	0.917476	0.959871	0.993067	0.978991	0.952089	0.991384	0.967406	0.983977	0.996941
521	0.94157	0.919718	0.998925	0.944874	0.97122	0.999244	0.968383	0.992615	0.955239	0.977411	0.98301	0.96431	0.999221
522	0.967627	0.979326	0.989123	0.989609	0.92524	0.994016	0.965584	0.978781	0.985328	0.998579	0.978267	0.996436	0.99136
523	0.952039	0.970453	0.946677	0.975256	0.976888	0.919719	0.996761	0.98277	0.929916	0.980841	0.999043	0.990278	0.9959
524	0.998382	0.997646	0.99716	0.980633	0.998486	0.97319	0.967668	0.936426	0.974812	0.950875	0.986882	0.997709	0.989497
525	0.998248	0.970211	0.967895	0.992357	0.835469	0.992034	0.966419	0.998184	0.997971	0.923656	0.993087	0.989957	0.99945
526	0.981227	0.974544	0.988868	0.88773	0.978121	0.99667	0.992534	0.998286	0.834902	0.96228	0.982421	0.989824	0.998626
527	0.99461	0.99729	0.962932	0.979239	0.974573	0.995257	0.984109	0.999528	0.921213	0.992972	0.989253	0.993744	0.997747
528	0.984029	0.99733	0.963828	0.968517	0.958521	0.968665	0.992941	0.943007	0.943119	0.988216	0.990063	0.974584	0.985763
529	0.997974	0.988263	0.97327	0.96133	0.936327	0.976375	0.997633	0.992469	0.944244	0.954721	0.988612	0.994098	0.977218
530	0.998242	0.989222	0.997117	0.952214	0.96239	0.945623	0.996374	0.940637	0.976458	0.971693	0.996725	0.996333	0.994447
531	0.902811	0.963236	0.996752	0.966258	0.973205	0.948549	0.985207	0.997845	0.941609	0.982032	0.996084	0.998897	0.996082
532	0.995125	0.986963	0.973099	0.980589	0.933205	0.998331	0.970725	0.93411	0.995009	0.986036	0.984903	0.979292	0.997999
533	0.95808	0.992544	0.993539	0.983503	0.97027	0.999851	0.987039	0.995568	0.974715	0.98371	0.972469	0.99158	0.996132
534	0.969122	0.997541	0.979599	0.890142	0.946483	0.996657	0.944372	0.989922	0.90833	0.985576	0.998479	0.989814	0.996568
535	0.990629	0.998614	0.963824	0.900885	0.926632	0.975187	0.957623	0.993684	0.916009	0.988677	0.98007	0.99964	0.992712
536	0.966724	0.981783	0.9756	0.975435	0.98359	0.999061	0.977315	0.979791	0.971114	0.964273	0.991553	0.987706	0.997679
537	0.989963	0.972912	0.976065	0.997949	0.924318	0.997229	0.978425	0.986697	0.959667	0.987159	0.960806	0.993749	0.996137
538	0.990102	0.989196	0.977055	0.999579	0.974101	0.975507	0.983132	0.952574	0.985405	0.977685	0.968317	0.97797	0.999246
539	0.9966	0.938001	0.951371	0.9995	0.998562	0.994716	0.998274	0.963928	0.888059	0.971297	0.991393	0.982424	0.967773
540	0.986283	0.998618	0.979413	0.986514	0.968715	0.979662	0.956834	0.995439	0.949974	0.966527	0.827716	0.977634	0.994194
541	0.927849	0.984507	0.947086	0.968085	0.992924	0.994411	0.987591	0.786187	0.962183	0.977916	0.962996	0.985495	0.999864
542	0.986591	0.989387	0.99843	0.944421	0.976654	0.954076	0.998928	0.980938	0.96677	0.975221	0.985128	0.997143	0.982154
543	0.997154	0.980817	0.952797	0.952731	0.981448	0.962056	0.93363	0.950581	0.998716	0.941238	0.944643	0.994775	0.986029
544	0.963887	0.995788	0.995269	0.969615	0.943913	0.996543	0.978041	0.947889	0.951902	0.962142	0.996939	0.997457	0.999025
545	0.9976	0.980394	0.964163	0.980545	0.991398	0.976759	0.953883	0.804436	0.961781	0.990926	0.993754	0.992025	0.999012
546	0.999015	0.999629	0.973336	0.960257	0.953879	0.981389	0.963858	0.98593	0.97894	0.974302	0.993884	0.966612	0.995451
547	0.976566	0.996198	0.923014	0.993692	0.978284	0.988324	0.985942	0.985331	0.942442	0.984369	0.988999	0.990022	0.994696
548	0.942425	0.992303	0.923754	0.946559	0.938936	0.985007	0.970861	0.997129	0.839414	0.995427	0.973688	0.96791	0.996417
549	0.936358	0.995943	0.865609	0.991278	0.997869	0.960161	0.984051	0.993889	0.983288	0.933827	0.985597	0.988546	0.990804
550	0.978517	0.981052	0.97807	0.995355	0.956735	0.963762	0.969722	0.975797	0.990275	0.992035	0.996509	0.987765	0.994994
551	0.988085	0.993309	0.98505	0.95222	0.994255	0.974763	0.994763	0.996618	0.939954	0.99275	0.980847	0.989029	0.991208
552	0.980585	0.982792	0.984234	0.972818	0.966863	0.97543	0.98114	0.983612	0.960197	0.994076	0.990918	0.957462	0.99663
553	0.997457	0.978295	0.987145	0.97773	0.947088	0.99073	0.997365	0.966428	0.843499	0.982606	0.954373	0.985633	0.999228
554	0.989425	0.997102	0.990579	0.976827	0.984408	0.996997	0.972963	0.954666	0.993697	0.986407	0.984622	0.985551	0.992484
555	0.995415	0.995687	0.987083	0.972389	0.988922	0.997094	0.943341	0.983925	0.985293	0.899988	0.972754	0.996871	0.99132
556	0.945381	0.997545	0.914917	0.995179	0.964944	0.990482	0.998636	0.94064	0.963876	0.896148	0.991743	0.996348	0.993946
557	0.94126	0.967584	0.983728	0.93869	0.960454	0.974052	0.980534	0.992613	0.946887	0.999036	0.937745	0.994991	0.982094
558	0.977337	0.991817	0.988608	0.97373	0.923339	0.949988	0.98823	0.978082	0.994662	0.978165	0.998494	0.990314	0.992674
559	0.983643	0.990582	0.994043	0.989885	0.994655	0.997245	0.976086	0.953289	0.990312	0.962616	0.963047	0.99482	0.997074
560	0.964665	0.962894	0.997919	0.948282	0.997916	0.970153	0.9953	0.987745	0.917887	0.998219	0.968036	0.975605	0.9814
561	0.984796	0.974732	0.95495	0.982149	0.989817	0.994572	0.99461	0.998797	0.935183	0.983807	0.990006	0.986788	0.998207
562	0.998741	0.983104	0.970292	0.953019	0.986942	0.984946	0.996393	0.996747	0.993031	0.958426	0.993909	0.999136	0.999184
563	0.996798	0.997662	0.998123	0.983842	0.999421	0.966854	0.975916	0.952287	0.973477	0.985564	0.993929	0.987369	0.992715
564	0.984889	0.994544	0.909828	0.992056	0.952144	0.992553	0.995036	0.942377	0.975074	0.95545	0.963209	0.996602	0.978316
565	0.990736	0.98221	0.978289	0.99904	0.999229	0.993937	0.993537	0.967398	0.925821	0.987541	0.997769	0.992885	0.996126
566	0.956051	0.957509	0.974766	0.985614	0.957834	0.961864	0.93999	0.972323	0.959309	0.999786	0.98238	0.996936	0.99159
567	0.961695	0.959803	0.981667	0.933081	0.998079	0.99882	0.931748	0.995503	0.942091	0.95456	0.996964	0.997938	0.971098
568	0.975883	0.99257	0.971783	0.911468	0.95252	0.97202	0.992714	0.991857	0.898748	0.967633	0.981177	0.985259	0.997018
569	0.956136	0.99692	0.972891	0.964355	0.895081	0.993674	0.957836	0.997671	0.969663	0.994381	0.994575	0.989211	0.992375
570	0.971435	0.9659	0.998231	0.961572	0.953254	0.967974	0.987644	0.960109	0.999658	0.975386	0.988208	0.975197	0.991015
571	0.980485	0.978997	0.996292	0.978547	0.999098	0.891089	0.978169	0.907989	0.999633	0.953175	0.945968	0.999481	0.995922
572	0.929125	0.976148	0.968542	0.981399	0.989978	0.992226	0.976636	0.982147	0.943428	0.858635	0.963278	0.987845	0.997756
573	0.99354	0.978834	0.995757	0.966428	0.99087	0.998083	0.98524	0.869196	0.964832	0.982801	0.995575	0.99738	0.998766
574	0.984367	0.975193	0.997896	0.978125	0.77412	0.992255	0.998274	0.977944	0.99473	0.989812	0.9965	0.993513	0.994798
575	0.962928	0.981184	0.918828	0.990415	0.953677	0.984389	0.88726	0.984298	0.999687	0.947671	0.999779	0.995042	0.986785
576	0.992554	0.996151	0.988307	0.951571	0.992143	0.990611	0.987583	0.962625	0.987013	0.980213	0.95751	0.968431	0.997085
577	0.946625	0.979037	0.995184	0.98181	0.976348	0.998319	0.987873	0.963743	0.972622	0.989172	0.992629	0.988156	0.988383
578	0.969057	0.970745	0.976916	0.996263	0.98258	0.993696	0.997673	0.960253	0.899975	0.989237	0.995589	0.998957	0.992363
579	0.99482	0.993749	0.994919	0.980899	0.997518	0.962396	0.971163	0.928252	0.984605	0.996677	0.996423	0.998026	0.998533
580	0.982143	0.98579	0.954865	0.987765	0.94149	0.996267	0.986031	0.978513	0.974687	0.976932	0.969608	0.962727	0.99651
581	0.993809	0.96838	0.989738	0.942536	0.949399	0.998689	0.947068	0.996772	0.986833	0.999315	0.988735	0.983477	0.99506
582	0.959721	0.999453	0.998845	0.950078	0.976052	0.99561	0.975221	0.998381	0.999635	0.997968	0.962777	0.987858	0.999818
583	0.971294	0.99762	0.881458	0.979487	0.9764	0.887786	0.990165	0.988021	0.983328	0.993538	0.994631	0.960903	0.984058
584	0.984092	0.966204	0.949331	0.969126	0.974612	0.978372	0.990853	0.991782	0.850614	0.949818	0.982141	0.984769	0.997861
585	0.981814	0.960405	0.997806	0.980948	0.864106	0.982175	0.985455	0.853146	0.949831	0.997635	0.993109	0.995261	0.990054
586	0.978239	0.983577	0.98395	0.984954	0.977111	0.979325	0.991441	0.938179	0.941505	0.975451	0.946361	0.997817	0.993902
587	0.864391	0.978588	0.999157	0.996763	0.951481	0.97928	0.996808	0.989482	0.960099	0.917049	0.967145	0.978013	0.992983
588	0.949731	0.997801	0.980347	0.985979	0.947578	0.967876	0.87672	0.90566	0.978048	0.964695	0.953342	0.996594	0.984731
589	0.955344	0.969796	0.995601	0.970086	0.95321	0.99177	0.954135	0.808888	0.943022	0.97891	0.99758	0.998363	0.986913
590	0.990792	0.992923	0.863914	0.92084	0.963763	0.996759	0.983993	0.997448	0.989089	0.998178	0.989608	0.996656	0.994661
591	0.987593	0.982215	0.977683	0.921698	0.958181	0.995466	0.990826	0.998503	0.994506	0.995506	0.98469	0.997797	0.996747
592	0.955044	0.988497	0.971454	0.976785	0.973317	0.990873	0.994815	0.983132	0.991765	0.980796	0.990801	0.989701	0.998767
593	0.905782	0.989848	0.970439	0.993363	0.993361	0.979213	0.930309	0.954452	0.994039	0.987074	0.988132	0.990538	0.992866
594	0.900596	0.987758	0.998749	0.997517	0.959883	0.975574	0.985683	0.983535	0.895714	0.992305	0.990037	0.96671	0.999529
595	0.958311	0.966319	0.939381	0.9728	0.924083	0.986572	0.929035	0.956266	0.996214	0.980268	0.990223	0.98438	0.997681
596	0.996403	0.991816	0.996746	0.991672	0.989554	0.986147	0.999864	0.996613	0.996865	0.98994	0.963987	0.998105	0.987437
597	0.991484	0.998315	0.990243	0.932424	0.933992	0.970374	0.995381	0.935545	0.851919	0.979107	0.989823	0.992373	0.995582
598	0.988656	0.996233	0.976947	0.961707	0.97774	0.995562	0.962801	0.972616	0.860696	0.98552	0.994762	0.994013	0.996255
599	0.925726	0.978743	0.914526	0.993584	0.945607	0.979269	0.959416	0.956591	0.993551	0.978323	0.999941	0.99891	0.998966
600	0.957031	0.988921	0.966886	0.912781	0.943915	0.941151	0.963145	0.943723	0.933667	0.993048	0.986047	0.991424	0.981249
601	0.979442	0.956748	0.987275	0.969219	0.992492	0.978457	0.980721	0.951472	0.974754	0.992021	0.9597	0.991204	0.997132
602	0.986986	0.948646	0.927236	0.938801	0.996532	0.951335	0.980501	0.984235	0.951696	0.946048	0.973042	0.974877	0.990763
603	0.830752	0.978772	0.985551	0.999848	0.929907	0.992503	0.976722	0.982283	0.988565	0.872161	0.977546	0.992451	0.998395
604	0.97615	0.978237	0.963101	0.973558	0.970881	0.969829	0.991308	0.954802	0.972119	0.999469	0.951703	0.982171	0.992315
605	0.994891	0.994971	0.999378	0.986915	0.971381	0.955689	0.987644	0.995335	0.979527	0.984429	0.992339	0.988964	0.999094
606	0.971733	0.973387	0.989801	0.996521	0.986244	0.998952	0.983706	0.964837	0.765507	0.926742	0.996213	0.998773	0.988968
607	0.972194	0.974868	0.992781	0.931444	0.98973	0.980882	0.967573	0.944794	0.944157	0.997213	0.9542	0.97616	0.999303
608	0.965817	0.944423	0.989145	0.995522	0.983756	0.972167	0.980409	0.981004	0.96897	0.994341	0.995236	0.996376	0.993619
609	0.915755	0.98229	0.982178	0.941025	0.979994	0.978562	0.993918	0.992881	0.965881	0.925883	0.995065	0.993378	0.996786
610	0.995263	0.978748	0.912511	0.936149	0.945093	0.938094	0.984359	0.994909	0.948007	0.970968	0.927187	0.993016	0.985857
611	0.997587	0.918367	0.962454	0.98792	0.906847	0.956024	0.979667	0.953616	0.985873	0.964378	0.991767	0.994096	0.999425
612	0.992241	0.99614	0.988948	0.940774	0.991239	0.997643	0.96913	0.987364	0.952081	0.976524	0.963101	0.997224	0.996429
613	0.977014	0.988394	0.999512	0.962522	0.976771	0.981123	0.983927	0.97845	0.948508	0.984005	0.978963	0.999275	0.994713
614	0.993036	0.95153	0.96974	0.973361	0.984875	0.95445	0.990644	0.965804	0.955685	0.959438	0.997481	0.983592	0.975284
615	0.976624	0.97542	0.985373	0.987817	0.994334	0.981349	0.992633	0.970487	0.974057	0.990945	0.965574	0.998984	0.999688
616	0.946652	0.963287	0.983691	0.990778	0.924129	0.995125	0.889692	0.994346	0.968213	0.991531	0.989592	0.998867	0.999137
617	0.992922	0.984363	0.943835	0.994264	0.979353	0.987088	0.939062	0.99155	0.940359	0.981049	0.982457	0.984743	0.999487
618	0.920811	0.94382	0.957361	0.98207	0.939392	0.999144	0.989683	0.997073	0.819757	0.806321	0.983929	0.998784	0.996452
619	0.973327	0.986668	0.973534	0.935679	0.8681	0.987619	0.969223	0.999335	0.973423	0.985941	0.962447	0.979866	0.995016
620	0.99028	0.988167	0.990213	0.884485	0.997482	0.996552	0.982423	0.938533	0.982451	0.959511	0.988859	0.999867	0.992058
621	0.997447	0.94798	0.998815	0.987108	0.977196	0.994529	0.996748	0.93323	0.9961	0.955619	0.968709	0.982663	0.995726
622	0.960468	0.970571	0.963985	0.986621	0.927188	0.996235	0.987845	0.991167	0.995667	0.956723	0.996611	0.981366	0.99313
623	0.988304	0.989809	0.939306	0.971239	0.982343	0.999556	0.995186	0.92246	0.992136	0.97594	0.963276	0.993378	0.992149
624	0.984585	0.993665	0.990165	0.993893	0.996382	0.996983	0.933638	0.991853	0.977045	0.978935	0.977993	0.996256	0.997047
625	0.989053	0.94983	0.990332	0.835895	0.991527	0.988857	0.942265	0.957269	0.96619	0.967677	0.994248	0.952307	0.998383
626	0.99902	0.991814	0.987236	0.979357	0.992422	0.9733	0.96933	0.986327	0.99899	0.981311	0.918647	0.987522	0.989846
627	0.971604	0.985669	0.958544	0.973317	0.993145	0.93933	0.911815	0.874329	0.991815	0.99527	0.96548	0.978226	0.996465
628	0.980337	0.996415	0.984713	0.96826	0.965597	0.935101	0.978708	0.974202	0.953707	0.997666	0.998434	0.989444	0.995588
629	0.945736	0.990559	0.999002	0.968597	0.923633	0.962925	0.998765	0.981297	0.951075	0.987507	0.99679	0.985801	0.9948
630	0.981749	0.988005	0.989884	0.966175	0.976073	0.997353	0.971077	0.991177	0.901927	0.997772	0.978721	0.994787	0.998499
631	0.98913	0.980726	0.96501	0.982022	0.998167	0.95985	0.994773	0.997326	0.908781	0.999642	0.970708	0.986549	0.997353
632	0.921679	0.992384	0.826344	0.985844	0.977261	0.997958	0.985284	0.9092	0.987862	0.987589	0.997316	0.995628	0.986746
633	0.995755	0.989076	0.95221	0.991879	0.981221	0.996565	0.993361	0.888256	0.775937	0.989397	0.990586	0.995422	0.9981
634	0.929021	0.966161	0.970053	0.982063	0.974205	0.988001	0.955007	0.985083	0.984258	0.958173	0.972728	0.989556	0.994549
635	0.989613	0.987807	0.993155	0.868974	0.818107	0.993801	0.947657	0.982247	0.984702	0.961462	0.969464	0.983188	0.983475
636	0.990351	0.998405	0.95905	0.923747	0.90405	0.975977	0.92181	0.897093	0.864119	0.982582	0.9995	0.991972	0.97586
637	0.996407	0.984471	0.991939	0.985528	0.992249	0.996759	0.9908	0.948563	0.983513	0.95774	0.990918	0.959846	0.985773
638	0.993328	0.99238	0.983215	0.992784	0.989959	0.965635	0.997815	0.993299	0.966809	0.952969	0.976099	0.997626	0.993422
639	0.957735	0.985114	0.998361	0.941273	0.9451	0.9955	0.991901	0.998881	0.996641	0.999116	0.992798	0.98392	0.988642
640	0.971847	0.992388	0.976285	0.971201	0.971764	0.990049	0.997228	0.88149	0.945247	0.999066	0.976402	0.994214	0.999852
641	0.945728	0.984326	0.983311	0.993579	0.995611	0.993489	0.969777	0.960846	0.888137	0.999359	0.987314	0.998182	0.999543
642	0.986843	0.993123	0.970846	0.966882	0.953726	0.986397	0.958383	0.910618	0.954574	0.959381	0.995586	0.993429	0.998189
643	0.938334	0.996578	0.93432	0.993271	0.937647	0.990708	0.917816	0.985751	0.973886	0.98364	0.947849	0.930544	0.997621
644	0.956452	0.980111	0.986719	0.942388	0.956815	0.977731	0.987907	0.960107	0.928144	0.971317	0.987993	0.989349	0.999589
645	0.961665	0.998603	0.960999	0.959074	0.99359	0.977579	0.897828	0.984175	0.887981	0.962393	0.990146	0.998487	0.981471
646	0.939178	0.981189	0.99002	0.972248	0.941452	0.970038	0.948605	0.888349	0.992658	0.916516	0.998567	0.996592	0.995382
647	0.976745	0.999082	0.928827	0.87972	0.996968	0.98452	0.990613	0.981259	0.997178	0.986942	0.970651	0.957202	0.996811
648	0.996679	0.989475	0.966334	0.944187	0.921748	0.976075	0.984507	0.939375	0.994032	0.938087	0.993867	0.982289	0.996932
649	0.988868	0.98673	0.996151	0.997752	0.998177	0.993074	0.868413	0.974191	0.98404	0.998921	0.984957	0.986892	0.994356
650	0.994256	0.990835	0.993352	0.997456	0.998023	0.930119	0.96589	0.995871	0.958497	0.961124	0.992329	0.997449	0.999486
651	0.92715	0.986099	0.968157	0.983759	0.966478	0.970281	0.985717	0.994041	0.951176	0.944654	0.980469	0.992563	0.992808
652	0.993365	0.948862	0.963226	0.94519	0.806188	0.982294	0.965117	0.982257	0.98357	0.987541	0.985933	0.979012	0.999304
653	0.995576	0.920932	0.989653	0.990626	0.773243	0.977003	0.972652	0.997242	0.989572	0.996031	0.979537	0.983363	0.995622
654	0.969509	0.991999	0.953483	0.881947	0.971596	0.992402	0.940731	0.994695	0.986949	0.990163	0.991383	0.958325	0.992839
655	0.950067	0.989249	0.94054	0.969509	0.997071	0.993773	0.951713	0.96407	0.965456	0.984155	0.998989	0.999362	0.996115
656	0.973859	0.973902	0.982607	0.843629	0.998279	0.974663	0.983169	0.963949	0.980255	0.966319	0.969632	0.967989	0.992858
657	0.984369	0.98406	0.990652	0.968634	0.921087	0.936196	0.918299	0.811378	0.947287	0.992162	0.977661	0.989206	0.991666
658	0.969048	0.965435	0.96148	0.999512	0.943144	0.974693	0.992845	0.915269	0.986557	0.966648	0.9538	0.952035	0.968587
659	0.976971	0.985777	0.995479	0.976531	0.991644	0.992579	0.991568	0.893456	0.985354	0.970791	0.971295	0.976302	0.993516
660	0.961959	0.996777	0.995196	0.891824	0.984471	0.981995	0.973438	0.982887	0.997212	0.975074	0.974483	0.947735	0.992223
661	0.931378	0.967078	0.967157	0.933912	0.990398	0.996296	0.95039	0.949842	0.851789	0.984692	0.995034	0.981073	0.993728
662	0.997374	0.991097	0.999388	0.951274	0.988537	0.992395	0.995723	0.957724	0.960886	0.938205	0.994044	0.987129	0.987977
663	0.99626	0.884221	0.997648	0.836991	0.914135	0.988066	0.945888	0.99416	0.998239	0.972792	0.958969	0.997006	0.986606
664	0.96128	0.98149	0.992244	0.985622	0.998517	0.975609	0.995676	0.991899	0.979792	0.859947	0.980534	0.995799	0.997216
665	0.968712	0.963935	0.98594	0.981847	0.880557	0.980545	0.952848	0.992769	0.991444	0.993291	0.989402	0.984212	0.993224
666	0.990842	0.997807	0.993992	0.98644	0.869125	0.950162	0.97866	0.985855	0.940683	0.993946	0.967752	0.99035	0.996983
667	0.992178	0.989527	0.939679	0.962971	0.971577	0.990378	0.980264	0.911906	0.90235	0.955812	0.975959	0.985316	0.99775
668	0.975409	0.979881	0.988367	0.910234	0.939726	0.940094	0.944363	0.965145	0.959722	0.958245	0.982941	0.985042	0.99107
669	0.945606	0.982375	0.915954	0.942308	0.976671	0.978441	0.887078	0.846469	0.995407	0.97014	0.971259	0.999481	0.995877
670	0.947777	0.976938	0.972734	0.990332	0.986852	0.995593	0.983155	0.997605	0.950755	0.983817	0.984033	0.985004	0.999555
671	0.991291	0.975182	0.994178	0.971641	0.973968	0.983385	0.979793	0.988768	0.916388	0.953733	0.974651	0.999602	0.99747
672	0.988069	0.988834	0.978324	0.773333	0.955825	0.986872	0.957231	0.953096	0.948369	0.991161	0.98084	0.998162	0.998214
673	0.987052	0.990468	0.995748	0.985894	0.939464	0.996842	0.999327	0.926141	0.992813	0.928095	0.988005	0.999101	0.992906
674	0.969369	0.99519	0.976859	0.99653	0.945281	0.997594	0.993307	0.976393	0.997897	0.95906	0.979509	0.995004	0.984863
675	0.947452	0.953527	0.972091	0.963716	0.908084	0.991745	0.90462	0.988664	0.988788	0.962807	0.996729	0.998476	0.998948
676	0.959632	0.984323	0.977033	0.923614	0.965007	0.976736	0.951246	0.997374	0.922107	0.995489	0.976034	0.992108	0.998779
677	0.970193	0.996915	0.957473	0.997062	0.98089	0.986259	0.985333	0.98603	0.967975	0.989676	0.999645	0.996196	0.998744
678	0.987042	0.849148	0.948083	0.986878	0.996191	0.958454	0.991864	0.864614	0.958283	0.998422	0.991516	0.990313	0.976916
679	0.996199	0.988027	0.977116	0.963493	0.916183	0.965523	0.844068	0.837316	0.951654	0.997592	0.998846	0.987675	0.999119
680	0.984951	0.986539	0.955889	0.990672	0.930093	0.987382	0.988865	0.97028	0.979866	0.995618	0.98613	0.988082	0.997365
681	0.973264	0.995112	0.931125	0.90515	0.908798	0.977764	0.990735	0.998802	0.998409	0.998314	0.994689	0.986117	0.992025
682	0.988243	0.948052	0.992713	0.947186	0.981606	0.987927	0.962492	0.945621	0.989503	0.935267	0.958995	0.97957	0.996793
683	0.992646	0.965683	0.94017	0.968904	0.978874	0.996244	0.962873	0.907476	0.974055	0.982238	0.985	0.999118	0.988527
684	0.947278	0.987673	0.901693	0.996282	0.97259	0.998372	0.829255	0.992932	0.963396	0.979816	0.964065	0.992262	0.990173
685	0.992716	0.990159	0.975662	0.956214	0.947582	0.951768	0.978326	0.956648	0.854621	0.992875	0.991128	0.975375	0.98267
686	0.96909	0.991369	0.982768	0.937986	0.993147	0.928433	0.946715	0.987396	0.92995	0.985733	0.991645	0.999346	0.997684
687	0.935045	0.921159	0.97697	0.953691	0.982025	0.984359	0.990807	0.950494	0.974212	0.994157	0.972213	0.987037	0.983354
688	0.981302	0.983537	0.99389	0.953202	0.962512	0.995065	0.963261	0.992723	0.995221	0.96589	0.95877	0.990323	0.993537
689	0.983888	0.917161	0.931663	0.937862	0.97591	0.999871	0.998994	0.934919	0.930294	0.960384	0.98788	0.999259	0.990001
690	0.989877	0.967092	0.979057	0.967419	0.958133	0.886512	0.937353	0.895263	0.995767	0.968884	0.998148	0.98447	0.977803
691	0.994788	0.976943	0.994912	0.930986	0.958326	0.993636	0.994632	0.988051	0.986348	0.852145	0.969236	0.987421	0.987833
692	0.977343	0.972712	0.99687	0.862644	0.946032	0.99115	0.977296	0.940349	0.971099	0.956434	0.993826	0.998503	0.994764
693	0.917518	0.98129	0.96221	0.971699	0.973527	0.984626	0.974061	0.956774	0.97915	0.987826	0.990664	0.997132	0.998659
694	0.973677	0.985789	0.967102	0.930725	0.994461	0.985344	0.978399	0.986323	0.974003	0.994761	0.99506	0.998576	0.997601
695	0.916578	0.979538	0.978292	0.946619	0.919607	0.997168	0.998876	0.963054	0.907585	0.98522	0.991234	0.995421	0.995096
696	0.928223	0.976015	0.987451	0.962408	0.949136	0.907913	0.98161	0.987794	0.99423	0.986586	0.995431	0.984474	0.997297
697	0.994129	0.969501	0.898021	0.913811	0.997335	0.988065	0.986734	0.925201	0.952339	0.965493	0.998649	0.988961	0.989393
698	0.951047	0.982109	0.921576	0.928295	0.912796	0.944623	0.994739	0.994099	0.990035	0.994709	0.996322	0.996856	0.991551
699	0.971062	0.981808	0.995268	0.997609	0.992595	0.941643	0.964807	0.978777	0.961911	0.986674	0.989234	0.99956	0.994655
700	0.931464	0.982664	0.969753	0.97345	0.978745	0.993794	0.997425	0.994673	0.969582	0.98833	0.946993	0.995855	0.999628
701	0.977375	0.945824	0.987967	0.989088	0.949746	0.977387	0.987314	0.94032	0.967205	0.967944	0.997487	0.98233	0.994728
702	0.901795	0.97564	0.93774	0.991699	0.994133	0.982435	0.953245	0.936382	0.996244	0.985635	0.973877	0.981709	0.99631
703	0.983329	0.980152	0.992337	0.928272	0.982891	0.979141	0.973307	0.915795	0.94574	0.990306	0.975709	0.997779	0.998908
704	0.995298	0.997407	0.955864	0.996859	0.915926	0.977211	0.978568	0.994804	0.997861	0.942343	0.999462	0.98752	0.997818
705	0.953457	0.999046	0.995883	0.930284	0.968923	0.98129	0.95682	0.984809	0.986614	0.995442	0.984806	0.969031	0.994334
706	0.975787	0.995064	0.912507	0.996308	0.988289	0.992079	0.995453	0.996331	0.996807	0.995449	0.999546	0.99449	0.989142
707	0.994086	0.989802	0.970704	0.945995	0.986607	0.977745	0.933231	0.997235	0.956472	0.966342	0.994914	0.987221	0.965918
708	0.959022	0.948185	0.927724	0.987905	0.873659	0.9937	0.984762	0.933968	0.997961	0.977688	0.98841	0.999058	0.975512
709	0.980738	0.999458	0.945003	0.997386	0.977755	0.999205	0.926973	0.97187	0.984538	0.9862	0.98491	0.998985	0.988786
710	0.993053	0.997715	0.987321	0.988694	0.970006	0.998837	0.966724	0.964016	0.974213	0.989571	0.990638	0.939024	0.984868
711	0.995483	0.951094	0.951333	0.9644	0.972219	0.992803	0.984878	0.960297	0.966736	0.955466	0.968139	0.998611	0.986349
712	0.993285	0.973283	0.957557	0.961057	0.989938	0.961767	0.997316	0.950985	0.990829	0.932838	0.981723	0.975873	0.993597
713	0.999348	0.982848	0.99628	0.971785	0.977767	0.99794	0.970187	0.993201	0.905698	0.942771	0.991412	0.995463	0.999749
714	0.967686	0.937885	0.950449	0.99663	0.838872	0.985796	0.937303	0.999247	0.982452	0.976136	0.982099	0.992022	0.999833
715	0.987769	0.986099	0.99673	0.987879	0.997107	0.948397	0.982838	0.998276	0.993832	0.975335	0.982929	0.998373	0.998006
716	0.991226	0.972552	0.992232	0.968235	0.980249	0.988201	0.97303	0.926643	0.99469	0.975961	0.97501	0.992241	0.99326
717	0.917384	0.999262	0.922085	0.995832	0.996102	0.980769	0.956855	0.920006	0.94277	0.939143	0.998357	0.986074	0.990335
718	0.996118	0.984808	0.994547	0.89956	0.949911	0.959436	0.930803	0.973198	0.975385	0.956066	0.986094	0.9989	0.990364
719	0.972695	0.97895	0.998722	0.981972	0.940793	0.960893	0.979139	0.975884	0.988623	0.986526	0.986617	0.988447	0.990695
720	0.974324	0.991117	0.956925	0.945638	0.974002	0.936815	0.996206	0.990238	0.909015	0.93439	0.972232	0.991315	0.998057
721	0.871944	0.923277	0.967716	0.990059	0.972426	0.988436	0.942644	0.978472	0.999553	0.975189	0.981714	0.998661	0.985946
722	0.965858	0.986656	0.974331	0.996509	0.970397	0.976441	0.903623	0.953482	0.946658	0.99333	0.938563	0.998488	0.996415
723	0.919338	0.994763	0.995184	0.949223	0.784937	0.950465	0.989653	0.986704	0.907477	0.998724	0.96415	0.973204	0.995033
724	0.984762	0.953896	0.97475	0.997099	0.966657	0.958353	0.991823	0.996022	0.936317	0.99441	0.969129	0.997422	0.999415
725	0.991647	0.9861	0.977238	0.975961	0.99728	0.959509	0.991571	0.911801	0.956149	0.953896	0.966089	0.984889	0.997289
726	0.98003	0.961386	0.972141	0.999205	0.999402	0.992338	0.930679	0.9775	0.986513	0.908771	0.993263	0.960882	0.99879
727	0.994963	0.994407	0.970415	0.988519	0.98991	0.994526	0.986468	0.997888	0.998767	0.997495	0.969362	0.995141	0.995239
728	0.991463	0.988615	0.997694	0.986982	0.985642	0.824925	0.966096	0.90861	0.99125	0.959829	0.96845	0.980297	0.984338
729	0.935544	0.981506	0.988295	0.936014	0.986786	0.963592	0.936611	0.963228	0.972454	0.977339	0.95722	0.989079	0.998002
730	0.91128	0.999899	0.979958	0.985168	0.997755	0.957055	0.953096	0.935567	0.979612	0.992449	0.999818	0.998061	0.998744
731	0.996985	0.995121	0.977451	0.992407	0.94849	0.999484	0.980848	0.983566	0.999187	0.980077	0.981165	0.99984	0.994985
732	0.99418	0.996345	0.998273	0.992833	0.989756	0.979456	0.972527	0.958289	0.985994	0.982849	0.99274	0.992535	0.996594
733	0.99336	0.972009	0.990758	0.991607	0.95556	0.897658	0.940493	0.802399	0.925169	0.97174	0.990664	0.98195	0.996011
734	0.997215	0.937644	0.957281	0.957987	0.980248	0.970719	0.980156	0.948802	0.961683	0.996788	0.989748	0.994778	0.999583
735	0.959805	0.948969	0.959379	0.939861	0.96681	0.977303	0.990548	0.911926	0.950553	0.86488	0.995193	0.999834	0.993863
736	0.940754	0.981054	0.9848	0.995716	0.929339	0.97981	0.953396	0.99205	0.978708	0.941276	0.98726	0.989109	0.982854
737	0.963085	0.947942	0.9863	0.997468	0.913555	0.984634	0.999417	0.997538	0.986722	0.986146	0.999092	0.982767	0.999279
738	0.98658	0.95393	0.92987	0.994863	0.991091	0.997712	0.998411	0.956811	0.978606	0.982577	0.890447	0.988149	0.99342
739	0.955934	0.987002	0.994609	0.98858	0.966762	0.988636	0.959613	0.891765	0.911062	0.999061	0.993748	0.990803	0.997897
740	0.840422	0.963365	0.998368	0.837633	0.954536	0.99803	0.935599	0.978564	0.979478	0.97275	0.983705	0.995046	0.998112
741	0.951558	0.989285	0.972034	0.978746	0.9238	0.98014	0.988053	0.982843	0.955378	0.951067	0.978116	0.999474	0.995433
742	0.984879	0.989352	0.995299	0.970728	0.919132	0.992501	0.995594	0.925184	0.987429	0.941854	0.962426	0.972498	0.998927
743	0.982433	0.945205	0.994822	0.962347	0.890403	0.989339	0.980269	0.98926	0.86323	0.968048	0.950892	0.967407	0.985304
744	0.991838	0.947765	0.998917	0.942058	0.987759	0.975365	0.954942	0.976702	0.963629	0.998427	0.987136	0.982052	0.987483
745	0.887901	0.990111	0.989956	0.963485	0.999769	0.979205	0.969383	0.974593	0.795488	0.97104	0.97023	0.999188	0.994659
746	0.986029	0.995713	0.990128	0.933678	0.996415	0.983494	0.995739	0.957638	0.996851	0.991667	0.994287	0.995946	0.989572
747	0.993889	0.969605	0.957426	0.980147	0.978633	0.995193	0.986077	0.944773	0.925823	0.972216	0.983886	0.994378	0.96764
748	0.957161	0.990029	0.997684	0.989126	0.976559	0.986693	0.98305	0.990962	0.944653	0.952796	0.993792	0.982623	0.992676
749	0.973489	0.95917	0.981806	0.983676	0.995174	0.999672	0.963287	0.971413	0.989383	0.98164	0.998095	0.998688	0.98695
750	0.959747	0.990365	0.969064	0.987706	0.90191	0.991609	0.948688	0.973047	0.951562	0.984355	0.998061	0.998785	0.995697
751	0.997662	0.979905	0.956379	0.996729	0.996077	0.96705	0.990233	0.952789	0.974116	0.988249	0.998362	0.99495	0.998054
752	0.978587	0.993801	0.959968	0.988828	0.882374	0.950498	0.995294	0.947479	0.979767	0.986806	0.984413	0.995544	0.98599
753	0.837152	0.997857	0.979848	0.998141	0.996118	0.984429	0.998942	0.941249	0.895367	0.958032	0.982011	0.998717	0.982144
754	0.978762	0.991037	0.996093	0.996949	0.951318	0.975687	0.935761	0.992671	0.977166	0.984481	0.994436	0.997833	0.998827
755	0.98054	0.979965	0.972101	0.977071	0.965866	0.986829	0.930426	0.974975	0.959837	0.956464	0.971693	0.996614	0.989976
756	0.998424	0.971817	0.986115	0.975353	0.956078	0.9624	0.86249	0.94297	0.984207	0.964468	0.98112	0.992977	0.996797
757	0.983168	0.976064	0.974801	0.94892	0.998512	0.996332	0.999	0.980479	0.990923	0.923915	0.997032	0.993805	0.996457
758	0.955015	0.996133	0.989891	0.90379	0.973687	0.995864	0.9874	0.991051	0.963571	0.99979	0.996739	0.996416	0.998844
759	0.940619	0.998763	0.986102	0.912248	0.987659	0.98932	0.998509	0.987429	0.968675	0.936427	0.987747	0.971158	0.999263
760	0.983362	0.995675	0.966194	0.975964	0.995707	0.94752	0.958616	0.870589	0.803795	0.975828	0.98395	0.977073	0.992998
761	0.987089	0.985781	0.955363	0.996113	0.972246	0.976762	0.997566	0.985071	0.984712	0.947759	0.987527	0.991072	0.996056
762	0.965887	0.996542	0.981958	0.992353	0.937664	0.993616	0.964902	0.97989	0.964073	0.959786	0.964036	0.994517	0.996784
763	0.97397	0.993751	0.982854	0.990776	0.992481	0.976303	0.972373	0.999202	0.990574	0.993021	0.962515	0.995333	0.996092
764	0.916482	0.987985	0.991982	0.972483	0.989372	0.980253	0.992077	0.959792	0.968759	0.967514	0.989864	0.989272	0.997545
765	0.965985	0.996313	0.976159	0.993745	0.988303	0.996183	0.970462	0.95938	0.958619	0.997643	0.98106	0.99792	0.9994
766	0.910175	0.99946	0.940427	0.991575	0.982121	0.985343	0.996906	0.991314	0.9863	0.997131	0.995334	0.951373	0.987118
767	0.977672	0.988852	0.986755	0.982216	0.976609	0.991943	0.998936	0.919352	0.96669	0.99606	0.951304	0.984217	0.994588
768	0.959466	0.985004	0.977265	0.945649	0.858244	0.978171	0.989025	0.991608	0.97303	0.999376	0.979761	0.997194	0.993231
769	0.98092	0.997341	0.98196	0.974182	0.960721	0.947098	0.98226	0.994376	0.941988	0.996679	0.999665	0.989258	0.991591
770	0.992413	0.984271	0.990986	0.948224	0.967242	0.993032	0.984565	0.998405	0.998516	0.926553	0.995172	0.987837	0.998261
771	0.956785	0.974947	0.990883	0.976925	0.984222	0.993193	0.990319	0.979012	0.864246	0.966333	0.989606	0.990519	0.994244
772	0.988299	0.999876	0.952356	0.972034	0.980651	0.971749	0.992373	0.946144	0.980786	0.990099	0.981113	0.994758	0.989564
773	0.998166	0.976443	0.931771	0.936864	0.993491	0.965287	0.986087	0.997018	0.957576	0.902267	0.999929	0.976458	0.99225
774	0.967567	0.979368	0.949517	0.876303	0.991854	0.994967	0.997236	0.940245	0.976287	0.998268	0.95568	0.994681	0.998705
775	0.985207	0.990425	0.963169	0.968594	0.984658	0.990387	0.955444	0.965919	0.980073	0.995969	0.995455	0.981109	0.997766
776	0.999247	0.999457	0.885625	0.992237	0.996083	0.956598	0.980277	0.973877	0.977814	0.930776	0.998906	0.998694	0.998382
777	0.98327	0.994769	0.977117	0.99268	0.98141	0.960424	0.992126	0.975117	0.930222	0.999228	0.998531	0.996742	0.996756
778	0.913957	0.981958	0.93443	0.968198	0.986143	0.997525	0.994456	0.958828	0.929742	0.981578	0.980343	0.992134	0.99704
779	0.964627	0.982272	0.987392	0.994081	0.99504	0.991673	0.997359	0.992013	0.984942	0.976095	0.973824	0.997517	0.998961
780	0.972761	0.94445	0.992998	0.994375	0.941838	0.98712	0.984763	0.968417	0.977993	0.999334	0.995862	0.968069	0.997511
781	0.977863	0.98674	0.947208	0.97163	0.968021	0.987549	0.987351	0.924537	0.894342	0.980133	0.999754	0.98491	0.988258
782	0.959367	0.992341	0.999137	0.993507	0.973872	0.991003	0.98178	0.958776	0.941373	0.992103	0.974926	0.989222	0.998782
783	0.999025	0.969648	0.976387	0.998049	0.976295	0.975655	0.989961	0.970115	0.935736	0.993287	0.947484	0.973324	0.997732
784	0.992374	0.996505	0.990378	0.96775	0.956867	0.987224	0.967247	0.984864	0.87979	0.975285	0.986904	0.941166	0.992012
785	0.939186	0.978237	0.982041	0.998579	0.985764	0.998491	0.996716	0.939012	0.96465	0.92192	0.971651	0.984882	0.999044
786	0.999913	0.982783	0.987042	0.965551	0.961178	0.987119	0.997442	0.951006	0.975478	0.979235	0.989526	0.980153	0.998677
787	0.970867	0.974229	0.990048	0.969881	0.864026	0.998815	0.998918	0.963525	0.995271	0.991137	0.968004	0.991282	0.99985
788	0.98926	0.99391	0.991704	0.999267	0.997239	0.937862	0.955622	0.963541	0.939316	0.9857	0.991556	0.984604	0.983822
789	0.960379	0.994207	0.980095	0.951714	0.994484	0.905146	0.959169	0.975608	0.982569	0.999452	0.986113	0.998625	0.992802
790	0.941161	0.986543	0.961987	0.903886	0.935558	0.999039	0.989338	0.965149	0.989428	0.986205	0.982676	0.985362	0.998121
791	0.988212	0.961027	0.992654	0.953023	0.997737	0.989165	0.993009	0.993335	0.966381	0.927131	0.992182	0.990011	0.999666
792	0.993998	0.992502	0.997934	0.973166	0.978904	0.971064	0.967087	0.989633	0.966271	0.99127	0.995208	0.994023	0.994789
793	0.975841	0.971496	0.991964	0.909077	0.881475	0.978625	0.985352	0.995404	0.907053	0.978861	0.999019	0.969624	0.997791
794	0.979344	0.979732	0.993874	0.975307	0.990711	0.9902	0.987466	0.996295	0.950128	0.98963	0.989649	0.998798	0.999901
795	0.892198	0.996123	0.978941	0.991893	0.980898	0.952421	0.986576	0.99807	0.922842	0.984836	0.977914	0.995493	0.9921
796	0.98282	0.998311	0.991958	0.985851	0.993719	0.99471	0.983037	0.969543	0.997404	0.964871	0.959707	0.999723	0.996939
797	0.897929	0.989974	0.990973	0.984194	0.867402	0.961061	0.959482	0.995849	0.988757	0.974453	0.98927	0.937362	0.999318
798	0.987551	0.993531	0.957136	0.998098	0.957796	0.962182	0.992659	0.980214	0.992652	0.99113	0.945541	0.964747	0.998191
799	0.996504	0.994668	0.947636	0.942148	0.96506	0.975757	0.962967	0.97597	0.984066	0.992005	0.997941	0.993991	0.99937
800	0.979973	0.985689	0.97836	0.978098	0.979195	0.994677	0.97988	0.969437	0.720679	0.978391	0.963165	0.973597	0.985608
801	0.998067	0.958171	0.995799	0.981269	0.998971	0.973457	0.988513	0.975608	0.988506	0.99181	0.99468	0.974889	0.996907
802	0.949475	0.985038	0.940859	0.986566	0.987876	0.992658	0.965876	0.988098	0.902899	0.991076	0.996264	0.971487	0.992267
803	0.982844	0.964619	0.97214	0.990625	0.941456	0.998746	0.999338	0.987254	0.979694	0.981195	0.999475	0.992595	0.995624
804	0.986797	0.988862	0.955475	0.909333	0.986285	0.998485	0.986629	0.977968	0.99408	0.9867	0.998738	0.936425	0.987931
805	0.995907	0.97874	0.963379	0.976355	0.932767	0.989469	0.960322	0.990919	0.992671	0.981408	0.981455	0.987945	0.994253
806	0.984391	0.961098	0.949078	0.998442	0.948348	0.996213	0.996714	0.976106	0.93671	0.92414	0.972193	0.971692	0.998944
807	0.975684	0.991586	0.981143	0.985953	0.989437	0.997684	0.985644	0.97982	0.976722	0.989002	0.983486	0.998917	0.999772
808	0.993662	0.998899	0.98304	0.960078	0.878392	0.985581	0.997767	0.955292	0.985897	0.958173	0.990779	0.981679	0.994114
809	0.976016	0.991788	0.981547	0.986311	0.994866	0.983457	0.996634	0.868401	0.969423	0.989626	0.997976	0.982723	0.987549
810	0.996397	0.940788	0.992646	0.969952	0.986862	0.981797	0.998918	0.990907	0.963362	0.978032	0.998066	0.999381	0.999259
811	0.998586	0.960447	0.984821	0.959066	0.999491	0.99403	0.98229	0.999282	0.94467	0.926756	0.984613	0.986585	0.999162
812	0.923247	0.99738	0.923013	0.927695	0.844228	0.951083	0.942613	0.986846	0.996348	0.946662	0.987048	0.931361	0.995873
813	0.900645	0.946099	0.998678	0.983943	0.977224	0.949431	0.959079	0.967009	0.991853	0.919435	0.931802	0.996748	0.999096
814	0.929408	0.990571	0.995582	0.968375	0.991381	0.999197	0.989477	0.958384	0.980004	0.996813	0.997379	0.99918	0.994819
815	0.972519	0.974076	0.97747	0.969571	0.989955	0.991056	0.991092	0.989241	0.98554	0.972105	0.99159	0.992491	0.998868
816	0.951662	0.992587	0.995934	0.966963	0.986347	0.981138	0.991187	0.992005	0.968559	0.990335	0.99826	0.988266	0.994296
817	0.997111	0.999809	0.987416	0.931043	0.993146	0.953169	0.992521	0.898832	0.914549	0.973006	0.996146	0.9783	0.997799
818	0.979609	0.987638	0.957654	0.95828	0.985953	0.999242	0.985079	0.94815	0.994036	0.905798	0.99144	0.992693	0.997742
819	0.986911	0.976045	0.987686	0.983863	0.972632	0.997138	0.988797	0.968648	0.990966	0.986535	0.992883	0.978156	0.98753
820	0.992323	0.997775	0.998727	0.982844	0.986803	0.967213	0.950104	0.993337	0.934456	0.904246	0.963518	0.968645	0.983013
821	0.993715	0.991281	0.99885	0.981066	0.981247	0.988441	0.987129	0.987787	0.947993	0.998256	0.941289	0.998471	0.994381
822	0.955635	0.994468	0.917846	0.990964	0.988228	0.979189	0.998851	0.905419	0.954498	0.990498	0.986347	0.971835	0.977872
823	0.894139	0.931986	0.996697	0.981226	0.986535	0.994164	0.990963	0.946006	0.951543	0.983163	0.990446	0.991398	0.997182
824	0.986487	0.992278	0.988861	0.989746	0.974924	0.967228	0.978967	0.934145	0.987414	0.994119	0.97099	0.973373	0.996259
825	0.944706	0.996564	0.947535	0.999729	0.978037	0.99795	0.943133	0.988724	0.968104	0.973585	0.972514	0.996937	0.99798
826	0.998889	0.996819	0.99664	0.993773	0.97839	0.924544	0.992516	0.980695	0.984765	0.995148	0.995087	0.986954	0.99637
827	0.999158	0.987789	0.947617	0.947419	0.976673	0.994008	0.999023	0.997025	0.992472	0.984468	0.981675	0.996189	0.991585
828	0.995668	0.980488	0.967322	0.989683	0.978784	0.976084	0.986424	0.981436	0.991729	0.980211	0.980249	0.981288	0.998754
829	0.959844	0.971879	0.938172	0.990149	0.973218	0.972875	0.990498	0.998116	0.982902	0.920339	0.990324	0.999732	0.95754
830	0.978753	0.998188	0.978997	0.984192	0.926341	0.980864	0.987196	0.934018	0.980932	0.949689	0.988193	0.996144	0.999866
831	0.97879	0.98552	0.975654	0.972403	0.951289	0.982562	0.959122	0.963969	0.999458	0.984464	0.989082	0.98665	0.979685
832	0.951488	0.99821	0.964889	0.981649	0.987598	0.998468	0.999342	0.987724	0.985816	0.996801	0.997969	0.989067	0.996078
833	0.997328	0.979486	0.916183	0.99486	0.990432	0.997861	0.969418	0.972757	0.896563	0.999358	0.990485	0.996788	0.993795
834	0.996502	0.992227	0.926196	0.892117	0.96365	0.996632	0.988808	0.995656	0.959599	0.990383	0.968945	0.948511	0.999285
835	0.924854	0.999576	0.983315	0.999824	0.949747	0.985749	0.912312	0.883265	0.976158	0.921208	0.991511	0.993331	0.998095
836	0.983968	0.943147	0.936564	0.997806	0.990469	0.974293	0.991942	0.962707	0.995534	0.945504	0.99812	0.993514	0.996516
837	0.995212	0.978533	0.989583	0.993256	0.956284	0.968766	0.99728	0.998926	0.990381	0.982202	0.969571	0.991205	0.999233
838	0.991016	0.954671	0.99927	0.952347	0.735652	0.991122	0.970134	0.988993	0.970681	0.997546	0.971384	0.983019	0.999522
839	0.987021	0.994016	0.994481	0.809276	0.972202	0.981707	0.979627	0.989103	0.954351	0.977956	0.984826	0.984833	0.998706
840	0.976143	0.994592	0.953213	0.843871	0.996608	0.988436	0.968144	0.992076	0.997691	0.96743	0.996641	0.996348	0.987201
841	0.958095	0.991763	0.977363	0.879126	0.967053	0.996357	0.887371	0.947074	0.82165	0.983707	0.995729	0.972914	0.997764
842	0.99149	0.983286	0.944908	0.968523	0.980562	0.99946	0.982774	0.847473	0.98332	0.993215	0.989441	0.98927	0.996878
843	0.952822	0.983855	0.965652	0.987046	0.993416	0.993138	0.957314	0.915963	0.982919	0.984105	0.999555	0.995604	0.995561
844	0.926828	0.972979	0.996278	0.96117	0.942617	0.985884	0.960307	0.925662	0.985103	0.963272	0.993078	0.933907	0.999503
845	0.96063	0.958118	0.987305	0.91326	0.884159	0.997979	0.996307	0.978139	0.955741	0.998483	0.993501	0.991954	0.998903
846	0.979097	0.989875	0.977652	0.994999	0.935609	0.988778	0.997938	0.96817	0.840697	0.99812	0.99249	0.987965	0.988436
847	0.999363	0.996905	0.953184	0.968643	0.978923	0.988194	0.93555	0.999648	0.975395	0.963165	0.99894	0.991851	0.99303
848	0.970907	0.994035	0.980606	0.926546	0.981616	0.993227	0.92386	0.99092	0.861464	0.989754	0.982305	0.997892	0.998321
849	0.984294	0.99538	0.988054	0.956234	0.982732	0.996922	0.980758	0.985958	0.931966	0.991513	0.983985	0.95036	0.992323
850	0.997666	0.992122	0.964187	0.985164	0.970708	0.962372	0.995135	0.97881	0.956421	0.985534	0.975911	0.993785	0.99345
851	0.988294	0.999799	0.993043	0.959581	0.998805	0.992833	0.968508	0.930708	0.967464	0.995266	0.995371	0.988547	0.993431
852	0.953769	0.950898	0.995476	0.997845	0.969028	0.977491	0.982512	0.962505	0.919625	0.990601	0.989475	0.999498	0.999109
853	0.980082	0.99219	0.983614	0.996081	0.988215	0.987594	0.995668	0.974762	0.985594	0.972544	0.986216	0.982538	0.997004
854	0.996325	0.980257	0.96318	0.996408	0.992459	0.989491	0.965731	0.911175	0.954589	0.999022	0.979948	0.984502	0.999606
855	0.992757	0.997061	0.961522	0.962588	0.969408	0.987553	0.993108	0.984138	0.967677	0.991895	0.963847	0.985536	0.996598
856	0.966967	0.992147	0.989855	0.991156	0.996784	0.999738	0.983074	0.983438	0.985061	0.973549	0.994632	0.996435	0.984838
857	0.97966	0.985091	0.990707	0.998402	0.972547	0.99537	0.911293	0.915479	0.992948	0.944274	0.998658	0.996127	0.997355
858	0.998081	0.994546	0.996829	0.97434	0.967263	0.994093	0.999699	0.884157	0.983232	0.991013	0.985741	0.992367	0.996922
859	0.987251	0.995337	0.993471	0.999735	0.992119	0.971481	0.929146	0.981803	0.972667	0.987915	0.994159	0.971465	0.998702
860	0.986572	0.992044	0.942449	0.998828	0.922022	0.974373	0.951949	0.996105	0.999387	0.985671	0.985502	0.980894	0.999362
861	0.943297	0.926597	0.994451	0.876259	0.956324	0.991898	0.930858	0.879755	0.954818	0.988912	0.98101	0.996461	0.995513
862	0.995064	0.990706	0.990333	0.974122	0.945139	0.997413	0.994111	0.98	0.92093	0.996795	0.992843	0.999256	0.999316
863	0.989312	0.988839	0.981457	0.978567	0.980636	0.996111	0.989921	0.979201	0.967185	0.997189	0.989644	0.972271	0.999494
864	0.981661	0.993593	0.96757	0.991608	0.896565	0.999773	0.990468	0.948063	0.951231	0.997237	0.948536	0.993988	0.996934
865	0.987907	0.956357	0.998843	0.985755	0.922192	0.999567	0.983724	0.999376	0.968712	0.999275	0.998016	0.997876	0.99122
866	0.996657	0.996649	0.931385	0.985521	0.917513	0.994832	0.973816	0.987372	0.993221	0.970955	0.999409	0.995701	0.99628
867	0.992521	0.972287	0.992638	0.976673	0.748762	0.953592	0.994404	0.996826	0.926809	0.985421	0.992628	0.99714	0.997033
868	0.996658	0.987363	0.994929	0.821543	0.948977	0.997903	0.908448	0.985848	0.996591	0.997287	0.992843	0.973689	0.998426
869	0.9994	0.996968	0.991074	0.978416	0.953535	0.971325	0.936664	0.940503	0.972501	0.988002	0.994991	0.993615	0.987906
870	0.905866	0.998607	0.933656	0.980331	0.996564	0.992572	0.974847	0.857269	0.958136	0.984775	0.995362	0.998731	0.989397
871	0.993589	0.98323	0.999787	0.948743	0.954691	0.986792	0.991725	0.99439	0.992791	0.970861	0.97638	0.978556	0.991693
872	0.974859	0.982197	0.994231	0.990004	0.989618	0.995643	0.998411	0.996075	0.921361	0.986735	0.977446	0.985464	0.996063
873	0.889265	0.996	0.990257	0.966186	0.964127	0.987712	0.927632	0.989569	0.980398	0.996926	0.983184	0.996403	0.995502
874	0.99146	0.972683	0.989213	0.925084	0.968322	0.944974	0.998816	0.949112	0.979483	0.965388	0.98619	0.995842	0.982979
875	0.985554	0.965806	0.992455	0.973089	0.993353	0.986526	0.977183	0.988795	0.985675	0.987837	0.966721	0.994381	0.981687
876	0.981724	0.998786	0.991789	0.96072	0.919657	0.994622	0.984678	0.966705	0.997036	0.969492	0.939236	0.99099	0.999596
877	0.93422	0.984454	0.989557	0.999083	0.988058	0.993414	0.91171	0.998855	0.994861	0.999311	0.981699	0.989244	0.980802
878	0.951379	0.991651	0.947092	0.999526	0.970644	0.961463	0.983079	0.997761	0.988106	0.951549	0.98914	0.989712	0.997952
879	0.990782	0.982364	0.98365	0.854135	0.998193	0.988033	0.917949	0.921972	0.904556	0.963989	0.975171	0.999708	0.998616
880	0.897409	0.994144	0.989406	0.908968	0.995938	0.971388	0.971542	0.963896	0.986338	0.983161	0.966487	0.992745	0.991026
881	0.896958	0.995875	0.911512	0.944527	0.9639	0.951478	0.959093	0.983611	0.939127	0.999817	0.977403	0.992977	0.995603
882	0.980615	0.993482	0.993272	0.948039	0.967989	0.994908	0.967949	0.952184	0.97586	0.990444	0.987541	0.990547	0.999337
883	0.970229	0.981625	0.958145	0.969749	0.908365	0.987427	0.972114	0.957043	0.973026	0.995958	0.980953	0.968198	0.996906
884	0.987694	0.970122	0.958693	0.922371	0.94823	0.98997	0.998871	0.948632	0.995549	0.983169	0.944278	0.998443	0.996527
885	0.988252	0.997171	0.977227	0.955438	0.994121	0.978967	0.986703	0.98063	0.986734	0.980939	0.978119	0.991994	0.99781
886	0.993236	0.998057	0.974187	0.963875	0.985992	0.988972	0.999594	0.966156	0.960172	0.987962	0.97428	0.963815	0.99141
887	0.969259	0.999696	0.994401	0.907685	0.969547	0.983183	0.980387	0.954917	0.990128	0.982444	0.941462	0.990999	0.99804
888	0.976097	0.969215	0.99824	0.985536	0.966253	0.988365	0.955274	0.97498	0.925759	0.960743	0.997175	0.98341	0.991005
889	0.991722	0.995337	0.998297	0.984553	0.978052	0.991904	0.996664	0.994981	0.953567	0.972084	0.962678	0.997581	0.997309
890	0.988003	0.992735	0.975696	0.974775	0.920572	0.998328	0.99577	0.959212	0.972196	0.999605	0.979248	0.976326	0.994843
891	0.9824	0.999586	0.993142	0.97032	0.997248	0.989411	0.965286	0.934558	0.976639	0.98343	0.92332	0.998865	0.999379
892	0.957788	0.955688	0.958008	0.984694	0.977491	0.978451	0.97498	0.96805	0.938587	0.991664	0.996016	0.974207	0.988742
893	0.998887	0.949968	0.969922	0.973696	0.998496	0.998617	0.981222	0.904574	0.983789	0.928943	0.98836	0.977465	0.99287
894	0.97083	0.976669	0.988623	0.996706	0.932001	0.992017	0.97612	0.939838	0.966049	0.969052	0.974821	0.996398	0.992611
895	0.817264	0.990771	0.909141	0.985876	0.940594	0.981058	0.990046	0.991258	0.96147	0.949033	0.987548	0.999216	0.998918
896	0.989274	0.98759	0.999212	0.983549	0.837639	0.993576	0.96017	0.936715	0.977572	0.992186	0.973598	0.989162	0.997321
897	0.966289	0.980226	0.977367	0.998259	0.991321	0.986692	0.978881	0.989508	0.967033	0.984551	0.991282	0.988733	0.998526
898	0.965476	0.996953	0.986965	0.895612	0.994432	0.976525	0.974254	0.998604	0.991165	0.99622	0.988641	0.986501	0.997828
899	0.998314	0.996868	0.99916	0.959566	0.864002	0.994534	0.981223	0.99719	0.977658	0.981971	0.997428	0.98584	0.994263
900	0.981982	0.991798	0.997167	0.947837	0.980301	0.981715	0.964137	0.991185	0.997449	0.99886	0.961934	0.995121	0.988843
901	0.961088	0.998992	0.974987	0.967574	0.981669	0.986896	0.995218	0.964415	0.983398	0.960748	0.994669	0.991011	0.995394
902	0.99077	0.991192	0.995451	0.868123	0.97048	0.920002	0.960219	0.996823	0.909664	0.99094	0.980606	0.995205	0.996214
903	0.958479	0.995215	0.99032	0.979633	0.997865	0.999863	0.956559	0.992848	0.989127	0.887801	0.99494	0.979734	0.999085
904	0.980019	0.968266	0.999507	0.944784	0.952303	0.992385	0.972831	0.988597	0.942212	0.941151	0.998897	0.994023	0.977384
905	0.930322	0.996016	0.990401	0.992551	0.856316	0.880037	0.922592	0.989497	0.883601	0.998618	0.999411	0.997276	0.996451
906	0.980918	0.976403	0.988291	0.996001	0.911645	0.995444	0.980795	0.981522	0.999295	0.991805	0.982762	0.997263	0.984291
907	0.946522	0.997033	0.966151	0.990358	0.973234	0.96139	0.971749	0.973283	0.989466	0.976838	0.997551	0.995344	0.998442
908	0.98039	0.999889	0.965017	0.997581	0.937357	0.904411	0.99944	0.9658	0.99239	0.941065	0.96601	0.99198	0.994431
909	0.991672	0.973198	0.998186	0.937906	0.974245	0.967185	0.985445	0.98946	0.984355	0.989041	0.999189	0.998997	0.996666
910	0.981912	0.964682	0.950355	0.939729	0.951981	0.910664	0.997325	0.949428	0.942931	0.989954	0.991953	0.995918	0.957595
911	0.989671	0.999025	0.996596	0.999499	0.98826	0.969438	0.998075	0.992928	0.960798	0.99823	0.999456	0.996258	0.998096
912	0.91989	0.9947	0.985199	0.987647	0.952922	0.971812	0.982972	0.985226	0.994573	0.987267	0.998849	0.990012	0.993448
913	0.983166	0.996375	0.988371	0.883239	0.942392	0.992966	0.986715	0.934197	0.954688	0.994831	0.986684	0.989554	0.978553
914	0.995863	0.998261	0.944538	0.998978	0.989398	0.992493	0.965362	0.994523	0.980882	0.955675	0.949742	0.991173	0.981192
915	0.997467	0.99329	0.999521	0.991664	0.991362	0.966164	0.960518	0.966816	0.968955	0.990624	0.989318	0.998704	0.989619
916	0.996735	0.943083	0.950842	0.975805	0.994209	0.994429	0.962399	0.991087	0.927434	0.996039	0.992377	0.990446	0.991432
917	0.948488	0.99654	0.993619	0.993258	0.977941	0.962649	0.97005	0.992334	0.941769	0.989862	0.998757	0.991269	0.992785
918	0.995085	0.988975	0.929607	0.971919	0.876089	0.999811	0.981278	0.906107	0.919615	0.936338	0.999779	0.998923	0.993293
919	0.971523	0.998806	0.963098	0.976499	0.989334	0.984343	0.987571	0.975336	0.990791	0.978649	0.973244	0.998458	0.983553
920	0.96257	0.990665	0.957397	0.926168	0.995856	0.997633	0.978844	0.98321	0.966002	0.988319	0.998399	0.996294	0.998693
921	0.977232	0.996796	0.989376	0.961351	0.949433	0.972374	0.975184	0.927722	0.921867	0.99901	0.979874	0.984022	0.972038
922	0.976099	0.976744	0.951917	0.981713	0.972177	0.989237	0.991674	0.991918	0.953245	0.982351	0.997445	0.971941	0.994988
923	0.999415	0.981369	0.989798	0.890292	0.96997	0.963314	0.996274	0.974228	0.994817	0.987323	0.998076	0.997333	0.981109
924	0.992598	0.998119	0.899435	0.984671	0.99412	0.995935	0.983423	0.999409	0.997305	0.984611	0.990047	0.992936	0.999162
925	0.955493	0.980154	0.997751	0.948157	0.987041	0.998418	0.981	0.965438	0.993167	0.98081	0.991607	0.999236	0.996429
926	0.996785	0.986085	0.985851	0.993677	0.968727	0.992938	0.993114	0.985678	0.994794	0.985942	0.997595	0.99705	0.998857
927	0.994448	0.986593	0.957003	0.96518	0.997606	0.959571	0.979791	0.985085	0.997374	0.990368	0.997127	0.998077	0.986884
928	0.96493	0.999022	0.998416	0.917364	0.992876	0.997033	0.964827	0.952313	0.992433	0.995885	0.999974	0.997532	0.997103
929	0.98448	0.992507	0.981882	0.922904	0.939285	0.989378	0.992277	0.931895	0.999378	0.994519	0.99841	0.994948	0.996113
930	0.994924	0.98676	0.968314	0.997671	0.996741	0.992653	0.991173	0.98173	0.976306	0.929775	0.997792	0.999482	0.99401
931	0.980333	0.997993	0.983485	0.986331	0.979954	0.968917	0.987029	0.99949	0.951116	0.964393	0.992702	0.991051	0.998699
932	0.943042	0.99532	0.990272	0.997047	0.937215	0.998062	0.995684	0.935986	0.879373	0.996601	0.985439	0.994757	0.998923
933	0.915713	0.98863	0.981452	0.895014	0.998065	0.981348	0.98403	0.937801	0.988609	0.995851	0.957424	0.988572	0.993773
934	0.98046	0.955284	0.981889	0.948577	0.965431	0.994069	0.989106	0.963682	0.995557	0.981613	0.987565	0.976126	0.994063
935	0.98104	0.986322	0.997057	0.952236	0.993441	0.9384	0.992088	0.998043	0.936021	0.93515	0.998335	0.979317	0.98318
936	0.99811	0.966308	0.988316	0.959942	0.926717	0.97485	0.975577	0.894506	0.940354	0.996555	0.974339	0.994698	0.99945
937	0.97535	0.96893	0.996259	0.996875	0.930572	0.970711	0.979536	0.994802	0.930108	0.989215	0.996094	0.990906	0.99619
938	0.989407	0.991493	0.978305	0.988005	0.997992	0.98593	0.996912	0.971087	0.947077	0.986785	0.976923	0.998398	0.99875
939	0.999624	0.997501	0.988324	0.993185	0.934413	0.994734	0.987738	0.964631	0.883426	0.999444	0.99511	0.990725	0.989357
940	0.962671	0.968133	0.983591	0.996636	0.984942	0.999473	0.992441	0.890672	0.947938	0.930614	0.998115	0.984006	0.985739
941	0.933221	0.9959	0.973332	0.989382	0.986478	0.917386	0.919505	0.998647	0.869276	0.991538	0.974669	0.985944	0.984339
942	0.970793	0.978	0.975095	0.908564	0.998856	0.996842	0.99281	0.950319	0.993658	0.989963	0.97542	0.983905	0.995548
943	0.966841	0.990461	0.940264	0.997331	0.978475	0.990219	0.940044	0.993113	0.925631	0.92285	0.980949	0.999268	0.999939
944	0.965237	0.993568	0.954443	0.990589	0.987984	0.993859	0.993318	0.904509	0.964004	0.99218	0.971169	0.994844	0.991713
945	0.99471	0.984752	0.995419	0.955315	0.926012	0.974829	0.942194	0.958599	0.962898	0.976624	0.997786	0.996415	0.994408
946	0.992779	0.990333	0.992141	0.990072	0.989323	0.994229	0.965364	0.992686	0.929844	0.974812	0.991461	0.990184	0.995593
947	0.991621	0.997123	0.936237	0.99001	0.964786	0.988989	0.985332	0.961071	0.930919	0.974229	0.989897	0.998948	0.97347
948	0.979668	0.979918	0.997476	0.957587	0.995204	0.983296	0.911453	0.993613	0.912827	0.993584	0.946748	0.995416	0.976297
949	0.991117	0.999542	0.996258	0.970181	0.99961	0.989998	0.981732	0.989385	0.939854	0.987173	0.963161	0.96343	0.98164
950	0.956061	0.98349	0.968429	0.950656	0.858972	0.99858	0.966388	0.971739	0.928796	0.959563	0.989646	0.992337	0.994766
951	0.98154	0.990107	0.997943	0.974286	0.969632	0.956491	0.998037	0.977252	0.827619	0.984592	0.995772	0.994641	0.995288
952	0.930105	0.995732	0.933937	0.996209	0.926597	0.977781	0.995421	0.949256	0.90307	0.987019	0.977171	0.990943	0.999046
953	0.970394	0.994248	0.995511	0.981514	0.988775	0.994446	0.978257	0.967885	0.985415	0.987762	0.98501	0.989709	0.991976
954	0.987558	0.9719	0.994545	0.989572	0.949627	0.994455	0.997851	0.966197	0.919749	0.986097	0.99993	0.985136	0.995435
955	0.984223	0.945328	0.968454	0.989653	0.908962	0.970964	0.99386	0.90391	0.955744	0.969507	0.962604	0.993074	0.981065
956	0.994011	0.96371	0.995771	0.952704	0.998131	0.983576	0.992419	0.944597	0.956433	0.986919	0.998682	0.999391	0.991407
957	0.981588	0.997968	0.967001	0.967644	0.992573	0.985498	0.982535	0.972916	0.999656	0.974989	0.995843	0.974698	0.998941
958	0.971758	0.9976	0.978357	0.969789	0.917191	0.992707	0.965917	0.853535	0.981702	0.985287	0.99324	0.987593	0.999585
959	0.989999	0.980987	0.992001	0.998138	0.968636	0.997554	0.952929	0.957166	0.973603	0.986984	0.997706	0.982706	0.996909
960	0.964205	0.997932	0.977566	0.977651	0.932436	0.970705	0.969319	0.995614	0.992066	0.956352	0.980321	0.994144	0.998104
961	0.998941	0.997586	0.979646	0.951981	0.971181	0.991273	0.961879	0.991573	0.98313	0.997662	0.965826	0.99588	0.999295
962	0.943913	0.933245	0.986777	0.979687	0.974537	0.998932	0.999317	0.959526	0.976613	0.961579	0.993955	0.993743	0.996973
963	0.942245	0.991918	0.95978	0.980592	0.98462	0.961472	0.916211	0.934924	0.960132	0.985653	0.986219	0.991738	0.990905
964	0.932224	0.97628	0.954185	0.985777	0.975489	0.989648	0.989976	0.944111	0.80914	0.968739	0.978058	0.983328	0.971913
965	0.98424	0.959536	0.979143	0.971472	0.975527	0.995924	0.98192	0.939478	0.904392	0.978949	0.994477	0.995405	0.993191
966	0.972771	0.985573	0.929151	0.984302	0.994634	0.950621	0.97421	0.997568	0.963874	0.98637	0.964082	0.982615	0.99945
967	0.971551	0.997262	0.993392	0.983441	0.978971	0.903397	0.978869	0.961433	0.834238	0.94721	0.999045	0.996268	0.990258
968	0.973525	0.998348	0.993273	0.984307	0.99272	0.978466	0.996941	0.980607	0.996935	0.984124	0.954313	0.990491	0.992813
969	0.977002	0.986124	0.992259	0.981976	0.995848	0.95594	0.998787	0.98347	0.965327	0.995825	0.994084	0.99646	0.999144
970	0.981541	0.960735	0.991912	0.976189	0.977279	0.962508	0.989322	0.993771	0.930594	0.997236	0.987837	0.998894	0.985505
971	0.978605	0.990832	0.9882	0.994773	0.967521	0.99494	0.878685	0.999056	0.97315	0.984138	0.988552	0.994238	0.996586
972	0.985542	0.954515	0.9816	0.918762	0.825218	0.956297	0.999699	0.986313	0.893079	0.996147	0.966157	0.996984	0.994956
973	0.97768	0.994743	0.997784	0.920615	0.969243	0.9762	0.99867	0.952362	0.947765	0.98574	0.979889	0.960197	0.997129
974	0.969449	0.994169	0.974278	0.980991	0.940789	0.996565	0.993722	0.940383	0.970756	0.999516	0.963323	0.987844	0.992665
975	0.975093	0.986085	0.995936	0.982433	0.908887	0.997023	0.994568	0.975357	0.947654	0.97166	0.994843	0.999668	0.996753
976	0.947138	0.977886	0.954905	0.970236	0.967092	0.964977	0.981179	0.957657	0.93466	0.989247	0.992824	0.982357	0.98166
977	0.968356	0.96773	0.960648	0.98151	0.985749	0.984012	0.983118	0.96039	0.997903	0.957131	0.998463	0.995086	0.995314
978	0.926803	0.959563	0.992697	0.975675	0.951687	0.999609	0.978927	0.998258	0.964099	0.96091	0.956716	0.994643	0.990128
979	0.997533	0.984787	0.953049	0.988327	0.995287	0.997595	0.943659	0.954021	0.946711	0.982243	0.99379	0.995423	0.980767
980	0.889805	0.93068	0.993254	0.999354	0.979471	0.961002	0.966693	0.937518	0.997236	0.987564	0.991988	0.997116	0.9907
981	0.981218	0.99016	0.996974	0.931321	0.937847	0.912335	0.972784	0.996836	0.994838	0.9664	0.967773	0.996273	0.994411
982	0.988021	0.99023	0.994409	0.996367	0.947992	0.991844	0.933555	0.999092	0.951505	0.993355	0.960533	0.96975	0.999429
983	0.994024	0.994105	0.986826	0.987131	0.98353	0.949305	0.978679	0.904269	0.995685	0.998758	0.999688	0.987906	0.98885
984	0.99844	0.993195	0.853032	0.966962	0.974064	0.997864	0.982572	0.961288	0.942453	0.990062	0.98779	0.998839	0.998891
985	0.964018	0.947535	0.998189	0.969304	0.946239	0.952594	0.99688	0.912032	0.985885	0.977575	0.973697	0.980446	0.985129
986	0.937594	0.952688	0.977751	0.989213	0.961983	0.986139	0.994261	0.879865	0.916154	0.994703	0.982144	0.990318	0.997804
987	0.92125	0.914076	0.992664	0.970099	0.951615	0.984687	0.991497	0.860147	0.990443	0.994023	0.968942	0.998468	0.99262
988	0.912874	0.971165	0.991039	0.997581	0.993243	0.99593	0.960855	0.960654	0.992043	0.991811	0.99983	0.986505	0.996207
989	0.831127	0.995871	0.958187	0.973962	0.978744	0.998306	0.936331	0.993386	0.874341	0.982888	0.988523	0.98449	0.997322
990	0.997914	0.9969	0.947415	0.985921	0.968437	0.977105	0.968814	0.852715	0.981969	0.997953	0.998104	0.999781	0.995407
991	0.986417	0.992304	0.98434	0.960542	0.994745	0.993605	0.983207	0.976459	0.995546	0.969426	0.988083	0.994508	0.999198
992	0.943121	0.980921	0.98655	0.925474	0.982849	0.977676	0.973663	0.976288	0.924564	0.984755	0.999161	0.990318	0.995828
993	0.98014	0.977576	0.990132	0.986529	0.988965	0.980899	0.999481	0.940725	0.965231	0.991566	0.983361	0.988314	0.988789
994	0.972624	0.99704	0.997473	0.977678	0.997945	0.951288	0.986711	0.973796	0.955153	0.992317	0.989518	0.951541	0.979188
995	0.998765	0.96282	0.981907	0.971802	0.898331	0.981756	0.987399	0.922224	0.948815	0.98015	0.974943	0.98352	0.994591
996	0.971656	0.954032	0.988276	0.918874	0.993197	0.981512	0.98573	0.989685	0.976898	0.950197	0.992824	0.996373	0.992522
997	0.947001	0.926478	0.99842	0.995572	0.998524	0.990527	0.989454	0.953934	0.986545	0.965648	0.991208	0.998406	0.999713
998	0.997203	0.987002	0.970253	0.903046	0.996221	0.997009	0.997976	0.978479	0.997986	0.956897	0.991565	0.998727	0.974622
999	0.90844	0.999725	0.987998	0.900246	0.98557	0.964991	0.992967	0.939767	0.948069	0.988057	0.981592	0.996497	0.999709
1000	0.861995	0.983	0.969176	0.971786	0.830046	0.997039	0.984318	0.952258	0.892946	0.963461	0.996901	0.996058	0.997983
1001	0.981165	0.984754	0.958632	0.935981	0.998307	0.939438	0.9865	0.934236	0.979979	0.992263	0.965225	0.964831	0.995598
1002	0.977212	0.917751	0.971122	0.996441	0.949863	0.996118	0.990484	0.992951	0.981765	0.905544	0.987871	0.994341	0.988925
1003	0.942428	0.967264	0.989072	0.978847	0.946963	0.996441	0.965784	0.942229	0.733623	0.963497	0.997086	0.988255	0.994946
1004	0.991631	0.984374	0.992619	0.986444	0.98722	0.999825	0.99043	0.97283	0.975901	0.992838	0.982718	0.992529	0.988758
1005	0.96891	0.949098	0.95809	0.956835	0.973311	0.95151	0.888203	0.974124	0.953721	0.995649	0.999011	0.968609	0.996801
1006	0.971164	0.99798	0.984341	0.996438	0.99567	0.959112	0.995882	0.964163	0.997621	0.925371	0.988508	0.995673	0.995492
1007	0.988443	0.999889	0.994282	0.971145	0.914847	0.999337	0.994636	0.90695	0.993509	0.971793	0.98538	0.988613	0.99751
1008	0.990268	0.993058	0.971423	0.94207	0.972317	0.991317	0.989103	0.994802	0.96379	0.972517	0.997052	0.990927	0.992917
1009	0.910867	0.98589	0.975437	0.954115	0.995705	0.998347	0.950085	0.964603	0.962481	0.979969	0.982423	0.994226	0.983048
1010	0.994242	0.998183	0.993048	0.98763	0.931401	0.974481	0.920219	0.993667	0.972622	0.986264	0.996519	0.994491	0.996747
1011	0.950303	0.983229	0.953783	0.982913	0.876398	0.963932	0.923142	0.915292	0.93295	0.966636	0.994209	0.995373	0.985359
1012	0.985828	0.986341	0.927671	0.994145	0.97102	0.980547	0.980079	0.963376	0.993192	0.971377	0.985113	0.98457	0.989943
1013	0.901065	0.989083	0.992611	0.998099	0.983709	0.996747	0.989438	0.932504	0.994412	0.917554	0.989853	0.989212	0.997368
1014	0.979085	0.98336	0.99944	0.966582	0.843085	0.979606	0.968945	0.99652	0.994042	0.994749	0.995024	0.962809	0.995065
1015	0.956788	0.979146	0.998968	0.93667	0.790304	0.989807	0.989832	0.975531	0.943372	0.993207	0.994354	0.988005	0.995991
1016	0.967196	0.99832	0.996189	0.871868	0.983601	0.944626	0.966747	0.973311	0.98215	0.969307	0.993804	0.995802	0.990863
1017	0.976957	0.978402	0.975216	0.873986	0.955589	0.980109	0.939263	0.997872	0.970683	0.937738	0.978697	0.993498	0.992079
1018	0.941363	0.928568	0.935996	0.994791	0.959492	0.996353	0.995402	0.977005	0.97178	0.990233	0.989208	0.998936	0.995999
1019	0.954448	0.923441	0.99873	0.997182	0.999326	0.991731	0.979189	0.997542	0.964545	0.98505	0.915224	0.992532	0.991477
1020	0.969809	0.986781	0.989035	0.966473	0.977388	0.993498	0.981489	0.996205	0.984565	0.979133	0.973849	0.965294	0.994623
1021	0.979351	0.98416	0.995894	0.862509	0.985073	0.949427	0.981454	0.990544	0.909493	0.995219	0.977358	0.991767	0.985241
1022	0.984085	0.96026	0.937945	0.958873	0.882503	0.997825	0.955584	0.966412	0.996192	0.98827	0.947382	0.968426	0.996332
1023	0.997755	0.938068	0.972554	0.990476	0.969483	0.991677	0.980886	0.9599	0.73909	0.973011	0.977869	0.952423	0.995334
1024	0.963016	0.975412	0.971518	0.954042	0.955113	0.971546	0.952184	0.970026	0.995174	0.990684	0.971024	0.966411	0.989844
1025	0.98232	0.966569	0.985349	0.870971	0.983179	0.980809	0.983179	0.954999	0.956881	0.947505	0.972462	0.980956	0.99522
1026	0.999213	0.942752	0.986097	0.988692	0.922751	0.98996	0.994134	0.981258	0.943218	0.979368	0.994478	0.984804	0.999417
1027	0.953439	0.992809	0.984609	0.891771	0.982623	0.999447	0.952978	0.990202	0.993444	0.984166	0.986207	0.994003	0.99501
1028	0.996134	0.989388	0.953155	0.995555	0.998415	0.901212	0.934502	0.997855	0.599205	0.952859	0.943026	0.97668	0.993245
1029	0.967753	0.99687	0.989778	0.988104	0.931448	0.954399	0.990366	0.852696	0.993394	0.996337	0.973794	0.989499	0.997857
1030	0.946774	0.97029	0.971651	0.982696	0.994313	0.995312	0.998734	0.967862	0.891836	0.998512	0.995431	0.991033	0.996882
1031	0.980562	0.991729	0.978838	0.97482	0.975681	0.976211	0.985303	0.865151	0.994975	0.966519	0.996544	0.990592	0.998039
1032	0.987247	0.999926	0.952284	0.998274	0.852327	0.994948	0.988987	0.946879	0.961652	0.995491	0.973075	0.987535	0.990219
1033	0.968399	0.99243	0.973841	0.921372	0.987483	0.995903	0.996731	0.952757	0.99683	0.929936	0.986988	0.948827	0.993097
1034	0.95535	0.978194	0.995875	0.98886	0.955009	0.979761	0.95928	0.979366	0.879002	0.998743	0.983501	0.995244	0.997286
1035	0.973165	0.998843	0.970514	0.844226	0.937477	0.983259	0.957923	0.976073	0.960519	0.997409	0.989266	0.994625	0.997594
1036	0.968332	0.972286	0.968757	0.991215	0.979589	0.984702	0.974062	0.99329	0.971676	0.989657	0.984434	0.998411	0.99758
1037	0.973164	0.95156	0.995481	0.991294	0.974415	0.991633	0.998448	0.988776	0.95145	0.986239	0.991919	0.985059	0.999172
1038	0.998714	0.998927	0.975391	0.989698	0.973753	0.986742	0.996087	0.848265	0.980037	0.998118	0.987318	0.997823	0.998765
1039	0.862182	0.984788	0.905299	0.975213	0.978914	0.968732	0.991957	0.961951	0.9674	0.974446	0.997104	0.999064	0.987185
1040	0.970352	0.984199	0.943753	0.961142	0.955001	0.990183	0.978707	0.995402	0.951302	0.983328	0.982519	0.996997	0.998608
1041	0.913725	0.986201	0.998731	0.989134	0.99811	0.999134	0.997067	0.939417	0.98169	0.984165	0.994915	0.995841	0.9977
1042	0.98459	0.974435	0.967336	0.915257	0.983081	0.986567	0.910921	0.976748	0.992286	0.990896	0.980728	0.998102	0.999146
1043	0.980678	0.957129	0.998992	0.984392	0.986976	0.91149	0.916188	0.982057	0.918046	0.979335	0.97166	0.987811	0.997611
1044	0.965407	0.922066	0.995287	0.973905	0.998982	0.973556	0.968755	0.97919	0.989784	0.956969	0.998379	0.991024	0.995718
1045	0.980306	0.969802	0.976656	0.950003	0.992453	0.946004	0.998638	0.888054	0.990458	0.926727	0.99329	0.997964	0.990801
1046	0.964517	0.968228	0.953083	0.996496	0.94781	0.994024	0.945983	0.993239	0.88644	0.971059	0.986206	0.995951	0.991548
1047	0.873457	0.984493	0.962061	0.958242	0.996518	0.998255	0.998859	0.988969	0.989431	0.990662	0.997356	0.982675	0.995111
1048	0.946934	0.989708	0.999017	0.935671	0.998047	0.965157	0.994276	0.970284	0.99163	0.879648	0.974777	0.999179	0.999136
1049	0.969831	0.982207	0.998032	0.865965	0.976684	0.893399	0.996664	0.968954	0.97139	0.89252	0.997986	0.998018	0.994386
1050	0.990505	0.982791	0.99609	0.929506	0.972457	0.990292	0.998212	0.95757	0.993599	0.985853	0.985524	0.996388	0.950786
1051	0.868981	0.994126	0.995913	0.945125	0.957068	0.983945	0.976976	0.996795	0.997315	0.915988	0.995286	0.991059	0.991176
1052	0.972776	0.977608	0.982251	0.996411	0.98657	0.989464	0.982309	0.961645	0.988467	0.989789	0.983831	0.984231	0.997148
1053	0.995133	0.99455	0.985683	0.964286	0.944869	0.965547	0.99821	0.880626	0.967669	0.989637	0.978123	0.972189	0.993564
1054	0.977745	0.998518	0.998586	0.98813	0.899351	0.955302	0.978515	0.98771	0.961474	0.990182	0.94053	0.967795	0.999365
1055	0.999331	0.99827	0.992414	0.986955	0.996508	0.997956	0.980524	0.950887	0.983354	0.982496	0.992755	0.977942	0.999603
1056	0.998085	0.995549	0.99782	0.952411	0.956614	0.972598	0.947167	0.971003	0.994425	0.994084	0.999202	0.999574	0.988967
1057	0.965447	0.983845	0.984501	0.992399	0.993795	0.983788	0.972806	0.980944	0.937166	0.986738	0.998915	0.966735	0.999265
1058	0.987775	0.983324	0.964054	0.99679	0.908532	0.992573	0.934035	0.978871	0.897858	0.939192	0.948434	0.996571	0.996704
1059	0.981564	0.944544	0.988198	0.940752	0.979204	0.977453	0.993536	0.933092	0.973671	0.910706	0.990224	0.983163	0.99373
1060	0.949605	0.997775	0.992095	0.967334	0.995113	0.954242	0.999348	0.982109	0.955182	0.990155	0.989119	0.928995	0.994786
1061	0.939927	0.965501	0.953064	0.987347	0.986601	0.989545	0.952103	0.982206	0.93969	0.965014	0.991349	0.962485	0.998799
1062	0.977089	0.986102	0.995805	0.955222	0.972524	0.993166	0.972697	0.980644	0.986618	0.981618	0.984995	0.997181	0.9842
1063	0.995362	0.98338	0.949672	0.979932	0.998749	0.986462	0.981206	0.991009	0.986407	0.986783	0.992757	0.974376	0.986947
1064	0.977295	0.952834	0.982694	0.996501	0.863132	0.998423	0.984385	0.995733	0.980421	0.977834	0.951442	0.997428	0.998949
1065	0.95768	0.988763	0.952372	0.972034	0.887637	0.986495	0.994442	0.982948	0.948305	0.997857	0.996215	0.993769	0.984753
1066	0.862152	0.95543	0.99854	0.937985	0.981561	0.993795	0.986163	0.952607	0.999154	0.955356	0.99515	0.992575	0.998398
1067	0.958792	0.998082	0.947392	0.972251	0.976037	0.972978	0.966209	0.993301	0.954606	0.999382	0.998919	0.98459	0.995365
1068	0.977388	0.9703	0.948918	0.999319	0.998084	0.999421	0.998874	0.979399	0.970495	0.999712	0.997426	0.997668	0.99886
1069	0.959222	0.924735	0.992481	0.982836	0.956259	0.995082	0.976107	0.9848	0.949532	0.963785	0.993051	0.982464	0.997458
1070	0.864822	0.993115	0.951598	0.92814	0.997469	0.999013	0.999533	0.996016	0.966229	0.987867	0.969302	0.995294	0.995328
1071	0.973859	0.995232	0.95614	0.932136	0.883556	0.998246	0.918634	0.987558	0.915463	0.972957	0.999078	0.98882	0.985856
1072	0.999809	0.980562	0.962314	0.996569	0.920547	0.951199	0.972583	0.969514	0.988617	0.974996	0.989676	0.981126	0.993957
1073	0.954588	0.983038	0.975758	0.956316	0.957568	0.994648	0.965452	0.992219	0.954615	0.96397	0.990674	0.994632	0.996634
1074	0.982258	0.968743	0.998984	0.974323	0.940028	0.995259	0.975523	0.986589	0.948942	0.995399	0.97909	0.977973	0.996045
1075	0.997865	0.991728	0.99749	0.956781	0.924955	0.995674	0.987935	0.993429	0.879703	0.992293	0.995236	0.991247	0.998357
1076	0.988426	0.997146	0.973743	0.876253	0.930955	0.999343	0.976708	0.998758	0.877641	0.950352	0.999121	0.99111	0.998239
1077	0.990526	0.992449	0.919687	0.996176	0.964058	0.994394	0.992913	0.936852	0.980806	0.999336	0.997556	0.993852	0.988806
1078	0.968591	0.977446	0.998684	0.934663	0.98966	0.993225	0.951411	0.936129	0.984538	0.955327	0.94419	0.99159	0.991779
1079	0.936055	0.953095	0.868659	0.929608	0.996563	0.957759	0.99581	0.94638	0.959433	0.838931	0.992516	0.997157	0.998919
1080	0.933067	0.995911	0.931884	0.99709	0.934216	0.97	0.988141	0.923847	0.940435	0.89313	0.992983	0.960825	0.989268
1081	0.997232	0.99512	0.994116	0.923596	0.978285	0.985166	0.950508	0.986665	0.94031	0.998027	0.998373	0.998245	0.995245
1082	0.990335	0.971479	0.976627	0.995464	0.894233	0.987213	0.994123	0.972437	0.96349	0.957549	0.956945	0.981816	0.999133
1083	0.896783	0.930779	0.996106	0.981051	0.808753	0.991429	0.983035	0.982759	0.994929	0.978655	0.968322	0.997801	0.977049
1084	0.916912	0.977188	0.982734	0.967008	0.969554	0.884231	0.975024	0.867313	0.960323	0.977473	0.999401	0.999161	0.988849
1085	0.964326	0.998203	0.992272	0.835314	0.982089	0.97026	0.998425	0.823819	0.803368	0.940285	0.999604	0.994878	0.983575
1086	0.987502	0.988324	0.999376	0.973526	0.99895	0.985232	0.976552	0.994379	0.989455	0.962409	0.971006	0.993308	0.999728
1087	0.960671	0.958703	0.9683	0.952118	0.901589	0.97003	0.987097	0.885651	0.904612	0.99854	0.98138	0.997248	0.998519
1088	0.928019	0.986262	0.970365	0.948067	0.984444	0.996941	0.995521	0.983197	0.991825	0.989228	0.986373	0.985372	0.981041
1089	0.962068	0.972336	0.990611	0.956071	0.987878	0.987118	0.952766	0.893949	0.977304	0.999851	0.998855	0.996247	0.996407
1090	0.989912	0.973865	0.995941	0.999346	0.921832	0.996857	0.988887	0.967801	0.957669	0.97954	0.990327	0.998419	0.991191
1091	0.997263	0.942795	0.929021	0.968234	0.91001	0.974918	0.94789	0.948613	0.990443	0.983124	0.998857	0.961324	0.997783
1092	0.946649	0.915732	0.998278	0.95437	0.996139	0.987159	0.979378	0.991646	0.811813	0.995849	0.998853	0.981748	0.997792
1093	0.990051	0.962888	0.98023	0.971087	0.971204	0.995967	0.946453	0.936597	0.999306	0.968199	0.994603	0.98914	0.994464
1094	0.984844	0.933426	0.992062	0.975729	0.990356	0.904123	0.929983	0.972532	0.951397	0.995055	0.95292	0.99512	0.999042
1095	0.996511	0.945799	0.977956	0.94007	0.942707	0.993507	0.985593	0.979417	0.920768	0.980433	0.999251	0.973543	0.995157
1096	0.949988	0.988357	0.998296	0.782716	0.961743	0.941327	0.993093	0.974758	0.963103	0.978795	0.995169	0.989344	0.999531
1097	0.954264	0.95039	0.919241	0.986149	0.944684	0.982883	0.998616	0.965268	0.941126	0.994503	0.998865	0.999137	0.997879
1098	0.910956	0.992151	0.921542	0.993021	0.817589	0.93445	0.991218	0.956758	0.982857	0.970507	0.996966	0.999029	0.989795
1099	0.912218	0.985354	0.977091	0.959417	0.946832	0.983963	0.983723	0.975536	0.917745	0.977657	0.999002	0.995701	0.98597
1100	0.94705	0.959033	0.92949	0.931359	0.951037	0.996879	0.995264	0.963488	0.920684	0.99124	0.99409	0.989014	0.989123
1101	0.978134	0.947773	0.990953	0.998848	0.977695	0.994102	0.956653	0.993262	0.974377	0.991423	0.983401	0.975483	0.999402
1102	0.939641	0.977042	0.963897	0.849143	0.994356	0.986983	0.982673	0.99748	0.948724	0.978119	0.991279	0.997286	0.996764
1103	0.97201	0.99614	0.993902	0.974151	0.990872	0.987257	0.99298	0.9887	0.968721	0.938075	0.999075	0.997722	0.994502
1104	0.975733	0.973498	0.952695	0.984918	0.951727	0.956037	0.994193	0.989589	0.918773	0.966523	0.993745	0.980186	0.994542
1105	0.928246	0.978524	0.984459	0.990677	0.986589	0.994862	0.927226	0.991039	0.987042	0.986117	0.987409	0.997354	0.993662
1106	0.996398	0.996004	0.99868	0.903031	0.988394	0.852791	0.97005	0.973585	0.977697	0.975308	0.967301	0.99711	0.994859
1107	0.985327	0.98132	0.99875	0.977669	0.95928	0.989445	0.97803	0.997442	0.89154	0.9912	0.997686	0.998415	0.992928
1108	0.962719	0.997625	0.965891	0.945704	0.936223	0.968702	0.998799	0.977719	0.990758	0.99732	0.981692	0.989836	0.990818
1109	0.974313	0.989969	0.918792	0.991366	0.871713	0.99362	0.919512	0.933669	0.971778	0.986309	0.992528	0.955941	0.995116
1110	0.967318	0.983099	0.972489	0.985921	0.965655	0.993531	0.972014	0.992349	0.992992	0.924885	0.961598	0.993023	0.985295
1111	0.976352	0.994207	0.891023	0.946786	0.992119	0.91709	0.977588	0.99018	0.910097	0.993382	0.951441	0.973481	0.995198
1112	0.938267	0.97891	0.997789	0.991071	0.983769	0.9788	0.960864	0.957452	0.968647	0.998687	0.977935	0.999743	0.99502
1113	0.985485	0.991585	0.958661	0.994037	0.988442	0.997273	0.977185	0.998751	0.964695	0.999364	0.991703	0.998889	0.99957
1114	0.986799	0.998207	0.995067	0.970435	0.98013	0.987966	0.976943	0.952343	0.957962	0.907546	0.974566	0.984543	0.996371
1115	0.988436	0.990585	0.998215	0.993486	0.945359	0.99607	0.986218	0.975194	0.987487	0.977969	0.990398	0.998892	0.989767
1116	0.99903	0.975056	0.985124	0.977054	0.971791	0.981369	0.929879	0.973564	0.895892	0.978277	0.97902	0.995712	0.997395
1117	0.991393	0.992882	0.976519	0.927079	0.986488	0.995278	0.987187	0.938608	0.98695	0.924251	0.973118	0.990946	0.996016
1118	0.990906	0.988094	0.957916	0.998071	0.876685	0.978672	0.961374	0.955109	0.974145	0.964172	0.986303	0.990701	0.995768
1119	0.928006	0.959108	0.997237	0.965156	0.980976	0.98383	0.883218	0.993467	0.980642	0.954122	0.997148	0.960283	0.987341
1120	0.988821	0.9725	0.994427	0.993391	0.995915	0.984861	0.97155	0.957898	0.956839	0.996474	0.994852	0.99031	0.988391
1121	0.996623	0.967617	0.993937	0.979207	0.991652	0.98629	0.972663	0.971097	0.998739	0.979176	0.995265	0.995135	0.991012
1122	0.972219	0.982003	0.998368	0.907555	0.997281	0.997021	0.971248	0.982617	0.986779	0.906376	0.999244	0.988687	0.996919
1123	0.987084	0.994296	0.974644	0.995126	0.989095	0.988098	0.973577	0.907104	0.974117	0.972119	0.962125	0.992307	0.989737
1124	0.996832	0.971262	0.943099	0.979208	0.98074	0.961824	0.968329	0.968519	0.963658	0.950218	0.992063	0.995502	0.992504
1125	0.970132	0.986801	0.973791	0.972761	0.975888	0.989612	0.976812	0.993956	0.942046	0.883975	0.992306	0.941634	0.997531
1126	0.995722	0.967025	0.997451	0.955034	0.983579	0.992574	0.994616	0.946561	0.959368	0.930913	0.979586	0.99042	0.997911
1127	0.9935	0.998771	0.982986	0.996578	0.953828	0.982923	0.991804	0.928656	0.872571	0.98764	0.990365	0.977851	0.98277
1128	0.974309	0.997674	0.996142	0.949374	0.979464	0.997879	0.988161	0.998689	0.926266	0.98854	0.993092	0.989331	0.988988
1129	0.964184	0.996418	0.993704	0.978428	0.996102	0.999574	0.980262	0.920156	0.987428	0.947188	0.999769	0.986207	0.989552
1130	0.964991	0.994102	0.967481	0.987714	0.981115	0.985502	0.999888	0.997129	0.93183	0.925741	0.988757	0.998746	0.980214
1131	0.99934	0.895723	0.957272	0.948996	0.971335	0.992169	0.917024	0.954812	0.971221	0.999343	0.976527	0.998846	0.995683
1132	0.960649	0.98342	0.976389	0.948654	0.985031	0.989714	0.998636	0.97153	0.900283	0.98727	0.997679	0.978164	0.997806
1133	0.985953	0.991281	0.965551	0.993596	0.797527	0.988207	0.99882	0.983505	0.956396	0.998408	0.970851	0.981381	0.996753
1134	0.990479	0.999074	0.993693	0.9759	0.980279	0.965711	0.958079	0.93985	0.957114	0.994091	0.989873	0.995681	0.99721
1135	0.961376	0.913279	0.865099	0.981726	0.999698	0.945133	0.998434	0.899218	0.996871	0.993382	0.997004	0.993672	0.996822
1136	0.89665	0.994366	0.950141	0.982579	0.997009	0.991185	0.998484	0.929479	0.913794	0.99616	0.990081	0.985929	0.998393
1137	0.974791	0.989292	0.989323	0.975799	0.978782	0.999365	0.988049	0.973378	0.967187	0.967745	0.966418	0.988007	0.993904
1138	0.932722	0.9992	0.863574	0.990681	0.990119	0.99229	0.966133	0.998653	0.934233	0.976964	0.908559	0.995569	0.999876
1139	0.997698	0.97988	0.995294	0.966139	0.999024	0.989734	0.984732	0.996592	0.946237	0.952574	0.996455	0.998999	0.986586
1140	0.931399	0.942631	0.950462	0.939382	0.972744	0.982081	0.977283	0.993244	0.985524	0.979128	0.997354	0.999683	0.999567
1141	0.998908	0.960378	0.972754	0.991067	0.952633	0.99421	0.982052	0.966987	0.952402	0.986739	0.985607	0.998326	0.996635
1142	0.973201	0.941167	0.937555	0.950039	0.996964	0.989105	0.996318	0.988606	0.966959	0.948282	0.931738	0.996991	0.993234
1143	0.971126	0.923529	0.986466	0.998996	0.97955	0.973621	0.979961	0.916208	0.996277	0.992229	0.980182	0.990018	0.984618
1144	0.967804	0.944499	0.991849	0.980202	0.994694	0.999118	0.994635	0.954267	0.989029	0.965291	0.995765	0.98348	0.999065
1145	0.998133	0.912251	0.95837	0.982313	0.990974	0.998584	0.980063	0.966527	0.997449	0.923379	0.995541	0.986181	0.995745
1146	0.979625	0.989735	0.962712	0.901169	0.963945	0.995382	0.999621	0.97589	0.995997	0.987086	0.935458	0.952547	0.998684
1147	0.966351	0.989683	0.958734	0.999747	0.899951	0.989463	0.971568	0.980481	0.943818	0.99977	0.992414	0.984702	0.984196
1148	0.99962	0.97507	0.985002	0.998794	0.974693	0.989826	0.99862	0.961634	0.910616	0.98454	0.996263	0.94932	0.997826
1149	0.966967	0.974308	0.976204	0.957542	0.827594	0.98829	0.998658	0.954197	0.960905	0.986417	0.977007	0.964925	0.993028
1150	0.996561	0.995572	0.973749	0.962378	0.970543	0.979447	0.959193	0.982884	0.986517	0.999564	0.978678	0.999022	0.989701
1151	0.815724	0.988525	0.94986	0.990245	0.682739	0.973951	0.999165	0.985261	0.982536	0.953263	0.990551	0.983166	0.990796
1152	0.905971	0.983584	0.999437	0.977759	0.991745	0.994518	0.992871	0.945588	0.937328	0.958668	0.982055	0.990329	0.998697
1153	0.973851	0.980614	0.953834	0.859396	0.977111	0.988814	0.997708	0.947519	0.998439	0.970436	0.984177	0.994156	0.99418
1154	0.904329	0.993016	0.995079	0.905797	0.954877	0.995894	0.952531	0.98276	0.985744	0.976966	0.976882	0.999113	0.995353
1155	0.96182	0.989858	0.949132	0.965203	0.974192	0.998089	0.977811	0.951685	0.932473	0.931139	0.955526	0.999589	0.993619
1156	0.990517	0.970314	0.972847	0.97746	0.954111	0.993806	0.992962	0.973105	0.971236	0.982803	0.99869	0.985935	0.999021
1157	0.953855	0.968237	0.992158	0.966112	0.976997	0.984335	0.995554	0.975633	0.993999	0.966727	0.996401	0.962006	0.991829
1158	0.992545	0.993904	0.962223	0.976306	0.982211	0.986092	0.97949	0.943694	0.986575	0.99827	0.961244	0.993353	0.97275
1159	0.990632	0.996199	0.989906	0.903949	0.956792	0.963625	0.971866	0.914468	0.996939	0.940112	0.992679	0.998518	0.995732
1160	0.883999	0.999727	0.981089	0.991339	0.906801	0.95898	0.997967	0.970282	0.974465	0.996211	0.994925	0.984189	0.998491
1161	0.969742	0.972409	0.98244	0.970734	0.919964	0.935549	0.973199	0.888156	0.8952	0.995353	0.995123	0.972633	0.998503
1162	0.997611	0.988612	0.987811	0.988595	0.847508	0.987152	0.996811	0.986584	0.999698	0.979978	0.989932	0.990168	0.997978
1163	0.982387	0.95865	0.987123	0.961917	0.984931	0.983845	0.991104	0.970788	0.900223	0.956707	0.996889	0.99884	0.997386
1164	0.994893	0.983871	0.973214	0.913497	0.990655	0.999238	0.987747	0.974751	0.905455	0.924602	0.994534	0.986261	0.998073
1165	0.945684	0.999397	0.994101	0.991274	0.994826	0.992788	0.990026	0.99811	0.862278	0.978151	0.987071	0.993095	0.99775
1166	0.933957	0.986055	0.97887	0.991781	0.861842	0.995953	0.95517	0.98902	0.998057	0.91981	0.996991	0.997114	0.991325
1167	0.979171	0.944967	0.999307	0.942548	0.996012	0.924224	0.999596	0.972268	0.98367	0.990313	0.994909	0.98259	0.984776
1168	0.957832	0.975311	0.928287	0.982397	0.989113	0.991238	0.978092	0.987769	0.955511	0.945601	0.983573	0.991789	0.996222
1169	0.987678	0.984262	0.956549	0.995816	0.982827	0.974529	0.960774	0.986603	0.98835	0.996252	0.976303	0.981884	0.996483
1170	0.865985	0.942155	0.964421	0.968333	0.982844	0.998265	0.980216	0.971742	0.981797	0.989235	0.986462	0.986751	0.993745
1171	0.997782	0.998413	0.994207	0.991147	0.986531	0.941855	0.960659	0.868496	0.946558	0.976713	0.976902	0.997374	0.995156
1172	0.9921	0.981666	0.967634	0.974433	0.920482	0.97548	0.955627	0.984403	0.91947	0.956907	0.983391	0.984986	0.999639
1173	0.937172	0.986788	0.955651	0.979566	0.987037	0.976583	0.990879	0.939153	0.989672	0.993714	0.99891	0.979857	0.987132
1174	0.916895	0.991622	0.991435	0.995359	0.9216	0.999721	0.987772	0.985432	0.929417	0.97649	0.983107	0.967488	0.999708
1175	0.969822	0.999264	0.959976	0.987293	0.982505	0.989883	0.993274	0.996368	0.947018	0.99672	0.969896	0.999705	0.99964
1176	0.96923	0.968717	0.973849	0.902475	0.99979	0.998895	0.982577	0.988235	0.908835	0.981377	0.995018	0.96119	0.991316
1177	0.983701	0.97356	0.96238	0.999923	0.971059	0.974831	0.987057	0.963091	0.939651	0.950255	0.954902	0.98594	0.995699
1178	0.980272	0.997621	0.998398	0.974885	0.9785	0.99752	0.998972	0.998692	0.980153	0.96397	0.990787	0.997237	0.998261
1179	0.933096	0.983606	0.968318	0.942792	0.953068	0.995399	0.992974	0.993996	0.92409	0.999569	0.988602	0.97433	0.991605
1180	0.993306	0.973748	0.993817	0.983024	0.883809	0.998751	0.98057	0.994312	0.900968	0.976734	0.977913	0.998017	0.996032
1181	0.999278	0.969871	0.991023	0.991422	0.988294	0.972206	0.95076	0.950194	0.964429	0.95975	0.932648	0.968131	0.998858
1182	0.947934	0.996267	0.957247	0.997976	0.988361	0.993659	0.98551	0.999151	0.975583	0.966744	0.986228	0.997126	0.997556
1183	0.933479	0.983349	0.92822	0.870465	0.88536	0.989953	0.98654	0.970063	0.989594	0.977626	0.995939	0.983479	0.979874
1184	0.9708	0.994871	0.996096	0.988524	0.914576	0.998718	0.9958	0.994135	0.995377	0.995335	0.979415	0.99701	0.988442
1185	0.986667	0.991266	0.989951	0.98274	0.989432	0.9986	0.998829	0.975478	0.980003	0.997871	0.99954	0.999573	0.994949
1186	0.942713	0.988879	0.983724	0.923786	0.978874	0.946354	0.939723	0.943843	0.946299	0.99206	0.999689	0.99704	0.991223
1187	0.922648	0.969263	0.999097	0.993626	0.909772	0.985385	0.995979	0.935126	0.821353	0.976475	0.97581	0.991495	0.996925
1188	0.973555	0.998407	0.986465	0.980288	0.983578	0.998225	0.959089	0.99222	0.958368	0.992844	0.898427	0.99878	0.997064
1189	0.932078	0.965963	0.969991	0.994652	0.918408	0.972197	0.980893	0.995678	0.927958	0.926923	0.995264	0.99691	0.998651
1190	0.968358	0.9926	0.973107	0.971218	0.98048	0.940558	0.992905	0.945966	0.977656	0.955952	0.976083	0.989047	0.9984
1191	0.95871	0.978783	0.997746	0.987024	0.980603	0.976726	0.993209	0.973215	0.963326	0.965272	0.989048	0.990027	0.99666
1192	0.960968	0.974803	0.961982	0.971242	0.959674	0.995797	0.976325	0.929869	0.995257	0.996104	0.991772	0.977168	0.991505
1193	0.980041	0.997142	0.967426	0.951226	0.980956	0.99582	0.992678	0.987906	0.954222	0.965453	0.994351	0.97359	0.993577
1194	0.914634	0.995748	0.968945	0.961521	0.998614	0.973166	0.962245	0.816836	0.992657	0.917858	0.967879	0.985015	0.998833
1195	0.990223	0.968017	0.979467	0.982744	0.990664	0.908623	0.960435	0.993567	0.977668	0.996404	0.996034	0.983657	0.985167
1196	0.936727	0.99224	0.993007	0.991232	0.947023	0.913184	0.998994	0.846065	0.966372	0.922843	0.987791	0.995495	0.998505
1197	0.977768	0.97605	0.971872	0.996673	0.890206	0.999442	0.985645	0.997443	0.983984	0.997257	0.996309	0.997954	0.997165
1198	0.940473	0.986079	0.997253	0.961799	0.976213	0.977922	0.992541	0.964242	0.992181	0.939509	0.975531	0.936033	0.998108
1199	0.991819	0.95501	0.999194	0.971624	0.975131	0.981557	0.995235	0.989657	0.996876	0.97823	0.961549	0.998961	0.995736
1200	0.992292	0.99987	0.983659	0.991733	0.87633	0.999899	0.935502	0.941695	0.989556	0.997319	0.999272	0.982189	0.99921
1201	0.987902	0.982174	0.974044	0.970129	0.943905	0.976223	0.956022	0.99278	0.987563	0.995968	0.937253	0.996631	0.999614
1202	0.991547	0.963676	0.974564	0.855261	0.955905	0.938738	0.990937	0.996156	0.960036	0.991464	0.984215	0.982577	0.998073
1203	0.999262	0.998882	0.949876	0.998566	0.88423	0.979689	0.995349	0.990608	0.962357	0.997475	0.998242	0.994917	0.998971
1204	0.960599	0.987575	0.982433	0.913569	0.920948	0.986859	0.979907	0.889451	0.765691	0.993855	0.976363	0.953149	0.997939
1205	0.956852	0.996987	0.997068	0.95788	0.961019	0.921441	0.978927	0.988797	0.977029	0.996851	0.980789	0.99505	0.98057
1206	0.986335	0.934308	0.953454	0.992885	0.973548	0.994022	0.980181	0.903814	0.991922	0.944654	0.992178	0.982317	0.989708
1207	0.955569	0.984754	0.995016	0.945089	0.981629	0.979207	0.999458	0.946079	0.989951	0.931171	0.987326	0.96129	0.998811
1208	0.923349	0.997291	0.977106	0.975515	0.969868	0.970614	0.968819	0.986391	0.95173	0.993493	0.983704	0.976797	0.984772
1209	0.983699	0.997109	0.935631	0.990819	0.916626	0.966683	0.993608	0.989751	0.935059	0.991078	0.969681	0.98265	0.988429
1210	0.939629	0.975507	0.965848	0.969396	0.988876	0.982802	0.944358	0.955029	0.939586	0.984999	0.959919	0.975127	0.994414
1211	0.976249	0.977925	0.988226	0.988039	0.985235	0.983986	0.999479	0.966718	0.992653	0.985326	0.969282	0.970163	0.98791
1212	0.938405	0.960571	0.949753	0.96352	0.984791	0.985299	0.95463	0.983098	0.973037	0.986187	0.909929	0.97717	0.994834
1213	0.997122	0.99879	0.966597	0.979914	0.98491	0.980589	0.965228	0.983729	0.968079	0.980365	0.977709	0.978288	0.996456
1214	0.986969	0.9995	0.941176	0.923533	0.987298	0.996305	0.993683	0.994722	0.983867	0.999563	0.957967	0.985388	0.997245
1215	0.980235	0.99291	0.894251	0.994173	0.944183	0.977903	0.962713	0.938294	0.946831	0.996624	0.977839	0.988624	0.996055
1216	0.898613	0.954472	0.99177	0.986286	0.969589	0.990099	0.993528	0.965289	0.900632	0.949303	0.983302	0.996432	0.991284
1217	0.999543	0.996565	0.999155	0.974769	0.992767	0.997774	0.985159	0.930093	0.993676	0.995818	0.993844	0.990106	0.995005
1218	0.97997	0.944833	0.995164	0.977955	0.992656	0.989259	0.995799	0.980273	0.916833	0.987789	0.978928	0.995314	0.999783
1219	0.987666	0.979503	0.977006	0.98393	0.985087	0.989225	0.998398	0.958709	0.955128	0.966171	0.997544	0.982491	0.997071
1220	0.970793	0.940672	0.992839	0.983585	0.925486	0.989199	0.993876	0.959786	0.908784	0.956026	0.968993	0.982764	0.997423
1221	0.973974	0.996974	0.972662	0.97968	0.941453	0.943653	0.958065	0.986729	0.907682	0.965837	0.99736	0.996191	0.991903
1222	0.998201	0.998356	0.978817	0.992208	0.961193	0.959904	0.980499	0.96969	0.920465	0.952428	0.996895	0.990078	0.998229
1223	0.980552	0.950898	0.99379	0.995276	0.965088	0.984099	0.998964	0.992612	0.937247	0.954945	0.974062	0.997202	0.997404
1224	0.984316	0.987645	0.98566	0.94666	0.991522	0.98009	0.963378	0.97022	0.994569	0.9936	0.957161	0.985836	0.994291
1225	0.923479	0.940766	0.96912	0.968831	0.985757	0.999676	0.959531	0.960988	0.922287	0.967668	0.959416	0.998301	0.988442
1226	0.95686	0.946007	0.88398	0.936425	0.988559	0.983154	0.947858	0.993377	0.981454	0.974467	0.98749	0.97098	0.999031
1227	0.980929	0.994196	0.99821	0.875404	0.981211	0.99961	0.999298	0.991602	0.99211	0.989634	0.960659	0.978541	0.997797
1228	0.965831	0.994106	0.997195	0.947586	0.885748	0.954261	0.989791	0.884785	0.961543	0.992939	0.991174	0.998446	0.995977
1229	0.987544	0.994276	0.976154	0.941739	0.993598	0.999519	0.968123	0.969875	0.920308	0.987462	0.942368	0.988731	0.995803
1230	0.99944	0.993996	0.974118	0.93389	0.926202	0.973141	0.963449	0.990507	0.994057	0.977216	0.986738	0.981894	0.995867
1231	0.995597	0.998905	0.815383	0.957448	0.993909	0.932158	0.999664	0.912435	0.95734	0.991854	0.992191	0.993267	0.996771
1232	0.997794	0.939211	0.989411	0.905846	0.993802	0.977458	0.989306	0.954973	0.960179	0.990677	0.904816	0.978604	0.996911
1233	0.945735	0.989778	0.949337	0.960425	0.997478	0.979021	0.960107	0.96708	0.957626	0.982779	0.993173	0.99557	0.990044
1234	0.970644	0.998711	0.963772	0.984216	0.988616	0.974494	0.971076	0.99162	0.842759	0.978062	0.96276	0.992942	0.992254
1235	0.999399	0.988002	0.997646	0.892917	0.999172	0.954727	0.959544	0.958529	0.981691	0.964471	0.970639	0.998929	0.993545
1236	0.970071	0.993316	0.995627	0.949654	0.96321	0.977152	0.993421	0.957225	0.934312	0.947886	0.960545	0.995386	0.999388
1237	0.998181	0.970469	0.915742	0.889193	0.946798	0.975546	0.970558	0.946496	0.992614	0.952467	0.993861	0.970226	0.9749
1238	0.975755	0.954744	0.996195	0.99293	0.961071	0.915462	0.995086	0.988232	0.930077	0.977266	0.996865	0.995051	0.999443
1239	0.979997	0.992071	0.979812	0.990142	0.991963	0.934998	0.983668	0.991481	0.993916	0.937394	0.984769	0.99508	0.980909
1240	0.994172	0.990346	0.974088	0.928449	0.973746	0.972631	0.973203	0.943416	0.988842	0.993631	0.96169	0.974696	0.996515
1241	0.94214	0.956078	0.98422	0.931474	0.998069	0.954359	0.991636	0.977606	0.938401	0.998892	0.987109	0.989541	0.997903
1242	0.99749	0.95811	0.998087	0.960645	0.981902	0.987293	0.973058	0.995515	0.980915	0.941599	0.996831	0.986942	0.995928
1243	0.96969	0.964537	0.999251	0.987675	0.981619	0.996732	0.985497	0.991133	0.996767	0.983298	0.999826	0.995516	0.997019
1244	0.951763	0.922817	0.972599	0.973879	0.949606	0.994484	0.985471	0.848744	0.933116	0.954375	0.96845	0.988321	0.997786
1245	0.9929	0.998122	0.985847	0.997867	0.727237	0.981384	0.976011	0.983235	0.939961	0.934476	0.99066	0.922921	0.999811
1246	0.991112	0.997378	0.958193	0.985735	0.947535	0.995548	0.949654	0.879894	0.990982	0.997977	0.975484	0.99753	0.997779
1247	0.992977	0.986604	0.998493	0.991105	0.986616	0.975241	0.935454	0.974912	0.952655	0.99445	0.994505	0.999178	0.979982
1248	0.963752	0.992032	0.99874	0.982636	0.936487	0.992655	0.945212	0.989286	0.930663	0.981104	0.988789	0.985785	0.991979
1249	0.967343	0.993514	0.91981	0.998909	0.89607	0.995827	0.985506	0.854092	0.963181	0.969706	0.990906	0.97176	0.998161
1250	0.973425	0.976575	0.977604	0.955986	0.988388	0.949794	0.984359	0.934234	0.969459	0.996747	0.990463	0.991355	0.999928
1251	0.995828	0.993615	0.948194	0.998288	0.998505	0.964033	0.951293	0.963462	0.993958	0.960421	0.980887	0.964969	0.993509
1252	0.951339	0.990426	0.997987	0.955771	0.957121	0.998583	0.993398	0.969782	0.992501	0.987515	0.97866	0.989547	0.994442
1253	0.992672	0.993654	0.985858	0.993284	0.995847	0.984665	0.900665	0.920455	0.977343	0.986836	0.999945	0.999031	0.998209
1254	0.996977	0.980163	0.974003	0.925537	0.939136	0.984793	0.925288	0.97421	0.981684	0.990506	0.999014	0.969814	0.998883
1255	0.989386	0.996514	0.967282	0.965188	0.964367	0.981852	0.998872	0.989448	0.930935	0.990926	0.998163	0.98525	0.99756
1256	0.941599	0.969751	0.998874	0.985759	0.993171	0.971339	0.998102	0.979517	0.998684	0.990704	0.980873	0.997706	0.979516
1257	0.976516	0.989637	0.944708	0.991087	0.962386	0.993613	0.970078	0.989227	0.925795	0.98312	0.972764	0.980613	0.969362
1258	0.893495	0.959817	0.907877	0.988507	0.935759	0.982308	0.978386	0.999346	0.928402	0.985702	0.992985	0.98782	0.998663
1259	0.979412	0.997349	0.996787	0.981991	0.991639	0.922606	0.998578	0.922397	0.98407	0.980162	0.996102	0.995972	0.997895
1260	0.985106	0.996217	0.97005	0.998604	0.952611	0.997917	0.997525	0.98316	0.980591	0.990472	0.999127	0.994011	0.998853
1261	0.925008	0.995283	0.944584	0.990739	0.897674	0.996921	0.978885	0.950097	0.994909	0.992425	0.970148	0.991766	0.985781
1262	0.953109	0.993386	0.964147	0.995538	0.980444	0.992643	0.942686	0.994923	0.976155	0.999353	0.986459	0.979728	0.991706
1263	0.998264	0.972388	0.955428	0.99352	0.972015	0.98774	0.931398	0.972827	0.908163	0.98555	0.915998	0.990216	0.997998
1264	0.984214	0.99545	0.98607	0.985124	0.962936	0.965746	0.979549	0.925556	0.989208	0.990726	0.996153	0.947437	0.991765
1265	0.909158	0.981466	0.982232	0.962488	0.984829	0.990362	0.943078	0.989781	0.99805	0.998536	0.974893	0.985254	0.998596
1266	0.98704	0.981191	0.976328	0.925237	0.911893	0.985296	0.982461	0.989112	0.968394	0.983931	0.992433	0.99698	0.986539
1267	0.958634	0.990115	0.881623	0.976386	0.987162	0.984115	0.990275	0.878156	0.995116	0.978905	0.993612	0.991454	0.995703
1268	0.989261	0.978366	0.978516	0.998965	0.971587	0.993837	0.994526	0.997543	0.912861	0.99365	0.975779	0.977881	0.969614
1269	0.924622	0.999644	0.988122	0.996971	0.964489	0.972406	0.951546	0.977845	0.991218	0.94514	0.914726	0.983397	0.992206
1270	0.966238	0.997341	0.993666	0.973812	0.99551	0.970554	0.997134	0.940399	0.992776	0.959026	0.998913	0.980814	0.99865
1271	0.97917	0.993326	0.981955	0.962081	0.984267	0.968757	0.906887	0.958733	0.989886	0.992189	0.978374	0.999531	0.997101
1272	0.998171	0.998268	0.948718	0.932837	0.993072	0.933464	0.987774	0.990736	0.922593	0.989151	0.982035	0.995537	0.987921
1273	0.969354	0.883373	0.997964	0.996795	0.96531	0.994754	0.964273	0.889855	0.942212	0.986647	0.986845	0.967794	0.995244
1274	0.908937	0.99104	0.988245	0.779845	0.939156	0.988339	0.996643	0.881286	0.991461	0.999615	0.993602	0.97626	0.991561
1275	0.952278	0.996637	0.970829	0.978348	0.998271	0.941001	0.960545	0.96951	0.981951	0.962803	0.959041	0.998691	0.991477
1276	0.996201	0.901993	0.902427	0.997132	0.976417	0.993252	0.998817	0.977797	0.997813	0.950942	0.990416	0.977861	0.979281
1277	0.984745	0.985704	0.929643	0.97888	0.972947	0.997596	0.99869	0.954939	0.966544	0.980719	0.944205	0.996852	0.984172
1278	0.999113	0.996251	0.959423	0.958973	0.953552	0.969461	0.953924	0.989544	0.820212	0.956449	0.995245	0.990582	0.998586
1279	0.993849	0.994445	0.99218	0.952963	0.893351	0.994572	0.898528	0.973996	0.974588	0.968041	0.991251	0.991343	0.996537
1280	0.983645	0.97204	0.994071	0.996495	0.979151	0.994387	0.966984	0.909871	0.94162	0.938122	0.992926	0.969771	0.999355
1281	0.954122	0.99791	0.995492	0.973541	0.95109	0.988504	0.978956	0.954351	0.982252	0.996783	0.99429	0.966523	0.997069
1282	0.962186	0.978963	0.929739	0.999572	0.93861	0.941116	0.994875	0.996464	0.970953	0.992676	0.988043	0.964723	0.985831
1283	0.998255	0.9924	0.998865	0.969249	0.941351	0.917327	0.996637	0.956276	0.995254	0.998059	0.953447	0.983294	0.992666
1284	0.998121	0.995421	0.990621	0.960124	0.974442	0.992617	0.997922	0.989116	0.942734	0.998107	0.991468	0.9875	0.99737
1285	0.983153	0.982564	0.966055	0.956334	0.967212	0.946056	0.989869	0.997927	0.7843	0.997342	0.955065	0.991015	0.999688
1286	0.860007	0.98479	0.964786	0.87129	0.881678	0.991108	0.987559	0.99331	0.916107	0.974779	0.994724	0.985953	0.999328
1287	0.984956	0.989621	0.985359	0.988143	0.973927	0.981241	0.99107	0.989858	0.985712	0.97989	0.999411	0.991977	0.995231
1288	0.901093	0.996985	0.936745	0.999147	0.978675	0.978299	0.95972	0.95583	0.944455	0.997998	0.999904	0.974095	0.995406
1289	0.979624	0.989111	0.979729	0.99099	0.996903	0.99194	0.99255	0.99054	0.992104	0.93235	0.97383	0.999805	0.995432
1290	0.888043	0.995133	0.970899	0.947109	0.967605	0.986452	0.95773	0.998612	0.985585	0.961119	0.981017	0.993582	0.998045
1291	0.957315	0.99243	0.993396	0.995924	0.985434	0.918723	0.983201	0.996318	0.975178	0.985226	0.998425	0.946619	0.999549
1292	0.998829	0.99667	0.999389	0.929156	0.926275	0.938236	0.999927	0.988529	0.853112	0.864526	0.995253	0.998541	0.978992
1293	0.89791	0.96539	0.992612	0.865769	0.941285	0.958305	0.990891	0.972438	0.998571	0.986989	0.981179	0.985826	0.991655
1294	0.925701	0.993339	0.940886	0.908095	0.98967	0.994381	0.917424	0.94435	0.987075	0.997461	0.959533	0.993764	0.992564
1295	0.995794	0.996343	0.938297	0.949199	0.949274	0.942289	0.943092	0.911391	0.94888	0.996673	0.982864	0.981613	0.997134
1296	0.989799	0.981382	0.993073	0.985532	0.996349	0.995929	0.988588	0.975253	0.912383	0.997139	0.985426	0.99598	0.997962
1297	0.996689	0.977334	0.95956	0.96185	0.974866	0.991856	0.964687	0.974888	0.972193	0.967817	0.994251	0.994518	0.984603
1298	0.995749	0.983189	0.997255	0.997699	0.999133	0.975258	0.928654	0.994061	0.91312	0.98862	0.992367	0.99856	0.991932
1299	0.946839	0.936641	0.965728	0.969266	0.976605	0.992032	0.945705	0.928294	0.899244	0.993545	0.988316	0.995828	0.998847
1300	0.989865	0.985157	0.997085	0.900161	0.979946	0.963999	0.958097	0.969926	0.957954	0.974539	0.995173	0.995823	0.9969
1301	0.987121	0.995466	0.975519	0.980345	0.950242	0.989105	0.906035	0.97576	0.992859	0.997446	0.97835	0.994245	0.982447
[truncated: 3,699 more rows]

## Sheet: Traigonal
NO.	T1	T2	T3	T4	T5	T6	T7	T8	T9	T10	T11	T12	T13
[truncated: 5,000 more rows]
