# Supplementary material for: System resilience distribution identification and analysis based on performance processes after disruptions
Source: PLoS One. 2022 Nov 3;17(11):e0276908. doi: 10.1371/journal.pone.0276908 (PMC9632842; doi:10.1371/journal.pone.0276908)
Supplement: S1 Data — (ZIP) [file pone.0276908.s001.zip › S1.Data/Data_Table5_Samlple_Results.xlsx]

## Sheet: Simulation samples
NO.	E1(1)	E1(2)	E1	E1(3)	E1(4)
1	0.994943	0.979634	0.994897	0.9508	0.944839
2	0.988061	0.999118	0.97187	0.991233	0.956932
3	0.972186	0.98913	0.988727	0.977337	0.980945
4	0.99669	0.994876	0.982474	0.986986	0.987204
5	0.988598	0.994605	0.992927	0.989082	0.864133
6	0.998651	0.995303	0.946268	0.980658	0.991573
7	0.997547	0.991364	0.979343	0.968187	0.946398
8	0.997638	0.999192	0.995345	0.99246	0.972521
9	0.99594	0.992063	0.96658	0.995848	0.982847
10	0.996472	0.994326	0.993544	0.979102	0.998526
11	0.996987	0.996147	0.992925	0.999275	0.997663
12	0.999402	0.99826	0.952891	0.96698	0.972664
13	0.989169	0.976653	0.974799	0.996136	0.975414
14	0.973979	0.991829	0.997406	0.996662	0.988694
15	0.998944	0.967617	0.996085	0.979138	0.946711
16	0.991046	0.994532	0.981901	0.965504	0.934085
17	0.996921	0.990717	0.893841	0.994578	0.974989
18	0.997197	0.982785	0.977634	0.969534	0.984347
19	0.997456	0.993496	0.973519	0.988206	0.991608
20	0.999987	0.99426	0.993916	0.995461	0.973756
21	0.996685	0.981923	0.957499	0.989965	0.98863
22	0.998009	0.991758	0.930458	0.99003	0.991783
23	0.995911	0.9836	0.982905	0.994255	0.984955
24	0.998377	0.994422	0.976502	0.990821	0.972016
25	0.988109	0.987864	0.994286	0.995728	0.924572
26	0.990674	0.994254	0.970577	0.963038	0.981728
27	0.999808	0.984415	0.995081	0.965436	0.979982
28	0.997614	0.993556	0.960395	0.998092	0.983152
29	0.999411	0.99823	0.971807	0.979806	0.989958
30	0.999058	0.988338	0.985003	0.984274	0.997009
31	0.995083	0.990936	0.995083	0.953961	0.950972
32	0.996781	0.997768	0.951154	0.982728	0.966294
33	0.998194	0.998936	0.941452	0.980175	0.931284
34	0.994301	0.994449	0.994796	0.98631	0.999751
35	0.997777	0.995195	0.998538	0.999824	0.959354
36	0.998625	0.995479	0.991542	0.984104	0.948405
37	0.990521	0.998971	0.981602	0.990154	0.987268
38	0.98716	0.98847	0.874495	0.996828	0.977981
39	0.997737	0.996965	0.999945	0.993599	0.970387
40	0.998184	0.999225	0.994996	0.983414	0.988563
41	0.993997	0.99364	0.98156	0.978651	0.986659
42	0.997706	0.993473	0.928366	0.992685	0.92731
43	0.997797	0.999921	0.997271	0.986826	0.985968
44	0.995681	0.999068	0.995989	0.981788	0.979878
45	0.998612	0.998169	0.959963	0.998448	0.989501
46	0.998973	0.983421	0.963677	0.985878	0.944721
47	0.99805	0.997706	0.880024	0.960703	0.992467
48	0.998453	0.992984	0.995017	0.989517	0.90527
49	0.994672	0.978747	0.980826	0.969712	0.983704
50	0.993788	0.993477	0.97431	0.98573	0.9915
51	0.998463	0.999677	0.994542	0.98778	0.945934
52	0.999811	0.998863	0.930101	0.992325	0.982032
53	0.996931	0.998404	0.969837	0.959949	0.976072
54	0.987457	0.986637	0.9845	0.997682	0.978036
55	0.999456	0.996005	0.993548	0.9812	0.974492
56	0.991893	0.995369	0.964002	0.994204	0.996435
57	0.990848	0.996394	0.915519	0.991344	0.97313
58	0.99885	0.990665	0.996162	0.981984	0.981489
59	0.9844	0.991177	0.98453	0.993357	0.954408
60	0.996377	0.956821	0.990757	0.937506	0.889395
61	0.990854	0.99505	0.984749	0.991933	0.968301
62	0.999797	0.99554	0.95435	0.989576	0.997231
63	0.996094	0.997234	0.923902	0.994003	0.981473
64	0.98541	0.972419	0.979092	0.994803	0.945701
65	0.996729	0.998468	0.99065	0.992651	0.941173
66	0.998493	0.965232	0.976755	0.984202	0.932887
67	0.991079	0.989182	0.991937	0.971576	0.965704
68	0.991617	0.965537	0.978154	0.982246	0.974101
69	0.999474	0.998737	0.976661	0.998858	0.957172
70	0.995136	0.997899	0.993652	0.989256	0.928116
71	0.994226	0.992067	0.976514	0.997939	0.99836
72	0.998199	0.996459	0.932504	0.987998	0.95665
73	0.979194	0.995641	0.912553	0.982972	0.998192
74	0.997785	0.999551	0.962594	0.972662	0.834686
75	0.999421	0.985615	0.998563	0.985282	0.92014
76	0.999724	0.983936	0.986098	0.974661	0.988506
77	0.994025	0.999871	0.986778	0.984888	0.999386
78	0.998482	0.996477	0.997217	0.990785	0.940551
79	0.978065	0.998206	0.978584	0.981458	0.990377
80	0.996318	0.998727	0.969224	0.99483	0.946581
81	0.997632	0.98578	0.967733	0.960775	0.972708
82	0.999931	0.959202	0.995941	0.997802	0.880102
83	0.987203	0.999458	0.997732	0.994715	0.956046
84	0.999898	0.994941	0.982791	0.974741	0.988237
85	0.991832	0.986635	0.983142	0.956319	0.971229
86	0.991216	0.989995	0.817915	0.988687	0.994441
87	0.998765	0.998033	0.952723	0.993557	0.971568
88	0.997858	0.989707	0.975133	0.989746	0.994734
89	0.99535	0.98793	0.955514	0.945772	0.974658
90	0.990384	0.999893	0.970315	0.979805	0.952216
91	0.999436	0.99677	0.983974	0.993714	0.970189
92	0.992529	0.99302	0.930817	0.983155	0.979882
93	0.994427	0.989491	0.981746	0.997409	0.976191
94	0.993131	0.997589	0.99634	0.958143	0.781117
95	0.998866	0.996283	0.978317	0.99196	0.988733
96	0.995737	0.999501	0.981921	0.999154	0.927799
97	0.991087	0.983135	0.960922	0.992546	0.994097
98	0.998442	0.996547	0.97439	0.957416	0.985719
99	0.984674	0.999848	0.9946	0.982102	0.979692
100	0.996069	0.995929	0.991229	0.987531	0.981358
101	0.999838	0.992306	0.964322	0.989227	0.977075
102	0.985017	0.998356	0.984491	0.989361	0.940865
103	0.995529	0.991416	0.991569	0.96373	0.995433
104	0.997194	0.988443	0.975118	0.99014	0.956242
105	0.991996	0.99694	0.998251	0.99887	0.977667
106	0.993761	0.997216	0.971758	0.99893	0.989601
107	0.997343	0.99394	0.995274	0.999047	0.994018
108	0.996032	0.999843	0.968655	0.990347	0.959788
109	0.998018	0.991224	0.968254	0.982365	0.917172
110	0.99388	0.973102	0.938541	0.962274	0.962755
111	0.994408	0.989109	0.992901	0.987696	0.991468
112	0.996673	0.999209	0.972762	0.999529	0.980058
113	0.992496	0.988285	0.905059	0.997438	0.968089
114	0.998095	0.991359	0.989125	0.979758	0.924725
115	0.998817	0.99082	0.945648	0.991718	0.965937
116	0.989429	0.993423	0.992252	0.981431	0.932081
117	0.998964	0.985225	0.994866	0.999024	0.986918
118	0.998429	0.979648	0.917884	0.91104	0.831069
119	0.99681	0.96155	0.982406	0.998325	0.964913
120	0.996675	0.998952	0.949135	0.997835	0.984633
121	0.987969	0.969551	0.998685	0.984662	0.958277
122	0.994093	0.989467	0.959642	0.990717	0.975082
123	0.997478	0.996183	0.997776	0.981437	0.995455
124	0.99827	0.992288	0.970951	0.982521	0.948814
125	0.99797	0.989861	0.981143	0.989549	0.968905
126	0.999453	0.982388	0.98517	0.9967	0.952362
127	0.987722	0.998167	0.984862	0.998787	0.9799
128	0.997491	0.993182	0.982417	0.99031	0.985701
129	0.995176	0.999392	0.969666	0.95845	0.988717
130	0.997878	0.997021	0.992488	0.984353	0.962482
131	0.99732	0.980487	0.931661	0.968617	0.961717
132	0.992664	0.990909	0.958638	0.997874	0.994235
133	0.994898	0.995185	0.942839	0.996051	0.983029
134	0.998272	0.999411	0.928398	0.994854	0.996408
135	0.996918	0.992824	0.97693	0.992049	0.902543
136	0.995826	0.999504	0.961805	0.995617	0.990899
137	0.997641	0.997152	0.979767	0.984181	0.999683
138	0.971247	0.996069	0.98705	0.989535	0.939179
139	0.998963	0.989505	0.996779	0.989472	0.960943
140	0.998156	0.987898	0.997059	0.967857	0.995276
141	0.997479	0.996306	0.989974	0.98236	0.95581
142	0.997157	0.991831	0.918144	0.941336	0.966609
143	0.996285	0.992303	0.997107	0.96859	0.984006
144	0.993896	0.965382	0.997964	0.972939	0.98596
145	0.988522	0.993161	0.960852	0.996257	0.991365
146	0.999884	0.989484	0.985432	0.994777	0.953108
147	0.991738	0.996137	0.994941	0.976036	0.975961
148	0.998741	0.995031	0.993247	0.978709	0.984202
149	0.990377	0.99819	0.997674	0.971798	0.912895
150	0.98585	0.988588	0.974323	0.990831	0.931204
151	0.993103	0.998064	0.951799	0.994921	0.986391
152	0.984837	0.986532	0.999292	0.977711	0.960118
153	0.99593	0.999968	0.984042	0.998676	0.963458
154	0.995486	0.993555	0.994039	0.998693	0.996778
155	0.999189	0.999337	0.969704	0.979367	0.984358
156	0.999854	0.999137	0.962603	0.95628	0.912259
157	0.997444	0.995716	0.995048	0.98686	0.993597
158	0.99803	0.999074	0.965318	0.972299	0.957058
159	0.998183	0.996672	0.973128	0.997101	0.959868
160	0.982869	0.99641	0.868333	0.993788	0.991135
161	0.982695	0.993708	0.995793	0.994359	0.967341
162	0.990208	0.994864	0.894117	0.998054	0.999529
163	0.997668	0.985501	0.952942	0.974121	0.98444
164	0.992009	0.973126	0.968329	0.983153	0.982157
165	0.990491	0.993144	0.949228	0.990664	0.99465
166	0.993286	0.98014	0.971341	0.992065	0.989976
167	0.998554	0.999869	0.988763	0.933251	0.907665
168	0.993951	0.996091	0.978887	0.978187	0.961502
169	0.991194	0.989055	0.98217	0.977617	0.994398
170	0.996178	0.986081	0.967026	0.91398	0.975305
171	0.997763	0.998582	0.976709	0.992581	0.983126
172	0.995166	0.994095	0.97773	0.960814	0.986371
173	0.997859	0.99274	0.896003	0.99582	0.974498
174	0.999834	0.955139	0.912289	0.994324	0.989884
175	0.998128	0.997062	0.976324	0.990284	0.997905
176	0.999674	0.995795	0.917302	0.982732	0.961707
177	0.996678	0.981721	0.939564	0.995643	0.979727
178	0.990781	0.983447	0.988389	0.995144	0.934147
179	0.991406	0.995276	0.952607	0.98191	0.988115
180	0.99512	0.996763	0.99588	0.995478	0.994449
181	0.990727	0.98592	0.994605	0.999808	0.968305
182	0.996851	0.999108	0.980728	0.986246	0.978142
183	0.997244	0.99058	0.929116	0.977343	0.946965
184	0.999939	0.982417	0.981784	0.949668	0.995425
185	0.991122	0.982738	0.982916	0.990359	0.996035
186	0.997476	0.999086	0.996224	0.975627	0.970318
187	0.998657	0.995749	0.947937	0.979354	0.997288
188	0.994211	0.979775	0.977967	0.922996	0.991748
189	0.949865	0.986569	0.887657	0.983336	0.987828
190	0.998447	0.986227	0.992613	0.841157	0.989327
191	0.998856	0.993673	0.99792	0.995022	0.974432
192	0.999533	0.996956	0.997344	0.993422	0.965205
193	0.99629	0.996256	0.974091	0.995381	0.997379
194	0.999762	0.980335	0.999154	0.963684	0.959207
195	0.996961	0.997855	0.940305	0.980126	0.960837
196	0.992198	0.991083	0.976144	0.990959	0.832507
197	0.992852	0.994167	0.932636	0.989972	0.989417
198	0.992736	0.998495	0.968128	0.996216	0.973164
199	0.990826	0.995858	0.89658	0.994703	0.976135
200	0.999367	0.988696	0.998692	0.991885	0.964375
201	0.994714	0.991387	0.970142	0.999056	0.984467
202	0.990749	0.975422	0.90936	0.988492	0.943755
203	0.986953	0.998475	0.989099	0.97776	0.995714
204	0.999899	0.985377	0.979409	0.991117	0.998535
205	0.98932	0.994201	0.968104	0.99967	0.989229
206	0.995059	0.975014	0.979838	0.975084	0.990331
207	0.992067	0.993433	0.92092	0.965005	0.955797
208	0.998962	0.998744	0.991671	0.973043	0.994917
209	0.996801	0.995002	0.954074	0.924338	0.980738
210	0.997704	0.994679	0.919021	0.989874	0.964754
211	0.996532	0.9917	0.993593	0.952878	0.992996
212	0.999292	0.988927	0.983297	0.992107	0.994302
213	0.998831	0.994408	0.979906	0.988104	0.948863
214	0.99623	0.997529	0.936367	0.98057	0.975938
215	0.999274	0.995601	0.963129	0.998466	0.888394
216	0.989129	0.990926	0.987774	0.990738	0.989176
217	0.998625	0.99446	0.9834	0.99345	0.963682
218	0.989233	0.991778	0.969252	0.998076	0.98235
219	0.999752	0.99787	0.994059	0.99864	0.94118
220	0.99926	0.993305	0.982052	0.995889	0.9686
221	0.993361	0.977688	0.981025	0.983808	0.986272
222	0.99455	0.995267	0.964851	0.992065	0.959734
223	0.999054	0.985739	0.996575	0.990001	0.898851
224	0.990702	0.996754	0.998436	0.980158	0.991185
225	0.996026	0.991787	0.959525	0.962243	0.967904
226	0.997335	0.982584	0.944623	0.977407	0.990343
227	0.985527	0.998554	0.981783	0.976435	0.993534
228	0.995238	0.980731	0.959024	0.995191	0.980392
229	0.999255	0.977129	0.998412	0.987219	0.973387
230	0.986122	0.994744	0.97193	0.94801	0.983296
231	0.994351	0.995316	0.973812	0.995307	0.995958
232	0.982662	0.992188	0.959735	0.984118	0.993726
233	0.989695	0.996771	0.936823	0.994235	0.947992
234	0.9995	0.997491	0.998826	0.994598	0.951993
235	0.997799	0.997888	0.994444	0.942026	0.9885
236	0.991261	0.99734	0.998919	0.985416	0.992457
237	0.99896	0.999646	0.986549	0.996072	0.976434
238	0.973392	0.98337	0.90121	0.995124	0.996438
239	0.999044	0.995674	0.989234	0.997359	0.993817
240	0.984307	0.996057	0.942987	0.967499	0.897593
241	0.99402	0.992937	0.9716	0.960977	0.956797
242	0.988516	0.997002	0.964374	0.992166	0.971742
243	0.997284	0.997345	0.984146	0.978525	0.933793
244	0.998213	0.998788	0.961252	0.981691	0.984231
245	0.978567	0.977227	0.96946	0.981284	0.990721
246	0.996752	0.997471	0.910785	0.946966	0.902624
247	0.989778	0.990421	0.996944	0.989348	0.990373
248	0.986505	0.996861	0.948128	0.995209	0.946261
249	0.999396	0.999324	0.992998	0.991635	0.89519
250	0.993813	0.990304	0.994599	0.981971	0.950905
251	0.985491	0.975765	0.998571	0.989793	0.974544
252	0.965823	0.978867	0.99069	0.994763	0.95101
253	0.998999	0.988358	0.989656	0.964884	0.995885
254	0.999502	0.985124	0.980795	0.99872	0.999035
255	0.980924	0.994061	0.977458	0.994124	0.992515
256	0.997619	0.98937	0.970436	0.99826	0.913756
257	0.997881	0.981451	0.972829	0.979875	0.960268
258	0.990784	0.998105	0.99675	0.945369	0.991118
259	0.989601	0.98163	0.984448	0.999646	0.99832
260	0.999344	0.994491	0.98164	0.971367	0.999844
261	0.99716	0.992284	0.988635	0.966167	0.97833
262	0.996511	0.998363	0.962116	0.989755	0.986415
263	0.992509	0.999569	0.977917	0.886258	0.981762
264	0.999259	0.9973	0.964084	0.991098	0.990985
265	0.988481	0.99678	0.961199	0.975788	0.980608
266	0.999848	0.998919	0.984604	0.981207	0.996165
267	0.997146	0.978728	0.991425	0.994488	0.990527
268	0.996917	0.994482	0.988273	0.982516	0.969277
269	0.996881	0.993773	0.972169	0.996862	0.957279
270	0.997407	0.989188	0.995028	0.986207	0.985065
271	0.990595	0.992373	0.898682	0.95277	0.991687
272	0.996645	0.994675	0.941261	0.999368	0.978301
273	0.996578	0.999543	0.991966	0.97581	0.9803
274	0.996193	0.997283	0.994554	0.96922	0.969392
275	0.968627	0.97174	0.965947	0.988118	0.988263
276	0.99678	0.985213	0.947887	0.96954	0.998207
277	0.995815	0.986352	0.905868	0.997139	0.858712
278	0.997819	0.984579	0.994667	0.976404	0.927126
279	0.996162	0.993845	0.973486	0.973841	0.961837
280	0.992606	0.995829	0.941291	0.992946	0.972476
281	0.998706	0.989989	0.942065	0.980136	0.999605
282	0.994147	0.999766	0.938407	0.993721	0.955533
283	0.99977	0.973706	0.923535	0.991734	0.995628
284	0.998234	0.999075	0.991401	0.975435	0.996
285	0.996924	0.990355	0.991329	0.972703	0.94476
286	0.997657	0.997878	0.988591	0.997228	0.927674
287	0.993226	0.995752	0.925828	0.990248	0.998401
288	0.998881	0.994154	0.977806	0.941515	0.949409
289	0.997311	0.998915	0.943682	0.999312	0.99253
290	0.998867	0.995919	0.887017	0.925536	0.990559
291	0.996726	0.994008	0.953493	0.986808	0.975132
292	0.997722	0.995937	0.993242	0.998383	0.974754
293	0.999251	0.952666	0.998622	0.996791	0.987681
294	0.997705	0.969872	0.873432	0.982125	0.977795
295	0.995785	0.997058	0.942484	0.923059	0.997314
296	0.998534	0.999134	0.91168	0.997671	0.968962
297	0.989625	0.997211	0.972859	0.985032	0.996866
298	0.99974	0.996439	0.973752	0.992593	0.88016
299	0.999641	0.990214	0.950676	0.979175	0.972411
300	0.994566	0.999928	0.985751	0.999542	0.982823
301	0.996903	0.985257	0.945628	0.975587	0.918423
302	0.991881	0.991378	0.996547	0.978525	0.958675
303	0.999739	0.986291	0.978764	0.991109	0.97468
304	0.99491	0.997577	0.870016	0.979774	0.991771
305	0.996549	0.98397	0.998879	0.998881	0.990266
306	0.997393	0.997122	0.987268	0.998567	0.964859
307	0.995889	0.996858	0.988376	0.997924	0.990452
308	0.999586	0.991122	0.960886	0.854911	0.981524
309	0.996911	0.997571	0.999691	0.999601	0.999852
310	0.998661	0.998029	0.96887	0.999308	0.99503
311	0.99306	0.996134	0.986118	0.999381	0.965683
312	0.99831	0.991715	0.923804	0.978041	0.849368
313	0.999124	0.991137	0.984497	0.995675	0.915148
314	0.993967	0.988381	0.906002	0.981148	0.941879
315	0.98688	0.969902	0.980859	0.999394	0.962317
316	0.996093	0.989758	0.972855	0.991232	0.991979
317	0.995608	0.984294	0.989405	0.983762	0.960517
318	0.996147	0.991589	0.925119	0.998658	0.963432
319	0.997647	0.990517	0.939024	0.994184	0.942985
320	0.99978	0.987514	0.992404	0.997173	0.923381
321	0.994055	0.994258	0.989561	0.997756	0.991373
322	0.996984	0.991023	0.987874	0.978997	0.932044
323	0.991015	0.986894	0.993723	0.993395	0.927249
324	0.989099	0.995518	0.947903	0.99737	0.998043
325	0.99521	0.99367	0.989327	0.991531	0.964271
326	0.998935	0.991235	0.966256	0.971377	0.99348
327	0.989358	0.978885	0.96724	0.996854	0.988348
328	0.999727	0.99967	0.996159	0.961541	0.997438
329	0.968362	0.98333	0.96435	0.979335	0.991968
330	0.989239	0.997986	0.92436	0.99462	0.968842
331	0.99835	0.99803	0.99942	0.995338	0.87854
332	0.985602	0.999211	0.962778	0.997169	0.926075
333	0.994108	0.994424	0.988939	0.990806	0.992724
334	0.994718	0.985255	0.970608	0.996803	0.999504
335	0.999942	0.995572	0.985144	0.991969	0.944086
336	0.984386	0.994265	0.960547	0.996667	0.964047
337	0.988652	0.997191	0.965954	0.991183	0.980315
338	0.979499	0.998527	0.842906	0.992824	0.985273
339	0.991806	0.99369	0.995555	0.982504	0.951798
340	0.991841	0.994962	0.987935	0.994901	0.952545
341	0.996857	0.996701	0.948631	0.99901	0.998202
342	0.998395	0.998319	0.990337	0.992508	0.989028
343	0.999049	0.995802	0.973752	0.988729	0.97708
344	0.999634	0.998119	0.977408	0.984648	0.999487
345	0.987592	0.998688	0.995014	0.957019	0.920682
346	0.986089	0.995848	0.954536	0.951565	0.976921
347	0.995675	0.994723	0.987076	0.976954	0.990669
348	0.999027	0.987543	0.982053	0.966519	0.949867
349	0.999159	0.997406	0.997582	0.995782	0.999003
350	0.988277	0.97554	0.96763	0.994334	0.980812
351	0.995988	0.985021	0.845937	0.963057	0.996588
352	0.997657	0.992256	0.996496	0.949495	0.970796
353	0.996643	0.997634	0.979352	0.997422	0.995416
354	0.997747	0.997955	0.99406	0.998531	0.976831
355	0.986585	0.991709	0.993077	0.932417	0.934238
356	0.999724	0.992395	0.998998	0.975827	0.968663
357	0.999719	0.995869	0.983076	0.995111	0.943635
358	0.994736	0.989904	0.985256	0.997473	0.976881
359	0.988355	0.995034	0.901079	0.996571	0.962578
360	0.973268	0.996737	0.921296	0.974345	0.945889
361	0.999496	0.999413	0.979851	0.995495	0.986052
362	0.999217	0.996824	0.967092	0.995003	0.997498
363	0.985048	0.998493	0.963463	0.997465	0.975279
364	0.985683	0.989768	0.992626	0.958871	0.941297
365	0.999222	0.99828	0.976077	0.957899	0.981795
366	0.997039	0.998888	0.996268	0.978925	0.983963
367	0.992408	0.979185	0.950653	0.961993	0.964352
368	0.995715	0.98473	0.8911	0.997962	0.968724
369	0.996934	0.996648	0.995096	0.987262	0.997009
370	0.984109	0.994601	0.977671	0.99724	0.953083
371	0.99704	0.971505	0.975521	0.992753	0.994922
372	0.999256	0.990208	0.976214	0.998937	0.967075
373	0.994268	0.991799	0.960122	0.991168	0.95011
374	0.990967	0.996254	0.997967	0.978338	0.980095
375	0.997367	0.997603	0.996963	0.995077	0.997164
376	0.995182	0.993666	0.920165	0.992443	0.940184
377	0.994477	0.98229	0.975157	0.965088	0.997206
378	0.996567	0.952049	0.981577	0.98521	0.995745
379	0.99946	0.997475	0.977682	0.975438	0.893835
380	0.999382	0.994827	0.987518	0.980265	0.991973
381	0.976113	0.994158	0.962752	0.972211	0.962706
382	0.99988	0.999119	0.901048	0.994684	0.939289
383	0.999496	0.998825	0.84195	0.948892	0.963825
384	0.996918	0.992956	0.990549	0.976487	0.979319
385	0.989076	0.996423	0.893223	0.931326	0.988435
386	0.987531	0.997582	0.90343	0.962258	0.96617
387	0.995311	0.998651	0.92172	0.929219	0.97348
388	0.996487	0.980663	0.96987	0.962234	0.97996
389	0.993239	0.985926	0.976388	0.994689	0.975477
390	0.996379	0.997267	0.987409	0.997902	0.925411
391	0.997199	0.982899	0.995499	0.98053	0.995078
392	0.99295	0.99826	0.988978	0.987192	0.988958
393	0.999876	0.998785	0.980287	0.999475	0.989044
394	0.995734	0.991822	0.989961	0.984997	0.949915
395	0.997886	0.994851	0.984192	0.998032	0.939331
396	0.988487	0.9996	0.994162	0.98835	0.994552
397	0.987396	0.997206	0.984909	0.998912	0.974812
398	0.99633	0.98524	0.993771	0.987246	0.990539
399	0.999854	0.979352	0.96592	0.988417	0.989233
400	0.996381	0.994727	0.978561	0.979809	0.997272
401	0.996487	0.976471	0.895835	0.99472	0.994695
402	0.999206	0.986434	0.879463	0.997718	0.963102
403	0.997347	0.997119	0.991356	0.982427	0.988574
404	0.995982	0.998466	0.985833	0.995486	0.944882
405	0.987019	0.988916	0.985191	0.986208	0.995345
406	0.9993	0.994529	0.991078	0.964583	0.968349
407	0.973555	0.99667	0.927658	0.983544	0.988181
408	0.988742	0.991911	0.946177	0.988303	0.942762
409	0.999701	0.987583	0.953437	0.98263	0.9417
410	0.992798	0.996338	0.943419	0.960051	0.949715
411	0.988098	0.999613	0.966812	0.961701	0.953488
412	0.993605	0.988168	0.992455	0.971465	0.994856
413	0.996936	0.990705	0.884225	0.995577	0.997682
414	0.998182	0.993076	0.972099	0.976234	0.993239
415	0.992447	0.996647	0.963302	0.994672	0.995464
416	0.990767	0.960013	0.992847	0.984472	0.981064
417	0.994601	0.999722	0.955968	0.965201	0.990283
418	0.997796	0.995005	0.954586	0.974257	0.998296
419	0.99084	0.998071	0.890203	0.99723	0.964161
420	0.996597	0.997801	0.997343	0.996216	0.99375
421	0.990954	0.992384	0.980609	0.955489	0.825512
422	0.997743	0.983838	0.981939	0.992855	0.906631
423	0.989651	0.985378	0.984437	0.97636	0.96142
424	0.996141	0.973184	0.977309	0.981205	0.977677
425	0.992283	0.999024	0.996544	0.988039	0.992217
426	0.99987	0.983335	0.947196	0.995988	0.949797
427	0.996384	0.989237	0.995888	0.977826	0.980275
428	0.986131	0.998952	0.982604	0.992281	0.898946
429	0.99463	0.996383	0.943916	0.971518	0.977994
430	0.99554	0.992911	0.991407	0.975822	0.983782
431	0.999348	0.995456	0.950621	0.987822	0.938252
432	0.992853	0.995887	0.987259	0.955014	0.971847
433	0.99905	0.995362	0.981924	0.957145	0.991713
434	0.988276	0.981833	0.984446	0.984771	0.941522
435	0.999849	0.99831	0.997113	0.951485	0.999417
436	0.992359	0.979514	0.984677	0.943221	0.933472
437	0.99777	0.999773	0.985382	0.979497	0.813687
438	0.99414	0.995885	0.960691	0.993135	0.992934
439	0.999611	0.99848	0.99682	0.974312	0.987666
440	0.992505	0.998933	0.980717	0.994459	0.980053
441	0.990291	0.993031	0.997302	0.994669	0.936088
442	0.998526	0.994178	0.976864	0.999813	0.954316
443	0.997842	0.99328	0.955807	0.978853	0.980466
444	0.993314	0.99902	0.989995	0.987869	0.953653
445	0.969949	0.997735	0.996203	0.985833	0.961137
446	0.991176	0.99506	0.981884	0.966962	0.996749
447	0.98391	0.991398	0.994159	0.935864	0.991223
448	0.9988	0.99793	0.934689	0.965974	0.963216
449	0.997855	0.998778	0.976817	0.989994	0.996142
450	0.998442	0.995473	0.944343	0.972355	0.97734
451	0.999088	0.99571	0.99456	0.990544	0.974877
452	0.99028	0.993662	0.986909	0.971927	0.99981
453	0.990006	0.99337	0.985815	0.97029	0.918349
454	0.999311	0.999212	0.99811	0.991681	0.940215
455	0.999136	0.99466	0.968355	0.99596	0.998952
456	0.999529	0.993314	0.994594	0.970562	0.994901
457	0.96401	0.991576	0.966865	0.997623	0.91671
458	0.999988	0.989066	0.972578	0.961458	0.963388
459	0.996669	0.99088	0.916775	0.976334	0.986025
460	0.989891	0.999987	0.992341	0.999049	0.97469
461	0.99792	0.993497	0.98721	0.924	0.999031
462	0.995272	0.998777	0.999198	0.992893	0.970746
463	0.996849	0.984034	0.909079	0.979004	0.983306
464	0.997023	0.979588	0.932537	0.989945	0.997964
465	0.996825	0.999884	0.972205	0.997553	0.927823
466	0.993784	0.99824	0.947095	0.914006	0.989339
467	0.99429	0.972277	0.98495	0.953803	0.995663
468	0.992636	0.997609	0.990465	0.994748	0.90024
469	0.999472	0.992167	0.96085	0.964649	0.894786
470	0.997326	0.995476	0.905533	0.988778	0.985612
471	0.974959	0.977004	0.995496	0.96918	0.971516
472	0.993007	0.990375	0.984023	0.943756	0.95719
473	0.984874	0.989901	0.984448	0.988968	0.982144
474	0.999657	0.992035	0.972217	0.945598	0.993393
475	0.988006	0.996102	0.987012	0.995982	0.998303
476	0.991285	0.992829	0.957702	0.979364	0.981014
477	0.980207	0.980667	0.990624	0.963651	0.977459
478	0.992816	0.97403	0.933299	0.988891	0.996647
479	0.985404	0.997289	0.830413	0.978369	0.982136
480	0.998651	0.994217	0.949949	0.964864	0.976779
481	0.999524	0.995507	0.921528	0.994324	0.987663
482	0.995347	0.987511	0.948297	0.908015	0.960501
483	0.993635	0.988043	0.913712	0.998521	0.955075
484	0.997943	0.989837	0.982878	0.995054	0.990245
485	0.99129	0.998959	0.967668	0.999359	0.977109
486	0.984168	0.992004	0.952761	0.988561	0.97696
487	0.97798	0.999292	0.958621	0.991875	0.994281
488	0.99824	0.988328	0.981888	0.989258	0.931688
489	0.996682	0.996827	0.978969	0.985074	0.986838
490	0.993407	0.983263	0.924259	0.973473	0.983094
491	0.998172	0.994415	0.951358	0.986099	0.98085
492	0.997861	0.997047	0.995831	0.945548	0.964334
493	0.993708	0.997875	0.96644	0.982779	0.997187
494	0.993931	0.998562	0.957776	0.999026	0.982709
495	0.993317	0.999885	0.955163	0.999752	0.993071
496	0.997014	0.99059	0.973281	0.9944	0.958138
497	0.995361	0.991925	0.989059	0.993436	0.99371
498	0.998519	0.993014	0.977997	0.997059	0.886925
499	0.991011	0.984527	0.987059	0.994428	0.918105
500	0.996289	0.999325	0.975569	0.958266	0.95591
501	0.99119	0.983405	0.961661	0.994527	0.950999
502	0.977044	0.994629	0.977494	0.98787	0.95849
503	0.999208	0.999887	0.988646	0.999633	0.982806
504	0.996993	0.982124	0.992604	0.997789	0.936286
505	0.995421	0.996108	0.958136	0.99221	0.991607
506	0.982743	0.976061	0.932502	0.935758	0.957088
507	0.993521	0.994159	0.932407	0.973757	0.975773
508	0.997811	0.994429	0.957316	0.967292	0.960848
509	0.99067	0.990974	0.965152	0.99403	0.987198
510	0.999015	0.996588	0.992644	0.981977	0.995039
511	0.998755	0.997485	0.966804	0.965258	0.94643
512	0.999096	0.993931	0.987627	0.983844	0.94353
513	0.977297	0.988516	0.948569	0.843316	0.945106
514	0.999615	0.987698	0.940916	0.999182	0.990381
515	0.987908	0.984244	0.981918	0.992113	0.989024
516	0.999863	0.990287	0.9699	0.909221	0.992043
517	0.997599	0.985462	0.967065	0.985798	0.965507
518	0.99757	0.997067	0.937167	0.995284	0.999667
519	0.998348	0.997509	0.950369	0.990948	0.966452
520	0.995647	0.988071	0.977142	0.997353	0.993964
521	0.995211	0.965139	0.94157	0.994987	0.912414
522	0.996824	0.991332	0.967627	0.993831	0.997266
523	0.99852	0.995423	0.952039	0.950927	0.988226
524	0.994443	0.991028	0.998382	0.972066	0.991326
525	0.996138	0.988097	0.998248	0.975059	0.956149
526	0.991245	0.984071	0.981227	0.997757	0.979336
527	0.996257	0.995558	0.99461	0.943757	0.9815
528	0.999551	0.996511	0.984029	0.985654	0.998336
529	0.995832	0.998571	0.997974	0.983274	0.933039
530	0.991259	0.986875	0.998242	0.959286	0.973667
531	0.99772	0.992032	0.902811	0.983615	0.999711
532	0.991565	0.996894	0.995125	0.971517	0.995603
533	0.999255	0.990712	0.95808	0.998659	0.98537
534	0.983614	0.991903	0.969122	0.990134	0.98163
535	0.999617	0.993704	0.990629	0.992847	0.973375
536	0.999878	0.991411	0.966724	0.958318	0.980409
537	0.997815	0.998666	0.989963	0.984515	0.991052
538	0.997829	0.976495	0.990102	0.966629	0.826431
539	0.991152	0.997929	0.9966	0.987153	0.934874
540	0.993752	0.998285	0.986283	0.998001	0.99084
541	0.995297	0.994668	0.927849	0.998058	0.955956
542	0.99842	0.997573	0.986591	0.942867	0.993
543	0.987324	0.999674	0.997154	0.99968	0.97344
544	0.996727	0.998959	0.963887	0.989488	0.967653
545	0.997386	0.99639	0.9976	0.993847	0.990656
546	0.994357	0.989673	0.999015	0.991307	0.999742
547	0.988084	0.991143	0.976566	0.959492	0.968756
548	0.995453	0.99113	0.942425	0.991462	0.986032
549	0.976798	0.993445	0.936358	0.988268	0.977788
550	0.988423	0.993056	0.978517	0.994885	0.999137
551	0.997138	0.994347	0.988085	0.99934	0.78643
552	0.997784	0.986004	0.980585	0.986011	0.975929
553	0.999619	0.995266	0.997457	0.955563	0.846682
554	0.986166	0.999886	0.989425	0.999116	0.989398
555	0.99522	0.984849	0.995415	0.987496	0.996647
556	0.999927	0.997491	0.945381	0.944957	0.951408
557	0.995818	0.969888	0.94126	0.995858	0.981063
558	0.996795	0.969325	0.977337	0.972975	0.983597
559	0.992483	0.973198	0.983643	0.961047	0.961935
560	0.998432	0.996267	0.964665	0.99744	0.970893
561	0.997641	0.992116	0.984796	0.971691	0.987915
562	0.993905	0.995018	0.998741	0.98611	0.987759
563	0.998784	0.993712	0.996798	0.987045	0.980477
564	0.971571	0.996556	0.984889	0.993501	0.988344
565	0.992124	0.988378	0.990736	0.986893	0.974634
566	0.99487	0.993028	0.956051	0.982448	0.984561
567	0.998703	0.997411	0.961695	0.996802	0.953213
568	0.990979	0.99196	0.975883	0.98742	0.993568
569	0.994282	0.999115	0.956136	0.990062	0.996164
570	0.994803	0.996567	0.971435	0.982322	0.99226
571	0.99486	0.995636	0.980485	0.994562	0.983038
572	0.992797	0.995663	0.929125	0.947486	0.913205
573	0.994021	0.99774	0.99354	0.969632	0.943927
574	0.997987	0.994745	0.984367	0.983093	0.986407
575	0.992767	0.992504	0.962928	0.986229	0.955725
576	0.997312	0.997565	0.992554	0.956701	0.993187
577	0.997101	0.998356	0.946625	0.953994	0.980314
578	0.995807	0.987236	0.969057	0.985727	0.934995
579	0.995541	0.977976	0.99482	0.969269	0.858733
580	0.997686	0.997302	0.982143	0.98008	0.942104
581	0.984644	0.99588	0.993809	0.996679	0.960941
582	0.996387	0.999299	0.959721	0.960583	0.984151
583	0.979796	0.987731	0.971294	0.982609	0.859025
584	0.995616	0.954477	0.984092	0.952164	0.984785
585	0.999356	0.998005	0.981814	0.981393	0.995719
586	0.998707	0.997065	0.978239	0.997358	0.96078
587	0.996979	0.991658	0.864391	0.999373	0.994639
588	0.999832	0.998047	0.949731	0.98121	0.975924
589	0.996169	0.995915	0.955344	0.981701	0.997038
590	0.999256	0.995595	0.990792	0.989504	0.979152
591	0.981324	0.981513	0.987593	0.970559	0.997299
592	0.992892	0.995783	0.955044	0.990377	0.996656
593	0.995615	0.998089	0.905782	0.997415	0.963598
594	0.999117	0.995608	0.900596	0.993013	0.990477
595	0.989853	0.995025	0.958311	0.99332	0.972471
596	0.998404	0.993415	0.996403	0.925676	0.961404
597	0.998011	0.997449	0.991484	0.978604	0.980057
598	0.995066	0.99599	0.988656	0.979283	0.99948
599	0.99833	0.999257	0.925726	0.99497	0.941977
600	0.998725	0.995427	0.957031	0.986721	0.970087
601	0.994088	0.993514	0.979442	0.98694	0.979427
602	0.995006	0.989877	0.986986	0.998746	0.970462
603	0.989001	0.999233	0.830752	0.995614	0.942151
604	0.985191	0.988297	0.97615	0.998226	0.986835
605	0.9819	0.997776	0.994891	0.962328	0.989541
606	0.998057	0.985087	0.971733	0.984351	0.995709
607	0.992588	0.997459	0.972194	0.999735	0.956421
608	0.998541	0.990742	0.965817	0.998147	0.988211
609	0.997075	0.99064	0.915755	0.956933	0.998237
610	0.994483	0.993735	0.995263	0.99102	0.992333
611	0.999739	0.971075	0.997587	0.970997	0.998853
612	0.999496	0.995863	0.992241	0.985493	0.980314
613	0.991222	0.991126	0.977014	0.996347	0.934759
614	0.99972	0.99446	0.993036	0.996313	0.998682
615	0.998514	0.974456	0.976624	0.946423	0.969437
616	0.998959	0.996846	0.946652	0.938899	0.867967
617	0.994298	0.989163	0.992922	0.995873	0.961986
618	0.99883	0.996214	0.920811	0.987315	0.969751
619	0.998086	0.992235	0.973327	0.977932	0.947382
620	0.998763	0.996497	0.99028	0.980384	0.993928
621	0.99803	0.988904	0.997447	0.998903	0.997445
622	0.990826	0.999873	0.960468	0.987018	0.982527
623	0.997309	0.993454	0.988304	0.972141	0.90882
624	0.998492	0.991045	0.984585	0.958349	0.990467
625	0.994556	0.999142	0.989053	0.992915	0.955856
626	0.991906	0.997953	0.99902	0.97436	0.985801
627	0.994521	0.997506	0.971604	0.999391	0.860328
628	0.990627	0.96893	0.980337	0.99088	0.931107
629	0.993509	0.999871	0.945736	0.958085	0.894314
630	0.988659	0.991312	0.981749	0.98836	0.967376
631	0.993051	0.999294	0.98913	0.997986	0.964095
632	0.994219	0.993758	0.921679	0.986054	0.993759
633	0.999894	0.994365	0.995755	0.956121	0.991747
634	0.993249	0.988039	0.929021	0.949976	0.957379
635	0.998145	0.99858	0.989613	0.984414	0.977784
636	0.998887	0.997804	0.990351	0.972974	0.944517
637	0.998055	0.995839	0.996407	0.892887	0.992369
638	0.991128	0.974852	0.993328	0.99827	0.983237
639	0.993393	0.992897	0.957735	0.996559	0.99326
640	0.988695	0.99291	0.971847	0.993744	0.976488
641	0.995358	0.998594	0.945728	0.991358	0.898644
642	0.988003	0.989509	0.986843	0.9923	0.910457
643	0.997161	0.961421	0.938334	0.993686	0.999254
644	0.983119	0.996994	0.956452	0.955482	0.987617
645	0.998359	0.984038	0.961665	0.955662	0.991624
646	0.998315	0.998236	0.939178	0.997034	0.956076
647	0.995696	0.999157	0.976745	0.994765	0.993507
648	0.984043	0.987942	0.996679	0.951347	0.929186
649	0.996521	0.99309	0.988868	0.981929	0.968865
650	0.996791	0.995579	0.994256	0.999779	0.982535
651	0.996331	0.992507	0.92715	0.99858	0.954888
652	0.996804	0.995121	0.993365	0.996642	0.884291
653	0.973311	0.995931	0.995576	0.99643	0.998758
654	0.997674	0.98324	0.969509	0.971333	0.977897
655	0.989488	0.988341	0.950067	0.992888	0.956906
656	0.99565	0.986724	0.973859	0.969923	0.959773
657	0.990784	0.991323	0.984369	0.999229	0.992236
658	0.999872	0.997537	0.969048	0.95559	0.975737
659	0.996834	0.997189	0.976971	0.999171	0.952246
660	0.994609	0.997526	0.961959	0.998317	0.995127
661	0.997056	0.99475	0.931378	0.972099	0.931887
662	0.999954	0.998837	0.997374	0.99235	0.989719
663	0.999663	0.987304	0.99626	0.993143	0.979131
664	0.987595	0.995979	0.96128	0.954011	0.975165
665	0.996585	0.996682	0.968712	0.992768	0.985204
666	0.9966	0.996034	0.990842	0.991058	0.996869
667	0.999742	0.957437	0.992178	0.955104	0.986207
668	0.993817	0.988626	0.975409	0.991812	0.966491
669	0.997103	0.996558	0.945606	0.978049	0.952907
670	0.993481	0.99222	0.947777	0.970273	0.996661
671	0.999293	0.988626	0.991291	0.987656	0.988714
672	0.997772	0.997023	0.988069	0.984607	0.982824
673	0.993218	0.973725	0.987052	0.943649	0.949469
674	0.983143	0.99954	0.969369	0.989477	0.995452
675	0.998189	0.995157	0.947452	0.962574	0.94097
676	0.999391	0.989766	0.959632	0.984659	0.985123
677	0.988278	0.986369	0.970193	0.96678	0.973145
678	0.989429	0.990947	0.987042	0.948253	0.970711
679	0.996711	0.996538	0.996199	0.976692	0.997542
680	0.999235	0.97991	0.984951	0.969218	0.849646
681	0.994152	0.996932	0.973264	0.930351	0.929083
682	0.995899	0.996655	0.988243	0.994281	0.997824
683	0.997555	0.993041	0.992646	0.983599	0.982148
684	0.994673	0.997938	0.947278	0.988078	0.959549
685	0.99179	0.994705	0.992716	0.999664	0.977417
686	0.993532	0.999757	0.96909	0.986247	0.973435
687	0.999582	0.992431	0.935045	0.998609	0.936737
688	0.995603	0.982837	0.981302	0.997375	0.972016
689	0.990077	0.995562	0.983888	0.988582	0.999248
690	0.98725	0.999499	0.989877	0.971874	0.972011
691	0.997299	0.986844	0.994788	0.987379	0.972961
692	0.999078	0.998461	0.977343	0.995658	0.95722
693	0.992215	0.98765	0.917518	0.972382	0.997287
694	0.994132	0.995072	0.973677	0.974872	0.981776
695	0.998154	0.991115	0.916578	0.975841	0.902374
696	0.999586	0.979921	0.928223	0.984875	0.982103
697	0.998343	0.988466	0.994129	0.984926	0.999295
698	0.983148	0.9948	0.951047	0.997143	0.982183
699	0.99746	0.995626	0.971062	0.995482	0.969752
700	0.998157	0.999697	0.931464	0.999314	0.927467
701	0.997208	0.999627	0.977375	0.994738	0.933186
702	0.999004	0.949369	0.901795	0.975423	0.998731
703	0.98257	0.980652	0.983329	0.996706	0.997241
704	0.995778	0.995597	0.995298	0.979005	0.955272
705	0.993439	0.986486	0.953457	0.96409	0.93432
706	0.994477	0.99941	0.975787	0.999509	0.959512
707	0.990907	0.994612	0.994086	0.956926	0.985978
708	0.972121	0.987015	0.959022	0.986588	0.99238
709	0.991958	0.990728	0.980738	0.991147	0.974067
710	0.989894	0.961969	0.993053	0.998663	0.994295
711	0.9921	0.991584	0.995483	0.980454	0.999275
712	0.993822	0.996586	0.993285	0.997396	0.954224
713	0.99935	0.988666	0.999348	0.998237	0.981935
714	0.994562	0.992649	0.967686	0.979907	0.996773
715	0.99438	0.989392	0.987769	0.983569	0.96136
716	0.990269	0.994387	0.991226	0.995466	0.978602
717	0.975184	0.999769	0.917384	0.996926	0.980877
718	0.993896	0.997267	0.996118	0.981723	0.960619
719	0.993143	0.99453	0.972695	0.995322	0.996371
720	0.997523	0.996477	0.974324	0.992215	0.985505
721	0.993014	0.992938	0.871944	0.993471	0.967511
722	0.999685	0.991761	0.965858	0.996339	0.921374
723	0.997969	0.99823	0.919338	0.980867	0.955168
724	0.99901	0.992599	0.984762	0.991367	0.996218
725	0.992215	0.993412	0.991647	0.950988	0.997552
726	0.995541	0.990528	0.98003	0.977103	0.950292
727	0.995124	0.995394	0.994963	0.983644	0.998513
728	0.998997	0.988504	0.991463	0.976052	0.989407
729	0.999474	0.995317	0.935544	0.998627	0.991804
730	0.994269	0.992443	0.91128	0.945122	0.996547
731	0.996105	0.995602	0.996985	0.985143	0.877942
732	0.998591	0.994088	0.99418	0.945849	0.98749
733	0.996704	0.999356	0.99336	0.99015	0.872809
734	0.991287	0.999538	0.997215	0.971316	0.993661
735	0.998422	0.992253	0.959805	0.995883	0.982575
736	0.999269	0.996009	0.940754	0.99705	0.99331
737	0.990362	0.992209	0.963085	0.96997	0.998629
738	0.996017	0.992768	0.98658	0.920812	0.939749
739	0.999609	0.977193	0.955934	0.965492	0.972309
740	0.997565	0.988062	0.840422	0.984796	0.970779
741	0.968861	0.998901	0.951558	0.946897	0.907332
742	0.988211	0.999268	0.984879	0.98527	0.966584
743	0.995527	0.998886	0.982433	0.994945	0.989025
744	0.989307	0.999187	0.991838	0.956522	0.987974
745	0.98629	0.999524	0.887901	0.959698	0.958658
746	0.983554	0.991542	0.986029	0.997413	0.972605
747	0.985831	0.988052	0.993889	0.997632	0.983771
748	0.993619	0.991415	0.957161	0.996696	0.991725
749	0.999193	0.998708	0.973489	0.992083	0.977922
750	0.997807	0.997288	0.959747	0.991545	0.988092
751	0.989785	0.99941	0.997662	0.951188	0.911656
752	0.998347	0.993895	0.978587	0.934376	0.951323
753	0.988166	0.998651	0.837152	0.982065	0.994108
754	0.997382	0.952247	0.978762	0.988785	0.993367
755	0.999298	0.995031	0.98054	0.974364	0.870522
756	0.988866	0.998333	0.998424	0.999429	0.995827
757	0.983149	0.995756	0.983168	0.969933	0.96907
758	0.986187	0.998654	0.955015	0.985515	0.977911
759	0.995496	0.988935	0.940619	0.995222	0.994183
760	0.992867	0.992396	0.983362	0.997218	0.991964
761	0.99528	0.998344	0.987089	0.961118	0.939411
762	0.997565	0.995712	0.965887	0.982204	0.983111
763	0.983985	0.967144	0.97397	0.996906	0.988956
764	0.995233	0.99211	0.916482	0.973814	0.991693
765	0.994623	0.992919	0.965985	0.964249	0.977339
766	0.988773	0.991427	0.910175	0.989616	0.98676
767	0.997515	0.998687	0.977672	0.994959	0.970944
768	0.997656	0.989885	0.959466	0.919795	0.969341
769	0.999927	0.986531	0.98092	0.981009	0.960207
770	0.995526	0.994529	0.992413	0.999134	0.996553
771	0.9994	0.994514	0.956785	0.983231	0.940535
772	0.998712	0.975092	0.988299	0.991653	0.972356
773	0.992365	0.995279	0.998166	0.962552	0.987774
774	0.994176	0.996888	0.967567	0.990161	0.988885
775	0.997023	0.972209	0.985207	0.973448	0.890297
776	0.999261	0.997303	0.999247	0.99838	0.988591
777	0.998294	0.994792	0.98327	0.987044	0.911928
778	0.995565	0.995827	0.913957	0.999536	0.905294
779	0.996883	0.991423	0.964627	0.990378	0.935267
780	0.994339	0.997008	0.972761	0.990389	0.985543
781	0.998483	0.997063	0.977863	0.989367	0.96998
782	0.997962	0.999553	0.959367	0.986076	0.920699
783	0.999876	0.988213	0.999025	0.966887	0.996918
784	0.999558	0.999254	0.992374	0.999083	0.97002
785	0.999099	0.992188	0.939186	0.991774	0.97532
786	0.991422	0.993596	0.999913	0.953145	0.980609
787	0.989304	0.973426	0.970867	0.991532	0.99774
788	0.999449	0.993461	0.98926	0.99147	0.962836
789	0.986875	0.996671	0.960379	0.967982	0.988891
790	0.998631	0.994761	0.941161	0.982024	0.96298
791	0.994919	0.986055	0.988212	0.959246	0.98115
792	0.997376	0.990991	0.993998	0.96946	0.991921
793	0.994345	0.999785	0.975841	0.991092	0.950932
794	0.997282	0.987318	0.979344	0.919682	0.962401
795	0.983964	0.998124	0.892198	0.95417	0.987219
796	0.989443	0.985636	0.98282	0.999101	0.937776
797	0.996986	0.985517	0.897929	0.995392	0.957868
798	0.996952	0.968839	0.987551	0.978257	0.979452
799	0.994365	0.996521	0.996504	0.995368	0.97608
800	0.979381	0.999855	0.979973	0.980704	0.99203
801	0.994776	0.998824	0.998067	0.992531	0.973043
802	0.995876	0.991438	0.949475	0.977856	0.796065
803	0.99814	0.997542	0.982844	0.999673	0.865175
804	0.992528	0.992561	0.986797	0.996057	0.952161
805	0.996986	0.995182	0.995907	0.98458	0.979655
806	0.996755	0.987806	0.984391	0.95158	0.998148
807	0.996115	0.996158	0.975684	0.998274	0.995632
808	0.998161	0.994218	0.993662	0.999063	0.975393
809	0.999767	0.989933	0.976016	0.984455	0.941639
810	0.994851	0.999907	0.996397	0.988122	0.996805
811	0.988411	0.984948	0.998586	0.991436	0.949606
812	0.994141	0.990628	0.923247	0.973292	0.985973
813	0.990606	0.998417	0.900645	0.991742	0.994356
814	0.997895	0.992408	0.929408	0.954767	0.990045
815	0.993775	0.995852	0.972519	0.987089	0.955261
816	0.999749	0.995494	0.951662	0.998442	0.996448
817	0.998045	0.972582	0.997111	0.983584	0.993977
818	0.998835	0.989021	0.979609	0.957799	0.986756
819	0.993647	0.996048	0.986911	0.997149	0.991683
820	0.998214	0.999527	0.992323	0.998801	0.953346
821	0.990696	0.977121	0.993715	0.999056	0.986245
822	0.995658	0.997044	0.955635	0.988657	0.991164
823	0.991411	0.987364	0.894139	0.925195	0.989187
824	0.994494	0.989937	0.986487	0.976539	0.999544
825	0.996881	0.996212	0.944706	0.991742	0.987293
826	0.999128	0.989673	0.998889	0.921627	0.926781
827	0.996198	0.999793	0.999158	0.992175	0.955665
828	0.997274	0.988044	0.995668	0.998995	0.961993
829	0.998993	0.99055	0.959844	0.961519	0.942186
830	0.993999	0.996832	0.978753	0.966892	0.911486
831	0.991346	0.997717	0.97879	0.971396	0.971072
832	0.994545	0.984467	0.951488	0.969981	0.984544
833	0.999892	0.994804	0.997328	0.989209	0.980758
834	0.997703	0.997006	0.996502	0.999362	0.990455
835	0.995575	0.996128	0.924854	0.995379	0.862952
836	0.998196	0.9899	0.983968	0.88702	0.975368
837	0.995198	0.992317	0.995212	0.996296	0.988089
838	0.990459	0.9855	0.991016	0.983514	0.974618
839	0.995662	0.97417	0.987021	0.970728	0.983255
840	0.997863	0.998916	0.976143	0.982619	0.988623
841	0.999198	0.985452	0.958095	0.939431	0.987672
842	0.99559	0.99923	0.99149	0.991311	0.998255
843	0.996933	0.987598	0.952822	0.95472	0.955549
844	0.997601	0.994371	0.926828	0.997265	0.956336
845	0.992139	0.996434	0.96063	0.985777	0.997246
846	0.995613	0.998022	0.979097	0.997278	0.995793
847	0.997198	0.995353	0.999363	0.993178	0.982332
848	0.999207	0.983661	0.970907	0.966216	0.959722
849	0.996179	0.974479	0.984294	0.986156	0.990453
850	0.996158	0.993904	0.997666	0.972146	0.997842
851	0.996126	0.996472	0.988294	0.981661	0.918166
852	0.994196	0.999939	0.953769	0.969623	0.98988
853	0.988851	0.977785	0.980082	0.977908	0.997622
854	0.992667	0.999147	0.996325	0.986478	0.91406
855	0.9996	0.978477	0.992757	0.965201	0.986604
856	0.98978	0.98833	0.966967	0.989333	0.990598
857	0.995723	0.987623	0.97966	0.938414	0.961237
858	0.995265	0.999226	0.998081	0.930421	0.911236
859	0.997487	0.991118	0.987251	0.98468	0.991646
860	0.997975	0.995688	0.986572	0.992008	0.966753
861	0.99842	0.994766	0.943297	0.995801	0.972759
862	0.999153	0.991769	0.995064	0.978996	0.986393
863	0.985826	0.996923	0.989312	0.957501	0.986371
864	0.998018	0.99062	0.981661	0.976658	0.988951
865	0.996321	0.991516	0.987907	0.999801	0.976484
866	0.99821	0.981547	0.996657	0.953088	0.940849
867	0.994019	0.998491	0.992521	0.944776	0.996739
868	0.996559	0.998571	0.996658	0.993879	0.988754
869	0.994595	0.991535	0.9994	0.982035	0.981971
870	0.992702	0.997064	0.905866	0.998657	0.964974
871	0.995636	0.999833	0.993589	0.91366	0.992321
872	0.999907	0.997724	0.974859	0.992103	0.983046
873	0.999773	0.991962	0.889265	0.982164	0.967507
874	0.99835	0.993721	0.99146	0.998019	0.983454
875	0.994858	0.998874	0.985554	0.998518	0.982202
876	0.999458	0.992754	0.981724	0.999114	0.98776
877	0.989412	0.991035	0.93422	0.997229	0.959046
878	0.994699	0.997182	0.951379	0.99654	0.897682
879	0.997768	0.991729	0.990782	0.989011	0.987482
880	0.987642	0.998847	0.897409	0.951401	0.949287
881	0.999023	0.990774	0.896958	0.997084	0.996541
882	0.996186	0.996352	0.980615	0.95705	0.980318
883	0.996859	0.993832	0.970229	0.996558	0.906208
884	0.998944	0.99698	0.987694	0.956981	0.995737
885	0.998328	0.992436	0.988252	0.982672	0.945742
886	0.997996	0.987707	0.993236	0.95588	0.954105
887	0.998996	0.999288	0.969259	0.988623	0.975199
888	0.999165	0.985932	0.976097	0.994791	0.981409
889	0.972165	0.987296	0.991722	0.985818	0.995922
890	0.981462	0.997816	0.988003	0.9972	0.980757
891	0.999139	0.986526	0.9824	0.995568	0.948257
892	0.999213	0.990798	0.957788	0.990678	0.984742
893	0.999938	0.988013	0.998887	0.996572	0.943977
894	0.99234	0.979641	0.97083	0.995369	0.996233
895	0.999254	0.99833	0.817264	0.999417	0.984998
896	0.999332	0.991392	0.989274	0.992252	0.914753
897	0.996223	0.991146	0.966289	0.985743	0.967586
898	0.990329	0.991844	0.965476	0.97432	0.967557
899	0.999917	0.993222	0.998314	0.996903	0.99096
900	0.998554	0.999779	0.981982	0.91471	0.996385
901	0.992057	0.997764	0.961088	0.978052	0.99801
902	0.998795	0.994549	0.99077	0.966032	0.94924
903	0.994258	0.995056	0.958479	0.994335	0.98846
904	0.996974	0.98436	0.980019	0.9857	0.938798
905	0.979015	0.997277	0.930322	0.950272	0.96975
906	0.999346	0.995919	0.980918	0.997344	0.980233
907	0.997225	0.997848	0.946522	0.994845	0.998517
908	0.997824	0.998333	0.98039	0.993963	0.957497
909	0.990925	0.978299	0.991672	0.968592	0.993179
910	0.998638	0.999629	0.981912	0.988239	0.961477
911	0.995043	0.987529	0.989671	0.988823	0.997306
912	0.986817	0.990344	0.91989	0.983348	0.943419
913	0.996071	0.999419	0.983166	0.971853	0.988081
914	0.98884	0.987301	0.995863	0.994136	0.975864
915	0.995266	0.997952	0.997467	0.990342	0.957022
916	0.99751	0.994237	0.996735	0.95627	0.958956
917	0.994373	0.990335	0.948488	0.997753	0.980018
918	0.998532	0.988149	0.995085	0.962497	0.971671
919	0.997596	0.977352	0.971523	0.996022	0.999188
920	0.990333	0.994229	0.96257	0.996618	0.969091
921	0.99538	0.980712	0.977232	0.98696	0.965631
922	0.994749	0.996371	0.976099	0.95794	0.932855
923	0.981086	0.998147	0.999415	0.982307	0.987917
924	0.999722	0.998052	0.992598	0.997419	0.910375
925	0.99755	0.999788	0.955493	0.982321	0.940037
926	0.995428	0.998141	0.996785	0.989414	0.995107
927	0.99909	0.990124	0.994448	0.986674	0.96903
928	0.997224	0.982145	0.96493	0.99036	0.997634
929	0.978508	0.99911	0.98448	0.971059	0.992701
930	0.995668	0.995774	0.994924	0.95784	0.982494
931	0.999908	0.993012	0.980333	0.998023	0.999358
932	0.989792	0.989508	0.943042	0.987352	0.977766
933	0.995062	0.998117	0.915713	0.983371	0.94137
934	0.994512	0.992459	0.98046	0.970846	0.940614
935	0.998823	0.997868	0.98104	0.996371	0.987886
936	0.999926	0.9821	0.99811	0.982395	0.938662
937	0.99057	0.998101	0.97535	0.994987	0.943763
938	0.999573	0.991063	0.989407	0.989965	0.932607
939	0.998858	0.998366	0.999624	0.938064	0.877717
940	0.997962	0.973279	0.962671	0.97439	0.971539
941	0.982712	0.992873	0.933221	0.994411	0.967191
942	0.99686	0.992704	0.970793	0.998861	0.981477
943	0.994602	0.998399	0.966841	0.995163	0.989607
944	0.985128	0.989341	0.965237	0.987064	0.990469
945	0.987093	0.988204	0.99471	0.989471	0.985107
946	0.999163	0.99635	0.992779	0.967853	0.969271
947	0.998083	0.999336	0.991621	0.98112	0.968563
948	0.98996	0.995678	0.979668	0.997748	0.957656
949	0.999448	0.985291	0.991117	0.986573	0.977751
950	0.999322	0.998534	0.956061	0.991109	0.96067
951	0.994039	0.997869	0.98154	0.973702	0.995154
952	0.986412	0.994122	0.930105	0.946479	0.975637
953	0.980331	0.991541	0.970394	0.933771	0.990659
954	0.978156	0.997959	0.987558	0.990096	0.983689
955	0.998601	0.987251	0.984223	0.953559	0.959789
956	0.991211	0.982725	0.994011	0.999643	0.970951
957	0.990406	0.999843	0.981588	0.991804	0.922243
958	0.999266	0.995054	0.971758	0.977571	0.905823
959	0.994814	0.998643	0.989999	0.989178	0.92429
960	0.992736	0.999246	0.964205	0.984083	0.999361
961	0.993063	0.978175	0.998941	0.999279	0.986782
962	0.99532	0.992217	0.943913	0.985394	0.98854
963	0.996294	0.998505	0.942245	0.955299	0.999143
964	0.997016	0.999762	0.932224	0.997709	0.998328
965	0.990693	0.990537	0.98424	0.996456	0.917942
966	0.997923	0.999339	0.972771	0.986733	0.985896
967	0.999154	0.999559	0.971551	0.97997	0.992025
968	0.996083	0.98569	0.973525	0.969063	0.950119
969	0.981732	0.998072	0.977002	0.958524	0.98208
970	0.997209	0.995529	0.981541	0.99318	0.938774
971	0.996429	0.99612	0.978605	0.999327	0.878317
972	0.997368	0.996808	0.985542	0.994367	0.994146
973	0.994038	0.985637	0.97768	0.991652	0.926799
974	0.986928	0.997535	0.969449	0.995288	0.997974
975	0.99931	0.991392	0.975093	0.999782	0.9824
976	0.996851	0.993843	0.947138	0.979031	0.993156
977	0.981603	0.993008	0.968356	0.992544	0.928824
978	0.995462	0.979703	0.926803	0.996346	0.973903
979	0.993025	0.980233	0.997533	0.998178	0.998059
980	0.99394	0.999076	0.889805	0.983257	0.992692
981	0.996896	0.985886	0.981218	0.93878	0.960752
982	0.99485	0.992205	0.988021	0.882652	0.922316
983	0.993285	0.987997	0.994024	0.989819	0.99285
984	0.999066	0.994063	0.99844	0.986026	0.991317
985	0.998359	0.991285	0.964018	0.994091	0.974257
986	0.996788	0.988268	0.937594	0.995193	0.977789
987	0.996339	0.981225	0.92125	0.991201	0.87905
988	0.997325	0.999683	0.912874	0.985596	0.968688
989	0.999086	0.999375	0.831127	0.96853	0.888025
990	0.990615	0.983895	0.997914	0.941662	0.98857
991	0.998545	0.989095	0.986417	0.987488	0.985515
992	0.995946	0.995844	0.943121	0.986697	0.947442
993	0.993613	0.996533	0.98014	0.984057	0.988471
994	0.988391	0.999613	0.972624	0.969032	0.98715
995	0.986373	0.984437	0.998765	0.983901	0.984324
996	0.994829	0.997016	0.971656	0.967012	0.992158
997	0.994915	0.99995	0.947001	0.983757	0.977172
998	0.992361	0.975875	0.997203	0.994341	0.996883
999	0.998332	0.999299	0.90844	0.953	0.991271
1000	0.989827	0.985746	0.861995	0.967628	0.971029
1001	0.993523	0.971056	0.981165	0.952778	0.954411
1002	0.997423	0.992781	0.977212	0.988892	0.91376
1003	0.9893	0.997724	0.942428	0.964595	0.977207
1004	0.995543	0.996638	0.991631	0.995647	0.997141
1005	0.993395	0.994602	0.96891	0.998364	0.989313
1006	0.995926	0.994956	0.971164	0.974966	0.947478
1007	0.998329	0.983481	0.988443	0.985872	0.986156
1008	0.99872	0.961605	0.990268	0.998107	0.996726
1009	0.990474	0.99778	0.910867	0.99715	0.981858
1010	0.998413	0.990199	0.994242	0.996085	0.993022
1011	0.9964	0.971769	0.950303	0.954007	0.992508
1012	0.986658	0.991289	0.985828	0.945569	0.977119
1013	0.991841	0.971164	0.901065	0.984873	0.974039
1014	0.990837	0.99672	0.979085	0.986628	0.993777
1015	0.98994	0.990029	0.956788	0.979844	0.926701
1016	0.990866	0.999694	0.967196	0.937578	0.946251
1017	0.998891	0.987082	0.976957	0.981419	0.971972
1018	0.956087	0.971848	0.941363	0.961897	0.991191
1019	0.995307	0.996515	0.954448	0.99781	0.9879
1020	0.994515	0.993387	0.969809	0.992668	0.982089
1021	0.988376	0.999111	0.979351	0.998579	0.993081
1022	0.99385	0.982455	0.984085	0.979747	0.984035
1023	0.986918	0.999663	0.997755	0.987606	0.972609
1024	0.995755	0.995813	0.963016	0.981652	0.996164
1025	0.997744	0.978901	0.98232	0.929902	0.984764
1026	0.992153	0.985069	0.999213	0.973977	0.992638
1027	0.991101	0.999381	0.953439	0.986876	0.921217
1028	0.991245	0.987219	0.996134	0.984219	0.966297
1029	0.994685	0.999975	0.967753	0.965135	0.969503
1030	0.988964	0.999214	0.946774	0.999324	0.984868
1031	0.99583	0.998379	0.980562	0.990638	0.972318
1032	0.995903	0.997739	0.987247	0.989968	0.992401
1033	0.984529	0.988097	0.968399	0.998972	0.994475
1034	0.997379	0.996891	0.95535	0.997073	0.959557
1035	0.999315	0.994007	0.973165	0.984595	0.996429
1036	0.993223	0.99881	0.968332	0.986114	0.945849
1037	0.999245	0.989387	0.973164	0.998783	0.943754
1038	0.997651	0.979952	0.998714	0.995236	0.983144
1039	0.989408	0.986736	0.862182	0.977161	0.95149
1040	0.991419	0.994201	0.970352	0.99247	0.961495
1041	0.9784	0.988271	0.913725	0.991928	0.927034
1042	0.980593	0.998177	0.98459	0.980459	0.988388
1043	0.994338	0.994401	0.980678	0.990705	0.974901
1044	0.998373	0.993271	0.965407	0.964758	0.974198
1045	0.985644	0.993059	0.980306	0.998689	0.990256
1046	0.994832	0.993716	0.964517	0.985631	0.975786
1047	0.992744	0.998499	0.873457	0.987614	0.992786
1048	0.990952	0.994224	0.946934	0.961898	0.977809
1049	0.992432	0.99611	0.969831	0.997824	0.995777
1050	0.985247	0.999111	0.990505	0.976698	0.984189
1051	0.998976	0.999467	0.868981	0.997267	0.981368
1052	0.992241	0.996355	0.972776	0.980606	0.978514
1053	0.993604	0.979078	0.995133	0.999781	0.981125
1054	0.999489	0.99893	0.977745	0.988741	0.949324
1055	0.997773	0.988442	0.999331	0.99862	0.967815
1056	0.994973	0.996583	0.998085	0.970196	0.995256
1057	0.997906	0.999407	0.965447	0.992584	0.996476
1058	0.990446	0.98877	0.987775	0.978031	0.993322
1059	0.994171	0.9933	0.981564	0.962268	0.951884
1060	0.977691	0.999326	0.949605	0.988546	0.97489
1061	0.994367	0.983745	0.939927	0.988739	0.994767
1062	0.996174	0.988908	0.977089	0.998887	0.994962
1063	0.998767	0.999326	0.995362	0.98889	0.991737
1064	0.989858	0.992172	0.977295	0.989581	0.97197
1065	0.98698	0.988336	0.95768	0.994205	0.991735
1066	0.998137	0.998645	0.862152	0.994631	0.979024
1067	0.994924	0.997413	0.958792	0.993242	0.944209
1068	0.975842	0.994948	0.977388	0.994996	0.996774
1069	0.998144	0.995187	0.959222	0.997066	0.991737
1070	0.997512	0.990253	0.864822	0.99164	0.930577
1071	0.982551	0.989387	0.973859	0.984765	0.945892
1072	0.991745	0.976535	0.999809	0.998376	0.973982
1073	0.990921	0.989596	0.954588	0.996837	0.966749
1074	0.999129	0.990185	0.982258	0.957102	0.983677
1075	0.994269	0.993821	0.997865	0.997613	0.972423
1076	0.999323	0.996222	0.988426	0.989736	0.94337
1077	0.998712	0.998774	0.990526	0.957072	0.950619
1078	0.994832	0.998309	0.968591	0.924336	0.951099
1079	0.997316	0.984232	0.936055	0.985454	0.971666
1080	0.996195	0.997731	0.933067	0.994678	0.985151
1081	0.995472	0.980265	0.997232	0.973086	0.987563
1082	0.99985	0.996565	0.990335	0.976078	0.945338
1083	0.999623	0.996859	0.896783	0.984037	0.979121
1084	0.989549	0.99462	0.916912	0.969628	0.959297
1085	0.998901	0.987671	0.964326	0.995143	0.957621
1086	0.991995	0.990614	0.987502	0.994434	0.990165
1087	0.996982	0.994578	0.960671	0.985025	0.993916
1088	0.991215	0.99909	0.928019	0.994335	0.972873
1089	0.992218	0.985935	0.962068	0.912041	0.892937
1090	0.995257	0.986299	0.989912	0.994547	0.985535
1091	0.992063	0.997375	0.997263	0.991813	0.98781
1092	0.990149	0.980525	0.946649	0.967163	0.946232
1093	0.999357	0.999629	0.990051	0.996293	0.972418
1094	0.994992	0.985083	0.984844	0.960136	0.989438
1095	0.993242	0.999305	0.996511	0.998032	0.946587
1096	0.984847	0.995697	0.949988	0.987975	0.963062
1097	0.994118	0.998623	0.954264	0.993097	0.990272
1098	0.999007	0.984997	0.910956	0.987657	0.98767
1099	0.996831	0.97916	0.912218	0.999406	0.993782
1100	0.997404	0.971729	0.94705	0.986075	0.983003
1101	0.989758	0.999885	0.978134	0.997595	0.949243
1102	0.995922	0.997972	0.939641	0.971405	0.964601
1103	0.999965	0.99545	0.97201	0.995696	0.873248
1104	0.997128	0.993095	0.975733	0.99486	0.977843
1105	0.987796	0.974462	0.928246	0.977426	0.998831
1106	0.999898	0.982291	0.996398	0.958155	0.993753
1107	0.993526	0.990595	0.985327	0.993058	0.976478
1108	0.991206	0.975694	0.962719	0.964002	0.986565
1109	0.990309	0.968295	0.974313	0.984487	0.99183
1110	0.998598	0.95787	0.967318	0.986301	0.992388
1111	0.998426	0.997976	0.976352	0.992166	0.987319
1112	0.99871	0.989492	0.938267	0.993594	0.988077
1113	0.996298	0.999081	0.985485	0.942504	0.999122
1114	0.994745	0.996296	0.986799	0.982552	0.921287
1115	0.992001	0.987558	0.988436	0.98083	0.998044
1116	0.997473	0.995611	0.99903	0.996442	0.975768
1117	0.997871	0.984598	0.991393	0.999342	0.993125
1118	0.997026	0.998205	0.990906	0.940545	0.968997
1119	0.996335	0.990194	0.928006	0.981696	0.984763
1120	0.995764	0.991474	0.988821	0.99605	0.889404
1121	0.979767	0.999289	0.996623	0.98996	0.999878
1122	0.991517	0.98514	0.972219	0.993987	0.991218
1123	0.999716	0.997918	0.987084	0.984132	0.998755
1124	0.997393	0.978395	0.996832	0.975156	0.916379
1125	0.998713	0.988755	0.970132	0.99446	0.987401
1126	0.994614	0.999008	0.995722	0.962059	0.976093
1127	0.99334	0.994217	0.9935	0.994379	0.92293
1128	0.99944	0.982348	0.974309	0.996299	0.983977
1129	0.995004	0.975355	0.964184	0.986087	0.964626
1130	0.995295	0.995671	0.964991	0.99036	0.992423
1131	0.995422	0.993577	0.99934	0.979068	0.962291
1132	0.996512	0.972557	0.960649	0.95876	0.993093
1133	0.98999	0.99661	0.985953	0.986788	0.980366
1134	0.983961	0.995623	0.990479	0.916338	0.972927
1135	0.986288	0.988331	0.961376	0.968775	0.972906
1136	0.995362	0.991384	0.89665	0.978793	0.83375
1137	0.997211	0.995573	0.974791	0.995767	0.992364
1138	0.995205	0.987736	0.932722	0.968218	0.992033
1139	0.996143	0.999433	0.997698	0.965767	0.991504
1140	0.986388	0.99081	0.931399	0.983386	0.998578
1141	0.995778	0.96629	0.998908	0.961034	0.968241
1142	0.997231	0.995644	0.973201	0.990842	0.910914
1143	0.99896	0.995931	0.971126	0.999627	0.986755
1144	0.987822	0.996919	0.967804	0.980662	0.998454
1145	0.99822	0.999901	0.998133	0.989437	0.989579
1146	0.992111	0.992421	0.979625	0.997469	0.961057
1147	0.996564	0.990017	0.966351	0.981997	0.976664
1148	0.998758	0.99785	0.99962	0.999305	0.999198
1149	0.995668	0.988496	0.966967	0.98092	0.957766
1150	0.999604	0.99362	0.996561	0.983825	0.977405
1151	0.98892	0.989394	0.815724	0.99797	0.96637
1152	0.993909	0.996241	0.905971	0.995113	0.960144
1153	0.990925	0.983801	0.973851	0.994245	0.97683
1154	0.9934	0.996011	0.904329	0.961595	0.979559
1155	0.994594	0.989608	0.96182	0.982385	0.999255
1156	0.99717	0.998922	0.990517	0.992981	0.998498
1157	0.997498	0.98586	0.953855	0.985709	0.934343
1158	0.999748	0.980599	0.992545	0.993602	0.970519
1159	0.999036	0.992452	0.990632	0.989535	0.989514
1160	0.99525	0.995517	0.883999	0.974993	0.954252
1161	0.999744	0.992866	0.969742	0.997644	0.974543
1162	0.994126	0.986257	0.997611	0.997136	0.939632
1163	0.99485	0.994708	0.982387	0.972991	0.983811
1164	0.985516	0.997858	0.994893	0.999201	0.990656
1165	0.994797	0.978842	0.945684	0.986791	0.988605
1166	0.992594	0.99546	0.933957	0.993586	0.953062
1167	0.991544	0.997567	0.979171	0.999508	0.980789
1168	0.99915	0.984779	0.957832	0.981411	0.992094
1169	0.996654	0.989643	0.987678	0.978651	0.986255
1170	0.993063	0.990001	0.865985	0.944101	0.986439
1171	0.995896	0.988596	0.997782	0.989346	0.951905
1172	0.993845	0.996669	0.9921	0.997666	0.976893
1173	0.999458	0.998891	0.937172	0.975683	0.944606
1174	0.999564	0.992986	0.916895	0.995866	0.986566
1175	0.999347	0.999333	0.969822	0.967004	0.963035
1176	0.980695	0.996424	0.96923	0.971591	0.993024
1177	0.995842	0.988013	0.983701	0.977586	0.936971
1178	0.991001	0.99807	0.980272	0.994221	0.972726
1179	0.987664	0.992441	0.933096	0.983568	0.997381
1180	0.99605	0.997221	0.993306	0.937237	0.960897
1181	0.991236	0.995036	0.999278	0.958495	0.954043
1182	0.998279	0.999839	0.947934	0.964732	0.995136
1183	0.993834	0.995476	0.933479	0.997931	0.98578
1184	0.99663	0.998231	0.9708	0.996548	0.937164
1185	0.998341	0.977071	0.986667	0.976708	0.924968
1186	0.993224	0.998891	0.942713	0.9993	0.976608
1187	0.998554	0.996956	0.922648	0.97851	0.98629
1188	0.996004	0.997641	0.973555	0.989502	0.996822
1189	0.999717	0.999625	0.932078	0.996121	0.9958
1190	0.997934	0.993457	0.968358	0.990934	0.984672
1191	0.988028	0.973889	0.95871	0.99456	0.982221
1192	0.998095	0.999478	0.960968	0.99155	0.977138
1193	0.996693	0.997178	0.980041	0.986522	0.983566
1194	0.990938	0.999486	0.914634	0.988285	0.968349
1195	0.987583	0.998995	0.990223	0.973499	0.991203
1196	0.999566	0.99356	0.936727	0.955591	0.974594
1197	0.998117	0.990188	0.977768	0.983219	0.929788
1198	0.987496	0.999644	0.940473	0.983091	0.817009
1199	0.996007	0.997905	0.991819	0.980431	0.989559
1200	0.99895	0.991783	0.992292	0.989625	0.989378
1201	0.993201	0.969424	0.987902	0.993968	0.991021
1202	0.999942	0.988694	0.991547	0.994531	0.998059
1203	0.991773	0.994209	0.999262	0.969356	0.974034
1204	0.995504	0.994662	0.960599	0.996005	0.971
1205	0.999864	0.991643	0.956852	0.991013	0.981502
1206	0.997221	0.994246	0.986335	0.992903	0.950313
1207	0.996886	0.997837	0.955569	0.987172	0.952002
1208	0.998646	0.997083	0.923349	0.991245	0.930117
1209	0.984685	0.996735	0.983699	0.988119	0.954402
1210	0.998981	0.996835	0.939629	0.998095	0.986791
1211	0.998811	0.998694	0.976249	0.992516	0.987457
1212	0.984802	0.979916	0.938405	0.987463	0.961555
1213	0.998857	0.995722	0.997122	0.995412	0.949744
1214	0.998315	0.994489	0.986969	0.991272	0.952513
1215	0.994899	0.989575	0.980235	0.98331	0.849213
1216	0.998838	0.992241	0.898613	0.998644	0.988556
1217	0.988347	0.985221	0.999543	0.960862	0.972333
1218	0.994555	0.991249	0.97997	0.988886	0.988654
1219	0.978361	0.993108	0.987666	0.977609	0.993279
1220	0.99662	0.991587	0.970793	0.983231	0.99809
1221	0.993053	0.98553	0.973974	0.988597	0.910889
1222	0.982847	0.991603	0.998201	0.975837	0.992084
1223	0.991571	0.953574	0.980552	0.993131	0.974915
1224	0.992577	0.996812	0.984316	0.985077	0.976294
1225	0.996981	0.998067	0.923479	0.954632	0.968177
1226	0.996795	0.999629	0.95686	0.996234	0.979498
1227	0.994755	0.985719	0.980929	0.999147	0.944339
1228	0.988631	0.998399	0.965831	0.976352	0.994591
1229	0.992052	0.998605	0.987544	0.95341	0.95691
1230	0.999432	0.956617	0.99944	0.99826	0.995968
1231	0.994382	0.962026	0.995597	0.99943	0.985204
1232	0.995441	0.998226	0.997794	0.995813	0.984177
1233	0.978359	0.989313	0.945735	0.972464	0.968708
1234	0.99439	0.990794	0.970644	0.971565	0.989823
1235	0.998183	0.997368	0.999399	0.996194	0.989164
1236	0.993944	0.99961	0.970071	0.968061	0.997823
1237	0.988839	0.990315	0.998181	0.977381	0.995268
1238	0.999417	0.989104	0.975755	0.967707	0.943359
1239	0.992991	0.991698	0.979997	0.999766	0.9989
1240	0.990499	0.99877	0.994172	0.984681	0.924553
1241	0.978657	0.989924	0.94214	0.921868	0.96888
1242	0.995996	0.99927	0.99749	0.99946	0.965328
1243	0.996527	0.988097	0.96969	0.994616	0.897661
1244	0.99483	0.999583	0.951763	0.99605	0.852651
1245	0.99553	0.989138	0.9929	0.991081	0.982923
1246	0.989331	0.990744	0.991112	0.999829	0.995157
1247	0.99545	0.991318	0.992977	0.995771	0.997274
1248	0.999725	0.994681	0.963752	0.976825	0.998332
1249	0.995044	0.992375	0.967343	0.979252	0.998273
1250	0.997443	0.983927	0.973425	0.996624	0.993012
1251	0.999992	0.98672	0.995828	0.999772	0.982658
1252	0.996381	0.999411	0.951339	0.972779	0.89667
1253	0.990666	0.990805	0.992672	0.994834	0.987807
1254	0.999768	0.994976	0.996977	0.992516	0.987372
1255	0.998057	0.979969	0.989386	0.995954	0.940174
1256	0.981331	0.99839	0.941599	0.992408	0.986631
1257	0.989517	0.992254	0.976516	0.934935	0.996744
1258	0.99881	0.997798	0.893495	0.996062	0.98788
1259	0.989157	0.994972	0.979412	0.991414	0.988981
1260	0.990811	0.980038	0.985106	0.982383	0.992094
1261	0.978711	0.981222	0.925008	0.999136	0.971637
1262	0.997409	0.98977	0.953109	0.974731	0.992883
1263	0.995727	0.995587	0.998264	0.996512	0.999248
1264	0.996202	0.993879	0.984214	0.997131	0.98623
1265	0.995005	0.990574	0.909158	0.985451	0.902422
1266	0.996745	0.989244	0.98704	0.991979	0.962073
1267	0.985262	0.992129	0.958634	0.927692	0.969644
1268	0.995752	0.99429	0.989261	0.9616	0.990731
1269	0.999641	0.974042	0.924622	0.937279	0.993689
1270	0.992975	0.999638	0.966238	0.996485	0.964338
1271	0.988852	0.989951	0.97917	0.982262	0.964855
1272	0.997527	0.984649	0.998171	0.985373	0.989322
1273	0.994385	0.993934	0.969354	0.835787	0.977007
1274	0.993664	0.996779	0.908937	0.98151	0.996892
1275	0.996806	0.992842	0.952278	0.998059	0.925907
1276	0.976012	0.995411	0.996201	0.993284	0.925488
1277	0.989686	0.995043	0.984745	0.999147	0.968132
1278	0.98942	0.998488	0.999113	0.999771	0.985173
1279	0.992568	0.997474	0.993849	0.989947	0.995668
1280	0.989692	0.995424	0.983645	0.993781	0.989452
1281	0.993853	0.991402	0.954122	0.994034	0.784599
1282	0.985447	0.986934	0.962186	0.99631	0.974425
1283	0.986809	0.999413	0.998255	0.96194	0.969888
1284	0.996507	0.982232	0.998121	0.97137	0.990203
1285	0.999567	0.967152	0.983153	0.975695	0.975986
1286	0.984034	0.98529	0.860007	0.991744	0.90362
1287	0.993217	0.996098	0.984956	0.967936	0.976994
1288	0.987028	0.993742	0.901093	0.999355	0.957675
1289	0.992046	0.998949	0.979624	0.996382	0.994142
1290	0.989611	0.95049	0.888043	0.980053	0.969784
1291	0.993272	0.998592	0.957315	0.987252	0.99501
1292	0.9987	0.998564	0.998829	0.991848	0.974059
1293	0.995653	0.988667	0.89791	0.968976	0.914551
1294	0.983624	0.997935	0.925701	0.986666	0.989832
1295	0.997607	0.995756	0.995794	0.997519	0.979305
1296	0.961757	0.993156	0.989799	0.986596	0.983571
1297	0.995189	0.957008	0.996689	0.992469	0.834615
1298	0.995789	0.999952	0.995749	0.979658	0.992806
1299	0.987218	0.993507	0.946839	0.982012	0.976091
1300	0.991779	0.995453	0.989865	0.951132	0.990441
1301	0.998522	0.98796	0.987121	0.965081	0.994703
1302	0.993793	0.96505	0.974046	0.993763	0.801956
1303	0.983508	0.978159	0.977989	0.984943	0.934629
1304	0.995085	0.981309	0.996712	0.985511	0.990368
1305	0.990206	0.99137	0.974613	0.969081	0.988164
1306	0.996086	0.998517	0.978122	0.974602	0.982561
1307	0.99574	0.998729	0.962909	0.997931	0.982837
1308	0.997754	0.9911	0.969259	0.946318	0.968839
1309	0.995803	0.997115	0.999806	0.985066	0.997363
1310	0.993917	0.977602	0.995001	0.996188	0.953074
1311	0.998623	0.998457	0.968268	0.951563	0.942287
1312	0.997086	0.982968	0.994234	0.977312	0.984655
1313	0.999848	0.988028	0.960665	0.992815	0.932672
1314	0.999843	0.99823	0.99692	0.985178	0.974471
1315	0.999896	0.99584	0.998335	0.976103	0.985359
1316	0.993427	0.998156	0.991122	0.990959	0.96144
1317	0.998821	0.995595	0.995939	0.973575	0.990698
1318	0.989695	0.999157	0.951328	0.997015	0.973418
1319	0.992522	0.968684	0.994795	0.979112	0.992889
1320	0.995564	0.998975	0.980826	0.966084	0.862486
1321	0.992543	0.988171	0.958081	0.981389	0.99656
1322	0.999458	0.98966	0.989075	0.989211	0.994735
1323	0.997246	0.989498	0.996443	0.993526	0.998979
1324	0.991246	0.992562	0.982627	0.98709	0.997376
1325	0.995817	0.995417	0.992028	0.993451	0.983863
1326	0.998877	0.998918	0.980928	0.983414	0.860789
1327	0.997186	0.994955	0.977949	0.972916	0.936742
1328	0.991193	0.998054	0.993436	0.994774	0.964383
1329	0.996691	0.977963	0.988147	0.997114	0.994329
1330	0.987921	0.985899	0.933892	0.943642	0.949882
1331	0.994421	0.993089	0.915284	0.990749	0.983891
1332	0.984912	0.991868	0.980301	0.993416	0.995953
1333	0.993766	0.998676	0.996507	0.999097	0.886485
1334	0.995733	0.996911	0.991227	0.95841	0.972287
1335	0.997091	0.987856	0.9988	0.981563	0.995584
1336	0.994406	0.990902	0.991455	0.998036	0.979457
1337	0.977407	0.986734	0.999695	0.989781	0.989398
1338	0.992843	0.987371	0.983461	0.976854	0.965203
1339	0.999846	0.985232	0.968492	0.999424	0.941017
1340	0.989554	0.950854	0.946488	0.990385	0.952924
1341	0.99827	0.996165	0.986603	0.99574	0.966973
1342	0.997876	0.999866	0.999179	0.952451	0.990802
1343	0.998649	0.996963	0.983026	0.972045	0.973558
1344	0.997218	0.995402	0.983916	0.944976	0.99924
1345	0.995099	0.99095	0.961985	0.956288	0.943442
1346	0.988038	0.989325	0.991796	0.993165	0.985207
1347	0.999302	0.956508	0.952624	0.966529	0.994884
1348	0.99656	0.993262	0.986419	0.994236	0.985959
1349	0.999475	0.991433	0.980747	0.997592	0.977339
1350	0.99574	0.997182	0.913411	0.996031	0.992836
1351	0.999778	0.999907	0.989742	0.999385	0.99751
1352	0.984518	0.996167	0.978531	0.999263	0.975129
1353	0.999087	0.994163	0.96434	0.965654	0.975531
1354	0.988273	0.990717	0.975377	0.990934	0.900936
1355	0.999664	0.985591	0.971899	0.981773	0.971959
1356	0.992442	0.988017	0.986512	0.965541	0.980581
1357	0.989978	0.995529	0.994476	0.969096	0.994428
1358	0.997821	0.997181	0.975573	0.983243	0.967106
1359	0.998451	0.991873	0.985606	0.963193	0.988511
1360	0.996206	0.989825	0.938531	0.959722	0.916985
1361	0.999262	0.974141	0.998226	0.976545	0.993139
1362	0.98679	0.999426	0.957131	0.999712	0.980933
1363	0.976879	0.996046	0.997755	0.998506	0.983907
1364	0.998722	0.984729	0.987432	0.99852	0.985455
1365	0.999364	0.993285	0.985595	0.961627	0.97412
1366	0.998687	0.998127	0.982382	0.989568	0.984219
1367	0.995989	0.93082	0.975212	0.985487	0.983932
1368	0.99615	0.991324	0.964239	0.999596	0.902935
1369	0.99685	0.995697	0.988594	0.956535	0.995964
1370	0.986774	0.984195	0.977354	0.98867	0.989235
1371	0.982503	0.987791	0.985083	0.995373	0.951597
1372	0.959318	0.997882	0.983115	0.997191	0.962056
1373	0.99539	0.991883	0.950076	0.968902	0.971033
1374	0.993018	0.993642	0.961011	0.983046	0.974652
1375	0.989419	0.988003	0.994834	0.97384	0.999544
1376	0.995885	0.984397	0.988896	0.973428	0.942679
1377	0.995701	0.99735	0.988705	0.975603	0.81852
1378	0.999797	0.996455	0.988335	0.992662	0.956673
1379	0.993986	0.988382	0.95942	0.993902	0.974056
1380	0.981783	0.992824	0.982385	0.975101	0.947397
1381	0.997597	0.993165	0.999269	0.987062	0.998864
1382	0.999332	0.999151	0.970255	0.966976	0.978236
1383	0.997527	0.995607	0.920614	0.972283	0.956555
1384	0.996923	0.985906	0.921924	0.992434	0.957908
1385	0.998379	0.995048	0.888261	0.97271	0.977685
1386	0.998508	0.980593	0.957485	0.990723	0.999379
1387	0.998996	0.999318	0.992643	0.997419	0.985406
1388	0.996768	0.990209	0.97109	0.987007	0.958763
1389	0.998018	0.994152	0.991279	0.999242	0.95821
1390	0.992547	0.984064	0.981818	0.997415	0.99181
1391	0.99624	0.999304	0.992738	0.984857	0.991776
1392	0.993894	0.988481	0.970404	0.97854	0.979223
1393	0.996707	0.988371	0.895559	0.997447	0.982918
1394	0.998185	0.994877	0.980127	0.962909	0.989246
1395	0.999398	0.997811	0.934234	0.992088	0.977815
1396	0.988739	0.989143	0.985324	0.979195	0.945484
1397	0.99676	0.99862	0.992265	0.993581	0.984632
1398	0.996326	0.988068	0.97653	0.998335	0.986178
1399	0.997936	0.987472	0.935482	0.994128	0.981251
1400	0.999255	0.995317	0.986775	0.986189	0.97933
1401	0.999068	0.996542	0.930461	0.995101	0.963609
1402	0.994794	0.975762	0.979252	0.994864	0.986393
1403	0.997588	0.992451	0.988526	0.971754	0.928921
1404	0.994049	0.996834	0.986083	0.980395	0.985105
1405	0.993901	0.995541	0.998096	0.997504	0.998975
1406	0.988305	0.995418	0.98711	0.996839	0.966353
1407	0.986031	0.9919	0.983828	0.998364	0.985161
1408	0.998316	0.995424	0.976002	0.98108	0.989624
1409	0.996309	0.993382	0.961037	0.980378	0.974468
1410	0.990733	0.998707	0.964162	0.973306	0.969274
1411	0.998741	0.993057	0.950181	0.990733	0.991646
1412	0.997735	0.995539	0.996864	0.977964	0.929576
1413	0.999103	0.998192	0.973691	0.980453	0.880983
1414	0.99777	0.989446	0.97656	0.969925	0.974515
1415	0.983614	0.994668	0.97629	0.982128	0.983525
1416	0.986599	0.991942	0.96719	0.987234	0.990679
1417	0.998604	0.995743	0.975045	0.99001	0.963226
1418	0.998666	0.969618	0.995032	0.985453	0.993627
1419	0.994538	0.979219	0.996715	0.993614	0.971966
1420	0.99599	0.978895	0.985283	0.987202	0.971412
1421	0.998679	0.99916	0.93284	0.965271	0.97919
1422	0.996635	0.996457	0.966438	0.956223	0.999655
1423	0.996884	0.997278	0.944239	0.995068	0.95693
1424	0.98749	0.987993	0.961081	0.988648	0.975869
1425	0.993277	0.962965	0.975534	0.999022	0.984947
1426	0.996409	0.988241	0.953565	0.978797	0.969313
1427	0.999281	0.995941	0.964216	0.959231	0.962046
1428	0.993801	0.996446	0.984206	0.968017	0.970326
1429	0.999255	0.999626	0.993029	0.999481	0.994527
1430	0.999048	0.973486	0.983991	0.994952	0.995961
1431	0.99416	0.989525	0.997968	0.975461	0.903567
1432	0.9995	0.997966	0.999564	0.964307	0.999212
1433	0.994163	0.987017	0.933319	0.973633	0.99537
1434	0.999591	0.988253	0.959876	0.996103	0.940027
1435	0.980059	0.990339	0.986489	0.978111	0.947979
1436	0.99267	0.976363	0.991481	0.950926	0.96862
1437	0.994514	0.985169	0.950733	0.997187	0.983679
1438	0.988984	0.986613	0.999536	0.9951	0.997136
1439	0.996853	0.996994	0.983662	0.998577	0.996835
1440	0.998521	0.992796	0.999199	0.999576	0.9842
1441	0.999807	0.994954	0.946674	0.999155	0.992801
1442	0.991534	0.999894	0.994373	0.92366	0.979876
1443	0.986076	0.994249	0.998101	0.967712	0.988268
1444	0.995365	0.99436	0.958838	0.981574	0.976593
1445	0.998712	0.995848	0.846646	0.996067	0.985099
1446	0.998297	0.991064	0.96908	0.997689	0.95096
1447	0.987364	0.997699	0.993324	0.984931	0.997549
1448	0.99661	0.990181	0.987169	0.956546	0.937784
1449	0.996721	0.978604	0.972523	0.989941	0.831119
1450	0.998198	0.999257	0.988526	0.949231	0.962096
1451	0.999691	0.998911	0.996465	0.991106	0.9899
1452	0.997102	0.98336	0.97391	0.994029	0.972477
1453	0.987337	0.981358	0.986621	0.994263	0.991597
1454	0.998253	0.998244	0.989576	0.956061	0.942961
1455	0.994811	0.98224	0.963557	0.99904	0.980599
1456	0.999167	0.994927	0.975627	0.995403	0.996685
1457	0.994728	0.985287	0.995601	0.988802	0.963773
1458	0.99685	0.98204	0.977818	0.988847	0.97647
1459	0.99587	0.995569	0.977287	0.995017	0.973435
1460	0.995086	0.995747	0.843819	0.938639	0.958973
1461	0.994848	0.990109	0.976643	0.991032	0.964434
1462	0.999259	0.992457	0.99118	0.958549	0.953522
1463	0.998569	0.995633	0.995876	0.992331	0.927462
1464	0.993511	0.981397	0.999348	0.913226	0.976422
1465	0.993995	0.984846	0.992878	0.972543	0.96602
1466	0.985018	0.985281	0.969593	0.981831	0.990375
1467	0.999267	0.999531	0.844939	0.981842	0.93303
1468	0.994	0.999352	0.984	0.980026	0.9897
1469	0.997831	0.99671	0.999218	0.992823	0.981258
1470	0.997117	0.989306	0.998265	0.996623	0.959149
1471	0.999043	0.998783	0.947783	0.971565	0.958009
1472	0.991785	0.991985	0.941815	0.991393	0.979374
1473	0.980806	0.981972	0.974777	0.993717	0.946816
1474	0.993881	0.998079	0.916329	0.956804	0.96505
1475	0.998175	0.996993	0.876303	0.984147	0.942354
1476	0.999234	0.988014	0.964461	0.993433	0.969013
1477	0.991634	0.998839	0.933221	0.980242	0.992941
1478	0.994335	0.99617	0.946528	0.975724	0.95724
1479	0.998576	0.975366	0.969712	0.993223	0.962279
1480	0.997273	0.99589	0.9734	0.987558	0.972289
1481	0.990961	0.992201	0.990887	0.994312	0.986608
1482	0.997491	0.973436	0.949142	0.991361	0.953797
1483	0.989572	0.988554	0.991259	0.975928	0.953662
1484	0.990102	0.994561	0.985636	0.995622	0.981073
1485	0.992251	0.999227	0.883691	0.991593	0.965345
1486	0.997015	0.998138	0.988016	0.997038	0.982304
1487	0.992464	0.993299	0.97938	0.997667	0.972678
1488	0.999025	0.988528	0.984761	0.987408	0.99463
1489	0.991423	0.999419	0.994609	0.958349	0.996859
1490	0.999004	0.996507	0.913426	0.99881	0.998905
1491	0.982049	0.993958	0.954386	0.984542	0.998303
1492	0.994437	0.990056	0.96225	0.975213	0.942037
1493	0.990729	0.994646	0.980561	0.97628	0.949514
1494	0.991369	0.988281	0.988441	0.966911	0.994942
1495	0.99052	0.992026	0.972133	0.982843	0.983786
1496	0.998278	0.992106	0.987829	0.963276	0.972294
1497	0.99626	0.981558	0.988482	0.984364	0.99457
1498	0.998502	0.994238	0.910596	0.995488	0.968149
1499	0.99884	0.987356	0.992762	0.997492	0.921548
1500	0.990057	0.996583	0.994838	0.992265	0.971526
1501	0.996127	0.997824	0.984645	0.981086	0.950049
1502	0.989143	0.999282	0.944461	0.982722	0.982621
1503	0.994151	0.975569	0.935458	0.992292	0.99374
1504	0.993885	0.996551	0.962534	0.973678	0.997308
1505	0.997835	0.998379	0.96962	0.995399	0.997374
1506	0.980016	0.989524	0.97437	0.975664	0.988642
1507	0.996335	0.995739	0.988053	0.992537	0.968555
1508	0.998528	0.982307	0.994664	0.98327	0.973643
1509	0.992108	0.997315	0.99817	0.967803	0.845545
1510	0.994704	0.991175	0.998333	0.984424	0.980759
1511	0.981185	0.995784	0.966924	0.996872	0.961803
1512	0.998333	0.995647	0.98392	0.932251	0.969512
1513	0.991681	0.997248	0.989041	0.996335	0.992926
1514	0.997018	0.995645	0.984947	0.928697	0.962739
1515	0.998694	0.999716	0.967607	0.993432	0.924904
1516	0.994414	0.996465	0.98542	0.991307	0.983314
1517	0.989932	0.994698	0.999347	0.988269	0.997536
1518	0.986924	0.994035	0.969395	0.990851	0.974615
1519	0.995113	0.991079	0.927599	0.999295	0.997159
1520	0.991247	0.992406	0.98495	0.989397	0.966851
1521	0.992222	0.997051	0.966742	0.907991	0.951366
1522	0.996865	0.999709	0.978556	0.994843	0.977218
1523	0.99194	0.987975	0.984516	0.986886	0.969528
1524	0.997627	0.998014	0.875632	0.985235	0.980686
1525	0.97412	0.972651	0.9314	0.979677	0.989795
1526	0.982884	0.98643	0.950535	0.997109	0.974634
1527	0.997298	0.998572	0.993233	0.978811	0.983394
1528	0.990039	0.998361	0.962356	0.965802	0.970611
1529	0.991888	0.991353	0.993085	0.989006	0.983133
1530	0.991396	0.989238	0.988095	0.987334	0.95095
1531	0.997816	0.997207	0.99553	0.986537	0.992401
1532	0.996878	0.995058	0.774529	0.980397	0.949391
1533	0.999268	0.999292	0.959562	0.9953	0.87322
1534	0.998977	0.987381	0.96619	0.982301	0.979334
1535	0.991144	0.957888	0.999268	0.999377	0.943448
1536	0.994701	0.99826	0.998319	0.997805	0.944268
1537	0.997315	0.995101	0.988123	0.996203	0.947273
1538	0.980898	0.999506	0.942478	0.995791	0.995941
1539	0.996534	0.98922	0.953777	0.999329	0.998201
1540	0.972364	0.971576	0.995896	0.975777	0.996041
1541	0.994715	0.998568	0.987325	0.98066	0.962681
1542	0.996704	0.998992	0.933304	0.977647	0.978935
1543	0.998455	0.993529	0.983532	0.999489	0.965109
1544	0.998584	0.997987	0.991546	0.942075	0.986063
1545	0.999872	0.989475	0.957238	0.997295	0.948365
1546	0.998739	0.993812	0.934313	0.998674	0.990645
1547	0.997877	0.995544	0.961904	0.999271	0.984612
1548	0.999878	0.994302	0.938338	0.986755	0.983232
1549	0.999745	0.989876	0.982877	0.977697	0.963369
1550	0.997418	0.994866	0.997081	0.97918	0.97556
1551	0.990103	0.993056	0.943176	0.986134	0.974319
1552	0.998783	0.992566	0.925342	0.973345	0.98112
1553	0.988416	0.99241	0.964587	0.988813	0.930992
1554	0.99885	0.995099	0.936156	0.937788	0.985689
1555	0.997409	0.981377	0.987815	0.998504	0.998734
1556	0.997125	0.988807	0.959726	0.998999	0.94149
1557	0.987314	0.999688	0.990613	0.985544	0.997791
1558	0.999172	0.995293	0.990522	0.972989	0.984464
1559	0.992677	0.986572	0.98072	0.931442	0.988382
1560	0.995239	0.993892	0.845582	0.970328	0.994024
1561	0.997707	0.99266	0.975005	0.96142	0.956831
1562	0.994895	0.998897	0.994436	0.989873	0.915196
1563	0.979737	0.995225	0.998137	0.998366	0.968067
1564	0.996114	0.997593	0.996605	0.996666	0.995244
1565	0.995097	0.987844	0.916104	0.986301	0.986293
1566	0.993263	0.99259	0.947889	0.947458	0.999643
1567	0.99714	0.985898	0.895978	0.984399	0.981348
1568	0.991305	0.999727	0.997254	0.988582	0.922789
1569	0.994251	0.990445	0.838881	0.999469	0.996098
1570	0.993418	0.997179	0.943481	0.998522	0.999543
1571	0.997056	0.997499	0.978982	0.998069	0.990492
1572	0.993554	0.994736	0.982701	0.992359	0.999519
1573	0.998265	0.989976	0.982982	0.97531	0.996722
1574	0.995813	0.981375	0.978008	0.994609	0.980722
1575	0.991644	0.996957	0.979313	0.985598	0.947242
1576	0.996869	0.991919	0.99097	0.986402	0.978576
1577	0.998177	0.99868	0.918639	0.979464	0.976531
1578	0.999705	0.993234	0.996863	0.99379	0.998501
1579	0.99617	0.996307	0.995321	0.999671	0.997016
1580	0.987261	0.996937	0.991271	0.997518	0.945604
1581	0.994373	0.993723	0.982099	0.968615	0.983028
1582	0.995914	0.995016	0.993207	0.981608	0.933458
1583	0.997352	0.991756	0.965828	0.992456	0.984094
1584	0.980174	0.987877	0.990805	0.991397	0.985406
1585	0.995651	0.999138	0.891258	0.999584	0.977126
1586	0.998614	0.999729	0.98169	0.981359	0.987305
1587	0.996137	0.999832	0.952045	0.998727	0.962474
1588	0.992439	0.983189	0.994562	0.990356	0.977987
1589	0.995849	0.998954	0.957669	0.972965	0.991734
1590	0.999788	0.997856	0.99687	0.996731	0.994422
1591	0.990781	0.99838	0.996869	0.985455	0.93914
1592	0.999633	0.997808	0.987051	0.986953	0.989166
1593	0.997372	0.986951	0.989513	0.916588	0.870093
1594	0.99363	0.982588	0.986581	0.974609	0.991096
1595	0.995509	0.989789	0.953684	0.996355	0.981474
1596	0.996055	0.993591	0.971793	0.983843	0.939027
1597	0.998457	0.977684	0.989013	0.993218	0.924713
1598	0.996308	0.997365	0.991612	0.999436	0.962866
1599	0.995522	0.999669	0.948127	0.976238	0.993699
1600	0.997701	0.995574	0.966447	0.960835	0.974365
1601	0.999243	0.994357	0.994489	0.974329	0.978711
1602	0.995682	0.984654	0.994722	0.986593	0.97512
1603	0.996766	0.991938	0.976797	0.980147	0.96704
1604	0.985602	0.997873	0.999814	0.972919	0.997536
1605	0.995218	0.994014	0.949731	0.983214	0.959647
1606	0.986829	0.993296	0.989474	0.977776	0.984101
1607	0.987661	0.98758	0.99246	0.968675	0.980265
1608	0.995586	0.995663	0.977168	0.958616	0.93982
1609	0.9899	0.994015	0.987227	0.99685	0.988949
1610	0.98986	0.99908	0.991098	0.981683	0.988935
1611	0.998471	0.995152	0.960123	0.999594	0.973981
1612	0.997012	0.993729	0.978924	0.871457	0.959488
1613	0.987899	0.994256	0.938853	0.980114	0.981652
1614	0.99889	0.998913	0.995686	0.976044	0.996536
1615	0.993362	0.996988	0.948789	0.978978	0.93289
1616	0.995721	0.988812	0.997377	0.989719	0.950524
1617	0.987243	0.997384	0.991877	0.986639	0.937817
1618	0.996345	0.975628	0.997803	0.964192	0.969447
1619	0.992844	0.988623	0.992115	0.908772	0.972458
1620	0.999715	0.995654	0.980447	0.987397	0.98163
1621	0.999436	0.99781	0.994121	0.961501	0.982976
1622	0.995738	0.984681	0.937348	0.999435	0.950625
1623	0.998388	0.990534	0.9334	0.977757	0.950118
1624	0.998946	0.955619	0.998961	0.980707	0.941209
1625	0.998516	0.995751	0.996689	0.991626	0.981335
1626	0.999242	0.997459	0.957038	0.986041	0.994196
1627	0.981686	0.997781	0.917108	0.996617	0.994991
1628	0.979758	0.992298	0.970973	0.980939	0.987003
1629	0.994529	0.995554	0.998766	0.98387	0.962239
1630	0.997851	0.992077	0.966325	0.991858	0.97086
1631	0.997491	0.997977	0.956006	0.968976	0.998882
1632	0.996587	0.997933	0.996718	0.989001	0.966833
1633	0.998479	0.999331	0.998668	0.990757	0.951175
1634	0.997047	0.996504	0.958206	0.977002	0.974669
1635	0.987484	0.997724	0.994257	0.977659	0.952573
1636	0.985448	0.992891	0.948857	0.984664	0.972107
1637	0.99688	0.999645	0.964438	0.968588	0.988249
1638	0.993862	0.997323	0.995169	0.95779	0.984153
1639	0.99491	0.994505	0.954986	0.993162	0.916813
1640	0.995586	0.998353	0.980541	0.978233	0.950504
1641	0.99457	0.996039	0.976744	0.987372	0.959614
1642	0.99625	0.991483	0.96896	0.998495	0.993323
1643	0.98926	0.997846	0.989809	0.986927	0.916665
1644	0.993243	0.991306	0.987753	0.999779	0.961884
1645	0.998058	0.997826	0.963304	0.978812	0.932557
1646	0.9991	0.982726	0.933628	0.987431	0.99614
1647	0.994933	0.991061	0.989059	0.989516	0.997408
1648	0.981628	0.985974	0.87573	0.986705	0.96715
1649	0.998742	0.999539	0.94608	0.997023	0.981309
1650	0.993867	0.994771	0.954093	0.95847	0.976428
1651	0.994225	0.999518	0.987494	0.976512	0.982504
1652	0.982317	0.999175	0.997472	0.97377	0.956348
1653	0.992619	0.989416	0.959493	0.988733	0.992225
1654	0.993545	0.994141	0.991116	0.987969	0.970742
1655	0.996562	0.99549	0.995606	0.991211	0.971893
1656	0.981821	0.99357	0.932618	0.99877	0.98075
1657	0.978298	0.978764	0.986281	0.987014	0.934576
1658	0.999842	0.981229	0.986882	0.995273	0.946007
1659	0.998279	0.990812	0.946313	0.993514	0.988135
1660	0.994651	0.999762	0.988581	0.96987	0.998907
1661	0.98495	0.993397	0.968768	0.987313	0.995641
1662	0.998438	0.993368	0.986448	0.999412	0.929914
1663	0.996464	0.994213	0.99826	0.991042	0.95043
1664	0.996765	0.976305	0.979749	0.997794	0.976695
1665	0.993908	0.98235	0.984957	0.99071	0.972317
1666	0.99995	0.980911	0.985241	0.972264	0.995304
1667	0.99728	0.997288	0.992789	0.97379	0.988531
1668	0.998622	0.995524	0.984818	0.99673	0.997676
1669	0.997845	0.991699	0.986625	0.958733	0.985811
1670	0.999214	0.999214	0.890872	0.970279	0.994953
1671	0.995361	0.998292	0.944944	0.986432	0.980328
1672	0.992997	0.983092	0.988579	0.959971	0.998802
1673	0.984984	0.99781	0.99764	0.997519	0.989966
1674	0.991688	0.990059	0.978603	0.934881	0.997529
1675	0.999542	0.999916	0.974179	0.995714	0.987968
1676	0.993949	0.995411	0.996884	0.97455	0.981582
1677	0.996359	0.956833	0.994778	0.988042	0.961695
1678	0.998514	0.987455	0.98791	0.966336	0.998903
1679	0.999111	0.997847	0.967509	0.997497	0.951551
1680	0.993588	0.997054	0.997382	0.987991	0.9283
1681	0.994622	0.995584	0.877294	0.997261	0.895352
1682	0.997771	0.997017	0.940794	0.943357	0.94264
1683	0.993411	0.996222	0.976289	0.970363	0.846895
1684	0.994134	0.998425	0.969891	0.987819	0.916433
1685	0.996914	0.999079	0.962118	0.988333	0.970159
1686	0.998671	0.989351	0.994514	0.990434	0.96179
1687	0.998921	0.999718	0.93094	0.944021	0.984363
1688	0.995517	0.998751	0.985162	0.981876	0.987449
1689	0.992669	0.995842	0.989	0.988622	0.988725
1690	0.999074	0.968927	0.970417	0.98937	0.981594
1691	0.987367	0.977517	0.986699	0.96341	0.946752
1692	0.979703	0.992917	0.932428	0.982794	0.96853
1693	0.995339	0.992152	0.998293	0.949379	0.996214
1694	0.996794	0.999048	0.984961	0.937614	0.972642
1695	0.99512	0.999689	0.91818	0.999686	0.986286
1696	0.995392	0.99274	0.992475	0.999223	0.962226
1697	0.984262	0.989795	0.979161	0.989384	0.86252
1698	0.998213	0.996159	0.956731	0.997005	0.989241
1699	0.993766	0.998178	0.957502	0.991641	0.996014
1700	0.999293	0.988099	0.994068	0.97396	0.97973
1701	0.997536	0.996689	0.890448	0.997538	0.999877
1702	0.997306	0.997617	0.955838	0.996946	0.924085
1703	0.990386	0.99076	0.997448	0.987326	0.957265
1704	0.998977	0.9962	0.948341	0.952028	0.973172
1705	0.996069	0.999532	0.926657	0.940037	0.999622
1706	0.996546	0.968438	0.943811	0.968824	0.957911
1707	0.99775	0.985409	0.958854	0.981235	0.973022
1708	0.990895	0.997305	0.995468	0.981082	0.99749
1709	0.99704	0.998996	0.955728	0.998879	0.969291
1710	0.990881	0.968871	0.963315	0.986307	0.995624
1711	0.985008	0.999765	0.998083	0.993828	0.958505
1712	0.997526	0.998566	0.994559	0.97969	0.980337
1713	0.999045	0.997272	0.941116	0.991368	0.974568
1714	0.998984	0.995186	0.961122	0.922315	0.929889
1715	0.98939	0.996375	0.968288	0.950481	0.965714
1716	0.998095	0.990532	0.994535	0.998082	0.993465
1717	0.99846	0.989058	0.993063	0.898777	0.985922
1718	0.998234	0.97757	0.97144	0.983205	0.980692
1719	0.995146	0.995443	0.995299	0.999394	0.991757
1720	0.998474	0.991461	0.997512	0.987156	0.974972
1721	0.992421	0.99557	0.996002	0.991308	0.944281
1722	0.986262	0.969451	0.942458	0.95308	0.992166
1723	0.986729	0.990833	0.984841	0.964474	0.943623
1724	0.983821	0.998381	0.907855	0.997312	0.995522
1725	0.996209	0.951079	0.994882	0.997051	0.984994
1726	0.993171	0.983635	0.996412	0.967768	0.996205
1727	0.997497	0.965403	0.992939	0.936092	0.985783
1728	0.999253	0.997348	0.972358	0.99311	0.95746
1729	0.996378	0.993609	0.994032	0.992722	0.959323
1730	0.99531	0.99634	0.977862	0.978315	0.926856
1731	0.984687	0.999556	0.998435	0.985111	0.969985
1732	0.996746	0.998132	0.934251	0.974547	0.991636
1733	0.987798	0.998454	0.984778	0.951471	0.962824
1734	0.996287	0.998133	0.975687	0.980742	0.964276
1735	0.999821	0.982507	0.984097	0.988325	0.996211
1736	0.998333	0.995651	0.995184	0.946109	0.997344
1737	0.997744	0.998516	0.915413	0.990271	0.990245
1738	0.999339	0.998349	0.966089	0.999188	0.940849
1739	0.997232	0.992918	0.98847	0.995803	0.991235
1740	0.998527	0.98548	0.977903	0.986391	0.986852
1741	0.986397	0.99826	0.926213	0.986987	0.972508
1742	0.987482	0.985092	0.986529	0.974049	0.985663
1743	0.999941	0.992032	0.976849	0.909581	0.850274
1744	0.997852	0.991709	0.996804	0.988977	0.951645
1745	0.995639	0.995187	0.928945	0.997938	0.954015
1746	0.99638	0.991686	0.946592	0.975587	0.980661
1747	0.992369	0.997286	0.987629	0.981899	0.992714
1748	0.998067	0.999549	0.945681	0.970774	0.996312
1749	0.999275	0.992747	0.976159	0.999991	0.92
1750	0.99779	0.993201	0.999907	0.992809	0.992542
1751	0.997155	0.999961	0.994589	0.983674	0.931016
1752	0.997757	0.98895	0.99205	0.994314	0.988994
1753	0.995462	0.990639	0.979664	0.961161	0.995491
1754	0.988659	0.984656	0.997369	0.914551	0.986814
1755	0.976786	0.998625	0.987384	0.96861	0.956675
1756	0.995817	0.997154	0.962827	0.996715	0.980149
1757	0.982395	0.994014	0.913411	0.992964	0.99844
1758	0.998098	0.995907	0.967816	0.980416	0.901952
1759	0.997704	0.999046	0.95223	0.988077	0.985472
1760	0.987615	0.991688	0.963392	0.993822	0.994025
1761	0.970529	0.997979	0.926254	0.895056	0.996745
1762	0.991238	0.998085	0.963816	0.9826	0.976792
1763	0.998811	0.985096	0.967229	0.992366	0.980057
1764	0.991236	0.992728	0.984993	0.989479	0.98523
1765	0.999533	0.993032	0.994263	0.989573	0.963022
1766	0.998915	0.999559	0.997116	0.992251	0.932368
1767	0.992119	0.949511	0.915428	0.983928	0.987269
1768	0.998059	0.998771	0.993035	0.972934	0.983906
1769	0.999324	0.99693	0.978523	0.962144	0.861334
1770	0.997467	0.983781	0.989404	0.98596	0.953902
1771	0.990555	0.999743	0.975659	0.97337	0.934442
1772	0.98403	0.980632	0.985502	0.984281	0.975001
1773	0.994219	0.998112	0.972482	0.988863	0.901076
1774	0.987176	0.97039	0.961301	0.993664	0.937338
1775	0.983159	0.996318	0.963092	0.982727	0.957459
1776	0.999472	0.988461	0.957219	0.958653	0.977071
1777	0.985696	0.994549	0.998627	0.989522	0.990973
1778	0.995187	0.993799	0.978558	0.9961	0.998439
1779	0.993566	0.996839	0.95911	0.980816	0.989933
1780	0.997829	0.964945	0.970434	0.987713	0.97594
1781	0.996714	0.993099	0.9814	0.983981	0.990045
1782	0.998772	0.99377	0.983318	0.989373	0.958904
1783	0.998559	0.985305	0.98906	0.999878	0.971215
1784	0.994675	0.992098	0.982563	0.999107	0.983676
1785	0.97624	0.981301	0.996782	0.972245	0.947458
1786	0.988103	0.993849	0.996237	0.995225	0.967011
1787	0.994987	0.975018	0.984469	0.989332	0.906739
1788	0.996152	0.993927	0.925027	0.997572	0.999578
1789	0.998301	0.999405	0.999651	0.973778	0.98759
1790	0.992867	0.982533	0.961903	0.980694	0.963426
1791	0.997061	0.9871	0.974572	0.985076	0.982138
1792	0.998941	0.989106	0.996206	0.998457	0.981998
1793	0.995869	0.986155	0.997591	0.940396	0.987953
1794	0.994178	0.993845	0.950888	0.973111	0.792664
1795	0.989626	0.992867	0.916862	0.953493	0.996725
1796	0.999337	0.985473	0.998814	0.967859	0.922554
1797	0.997789	0.991408	0.995225	0.994526	0.977605
1798	0.996436	0.996942	0.990412	0.979633	0.957675
1799	0.998904	0.99485	0.985179	0.950026	0.970558
1800	0.984409	0.991528	0.964106	0.995322	0.995483
1801	0.995646	0.997462	0.951113	0.999877	0.969532
1802	0.997407	0.986714	0.992659	0.966323	0.988278
1803	0.998423	0.983978	0.986853	0.995772	0.947662
1804	0.98626	0.983582	0.89057	0.965352	0.992209
1805	0.987756	0.990408	0.995845	0.991872	0.997143
1806	0.995447	0.996799	0.998211	0.996307	0.970085
1807	0.994488	0.996923	0.998941	0.993545	0.962259
1808	0.991556	0.987455	0.957497	0.991658	0.986816
1809	0.993656	0.988339	0.995499	0.982175	0.953417
1810	0.992966	0.995304	0.971731	0.996723	0.999449
1811	0.994227	0.998892	0.920957	0.898532	0.981161
1812	0.99592	0.994975	0.879976	0.962319	0.966875
1813	0.995596	0.998508	0.982137	0.995644	0.996717
1814	0.999056	0.999556	0.967587	0.994343	0.957245
1815	0.999436	0.998613	0.972806	0.98937	0.999005
1816	0.999869	0.982512	0.978856	0.974343	0.960145
1817	0.991709	0.992198	0.967805	0.995077	0.994123
1818	0.990786	0.997292	0.928787	0.984798	0.988747
1819	0.996537	0.994601	0.988264	0.973483	0.98301
1820	0.999415	0.989992	0.999573	0.997595	0.993292
1821	0.998469	0.994729	0.988631	0.995634	0.985423
1822	0.993117	0.987778	0.998498	0.994288	0.9543
1823	0.999404	0.97661	0.856263	0.963556	0.929145
1824	0.996273	0.947079	0.934039	0.989382	0.96261
1825	0.998287	0.983981	0.944382	0.987961	0.97333
1826	0.984959	0.986913	0.987267	0.983908	0.929797
1827	0.992063	0.999219	0.957501	0.944544	0.999066
1828	0.997048	0.997199	0.965162	0.995697	0.999288
1829	0.999018	0.995466	0.919462	0.995511	0.993121
1830	0.995908	0.999738	0.99679	0.962421	0.96875
1831	0.999891	0.9968	0.970713	0.995678	0.992683
1832	0.99312	0.998239	0.948551	0.983146	0.987324
1833	0.996775	0.996067	0.932542	0.985692	0.928632
1834	0.995241	0.98203	0.965902	0.944126	0.984187
1835	0.996478	0.994981	0.994488	0.998762	0.988085
1836	0.997783	0.999952	0.961471	0.98642	0.980471
1837	0.992497	0.996593	0.974958	0.988971	0.995857
1838	0.998373	0.991884	0.99211	0.994961	0.97468
1839	0.998191	0.988191	0.988705	0.990913	0.997856
1840	0.990331	0.998327	0.97094	0.992032	0.975281
1841	0.999102	0.991661	0.958278	0.994651	0.897306
1842	0.998452	0.990397	0.974835	0.93901	0.989779
1843	0.99807	0.97896	0.986903	0.998746	0.900971
1844	0.997147	0.97636	0.953824	0.992841	0.954052
1845	0.993137	0.980594	0.987292	0.992296	0.972884
1846	0.986332	0.991801	0.9904	0.954508	0.998662
1847	0.996141	0.989085	0.999589	0.990465	0.982642
1848	0.999374	0.996961	0.995261	0.972555	0.984448
1849	0.992918	0.997104	0.996699	0.990741	0.998163
1850	0.995974	0.997034	0.944455	0.99167	0.973134
1851	0.989719	0.998381	0.985508	0.981524	0.966602
1852	0.989167	0.997156	0.985947	0.986033	0.98739
1853	0.988241	0.998982	0.978012	0.999862	0.996645
1854	0.998436	0.996661	0.835406	0.990565	0.909466
1855	0.991981	0.987525	0.949155	0.98656	0.994364
1856	0.996639	0.993701	0.95824	0.987512	0.966853
1857	0.997938	0.9974	0.994876	0.990941	0.965011
1858	0.99824	0.996958	0.978036	0.934513	0.994035
1859	0.988773	0.995671	0.981136	0.936014	0.997107
1860	0.998221	0.995641	0.914353	0.962492	0.953622
1861	0.997476	0.999383	0.952919	0.99424	0.948238
1862	0.998006	0.994675	0.974624	0.996804	0.998349
1863	0.99686	0.999566	0.974253	0.980867	0.968371
1864	0.999081	0.989235	0.99706	0.993285	0.968277
1865	0.982918	0.997127	0.957786	0.999752	0.999047
1866	0.997531	0.995064	0.98543	0.97525	0.992948
1867	0.99728	0.996864	0.999107	0.991488	0.953605
1868	0.991741	0.992346	0.98886	0.996029	0.973455
1869	0.99665	0.994708	0.959318	0.963344	0.994889
1870	0.997851	0.989282	0.994593	0.991113	0.903532
1871	0.999558	0.978085	0.99249	0.994836	0.940671
1872	0.983851	0.999329	0.995793	0.981339	0.990326
1873	0.999793	0.998644	0.962283	0.983981	0.950163
1874	0.995585	0.998553	0.8252	0.983382	0.968261
1875	0.998733	0.998133	0.971565	0.935848	0.975181
1876	0.995727	0.991341	0.98695	0.990803	0.959666
1877	0.976794	0.998751	0.986894	0.971078	0.946636
1878	0.995715	0.975245	0.98354	0.988204	0.976271
1879	0.984139	0.991546	0.970238	0.958851	0.991734
1880	0.99781	0.97168	0.980644	0.99032	0.99644
1881	0.999434	0.991614	0.958674	0.985969	0.924456
1882	0.99806	0.997956	0.99663	0.996504	0.936131
1883	0.979666	0.99578	0.99617	0.994295	0.863853
1884	0.985644	0.992567	0.966576	0.994505	0.959984
1885	0.991612	0.990649	0.995759	0.974522	0.92902
1886	0.997924	0.998146	0.959807	0.999354	0.976023
1887	0.989592	0.992873	0.975661	0.971612	0.987508
1888	0.999653	0.996007	0.981439	0.989655	0.985092
1889	0.99846	0.999621	0.991515	0.987116	0.985245
1890	0.974493	0.996703	0.988751	0.989895	0.971045
1891	0.987262	0.992938	0.98395	0.963742	0.976849
1892	0.999716	0.99547	0.999817	0.98383	0.972496
1893	0.982775	0.997447	0.989207	0.993789	0.972141
1894	0.992382	0.995022	0.990111	0.977532	0.981956
1895	0.994432	0.99663	0.982344	0.928512	0.91689
1896	0.993968	0.993538	0.977428	0.986261	0.834043
1897	0.99146	0.993151	0.898694	0.960399	0.944656
1898	0.996413	0.994517	0.999004	0.985555	0.979816
1899	0.997086	0.996938	0.973015	0.959863	0.987149
1900	0.999054	0.966425	0.995552	0.9716	0.937308
1901	0.996066	0.978627	0.955001	0.952784	0.866129
1902	0.997279	0.996299	0.99337	0.977199	0.991818
1903	0.99543	0.987119	0.972069	0.96634	0.976484
1904	0.995992	0.968576	0.998232	0.962284	0.961452
1905	0.996318	0.989596	0.997045	0.996436	0.953655
1906	0.999454	0.976676	0.954735	0.99352	0.966299
1907	0.991555	0.993637	0.944584	0.896996	0.986595
1908	0.999596	0.992804	0.993864	0.965197	0.996543
1909	0.992947	0.996575	0.994831	0.98783	0.986205
1910	0.990554	0.996347	0.987591	0.926365	0.964599
1911	0.99207	0.993397	0.973502	0.995289	0.905018
1912	0.99593	0.99744	0.982896	0.978608	0.945921
1913	0.984523	0.980887	0.957459	0.994995	0.919676
1914	0.999204	0.986968	0.983518	0.981982	0.987397
1915	0.994183	0.999828	0.914623	0.975632	0.922501
1916	0.997693	0.996513	0.957138	0.925995	0.959881
1917	0.994475	0.998338	0.998501	0.992864	0.993951
1918	0.990759	0.966906	0.994602	0.994301	0.994996
1919	0.994027	0.990224	0.989844	0.99024	0.970867
1920	0.990943	0.988745	0.992517	0.999283	0.99077
1921	0.967797	0.985211	0.949526	0.990309	0.975627
1922	0.999161	0.984326	0.987777	0.997681	0.972857
1923	0.976806	0.998364	0.984425	0.976377	0.993901
1924	0.996186	0.995676	0.991257	0.996345	0.951406
1925	0.989081	0.994948	0.945792	0.996846	0.993489
1926	0.991576	0.995086	0.886814	0.981674	0.951188
1927	0.992912	0.983035	0.976382	0.970242	0.978162
1928	0.994434	0.992232	0.981182	0.969765	0.989373
1929	0.993823	0.975495	0.99745	0.991504	0.993376
1930	0.995932	0.998473	0.985326	0.987319	0.944469
1931	0.989721	0.999393	0.974046	0.969442	0.96832
1932	0.99507	0.99966	0.967482	0.992014	0.999769
1933	0.996286	0.999142	0.941908	0.948958	0.973475
1934	0.997452	0.988875	0.988948	0.990896	0.99525
1935	0.983429	0.997683	0.992624	0.980927	0.936879
1936	0.992928	0.998594	0.976235	0.991209	0.986774
1937	0.992468	0.999267	0.982809	0.980778	0.987633
1938	0.991032	0.993519	0.976946	0.988523	0.992559
1939	0.999777	0.992489	0.991132	0.990371	0.995538
1940	0.996231	0.988838	0.955834	0.999781	0.998967
1941	0.98811	0.977999	0.972573	0.981588	0.997349
1942	0.983008	0.996535	0.944978	0.996571	0.966668
1943	0.995316	0.999607	0.977586	0.999618	0.976038
1944	0.997887	0.999344	0.871657	0.999785	0.980376
1945	0.982974	0.996971	0.976976	0.98384	0.974014
1946	0.992602	0.999542	0.900168	0.988823	0.987437
1947	0.994307	0.975006	0.979966	0.945564	0.979588
1948	0.985474	0.998228	0.982609	0.971659	0.977366
1949	0.994387	0.999451	0.998745	0.992222	0.991253
1950	0.983641	0.981829	0.993357	0.995655	0.96999
1951	0.995421	0.98471	0.994485	0.981666	0.918684
1952	0.988469	0.986144	0.996949	0.973235	0.989334
1953	0.980754	0.999562	0.992035	0.974452	0.973154
1954	0.997257	0.996925	0.980082	0.976224	0.989814
1955	0.984434	0.994897	0.98811	0.995851	0.999074
1956	0.999203	0.999922	0.897672	0.990504	0.943579
1957	0.999564	0.996281	0.957333	0.987796	0.991345
1958	0.998603	0.993741	0.950431	0.975623	0.988457
1959	0.999891	0.993432	0.965066	0.991259	0.996582
1960	0.992402	0.989338	0.949491	0.998559	0.994202
1961	0.988545	0.996797	0.986947	0.993305	0.962576
1962	0.989708	0.998851	0.972751	0.993597	0.967611
1963	0.992532	0.995933	0.995843	0.957103	0.977314
1964	0.983251	0.963721	0.882929	0.965564	0.924675
1965	0.997299	0.993152	0.903562	0.982333	0.960836
1966	0.992402	0.997475	0.931854	0.974444	0.940447
1967	0.999089	0.98531	0.949915	0.908182	0.829459
1968	0.99383	0.959879	0.947105	0.996839	0.986116
1969	0.996784	0.999327	0.988429	0.951444	0.971756
1970	0.999202	0.998486	0.957243	0.980484	0.995711
1971	0.996392	0.993264	0.940732	0.993544	0.998386
1972	0.99753	0.959523	0.996019	0.99815	0.925764
1973	0.996765	0.99449	0.96487	0.997677	0.939649
1974	0.991209	0.993863	0.99861	0.99274	0.965298
1975	0.997224	0.996347	0.993937	0.971727	0.983433
1976	0.995871	0.992122	0.973328	0.995307	0.998903
1977	0.995353	0.988002	0.986547	0.993778	0.984883
1978	0.991132	0.998055	0.895631	0.998704	0.958337
1979	0.994154	0.999729	0.994885	0.98896	0.998869
1980	0.984789	0.99964	0.988448	0.974608	0.971572
1981	0.996324	0.994179	0.998597	0.976424	0.991979
1982	0.999898	0.998475	0.976779	0.958839	0.916308
1983	0.99294	0.993575	0.941187	0.994262	0.946597
1984	0.994476	0.993626	0.970055	0.995617	0.980951
1985	0.997887	0.987269	0.932201	0.992826	0.999432
1986	0.996976	0.999051	0.941813	0.911889	0.969531
1987	0.9992	0.995836	0.983094	0.990587	0.994292
1988	0.989727	0.992982	0.982285	0.989992	0.941206
1989	0.997965	0.982115	0.928411	0.991631	0.979533
1990	0.997616	0.986655	0.99749	0.941665	0.91179
1991	0.995447	0.999848	0.93615	0.989459	0.965139
1992	0.982339	0.998937	0.968702	0.991808	0.946148
1993	0.998806	0.983492	0.989117	0.996654	0.956734
1994	0.986478	0.998252	0.914274	0.979175	0.990562
1995	0.994844	0.997377	0.939695	0.965185	0.957698
1996	0.991801	0.986942	0.916517	0.985069	0.982957
1997	0.996718	0.991562	0.991733	0.994353	0.980159
1998	0.979597	0.996251	0.953141	0.982301	0.947535
1999	0.995857	0.98925	0.990899	0.989439	0.972939
[truncated: 3,001 more rows]

## Sheet: Distribution fitting results
Distribution fitting results	E1(1)	E1(2)	E1	E1(3)	E1(4)
Shape parameter	-0.967256	-0.987905	-0.982777	-0.992033	-0.99286
Scale parameter	0.00568163	0.00803348	0.0307875	0.0185768	0.030249
Position Parameter	0.994118	0.991855	0.968642	0.981265	0.969522
Chi-squared statistic	6.68409	8.57863	8.76371	10.4984	3.23863
