# Supplementary material for: System resilience distribution identification and analysis based on performance processes after disruptions
Source: PLoS One. 2022 Nov 3;17(11):e0276908. doi: 10.1371/journal.pone.0276908 (PMC9632842; doi:10.1371/journal.pone.0276908)
Supplement: S1 Data — (ZIP) [file pone.0276908.s001.zip › S1.Data/Data_Table6_Sample.xlsx]

## Sheet: Jammer movement parameters
NO.	Xs(km)	Ys(km)	Xt(km)	Yt(km)	speed(m/s)
1	5.45578	2.8044	0.753835	0.00460423	16.4158
2	0.339449	2.66536	4.78819	1.8498	10.3934
3	0.571564	2.15651	3.76739	1.6974	10.1655
4	4.1732	2.79242	5.56759	1.84367	7.06332
5	0.77384	2.66611	5.5991	3.08064	9.87675
6	6.54519	0.71253	5.10825	1.28989	10.9294
7	6.54038	0.512058	0.268831	3.13896	11.7056
8	5.77952	3.99632	0.550449	1.88543	8.50877
9	1.19892	0.684484	2.5568	0.143051	9.05418
10	5.27684	0.130403	4.24691	0.703498	18.0948
11	4.14876	2.2448	5.23557	2.88703	0.966584
12	7.7838	3.52747	3.26095	1.89394	18.9178
13	5.19193	2.6767	6.55985	0.610885	11.3503
14	6.40264	0.761733	5.74687	1.3645	14.0002
15	3.63038	1.47567	7.74919	2.42956	3.34334
16	3.45913	1.8429	4.25067	0.766981	7.63986
17	6.60251	3.92655	2.60117	2.95371	8.88774
18	0.667759	0.62562	0.845034	0.971398	11.6909
19	1.06537	3.42209	4.88767	3.6697	3.3192
20	1.38711	2.57906	6.23042	1.07625	11.8865
21	3.1275	1.50509	3.38762	3.062	5.14861
22	6.65104	0.763695	0.726586	0.754648	10.2648
23	6.42692	1.71301	2.13177	1.14999	12.6094
24	0.483769	1.92809	1.22925	0.364454	11.3082
25	3.19406	0.482446	2.24804	2.30484	14.3305
26	4.21501	2.35803	3.52068	2.73345	14.0243
27	3.3344	0.904751	4.21714	2.18637	7.39637
28	5.25488	1.53848	3.65939	1.70292	11.0282
29	5.02379	2.33195	7.00297	2.57777	6.22249
30	2.33587	1.00722	4.14442	2.59047	4.71285
31	3.45321	1.16176	7.54898	2.71607	13.6993
32	0.123897	2.46836	5.10167	2.54315	10.0002
33	7.87251	1.06112	7.66155	3.7807	9.78032
34	1.33735	3.29751	1.92566	0.83574	13.6445
35	0.849731	3.93065	5.40898	2.83713	12.3783
36	2.97928	2.921	2.31252	0.944922	11.4008
37	1.58495	1.37551	5.37447	0.477585	15.001
38	3.9175	2.33628	5.56112	2.42922	13.7192
39	2.71595	0.431076	0.543942	1.80055	10.9591
40	7.61304	3.62523	2.03832	1.8349	7.23856
41	7.36266	3.51861	1.79232	2.64778	7.39379
42	0.421416	3.27104	5.34266	3.08114	14.7684
43	5.90286	1.04291	6.75514	1.40087	3.55268
44	2.15296	2.37743	2.7557	2.64804	9.90215
45	3.38268	0.0900504	6.24416	1.66463	2.20461
46	4.38297	1.70104	5.40266	3.36772	14.082
47	7.5419	1.25088	0.0537225	3.33167	13.4469
48	3.34195	0.645939	4.81736	1.02576	10.0046
49	7.86442	0.715065	3.09417	2.45384	9.71665
50	2.41164	1.69154	7.32793	2.329	0.0548643

## Sheet: BER Performance
Time(s)	NO.1	NO.2	NO.3	NO.4	NO.5	NO.6	NO.7	NO.8	NO.9	NO.10	NO.11	NO.12	NO.13	NO.14	NO.15	NO.16	NO.17	NO.18	NO.19	NO.20	NO.21	NO.22	NO.23	NO.24	NO.25	NO.26	NO.27	NO.28	NO.29	NO.30	NO.31	NO.32	NO.33	NO.34	NO.35	NO.36	NO.37	NO.38	NO.39	NO.40	NO.41	NO.42	NO.43	NO.44	NO.45	NO.46	NO.47	NO.48	NO.49
10	0.0713587	0	0	0.227483	0.000977517	0	0.00293255	0.0058651	0.000977517	0.0185728	0.330796	0	0.0889541	0.0058651	0.281814	0.298902	0.000977517	0	0.000977517	0.0058651	0.174401	0.00293255	0.150538	0	0.0537634	0.330796	0.11828	0.11828	0.139785	0.0332356	0.195727	0	0	0.00195503	0	0.0997067	0.0107527	0.330796	0.0224829	0	0	0	0.00293255	0.0400782	0.0273705	0.316473	0	0.0801564	0
11	0.0740318	0.000245564	0.000697722	0.242424	0.00112287	0.000425621	0.00372799	0.00702776	0.00171857	0.01989	0.347996	7.07638e-05	0.0923386	0.00702776	0.298143	0.315738	0.00112287	0.000425621	0.00112287	0.00702776	0.188661	0.00372799	0.154625	0.000425621	0.0563379	0.347996	0.121678	0.121678	0.14304	0.0354466	0.210166	0.000133436	7.07638e-05	0.00258935	0.000245564	0.10266	0.012354	0.347996	0.0246464	7.07638e-05	0.000245564	0.000245564	0.00372799	0.0421574	0.0296406	0.333333	0.000425621	0.0828055	7.07638e-05
11	0.0840665	0.000977517	0.00195503	0.227483	0.00195503	0.000977517	0.0058651	0.00977517	0.00293255	0.030303	0.330796	0	0.102639	0.00977517	0.281814	0.30938	0.00195503	0.000977517	0.00195503	0.00977517	0.174401	0.0058651	0.177908	0.000977517	0.0645161	0.330796	0.13392	0.13392	0.144673	0.0420332	0.195727	0.000977517	0	0.00488759	0.000977517	0.113392	0.0166178	0.330796	0.030303	0	0.000977517	0.000977517	0.0058651	0.0498534	0.0361681	0.316473	0.000977517	0.0928641	0
12	0.0740318	0.000245564	0.000697722	0.243402	0.00112287	0.000425621	0.00372799	0.00702776	0.00171857	0.0246464	0.348974	7.07638e-05	0.0923386	0.00702776	0.29912	0.327468	0.00112287	0.000425621	0.00112287	0.00702776	0.188661	0.00372799	0.164321	0.000425621	0.0563379	0.348974	0.121678	0.121678	0.132055	0.0354466	0.211144	0.000133436	7.07638e-05	0.00258935	0.000245564	0.10266	0.012354	0.348974	0.0246464	7.07638e-05	0.000245564	0.000245564	0.00372799	0.0421574	0.0296406	0.334311	0.000425621	0.0828055	7.07638e-05
12	0.0938416	0.000977517	0.00195503	0.227483	0.00195503	0.000977517	0.0058651	0.0107527	0.00293255	0.030303	0.330796	0.000977517	0.103617	0.0107527	0.281814	0.30938	0.00195503	0.000977517	0.00195503	0.0107527	0.174401	0.0058651	0.178886	0.000977517	0.0654936	0.330796	0.13392	0.13392	0.144673	0.0430108	0.206948	0.000977517	0	0.00488759	0.000977517	0.11437	0.0166178	0.330796	0.030303	0	0.000977517	0.000977517	0.0058651	0.0498534	0.0361681	0.316473	0.000977517	0.0938416	0
13	0.0828055	0.000245564	0.000697722	0.206256	0.00112287	0.000425621	0.00372799	0.00702776	0.00171857	0.0246464	0.305963	0.000133436	0.0923386	0.00702776	0.258065	0.285435	0.00112287	0.000425621	0.00112287	0.00702776	0.154448	0.00372799	0.164321	0.000425621	0.0563379	0.305963	0.121678	0.121678	0.132055	0.0354466	0.185728	0.000133436	7.07638e-05	0.00258935	0.000245564	0.10266	0.012354	0.305963	0.0246464	7.07638e-05	0.000245564	0.000245564	0.00372799	0.0421574	0.0296406	0.292278	0.000425621	0.0828055	7.07638e-05
13	0.0684262	0	0	0.227483	0	0	0.000977517	0.00293255	0	0.0166178	0.330796	0	0.0772239	0.00293255	0.281814	0.30938	0	0	0	0.00293255	0.174401	0.000977517	0.14565	0	0.0518084	0.330796	0.104594	0.104594	0.11437	0.026393	0.206948	0	0	0	0	0.086999	0.00684262	0.330796	0.0166178	0	0	0	0.000977517	0.0322581	0.0215054	0.30938	0	0.0684262	0
14	0.0828055	0.000245564	0.000697722	0.238514	0.00112287	0.000425621	0.00372799	0.00702776	0.00171857	0.0246464	0.343109	0.000133436	0.0923386	0.00702776	0.293255	0.321603	0.00112287	0.000425621	0.00112287	0.00702776	0.184751	0.00372799	0.164321	0.000425621	0.0647169	0.343109	0.121678	0.121678	0.132055	0.0354466	0.217986	0.000133436	7.07638e-05	0.00258935	0.000245564	0.10266	0.012354	0.343109	0.0246464	0.000133436	0.000245564	0.000245564	0.00372799	0.0421574	0.0296406	0.321603	0.000425621	0.0828055	7.07638e-05
14	0.0899316	0.000977517	0.000977517	0.227483	0.00195503	0.000977517	0.00488759	0.00879765	0.00293255	0.028348	0.330796	0	0.0997067	0.00879765	0.281814	0.30938	0.00195503	0.000977517	0.00195503	0.00879765	0.184864	0.00488759	0.173998	0.000977517	0.0713587	0.330796	0.140762	0.140762	0.140762	0.0400782	0.206948	0	0	0.00391007	0.000977517	0.110459	0.0156403	0.330796	0.028348	0	0.000977517	0.000977517	0.00488759	0.0478983	0.0342131	0.30938	0.000977517	0.0899316	0
15	0.0828055	0.000245564	0.000697722	0.217986	0.00112287	0.000425621	0.00372799	0.00702776	0.00171857	0.0246464	0.320626	0.000133436	0.0923386	0.00702776	0.27175	0.29912	0.00112287	0.000425621	0.00112287	0.00702776	0.176931	0.00372799	0.164321	0.000425621	0.0647169	0.320626	0.132055	0.132055	0.132055	0.0354466	0.198436	0.000133436	7.07638e-05	0.00258935	0.000425621	0.10266	0.012354	0.320626	0.0246464	0.000133436	0.000245564	0.000245564	0.00372799	0.0421574	0.0296406	0.29912	0.000425621	0.0828055	7.07638e-05
15	0.0772239	0	0	0.227483	0	0	0.00195503	0.00488759	0.000977517	0.0215054	0.330796	0	0.0860215	0.00488759	0.281814	0.30938	0	0	0	0.00488759	0.184864	0.00195503	0.156403	0	0.0596285	0.330796	0.125122	0.125122	0.125122	0.0312805	0.206948	0	0	0.00195503	0	0.0957967	0.00977517	0.330796	0.0215054	0	0	0	0.00195503	0.0381232	0.026393	0.30938	0	0.0860215	0
16	0.0828055	0.000245564	0.000697722	0.244379	0.00112287	0.000425621	0.00372799	0.00702776	0.00171857	0.0246464	0.349951	0.000133436	0.0923386	0.00702776	0.300098	0.328446	0.00112287	0.000425621	0.00112287	0.00702776	0.200391	0.00372799	0.164321	0.000425621	0.0647169	0.349951	0.132055	0.132055	0.132055	0.0354466	0.223851	0.000133436	7.07638e-05	0.00372799	0.000425621	0.10266	0.012354	0.349951	0.0246464	0.000133436	0.000245564	0.000245564	0.00372799	0.0421574	0.0296406	0.328446	0.000425621	0.0923386	7.07638e-05
16	0.104594	0.000977517	0.00195503	0.227483	0.00293255	0.000977517	0.0058651	0.0107527	0.00391007	0.0312805	0.330796	0.000977517	0.104594	0.0136852	0.281814	0.30938	0.00293255	0.000977517	0.00293255	0.0136852	0.184864	0.0058651	0.179863	0.000977517	0.0742913	0.330796	0.14565	0.14565	0.14565	0.0430108	0.218539	0.000977517	0	0.0058651	0.000977517	0.115347	0.0205279	0.330796	0.0312805	0.000977517	0.000977517	0.000977517	0.0058651	0.0508309	0.0361681	0.30938	0.000977517	0.104594	0
17	0.0923386	0.000245564	0.000697722	0.218964	0.00112287	0.000425621	0.00372799	0.00702776	0.00171857	0.0246464	0.320626	0.000133436	0.0923386	0.00949125	0.272727	0.300098	0.00112287	0.000425621	0.00112287	0.00949125	0.176931	0.00372799	0.164321	0.000425621	0.0647169	0.320626	0.132055	0.132055	0.132055	0.0354466	0.210166	0.000133436	7.07638e-05	0.00372799	0.000425621	0.10266	0.0155439	0.320626	0.0246464	0.000133436	0.000245564	0.000245564	0.00372799	0.0421574	0.0296406	0.300098	0.000425621	0.0923386	7.07638e-05
17	0.0860215	0	0	0.227483	0	0	0.00195503	0.00488759	0.000977517	0.026393	0.330796	0	0.0860215	0.00782014	0.281814	0.30938	0.000977517	0	0	0.00782014	0.184864	0.00195503	0.156403	0	0.0596285	0.323603	0.125122	0.125122	0.125122	0.0312805	0.218539	0	0	0.00195503	0	0.0957967	0.0127077	0.330796	0.0215054	0	0	0	0.00195503	0.0439883	0.026393	0.30938	0	0.0860215	0
18	0.0923386	0.000245564	0.000697722	0.233627	0.00112287	0.000425621	0.00372799	0.00702776	0.00171857	0.0296406	0.337243	0.000133436	0.0923386	0.00949125	0.288368	0.315738	0.00171857	0.000425621	0.00112287	0.00949125	0.190616	0.00372799	0.164321	0.000425621	0.0647169	0.330401	0.132055	0.132055	0.132055	0.0354466	0.224829	0.000133436	7.07638e-05	0.00372799	0.000425621	0.10266	0.0155439	0.337243	0.0246464	0.000133436	0.000245564	0.000245564	0.00372799	0.0488379	0.0296406	0.315738	0.000697722	0.0923386	7.07638e-05
18	0.0967742	0.000977517	0.000977517	0.227483	0.000977517	0.000977517	0.00488759	0.00782014	0.00195503	0.0322581	0.330796	0	0.0967742	0.0107527	0.281814	0.30938	0.00195503	0.000977517	0.000977517	0.0107527	0.184864	0.00488759	0.170088	0.000977517	0.0684262	0.323603	0.136852	0.136852	0.136852	0.0381232	0.218539	0	0	0.00488759	0.000977517	0.106549	0.0175953	0.330796	0.026393	0	0	0	0.00488759	0.0518084	0.0322581	0.298902	0.000977517	0.0967742	0
19	0.0923386	0.000425621	0.000697722	0.220919	0.00112287	0.000425621	0.00372799	0.00702776	0.00171857	0.0296406	0.323558	0.000133436	0.0923386	0.00949125	0.274682	0.302053	0.00171857	0.000425621	0.00112287	0.00949125	0.178886	0.00372799	0.164321	0.000425621	0.0647169	0.315738	0.132055	0.132055	0.132055	0.0354466	0.212121	0.000133436	7.07638e-05	0.00372799	0.000425621	0.10266	0.0155439	0.323558	0.0246464	0.000133436	0.000245564	0.000245564	0.00372799	0.0488379	0.0296406	0.2913	0.000697722	0.0923386	7.07638e-05
19	0.0879765	0	0	0.227483	0	0	0.00293255	0.0058651	0.000977517	0.026393	0.330796	0	0.0879765	0.00782014	0.281814	0.30938	0.000977517	0	0	0.00782014	0.184864	0.00293255	0.168133	0	0.0606061	0.323603	0.1261	0.136852	0.116325	0.0322581	0.227483	0	0	0.00293255	0	0.0977517	0.0136852	0.330796	0.0224829	0	0	0	0.00293255	0.0449658	0.026393	0.298902	0	0.0879765	0
20	0.0923386	0.000425621	0.000697722	0.229717	0.00112287	0.000697722	0.00372799	0.00702776	0.00171857	0.0296406	0.333333	0.000133436	0.0923386	0.00949125	0.284457	0.311828	0.00171857	0.000425621	0.00112287	0.00949125	0.186706	0.00372799	0.174401	0.000425621	0.0647169	0.326491	0.132055	0.14304	0.121678	0.0354466	0.229717	0.000133436	7.07638e-05	0.00372799	0.000425621	0.10266	0.0155439	0.333333	0.0246464	0.000133436	0.000245564	0.000245564	0.00372799	0.0488379	0.0296406	0.302053	0.000697722	0.0923386	7.07638e-05
20	0.104594	0	0.000977517	0.236628	0.000977517	0.000977517	0.0058651	0.00782014	0.00195503	0.030303	0.330796	0	0.0938416	0.00977517	0.292017	0.30938	0.00195503	0	0.000977517	0.00977517	0.184864	0.00391007	0.176931	0	0.0664712	0.316473	0.13392	0.144673	0.123167	0.0361681	0.227483	0	0	0.00391007	0	0.104594	0.0166178	0.330796	0.0254154	0	0	0	0.00391007	0.0498534	0.030303	0.298902	0.000977517	0.0938416	0
21	0.10266	0.000425621	0.00112287	0.269795	0.00112287	0.000697722	0.0051472	0.00702776	0.00171857	0.0296406	0.367546	0.000133436	0.0923386	0.00949125	0.327468	0.345064	0.00171857	0.000425621	0.00112287	0.00949125	0.215054	0.00372799	0.174401	0.000425621	0.0647169	0.352884	0.132055	0.14304	0.121678	0.0354466	0.26002	0.000133436	7.07638e-05	0.00372799	0.000425621	0.10266	0.0155439	0.367546	0.0246464	0.000133436	0.000425621	0.000425621	0.00372799	0.0488379	0.0296406	0.334311	0.000697722	0.0923386	7.07638e-05
21	0.127077	0.00293255	0.00391007	0.236628	0.0058651	0.00293255	0.0117302	0.0146628	0.00684262	0.0439883	0.330796	0.00195503	0.115347	0.0175953	0.292017	0.30938	0.0058651	0.00293255	0.00391007	0.0175953	0.184864	0.00879765	0.204301	0.00293255	0.0840665	0.316473	0.171065	0.171065	0.147605	0.0508309	0.227483	0.00195503	0.000977517	0.00879765	0.00293255	0.127077	0.0254154	0.330796	0.0371457	0.00195503	0.00293255	0.00293255	0.00879765	0.0664712	0.0439883	0.298902	0.00293255	0.115347	0.000977517
22	0.10266	0.000425621	0.00112287	0.251222	0.00171857	0.000697722	0.0051472	0.00702776	0.00258935	0.0296406	0.347019	0.000245564	0.0923386	0.00949125	0.307918	0.325513	0.00171857	0.000425621	0.00112287	0.00949125	0.198436	0.00372799	0.174401	0.000425621	0.0647169	0.332356	0.14304	0.14304	0.121678	0.0354466	0.241447	0.000133436	7.07638e-05	0.00372799	0.000425621	0.10266	0.0155439	0.347019	0.0246464	0.000133436	0.000425621	0.000425621	0.00372799	0.0488379	0.0296406	0.314761	0.000697722	0.0923386	7.07638e-05
22	0.113392	0.000977517	0.00195503	0.236628	0.00293255	0.00195503	0.00782014	0.00977517	0.00391007	0.0351906	0.330796	0.000977517	0.102639	0.0127077	0.292017	0.30938	0.00293255	0.000977517	0.00195503	0.0127077	0.184864	0.0058651	0.187683	0.000977517	0.0733138	0.316473	0.155425	0.155425	0.132942	0.0420332	0.227483	0.000977517	0	0.0058651	0.000977517	0.113392	0.0195503	0.330796	0.030303	0	0.000977517	0.000977517	0.0058651	0.056696	0.0351906	0.292017	0.00195503	0.102639	0
23	0.10266	0.000425621	0.00112287	0.252199	0.00171857	0.000697722	0.0051472	0.00702776	0.00258935	0.0296406	0.347996	0.000245564	0.0923386	0.00949125	0.308895	0.326491	0.00171857	0.000425621	0.00112287	0.00949125	0.199413	0.00372799	0.174401	0.000425621	0.0647169	0.333333	0.14304	0.14304	0.121678	0.0354466	0.242424	0.000245564	7.07638e-05	0.00372799	0.000425621	0.10266	0.0155439	0.347996	0.0246464	0.000133436	0.000425621	0.000425621	0.00372799	0.0488379	0.0296406	0.308895	0.000697722	0.0923386	0.000133436
23	0.123167	0.000977517	0.00195503	0.236628	0.00293255	0.00195503	0.00782014	0.00977517	0.00488759	0.0420332	0.330796	0.000977517	0.0928641	0.0127077	0.292017	0.30938	0.00293255	0.000977517	0.00195503	0.0127077	0.184864	0.00782014	0.188661	0.000977517	0.0840665	0.30938	0.156403	0.156403	0.13392	0.0498534	0.236628	0.000977517	0	0.0058651	0.000977517	0.123167	0.0205279	0.330796	0.030303	0.000977517	0.000977517	0.000977517	0.0058651	0.056696	0.0361681	0.292017	0.00195503	0.102639	0.000977517
24	0.111875	0.000425621	0.00112287	0.241447	0.00171857	0.000697722	0.0051472	0.00702776	0.00258935	0.0354466	0.336266	0.000245564	0.0828055	0.00949125	0.297165	0.314761	0.00171857	0.000425621	0.00112287	0.00949125	0.189638	0.0051472	0.174401	0.000425621	0.0740318	0.314761	0.14304	0.14304	0.121678	0.0421574	0.241447	0.000245564	7.07638e-05	0.00372799	0.000425621	0.111875	0.0155439	0.336266	0.0246464	0.000133436	0.000425621	0.000425621	0.00372799	0.0488379	0.0296406	0.297165	0.000697722	0.0923386	0.000133436
24	0.115347	0.000977517	0.000977517	0.236628	0.00195503	0.000977517	0.0058651	0.00782014	0.00293255	0.0371457	0.330796	0	0.0860215	0.0136852	0.292017	0.30938	0.00195503	0.000977517	0.000977517	0.0107527	0.184864	0.0058651	0.178886	0.000977517	0.0772239	0.30938	0.147605	0.159335	0.125122	0.0439883	0.236628	0	0	0.00391007	0.000977517	0.115347	0.0215054	0.330796	0.026393	0	0.000977517	0.000977517	0.00391007	0.0508309	0.0312805	0.292017	0.000977517	0.0957967	0
25	0.111875	0.000425621	0.00112287	0.235582	0.00171857	0.000697722	0.0051472	0.00702776	0.00258935	0.0354466	0.329423	0.000245564	0.0828055	0.012354	0.290323	0.307918	0.00171857	0.000425621	0.00112287	0.00949125	0.183773	0.0051472	0.174401	0.000425621	0.0740318	0.307918	0.14304	0.154625	0.121678	0.0421574	0.235582	0.000245564	7.07638e-05	0.00372799	0.000425621	0.111875	0.01989	0.329423	0.0246464	0.000133436	0.000425621	0.000425621	0.00372799	0.0488379	0.0296406	0.290323	0.000697722	0.0923386	0.000133436
25	0.110459	0	0.000977517	0.236628	0.000977517	0	0.00488759	0.00879765	0.00195503	0.0351906	0.330796	0	0.0821114	0.0117302	0.292017	0.30938	0.000977517	0	0.000977517	0.0117302	0.184864	0.00488759	0.173021	0	0.0733138	0.30938	0.14174	0.15347	0.120235	0.0410557	0.236628	0	0	0.00293255	0	0.110459	0.0195503	0.330796	0.0244379	0	0	0	0.00293255	0.0478983	0.0293255	0.292017	0	0.0918866	0
26	0.111875	0.000425621	0.00112287	0.226784	0.00171857	0.000697722	0.0051472	0.00949125	0.00258935	0.0354466	0.319648	0.000245564	0.0828055	0.012354	0.281525	0.29912	0.00171857	0.000697722	0.00112287	0.012354	0.175953	0.0051472	0.174401	0.000425621	0.0740318	0.29912	0.14304	0.154625	0.121678	0.0421574	0.226784	0.000245564	7.07638e-05	0.00372799	0.000425621	0.111875	0.01989	0.319648	0.0246464	0.000133436	0.000425621	0.000425621	0.00372799	0.0488379	0.0296406	0.281525	0.000697722	0.0923386	0.000133436
26	0.104594	0	0	0.236628	0.000977517	0	0.00391007	0.00684262	0.000977517	0.0312805	0.330796	0	0.0762463	0.00977517	0.292017	0.30938	0.000977517	0	0	0.00977517	0.184864	0.00391007	0.1652	0	0.0684262	0.298902	0.134897	0.146628	0.11437	0.0371457	0.236628	0	0	0.00195503	0	0.104594	0.0166178	0.330796	0.0215054	0	0	0	0.00195503	0.0439883	0.0254154	0.281814	0	0.0957967	0
27	0.111875	0.000425621	0.00112287	0.226784	0.00171857	0.000697722	0.0051472	0.00949125	0.00258935	0.0354466	0.320626	0.000245564	0.0828055	0.012354	0.281525	0.29912	0.00171857	0.000697722	0.00112287	0.012354	0.175953	0.0051472	0.174401	0.000425621	0.0740318	0.288368	0.14304	0.154625	0.121678	0.0421574	0.226784	0.000245564	7.07638e-05	0.00372799	0.000425621	0.111875	0.01989	0.320626	0.0246464	0.000133436	0.000425621	0.000425621	0.00372799	0.0488379	0.0296406	0.27175	0.000697722	0.10266	0.000133436
27	0.11437	0	0	0.236628	0.000977517	0	0.00391007	0.00684262	0.000977517	0.0312805	0.330796	0	0.0762463	0.00977517	0.292017	0.30938	0.000977517	0	0	0.00977517	0.184864	0.00391007	0.175953	0	0.0684262	0.298902	0.134897	0.146628	0.11437	0.0371457	0.245972	0	0	0.00195503	0	0.104594	0.0166178	0.330796	0.0215054	0	0	0	0.00195503	0.0508309	0.0254154	0.281814	0	0.0957967	0
28	0.121678	0.000425621	0.00112287	0.214076	0.00171857	0.000697722	0.0051472	0.00949125	0.00258935	0.0354466	0.305963	0.000245564	0.0828055	0.012354	0.26784	0.284457	0.00171857	0.000697722	0.00112287	0.012354	0.164223	0.0051472	0.184864	0.000425621	0.0740318	0.274682	0.14304	0.154625	0.121678	0.0421574	0.222874	0.000245564	7.07638e-05	0.00372799	0.000697722	0.111875	0.01989	0.305963	0.0246464	0.000133436	0.000425621	0.000425621	0.00372799	0.0563379	0.0296406	0.258065	0.00112287	0.10266	0.000133436
28	0.104594	0	0	0.236628	0	0	0.00195503	0.00488759	0	0.0312805	0.330796	0	0.0684262	0.00684262	0.292017	0.30938	0	0	0	0.00684262	0.184864	0.00195503	0.164223	0	0.0606061	0.292017	0.135875	0.144673	0.0948192	0.0312805	0.245972	0	0	0.000977517	0	0.0948192	0.0127077	0.323603	0.0166178	0	0	0	0.000977517	0.0439883	0.0205279	0.281814	0	0.086999	0
29	0.121678	0.000425621	0.00112287	0.239492	0.00171857	0.000697722	0.0051472	0.00949125	0.00258935	0.0421574	0.334311	0.000245564	0.0828055	0.012354	0.29521	0.312805	0.00171857	0.000697722	0.00112287	0.012354	0.187683	0.0051472	0.184864	0.000697722	0.0740318	0.29521	0.154625	0.164321	0.111875	0.0421574	0.249267	0.000245564	7.07638e-05	0.00372799	0.000697722	0.111875	0.01989	0.327468	0.0246464	0.000133436	0.000425621	0.000425621	0.00372799	0.0563379	0.0296406	0.285435	0.00112287	0.10266	0.000133436
29	0.124145	0	0.000977517	0.236628	0.00195503	0.000977517	0.0058651	0.00977517	0.00293255	0.0439883	0.330796	0	0.085044	0.0127077	0.292017	0.30938	0.00195503	0.000977517	0.000977517	0.0127077	0.195727	0.0058651	0.187683	0.000977517	0.0762463	0.292017	0.15738	0.167155	0.11437	0.0439883	0.245972	0	0	0.00391007	0.000977517	0.11437	0.0205279	0.323603	0.0254154	0	0	0	0.00391007	0.0576735	0.0312805	0.275118	0.000977517	0.104594	0
30	0.121678	0.000425621	0.00112287	0.247312	0.00171857	0.000697722	0.0051472	0.00949125	0.00258935	0.0421574	0.343109	0.000425621	0.0828055	0.012354	0.304008	0.321603	0.00171857	0.000697722	0.00112287	0.012354	0.206256	0.0051472	0.184864	0.000697722	0.0740318	0.304008	0.154625	0.164321	0.111875	0.0421574	0.257087	0.000245564	7.07638e-05	0.00372799	0.000697722	0.111875	0.01989	0.336266	0.0246464	0.000133436	0.000425621	0.000425621	0.00372799	0.0563379	0.0296406	0.286413	0.00112287	0.10266	0.000133436
30	0.140762	0.000977517	0.00195503	0.236628	0.00293255	0.000977517	0.00879765	0.0117302	0.00391007	0.0469208	0.330796	0.000977517	0.0899316	0.0156403	0.292017	0.30938	0.00293255	0.000977517	0.00195503	0.0156403	0.195727	0.00684262	0.195503	0.000977517	0.0811339	0.292017	0.164223	0.173998	0.120235	0.0469208	0.245972	0.000977517	0	0.00684262	0.000977517	0.120235	0.0234604	0.316473	0.028348	0	0.000977517	0.000977517	0.00488759	0.0625611	0.0342131	0.275118	0.00195503	0.110459	0
31	0.132055	0.000425621	0.00112287	0.217986	0.00171857	0.000697722	0.00702776	0.00949125	0.00258935	0.0421574	0.309873	0.000425621	0.0828055	0.012354	0.27175	0.289345	0.00171857	0.000697722	0.00112287	0.012354	0.178886	0.0051472	0.184864	0.000697722	0.0740318	0.27175	0.154625	0.164321	0.111875	0.0421574	0.226784	0.000245564	7.07638e-05	0.0051472	0.000697722	0.111875	0.01989	0.296188	0.0246464	0.000133436	0.000425621	0.000425621	0.00372799	0.0563379	0.0296406	0.255132	0.00112287	0.10266	0.000133436
31	0.117302	0	0	0.236628	0	0	0.00391007	0.0058651	0.000977517	0.0332356	0.330796	0	0.0703812	0.00782014	0.298902	0.30938	0	0	0	0.00782014	0.195727	0.00195503	0.168133	0	0.0625611	0.281814	0.138807	0.148583	0.0977517	0.0332356	0.255484	0	0	0.00195503	0	0.0977517	0.0175953	0.316473	0.0175953	0	0	0	0.000977517	0.0459433	0.0224829	0.275118	0	0.0899316	0
32	0.132055	0.000425621	0.00112287	0.254154	0.00171857	0.000697722	0.00702776	0.00949125	0.00258935	0.0421574	0.349951	0.000425621	0.0828055	0.012354	0.317693	0.328446	0.00171857	0.000697722	0.00112287	0.012354	0.212121	0.0051472	0.184864	0.000697722	0.0740318	0.300098	0.154625	0.164321	0.111875	0.0421574	0.273705	0.000245564	7.07638e-05	0.0051472	0.000697722	0.111875	0.0246464	0.335288	0.0246464	0.000133436	0.000425621	0.000697722	0.00372799	0.0563379	0.0296406	0.293255	0.00112287	0.10266	0.000133436
32	0.14565	0.000977517	0.00293255	0.236628	0.00391007	0.00195503	0.0107527	0.0136852	0.00488759	0.0508309	0.330796	0.000977517	0.0938416	0.0205279	0.298902	0.30938	0.00391007	0.00195503	0.00293255	0.0166178	0.195727	0.00782014	0.200391	0.00195503	0.085044	0.281814	0.16911	0.179863	0.125122	0.0508309	0.255484	0.000977517	0	0.00782014	0.00195503	0.125122	0.0312805	0.30938	0.0312805	0.000977517	0.000977517	0.00195503	0.0058651	0.0654936	0.0371457	0.265209	0.00293255	0.115347	0.000977517
33	0.132055	0.000425621	0.00112287	0.224829	0.00171857	0.000697722	0.00702776	0.00949125	0.00258935	0.0421574	0.317693	0.000425621	0.0828055	0.0155439	0.286413	0.297165	0.00171857	0.000697722	0.00112287	0.012354	0.184751	0.0051472	0.184864	0.000697722	0.0740318	0.269795	0.154625	0.174401	0.111875	0.0421574	0.243402	0.000245564	7.07638e-05	0.0051472	0.000697722	0.111875	0.0246464	0.297165	0.0246464	0.000133436	0.000425621	0.000697722	0.00372799	0.0563379	0.0296406	0.253177	0.00112287	0.10266	0.000133436
33	0.13392	0	0.000977517	0.236628	0.000977517	0	0.00488759	0.00684262	0.000977517	0.0430108	0.330796	0	0.0752688	0.0117302	0.298902	0.30938	0.000977517	0	0	0.00977517	0.195727	0.00293255	0.173998	0	0.0664712	0.281814	0.144673	0.164223	0.103617	0.0371457	0.255484	0	0	0.00293255	0	0.103617	0.0205279	0.30938	0.0156403	0	0	0	0.00195503	0.0498534	0.0254154	0.265209	0	0.0948192	0
34	0.14304	0.000697722	0.00171857	0.224829	0.00171857	0.00112287	0.00702776	0.00949125	0.00258935	0.0488379	0.317693	0.000425621	0.0828055	0.0155439	0.286413	0.296188	0.00171857	0.000697722	0.00112287	0.012354	0.184751	0.0051472	0.184864	0.000697722	0.0740318	0.269795	0.154625	0.174401	0.111875	0.0421574	0.243402	0.000245564	7.07638e-05	0.0051472	0.000697722	0.111875	0.0246464	0.296188	0.01989	0.000133436	0.000425621	0.000697722	0.00372799	0.0563379	0.0296406	0.253177	0.00112287	0.10266	0.000133436
34	0.132942	0	0.000977517	0.236628	0.000977517	0	0.00488759	0.00684262	0.000977517	0.0430108	0.330796	0	0.0752688	0.0117302	0.298902	0.30938	0.000977517	0	0	0.0117302	0.195727	0.00293255	0.184751	0	0.0664712	0.275118	0.154448	0.164223	0.103617	0.0361681	0.255484	0	0	0.00293255	0	0.103617	0.0205279	0.298902	0.0156403	0	0	0	0.00195503	0.0498534	0.0254154	0.265209	0	0.0938416	0
35	0.14304	0.000697722	0.00171857	0.226784	0.00171857	0.00112287	0.00702776	0.00949125	0.00258935	0.0488379	0.319648	0.000425621	0.0828055	0.0155439	0.288368	0.298143	0.00258935	0.000697722	0.00112287	0.0155439	0.186706	0.0051472	0.195727	0.000697722	0.0740318	0.264907	0.164321	0.174401	0.111875	0.0421574	0.245357	0.000245564	7.07638e-05	0.0051472	0.000697722	0.111875	0.0246464	0.288368	0.01989	0.000133436	0.000425621	0.000697722	0.00372799	0.0563379	0.0296406	0.255132	0.00112287	0.10266	0.000133436
35	0.134897	0	0.000977517	0.236628	0.000977517	0	0.00488759	0.00684262	0.000977517	0.0439883	0.330796	0	0.0762463	0.0127077	0.298902	0.30938	0.000977517	0	0	0.0127077	0.195727	0.00293255	0.186706	0	0.0674487	0.275118	0.155425	0.1652	0.104594	0.0371457	0.265209	0	0	0.00293255	0	0.104594	0.0205279	0.298902	0.0166178	0	0	0	0.00195503	0.0508309	0.0254154	0.255484	0	0.0957967	0
36	0.14304	0.000697722	0.00171857	0.244379	0.00258935	0.00112287	0.00702776	0.00949125	0.00258935	0.0488379	0.339198	0.000425621	0.0828055	0.0155439	0.30694	0.317693	0.00258935	0.000697722	0.00112287	0.0155439	0.203324	0.0051472	0.195727	0.000697722	0.0740318	0.28348	0.164321	0.174401	0.111875	0.0421574	0.273705	0.000245564	7.07638e-05	0.0051472	0.000697722	0.111875	0.0246464	0.30694	0.01989	0.000133436	0.000425621	0.000697722	0.00372799	0.0563379	0.0296406	0.26393	0.00112287	0.10266	0.000133436
36	0.16129	0.000977517	0.00195503	0.236628	0.00293255	0.00195503	0.00879765	0.0107527	0.00293255	0.0527859	0.330796	0.000977517	0.0879765	0.0175953	0.298902	0.30938	0.00293255	0.000977517	0.00195503	0.0175953	0.195727	0.00879765	0.203324	0.000977517	0.0879765	0.265209	0.171065	0.181818	0.117302	0.0459433	0.265209	0	0	0.00684262	0.000977517	0.117302	0.0273705	0.292017	0.0224829	0	0.000977517	0.000977517	0.00488759	0.0694037	0.0322581	0.255484	0.00195503	0.108504	0
37	0.154625	0.000697722	0.00171857	0.233627	0.00258935	0.00112287	0.00702776	0.00949125	0.00258935	0.0488379	0.327468	0.000425621	0.0828055	0.0155439	0.296188	0.305963	0.00258935	0.000697722	0.00112287	0.0155439	0.193548	0.00702776	0.195727	0.000697722	0.0828055	0.261975	0.164321	0.184864	0.111875	0.0421574	0.261975	0.000245564	7.07638e-05	0.0051472	0.000697722	0.111875	0.0246464	0.289345	0.01989	0.000245564	0.000425621	0.000697722	0.00372799	0.0647169	0.0296406	0.252199	0.00171857	0.10266	0.000133436
37	0.152493	0	0.000977517	0.236628	0.00195503	0.000977517	0.0058651	0.00879765	0.00195503	0.0469208	0.330796	0	0.0811339	0.0146628	0.298902	0.30938	0.00195503	0	0.000977517	0.0146628	0.195727	0.0058651	0.193548	0	0.0811339	0.265209	0.162268	0.181818	0.100684	0.0410557	0.265209	0	0	0.00488759	0	0.109482	0.0234604	0.292017	0.0185728	0	0	0	0.00293255	0.0625611	0.028348	0.255484	0.000977517	0.100684	0
38	0.154625	0.000697722	0.00171857	0.229717	0.00258935	0.00112287	0.00702776	0.00949125	0.00258935	0.0488379	0.322581	0.000697722	0.0828055	0.0155439	0.2913	0.302053	0.00258935	0.000697722	0.00112287	0.0155439	0.188661	0.00702776	0.195727	0.000697722	0.0828055	0.258065	0.164321	0.184864	0.10266	0.0421574	0.258065	0.000245564	7.07638e-05	0.0051472	0.000697722	0.111875	0.0246464	0.284457	0.01989	0.000245564	0.000425621	0.000697722	0.00372799	0.0647169	0.0296406	0.248289	0.00171857	0.10266	0.000133436
38	0.148583	0	0.000977517	0.236628	0.00195503	0	0.0058651	0.00782014	0.00195503	0.0527859	0.330796	0	0.0782014	0.0136852	0.298902	0.298902	0.00195503	0	0	0.0136852	0.195727	0.0058651	0.188661	0	0.0782014	0.265209	0.158358	0.177908	0.0977517	0.0391007	0.265209	0	0	0.00391007	0	0.106549	0.0215054	0.292017	0.0175953	0	0	0	0.00293255	0.0606061	0.026393	0.255484	0.000977517	0.106549	0
39	0.154625	0.000697722	0.00171857	0.228739	0.00258935	0.00112287	0.00702776	0.00949125	0.00258935	0.0563379	0.321603	0.000697722	0.0828055	0.0155439	0.290323	0.290323	0.00258935	0.000697722	0.00112287	0.0155439	0.188661	0.00702776	0.195727	0.000697722	0.0828055	0.257087	0.164321	0.184864	0.10266	0.0421574	0.257087	0.000425621	7.07638e-05	0.0051472	0.000697722	0.111875	0.0246464	0.28348	0.01989	0.000245564	0.000425621	0.000697722	0.00372799	0.0647169	0.0296406	0.247312	0.00171857	0.111875	0.000133436
39	0.15738	0	0.000977517	0.236628	0.00195503	0	0.00488759	0.00977517	0.00195503	0.0518084	0.330796	0	0.0772239	0.0175953	0.298902	0.298902	0.00195503	0	0	0.0127077	0.195727	0.00488759	0.188661	0	0.0772239	0.255484	0.15738	0.177908	0.0967742	0.0381232	0.265209	0	0	0.00391007	0	0.105572	0.026393	0.281814	0.0175953	0	0	0	0.00293255	0.0596285	0.026393	0.245972	0.000977517	0.105572	0
40	0.164321	0.000697722	0.00171857	0.227761	0.00258935	0.00112287	0.00702776	0.012354	0.00258935	0.0563379	0.320626	0.000697722	0.0828055	0.01989	0.289345	0.289345	0.00258935	0.000697722	0.00112287	0.0155439	0.187683	0.00702776	0.195727	0.000697722	0.0828055	0.246334	0.174401	0.184864	0.10266	0.0421574	0.256109	0.000425621	7.07638e-05	0.0051472	0.00112287	0.111875	0.0296406	0.272727	0.01989	0.000245564	0.000425621	0.000697722	0.00372799	0.0647169	0.0296406	0.236559	0.00171857	0.111875	0.000245564
40	0.156403	0	0.000977517	0.236628	0.000977517	0	0.00782014	0.00977517	0.000977517	0.0518084	0.330796	0	0.0772239	0.0166178	0.298902	0.298902	0.000977517	0	0	0.0127077	0.195727	0.00488759	0.187683	0	0.0772239	0.255484	0.166178	0.176931	0.0957967	0.0439883	0.275118	0	0	0.00391007	0	0.105572	0.026393	0.281814	0.0166178	0	0	0	0.00195503	0.0596285	0.026393	0.245972	0.000977517	0.105572	0
41	0.174401	0.000697722	0.00171857	0.250244	0.00258935	0.00112287	0.00949125	0.012354	0.00258935	0.0563379	0.346041	0.000697722	0.0828055	0.01989	0.313783	0.313783	0.00258935	0.000697722	0.00112287	0.0155439	0.209189	0.00702776	0.195727	0.000697722	0.0828055	0.269795	0.174401	0.195727	0.10266	0.0488379	0.289345	0.000425621	7.07638e-05	0.0051472	0.00112287	0.111875	0.0296406	0.296188	0.01989	0.000245564	0.000425621	0.000697722	0.00372799	0.0647169	0.0296406	0.26002	0.00171857	0.111875	0.000245564
41	0.186706	0.00195503	0.00293255	0.236628	0.00391007	0.00195503	0.0127077	0.0156403	0.00391007	0.0635386	0.330796	0.00195503	0.083089	0.0244379	0.298902	0.298902	0.00391007	0.00195503	0.00195503	0.0195503	0.195727	0.00977517	0.209189	0.00195503	0.0918866	0.255484	0.186706	0.209189	0.112414	0.0557185	0.275118	0.000977517	0	0.00782014	0.00195503	0.12219	0.0351906	0.275118	0.0244379	0.000977517	0.000977517	0.00195503	0.0058651	0.0723363	0.0351906	0.245972	0.00293255	0.12219	0.000977517
42	0.174401	0.000697722	0.00171857	0.218964	0.00258935	0.00112287	0.00949125	0.012354	0.00258935	0.0563379	0.31085	0.000697722	0.0740318	0.01989	0.27957	0.27957	0.00258935	0.000697722	0.00112287	0.0155439	0.178886	0.00702776	0.195727	0.000697722	0.0828055	0.236559	0.174401	0.195727	0.10266	0.0488379	0.256109	0.000425621	7.07638e-05	0.0051472	0.00112287	0.111875	0.0296406	0.256109	0.01989	0.000245564	0.000425621	0.00112287	0.00372799	0.0647169	0.0296406	0.227761	0.00171857	0.111875	0.000245564
42	0.158358	0	0	0.236628	0.000977517	0	0.0058651	0.00782014	0.000977517	0.0469208	0.330796	0	0.0625611	0.0136852	0.298902	0.298902	0.000977517	0	0	0.0136852	0.195727	0.00391007	0.189638	0	0.0713587	0.245972	0.158358	0.178886	0.0899316	0.0400782	0.275118	0	0	0.00195503	0	0.0987292	0.0224829	0.275118	0.0136852	0	0	0	0.000977517	0.054741	0.0224829	0.236628	0	0.0987292	0
43	0.174401	0.000697722	0.00171857	0.228739	0.00258935	0.00112287	0.00949125	0.012354	0.00258935	0.0563379	0.321603	0.000697722	0.0740318	0.01989	0.290323	0.290323	0.00258935	0.000697722	0.00171857	0.01989	0.188661	0.00702776	0.206948	0.000697722	0.0828055	0.237537	0.174401	0.195727	0.10266	0.0488379	0.266862	0.000425621	7.07638e-05	0.0051472	0.00112287	0.111875	0.0296406	0.266862	0.01989	0.000245564	0.000697722	0.00112287	0.00372799	0.0647169	0.0296406	0.228739	0.00171857	0.111875	0.000245564
43	0.167155	0	0.000977517	0.236628	0.00195503	0	0.00782014	0.00977517	0.00195503	0.0596285	0.330796	0	0.0694037	0.0175953	0.30938	0.298902	0.00195503	0	0.000977517	0.0175953	0.195727	0.00488759	0.199413	0	0.0772239	0.245972	0.167155	0.188661	0.0967742	0.0449658	0.275118	0	0	0.00391007	0	0.105572	0.026393	0.265209	0.0175953	0	0	0	0.00293255	0.0596285	0.026393	0.236628	0.000977517	0.105572	0
44	0.184864	0.000697722	0.00171857	0.256109	0.00258935	0.00112287	0.00949125	0.012354	0.00258935	0.0647169	0.351906	0.000697722	0.0740318	0.01989	0.330401	0.319648	0.00258935	0.000697722	0.00171857	0.01989	0.214076	0.00702776	0.206948	0.000697722	0.0828055	0.265885	0.174401	0.206948	0.10266	0.0488379	0.29521	0.000425621	7.07638e-05	0.0051472	0.00112287	0.111875	0.0296406	0.285435	0.01989	0.000245564	0.000697722	0.00112287	0.00372799	0.0647169	0.0296406	0.256109	0.00171857	0.111875	0.000245564
44	0.202346	0.00195503	0.00391007	0.236628	0.00488759	0.00293255	0.0136852	0.0175953	0.00684262	0.0762463	0.330796	0.00195503	0.0860215	0.026393	0.30938	0.298902	0.00488759	0.00195503	0.00391007	0.026393	0.206948	0.0107527	0.225806	0.00195503	0.0957967	0.245972	0.191593	0.225806	0.116325	0.058651	0.275118	0.000977517	0	0.00879765	0.00293255	0.1261	0.0371457	0.265209	0.026393	0.000977517	0.00195503	0.00293255	0.00684262	0.0762463	0.0371457	0.236628	0.00391007	0.1261	0.000977517
45	0.184864	0.000697722	0.00171857	0.236559	0.00258935	0.00112287	0.00949125	0.012354	0.00372799	0.0647169	0.330401	0.000697722	0.0740318	0.01989	0.308895	0.29912	0.00258935	0.000697722	0.00171857	0.01989	0.207234	0.00702776	0.206948	0.000697722	0.0828055	0.246334	0.174401	0.206948	0.10266	0.0488379	0.274682	0.000425621	7.07638e-05	0.0051472	0.00112287	0.111875	0.0296406	0.264907	0.01989	0.000245564	0.000697722	0.00112287	0.00372799	0.0647169	0.0296406	0.236559	0.00171857	0.111875	0.000245564
45	0.184751	0.000977517	0.00195503	0.236628	0.00195503	0.000977517	0.00977517	0.0117302	0.00391007	0.0645161	0.330796	0.000977517	0.0742913	0.0195503	0.30938	0.298902	0.00195503	0.000977517	0.00195503	0.0195503	0.206948	0.00684262	0.207234	0.000977517	0.083089	0.236628	0.173998	0.207234	0.102639	0.0488759	0.275118	0	0	0.00488759	0.000977517	0.111437	0.0293255	0.265209	0.0195503	0	0.000977517	0.000977517	0.00391007	0.0645161	0.0293255	0.227483	0.00195503	0.111437	0
46	0.195727	0.000697722	0.00171857	0.261975	0.00258935	0.00112287	0.00949125	0.012354	0.00372799	0.0647169	0.358749	0.00112287	0.0740318	0.01989	0.336266	0.325513	0.00258935	0.000697722	0.00171857	0.01989	0.230694	0.00702776	0.206948	0.000697722	0.0828055	0.261975	0.184864	0.206948	0.10266	0.0488379	0.301075	0.000425621	7.07638e-05	0.0051472	0.00112287	0.111875	0.0296406	0.2913	0.01989	0.000245564	0.000697722	0.00112287	0.00372799	0.0647169	0.0296406	0.252199	0.00171857	0.111875	0.000245564
46	0.218964	0.00293255	0.0058651	0.236628	0.0058651	0.00488759	0.0156403	0.0195503	0.00782014	0.0791789	0.330796	0.00293255	0.0899316	0.0342131	0.30938	0.298902	0.0058651	0.00293255	0.00488759	0.028348	0.206948	0.0127077	0.230694	0.00293255	0.0997067	0.236628	0.208211	0.230694	0.109482	0.0615836	0.281814	0.00195503	0.000977517	0.00977517	0.00293255	0.130987	0.0469208	0.255484	0.028348	0.000977517	0.00293255	0.00293255	0.00782014	0.0899316	0.0400782	0.227483	0.0058651	0.130987	0.000977517
47	0.195727	0.000697722	0.00258935	0.221896	0.00258935	0.00171857	0.00949125	0.012354	0.00372799	0.0647169	0.314761	0.00112287	0.0740318	0.0246464	0.294233	0.28348	0.00258935	0.000697722	0.00171857	0.01989	0.193548	0.00702776	0.206948	0.000697722	0.0828055	0.221896	0.184864	0.206948	0.0923386	0.0488379	0.266862	0.000425621	7.07638e-05	0.0051472	0.00112287	0.111875	0.0354466	0.240469	0.01989	0.000245564	0.000697722	0.00112287	0.00372799	0.0740318	0.0296406	0.213099	0.00258935	0.111875	0.000245564
47	0.182796	0	0.000977517	0.236628	0.000977517	0	0.0058651	0.00879765	0.00195503	0.056696	0.330796	0	0.0654936	0.0195503	0.30938	0.298902	0.000977517	0	0	0.0156403	0.206948	0.00391007	0.193548	0	0.0733138	0.227483	0.172043	0.193548	0.0821114	0.0420332	0.281814	0	0	0.00391007	0	0.101662	0.0293255	0.255484	0.0156403	0	0	0	0.00195503	0.0654936	0.0234604	0.227483	0.000977517	0.101662	0
48	0.195727	0.00112287	0.00258935	0.221896	0.00258935	0.00171857	0.00949125	0.012354	0.00372799	0.0647169	0.314761	0.00112287	0.0740318	0.0246464	0.293255	0.28348	0.00258935	0.000697722	0.00171857	0.01989	0.193548	0.00702776	0.206948	0.000697722	0.0828055	0.213099	0.184864	0.218539	0.0923386	0.0488379	0.266862	0.000425621	7.07638e-05	0.00702776	0.00112287	0.111875	0.0354466	0.240469	0.01989	0.000245564	0.000697722	0.00112287	0.00372799	0.0740318	0.0296406	0.213099	0.00258935	0.111875	0.000245564
48	0.181818	0	0.000977517	0.236628	0.000977517	0	0.0058651	0.00879765	0.00195503	0.0654936	0.330796	0	0.0654936	0.0195503	0.30938	0.298902	0.000977517	0	0	0.0156403	0.206948	0.0058651	0.193548	0	0.0733138	0.227483	0.172043	0.204301	0.0821114	0.0410557	0.281814	0	0	0.00391007	0	0.100684	0.0293255	0.245972	0.0156403	0	0	0	0.00195503	0.0654936	0.0234604	0.218539	0.000977517	0.100684	0
49	0.206948	0.00112287	0.00258935	0.237537	0.00258935	0.00171857	0.00949125	0.012354	0.00372799	0.0740318	0.332356	0.00112287	0.0740318	0.0246464	0.31085	0.300098	0.00258935	0.000697722	0.00171857	0.01989	0.208211	0.00949125	0.206948	0.000697722	0.0828055	0.228739	0.184864	0.218539	0.0923386	0.0488379	0.28348	0.000425621	7.07638e-05	0.00702776	0.00112287	0.111875	0.0354466	0.247312	0.01989	0.000245564	0.000697722	0.00112287	0.00372799	0.0740318	0.0296406	0.219941	0.00258935	0.111875	0.000245564
49	0.208211	0.000977517	0.00293255	0.236628	0.00391007	0.00195503	0.0127077	0.0127077	0.00391007	0.0742913	0.330796	0.000977517	0.0742913	0.0254154	0.30938	0.298902	0.00391007	0.000977517	0.00195503	0.0205279	0.206948	0.00977517	0.219941	0.000977517	0.083089	0.227483	0.185728	0.219941	0.0928641	0.0488759	0.281814	0	0	0.00684262	0.000977517	0.112414	0.0361681	0.245972	0.0205279	0	0.000977517	0.000977517	0.00391007	0.0742913	0.0361681	0.218539	0.00293255	0.112414	0
50	0.206948	0.00112287	0.00258935	0.261975	0.00372799	0.00171857	0.012354	0.012354	0.00372799	0.0740318	0.357771	0.00112287	0.0740318	0.0246464	0.336266	0.325513	0.00372799	0.000697722	0.00171857	0.01989	0.230694	0.00949125	0.218539	0.000697722	0.0828055	0.252199	0.184864	0.218539	0.0923386	0.0488379	0.307918	0.000425621	0.000133436	0.00702776	0.00112287	0.111875	0.0354466	0.270772	0.01989	0.000245564	0.000697722	0.00112287	0.00372799	0.0740318	0.0354466	0.242424	0.00258935	0.111875	0.000245564
50	0.230694	0.00293255	0.0058651	0.236628	0.00782014	0.00488759	0.0195503	0.0195503	0.00782014	0.0899316	0.330796	0.00293255	0.0899316	0.0342131	0.30938	0.292017	0.00782014	0.00293255	0.00488759	0.0342131	0.206948	0.0156403	0.242424	0.00293255	0.0987292	0.218539	0.207234	0.242424	0.109482	0.0615836	0.281814	0.00195503	0.000977517	0.0127077	0.00293255	0.13001	0.0469208	0.245972	0.028348	0.000977517	0.00293255	0.00293255	0.00782014	0.0899316	0.0469208	0.218539	0.0058651	0.13001	0.000977517
51	0.218539	0.00112287	0.00258935	0.238514	0.00372799	0.00171857	0.012354	0.012354	0.00372799	0.0740318	0.333333	0.00112287	0.0740318	0.0246464	0.311828	0.294233	0.00372799	0.000697722	0.00171857	0.0246464	0.209189	0.00949125	0.218539	0.000697722	0.0828055	0.220919	0.184864	0.218539	0.0923386	0.0488379	0.284457	0.000425621	0.000133436	0.00702776	0.00112287	0.111875	0.0354466	0.248289	0.01989	0.000245564	0.000697722	0.00112287	0.00372799	0.0740318	0.0354466	0.220919	0.00258935	0.111875	0.000245564
51	0.220919	0.000977517	0.00293255	0.236628	0.00391007	0.00195503	0.0127077	0.0127077	0.00391007	0.0752688	0.330796	0.000977517	0.0752688	0.0254154	0.30938	0.292017	0.00391007	0.000977517	0.00195503	0.0254154	0.206948	0.00977517	0.220919	0.000977517	0.0840665	0.218539	0.186706	0.220919	0.0938416	0.0498534	0.281814	0	0	0.00684262	0.00195503	0.113392	0.0361681	0.236628	0.0205279	0	0.000977517	0.00195503	0.00391007	0.0752688	0.0361681	0.206948	0.00293255	0.123167	0
52	0.218539	0.00112287	0.00258935	0.237537	0.00372799	0.00171857	0.012354	0.012354	0.00372799	0.0740318	0.331378	0.00112287	0.0740318	0.0246464	0.31085	0.293255	0.00372799	0.000697722	0.00171857	0.0246464	0.208211	0.00949125	0.218539	0.000697722	0.0828055	0.218964	0.195727	0.227483	0.0923386	0.0488379	0.282502	0.000425621	0.000133436	0.00702776	0.00171857	0.111875	0.0354466	0.237537	0.01989	0.000245564	0.000697722	0.00171857	0.00372799	0.0740318	0.0354466	0.208211	0.00258935	0.121678	0.000245564
52	0.218964	0.000977517	0.00293255	0.236628	0.00391007	0.00195503	0.0127077	0.0127077	0.00391007	0.0742913	0.330796	0.00195503	0.0742913	0.0244379	0.30938	0.292017	0.00391007	0.000977517	0.00195503	0.0244379	0.206948	0.00977517	0.218964	0.000977517	0.083089	0.218539	0.196481	0.228739	0.0928641	0.0488759	0.281814	0	0	0.00684262	0.00195503	0.112414	0.0361681	0.236628	0.0205279	0	0.000977517	0.00195503	0.00391007	0.0742913	0.0361681	0.206948	0.00293255	0.12219	0
53	0.227483	0.00112287	0.00258935	0.239492	0.00372799	0.00171857	0.012354	0.012354	0.00372799	0.0740318	0.334311	0.00171857	0.0740318	0.0246464	0.312805	0.29521	0.00372799	0.000697722	0.00171857	0.0246464	0.209189	0.00949125	0.218539	0.000697722	0.0828055	0.220919	0.195727	0.227483	0.0923386	0.0488379	0.284457	0.000425621	0.000133436	0.00702776	0.00171857	0.111875	0.0354466	0.239492	0.01989	0.000245564	0.000697722	0.00171857	0.00372799	0.0740318	0.0354466	0.209189	0.00258935	0.121678	0.000245564
53	0.230694	0.000977517	0.00293255	0.236628	0.00391007	0.00195503	0.0127077	0.0166178	0.00391007	0.0840665	0.330796	0.00195503	0.0752688	0.030303	0.30938	0.292017	0.00391007	0.000977517	0.00195503	0.0254154	0.206948	0.00977517	0.220919	0.000977517	0.0840665	0.206948	0.198436	0.230694	0.0938416	0.0498534	0.281814	0.000977517	0	0.00782014	0.00195503	0.11437	0.0430108	0.236628	0.0205279	0	0.000977517	0.00195503	0.00391007	0.0752688	0.0361681	0.206948	0.00293255	0.124145	0
54	0.227483	0.00112287	0.00258935	0.238514	0.00372799	0.00171857	0.012354	0.0155439	0.00372799	0.0828055	0.332356	0.00171857	0.0740318	0.0296406	0.31085	0.294233	0.00372799	0.000697722	0.00171857	0.0246464	0.208211	0.00949125	0.218539	0.000697722	0.0828055	0.208211	0.195727	0.227483	0.0923386	0.0488379	0.28348	0.000697722	0.000133436	0.00702776	0.00171857	0.111875	0.0421574	0.238514	0.01989	0.000245564	0.000697722	0.00171857	0.00372799	0.0740318	0.0354466	0.208211	0.00258935	0.121678	0.000245564
54	0.228739	0.000977517	0.00293255	0.236628	0.00391007	0.00195503	0.0127077	0.0156403	0.00391007	0.0840665	0.330796	0.00195503	0.0752688	0.030303	0.316473	0.292017	0.00391007	0.000977517	0.00195503	0.0254154	0.206948	0.00977517	0.219941	0.000977517	0.0840665	0.206948	0.197458	0.228739	0.0938416	0.0498534	0.281814	0.000977517	0	0.00684262	0.00195503	0.113392	0.0430108	0.227483	0.0205279	0	0.000977517	0.00195503	0.00391007	0.0752688	0.0361681	0.195727	0.00391007	0.123167	0
55	0.236628	0.00112287	0.00258935	0.229717	0.00372799	0.00171857	0.012354	0.0155439	0.00372799	0.0828055	0.323558	0.00171857	0.0740318	0.0296406	0.309873	0.285435	0.00372799	0.000697722	0.00171857	0.0246464	0.200391	0.00949125	0.218539	0.000697722	0.0828055	0.200391	0.195727	0.236628	0.0923386	0.0488379	0.274682	0.000697722	0.000133436	0.00702776	0.00171857	0.111875	0.0421574	0.220919	0.01989	0.000245564	0.000697722	0.00171857	0.00372799	0.0740318	0.0354466	0.189638	0.00372799	0.121678	0.000245564
55	0.229717	0	0.00195503	0.236628	0.00293255	0.000977517	0.0107527	0.0136852	0.00293255	0.0782014	0.330796	0.000977517	0.0606061	0.0273705	0.316473	0.292017	0.00293255	0	0.000977517	0.0224829	0.206948	0.00782014	0.220919	0	0.0782014	0.206948	0.189638	0.229717	0.0879765	0.0459433	0.281814	0	0	0.0058651	0.000977517	0.106549	0.0391007	0.227483	0.0175953	0	0	0.000977517	0.00293255	0.0782014	0.0322581	0.195727	0.00293255	0.116325	0
56	0.236628	0.00112287	0.00258935	0.219941	0.00372799	0.00171857	0.012354	0.0155439	0.00372799	0.0828055	0.312805	0.00171857	0.0647169	0.0296406	0.298143	0.274682	0.00372799	0.000697722	0.00171857	0.0246464	0.191593	0.00949125	0.227483	0.000697722	0.0828055	0.191593	0.195727	0.236628	0.0923386	0.0488379	0.26393	0.000697722	0.000133436	0.00702776	0.00171857	0.111875	0.0421574	0.211144	0.01989	0.000245564	0.000697722	0.00171857	0.00372799	0.0828055	0.0354466	0.179863	0.00372799	0.121678	0.000425621
56	0.219941	0	0.000977517	0.236628	0.000977517	0	0.00782014	0.0107527	0.000977517	0.0723363	0.330796	0	0.054741	0.0234604	0.316473	0.292017	0.000977517	0	0	0.0185728	0.206948	0.0058651	0.211144	0	0.0723363	0.195727	0.179863	0.219941	0.0723363	0.0469208	0.281814	0	0	0.00391007	0	0.0997067	0.0342131	0.227483	0.0146628	0	0	0	0.000977517	0.0723363	0.028348	0.195727	0.000977517	0.108504	0
57	0.245972	0.00112287	0.00258935	0.219941	0.00372799	0.00171857	0.012354	0.0155439	0.00372799	0.0828055	0.311828	0.00171857	0.0647169	0.0296406	0.298143	0.273705	0.00372799	0.000697722	0.00171857	0.0246464	0.190616	0.00949125	0.227483	0.000697722	0.0828055	0.179863	0.206948	0.236628	0.0828055	0.0563379	0.26393	0.000697722	0.000133436	0.00702776	0.00171857	0.111875	0.0421574	0.211144	0.01989	0.000245564	0.000697722	0.00171857	0.00372799	0.0828055	0.0354466	0.179863	0.00372799	0.121678	0.000425621
57	0.228739	0	0.000977517	0.236628	0.000977517	0	0.00782014	0.0107527	0.000977517	0.0713587	0.330796	0	0.054741	0.0224829	0.316473	0.292017	0.000977517	0	0	0.0224829	0.206948	0.0058651	0.211144	0	0.0713587	0.195727	0.190616	0.219941	0.0713587	0.0469208	0.281814	0	0	0.00391007	0	0.0997067	0.0342131	0.218539	0.0146628	0	0	0	0.000977517	0.0713587	0.028348	0.195727	0.000977517	0.108504	0
58	0.245972	0.00112287	0.00258935	0.254154	0.00372799	0.00171857	0.012354	0.0155439	0.00372799	0.0828055	0.349951	0.00171857	0.0647169	0.0296406	0.335288	0.31085	0.00372799	0.000697722	0.00171857	0.0296406	0.223851	0.00949125	0.227483	0.000697722	0.0828055	0.212121	0.206948	0.245972	0.0828055	0.0563379	0.300098	0.000697722	0.000133436	0.00702776	0.00171857	0.111875	0.0421574	0.235582	0.01989	0.000245564	0.000697722	0.00171857	0.00372799	0.0828055	0.0354466	0.212121	0.00372799	0.121678	0.000425621
58	0.26393	0.00293255	0.00488759	0.236628	0.0058651	0.00488759	0.0205279	0.0205279	0.0058651	0.104594	0.330796	0.00391007	0.0742913	0.0361681	0.316473	0.281814	0.0058651	0.00195503	0.00391007	0.0361681	0.206948	0.0136852	0.244379	0.00195503	0.0938416	0.195727	0.223851	0.26393	0.0938416	0.0654936	0.281814	0.00195503	0.000977517	0.0107527	0.00391007	0.125122	0.0508309	0.218539	0.0254154	0.000977517	0.00195503	0.00391007	0.0058651	0.0938416	0.0430108	0.184864	0.0058651	0.134897	0.000977517
59	0.255484	0.00112287	0.00258935	0.248289	0.00372799	0.00258935	0.0155439	0.0155439	0.00372799	0.0923386	0.344086	0.00171857	0.0647169	0.0296406	0.329423	0.294233	0.00372799	0.000697722	0.00171857	0.0296406	0.217986	0.00949125	0.227483	0.000697722	0.0828055	0.206256	0.206948	0.245972	0.0828055	0.0563379	0.294233	0.000697722	0.000133436	0.00702776	0.00171857	0.111875	0.0421574	0.229717	0.01989	0.000425621	0.000697722	0.00171857	0.00372799	0.0828055	0.0354466	0.195503	0.00372799	0.121678	0.000425621
59	0.26784	0.00195503	0.00488759	0.236628	0.00488759	0.00391007	0.0185728	0.0185728	0.00488759	0.100684	0.330796	0.00391007	0.0713587	0.0342131	0.316473	0.281814	0.00488759	0.000977517	0.00293255	0.0342131	0.206948	0.0117302	0.238514	0.000977517	0.0899316	0.195727	0.217986	0.258065	0.0899316	0.0625611	0.281814	0.000977517	0	0.00879765	0.00293255	0.120235	0.0478983	0.206948	0.0234604	0.000977517	0.000977517	0.00293255	0.00488759	0.0899316	0.0400782	0.184864	0.00488759	0.130987	0.000977517
60	0.255484	0.00112287	0.00372799	0.214076	0.00372799	0.00258935	0.0155439	0.0155439	0.00372799	0.0923386	0.305963	0.00258935	0.0647169	0.0296406	0.292278	0.258065	0.00372799	0.000697722	0.00171857	0.0296406	0.185728	0.00949125	0.227483	0.000697722	0.0828055	0.174976	0.206948	0.245972	0.0828055	0.0563379	0.258065	0.000697722	0.000133436	0.00702776	0.00171857	0.111875	0.0421574	0.185728	0.01989	0.000425621	0.000697722	0.00171857	0.00372799	0.0828055	0.0354466	0.164223	0.00372799	0.121678	0.000425621
60	0.232649	0	0.000977517	0.236628	0.000977517	0	0.00977517	0.00977517	0.000977517	0.0772239	0.330796	0	0.0518084	0.026393	0.316473	0.281814	0.000977517	0	0	0.0205279	0.206948	0.00684262	0.205279	0	0.0772239	0.195727	0.185728	0.223851	0.0684262	0.0449658	0.281814	0	0	0.00293255	0	0.0957967	0.0381232	0.206948	0.0127077	0	0	0	0.000977517	0.0684262	0.026393	0.184864	0.000977517	0.104594	0
61	0.265209	0.00171857	0.00372799	0.230694	0.00372799	0.00258935	0.0155439	0.0155439	0.00372799	0.0923386	0.323558	0.00258935	0.0647169	0.0354466	0.309873	0.274682	0.00372799	0.000697722	0.00171857	0.0296406	0.201369	0.012354	0.227483	0.000697722	0.0923386	0.189638	0.206948	0.245972	0.0828055	0.0563379	0.274682	0.000697722	0.000133436	0.00702776	0.00171857	0.111875	0.0488379	0.201369	0.01989	0.000425621	0.000697722	0.00171857	0.00372799	0.0828055	0.0354466	0.178886	0.00372799	0.121678	0.000425621
61	0.259042	0.000977517	0.00293255	0.236628	0.00293255	0.00195503	0.0136852	0.0136852	0.00293255	0.0879765	0.330796	0.00195503	0.0606061	0.0322581	0.316473	0.281814	0.00293255	0	0.000977517	0.0273705	0.206948	0.0107527	0.220919	0	0.0879765	0.195727	0.201369	0.239492	0.0782014	0.0527859	0.281814	0	0	0.0058651	0.000977517	0.107527	0.0459433	0.206948	0.0136852	0	0	0.00195503	0.00293255	0.0782014	0.0322581	0.174401	0.00293255	0.116325	0
62	0.265209	0.00171857	0.00372799	0.230694	0.00372799	0.00258935	0.0155439	0.0155439	0.00372799	0.0923386	0.324536	0.00258935	0.0647169	0.0354466	0.309873	0.27566	0.00372799	0.000697722	0.00171857	0.0296406	0.201369	0.012354	0.227483	0.000697722	0.0923386	0.190616	0.218539	0.255484	0.0828055	0.0563379	0.27566	0.000697722	0.000133436	0.00702776	0.00171857	0.111875	0.0488379	0.201369	0.0155439	0.000425621	0.000697722	0.00258935	0.00372799	0.0828055	0.0354466	0.16911	0.00372799	0.121678	0.000425621
62	0.259042	0.000977517	0.00293255	0.236628	0.00391007	0.00195503	0.0136852	0.0136852	0.00293255	0.0879765	0.330796	0.00195503	0.0615836	0.0332356	0.316473	0.281814	0.00293255	0	0.000977517	0.0273705	0.218539	0.0107527	0.230694	0	0.0879765	0.195727	0.213099	0.249267	0.0791789	0.0527859	0.281814	0	0	0.0058651	0.000977517	0.107527	0.0459433	0.195727	0.0136852	0	0.000977517	0.00195503	0.00293255	0.0791789	0.0332356	0.174401	0.00293255	0.117302	0
63	0.275118	0.00171857	0.00372799	0.231672	0.0051472	0.00258935	0.0155439	0.0155439	0.00372799	0.0923386	0.325513	0.00258935	0.0647169	0.0354466	0.311828	0.276637	0.00372799	0.000697722	0.00171857	0.0296406	0.214076	0.012354	0.236628	0.000697722	0.0923386	0.191593	0.218539	0.255484	0.0828055	0.0563379	0.276637	0.000697722	0.000133436	0.00702776	0.00171857	0.111875	0.0488379	0.191593	0.0155439	0.000425621	0.00112287	0.00258935	0.00372799	0.0828055	0.0354466	0.170088	0.00372799	0.121678	0.000425621
63	0.269795	0.000977517	0.00293255	0.236628	0.00391007	0.00195503	0.0136852	0.0136852	0.00293255	0.0997067	0.330796	0.00195503	0.0615836	0.0332356	0.316473	0.281814	0.00293255	0	0.000977517	0.0273705	0.218539	0.0107527	0.231672	0	0.0889541	0.195727	0.214076	0.251222	0.0801564	0.0537634	0.281814	0	0	0.0058651	0.00195503	0.108504	0.0459433	0.195727	0.0136852	0	0.000977517	0.00195503	0.00293255	0.0801564	0.0332356	0.174401	0.00391007	0.11828	0
64	0.275118	0.00171857	0.00372799	0.250244	0.0051472	0.00258935	0.0155439	0.0155439	0.00372799	0.10266	0.346041	0.00258935	0.0647169	0.0354466	0.331378	0.296188	0.00372799	0.000697722	0.00171857	0.0296406	0.232649	0.012354	0.236628	0.000697722	0.0923386	0.209189	0.218539	0.255484	0.0828055	0.0563379	0.296188	0.000697722	0.000133436	0.00702776	0.00258935	0.111875	0.0488379	0.209189	0.0155439	0.000425621	0.00112287	0.00258935	0.00372799	0.0828055	0.0354466	0.186706	0.0051472	0.121678	0.000425621
64	0.290323	0.00293255	0.0058651	0.227483	0.00782014	0.00391007	0.0195503	0.0195503	0.0058651	0.112414	0.330796	0.00391007	0.0733138	0.0420332	0.316473	0.281814	0.0058651	0.00195503	0.00293255	0.0351906	0.218539	0.0156403	0.250244	0.00195503	0.101662	0.195727	0.232649	0.269795	0.0918866	0.0635386	0.281814	0.00195503	0	0.00977517	0.00391007	0.12219	0.0557185	0.195727	0.0195503	0.000977517	0.00195503	0.00391007	0.0058651	0.0918866	0.0420332	0.174401	0.00782014	0.132942	0.000977517
65	0.281814	0.00171857	0.00372799	0.233627	0.0051472	0.00258935	0.0155439	0.0155439	0.00372799	0.10266	0.337243	0.00258935	0.0647169	0.0354466	0.322581	0.288368	0.00372799	0.000697722	0.00171857	0.0296406	0.223851	0.012354	0.236628	0.000697722	0.0923386	0.201369	0.218539	0.265209	0.0828055	0.0563379	0.288368	0.000697722	0.000133436	0.00702776	0.00258935	0.111875	0.0488379	0.201369	0.0155439	0.000425621	0.00112287	0.00258935	0.00372799	0.0828055	0.0354466	0.179688	0.0051472	0.121678	0.000425621
65	0.288368	0.00195503	0.00488759	0.227483	0.0058651	0.00293255	0.0175953	0.0175953	0.00488759	0.106549	0.330796	0.00293255	0.0684262	0.0381232	0.316473	0.281814	0.0058651	0.000977517	0.00195503	0.0381232	0.218539	0.0136852	0.242424	0.000977517	0.0957967	0.195727	0.223851	0.270772	0.0860215	0.0596285	0.281814	0.000977517	0	0.0107527	0.00293255	0.116325	0.0518084	0.184864	0.0175953	0.000977517	0.000977517	0.00293255	0.00488759	0.0957967	0.0381232	0.174401	0.0058651	0.1261	0.000977517
66	0.292017	0.00171857	0.00372799	0.204301	0.0051472	0.00258935	0.0155439	0.0155439	0.00372799	0.10266	0.304985	0.00258935	0.0647169	0.0354466	0.290323	0.257087	0.0051472	0.000697722	0.00171857	0.0354466	0.195503	0.012354	0.236628	0.000697722	0.0923386	0.173998	0.218539	0.265209	0.0828055	0.0563379	0.257087	0.000697722	0.000133436	0.00949125	0.00258935	0.111875	0.0488379	0.163245	0.0155439	0.000425621	0.00112287	0.00258935	0.00372799	0.0923386	0.0354466	0.143695	0.0051472	0.121678	0.000425621
66	0.266862	0	0.000977517	0.227483	0.00195503	0	0.0127077	0.00879765	0.000977517	0.0860215	0.330796	0.000977517	0.0518084	0.0254154	0.323603	0.275118	0.00195503	0	0	0.0254154	0.218539	0.00684262	0.213099	0	0.0762463	0.195727	0.195503	0.240469	0.0596285	0.0439883	0.281814	0	0	0.00488759	0	0.0948192	0.0439883	0.184864	0.00879765	0	0	0	0.000977517	0.0762463	0.0254154	0.164321	0.00195503	0.103617	0
67	0.292017	0.00171857	0.00372799	0.223851	0.0051472	0.00258935	0.01989	0.0155439	0.00372799	0.10266	0.326491	0.00372799	0.0647169	0.0354466	0.319648	0.270772	0.0051472	0.000697722	0.00171857	0.0354466	0.215054	0.012354	0.236628	0.000697722	0.0923386	0.192571	0.227483	0.265209	0.0740318	0.0563379	0.277615	0.000697722	0.000133436	0.00949125	0.00258935	0.111875	0.0563379	0.181818	0.0155439	0.000425621	0.00112287	0.00258935	0.00372799	0.0923386	0.0354466	0.16129	0.0051472	0.121678	0.000425621
67	0.288368	0.000977517	0.00293255	0.227483	0.00391007	0.00195503	0.0185728	0.0185728	0.00391007	0.0997067	0.330796	0.00293255	0.0537634	0.0332356	0.323603	0.275118	0.00391007	0	0.000977517	0.0332356	0.218539	0.0117302	0.232649	0	0.0899316	0.195727	0.223851	0.260997	0.0713587	0.0537634	0.281814	0	0	0.00879765	0.00195503	0.109482	0.0537634	0.184864	0.0146628	0	0.000977517	0.00195503	0.00293255	0.0899316	0.0332356	0.164321	0.00391007	0.129032	0
68	0.298902	0.00171857	0.00372799	0.243402	0.0051472	0.00258935	0.01989	0.01989	0.0051472	0.10266	0.348974	0.00372799	0.0563379	0.0354466	0.342131	0.292278	0.0051472	0.000697722	0.00171857	0.0354466	0.234604	0.012354	0.236628	0.000697722	0.0923386	0.211144	0.227483	0.275118	0.0740318	0.0563379	0.29912	0.000697722	0.000133436	0.00949125	0.00258935	0.111875	0.0563379	0.200391	0.0155439	0.000425621	0.00112287	0.00258935	0.00372799	0.0923386	0.0354466	0.178886	0.0051472	0.132055	0.000425621
68	0.316716	0.00293255	0.0058651	0.227483	0.00782014	0.00488759	0.0254154	0.0254154	0.00782014	0.11437	0.330796	0.0058651	0.0654936	0.0430108	0.323603	0.275118	0.00782014	0.00195503	0.00293255	0.0430108	0.218539	0.0166178	0.262952	0.00195503	0.103617	0.195727	0.243402	0.292278	0.0840665	0.0654936	0.281814	0.00293255	0.000977517	0.0136852	0.00488759	0.124145	0.0654936	0.184864	0.0205279	0.000977517	0.00293255	0.00488759	0.0058651	0.103617	0.0430108	0.164321	0.00782014	0.14565	0.000977517
69	0.30938	0.00171857	0.00372799	0.225806	0.0051472	0.00258935	0.01989	0.01989	0.0051472	0.10266	0.329423	0.00372799	0.0563379	0.0354466	0.321603	0.273705	0.0051472	0.000697722	0.00171857	0.0354466	0.217009	0.012354	0.245972	0.000697722	0.0923386	0.194526	0.227483	0.275118	0.0740318	0.0563379	0.27957	0.00112287	0.000133436	0.00949125	0.00258935	0.111875	0.0563379	0.183773	0.0155439	0.000425621	0.00112287	0.00258935	0.00372799	0.0923386	0.0354466	0.15347	0.0051472	0.132055	0.000425621
69	0.307918	0.000977517	0.00293255	0.227483	0.00488759	0.00195503	0.0195503	0.0195503	0.00488759	0.101662	0.330796	0.00293255	0.0557185	0.0342131	0.323603	0.275118	0.00488759	0	0.000977517	0.0342131	0.218539	0.0117302	0.244379	0	0.0909091	0.195727	0.225806	0.273705	0.0733138	0.0557185	0.281814	0.000977517	0	0.00879765	0.00195503	0.110459	0.0557185	0.174401	0.0146628	0	0.000977517	0.00195503	0.00293255	0.0909091	0.0342131	0.154625	0.00488759	0.130987	0
70	0.30938	0.00171857	0.00372799	0.240469	0.0051472	0.00258935	0.01989	0.01989	0.0051472	0.10266	0.346041	0.00372799	0.0563379	0.0354466	0.338221	0.289345	0.0051472	0.000697722	0.00171857	0.0354466	0.231672	0.012354	0.245972	0.000697722	0.0923386	0.208211	0.227483	0.275118	0.0740318	0.0563379	0.296188	0.00112287	0.000133436	0.00949125	0.00258935	0.111875	0.0563379	0.186706	0.0155439	0.000425621	0.00112287	0.00258935	0.00372799	0.0923386	0.0354466	0.166178	0.0051472	0.132055	0.000425621
70	0.324536	0.00293255	0.0058651	0.227483	0.00782014	0.00391007	0.0244379	0.0244379	0.00782014	0.112414	0.330796	0.0058651	0.0635386	0.0410557	0.323603	0.275118	0.00782014	0.00195503	0.00293255	0.0410557	0.218539	0.0156403	0.26002	0.00195503	0.101662	0.195727	0.240469	0.289345	0.0821114	0.0635386	0.281814	0.00195503	0	0.0127077	0.00391007	0.12219	0.0635386	0.174401	0.0195503	0.000977517	0.00195503	0.0058651	0.0058651	0.101662	0.0410557	0.154625	0.00782014	0.142717	0.000977517
71	0.316473	0.00171857	0.00372799	0.226784	0.0051472	0.00258935	0.01989	0.01989	0.0051472	0.10266	0.330401	0.00372799	0.0563379	0.0354466	0.322581	0.274682	0.0051472	0.000697722	0.00171857	0.0354466	0.217986	0.012354	0.245972	0.000697722	0.0923386	0.195503	0.236628	0.281814	0.0740318	0.0563379	0.281525	0.00112287	0.000133436	0.00949125	0.00258935	0.111875	0.0563379	0.173998	0.0155439	0.000425621	0.00112287	0.00372799	0.00372799	0.0923386	0.0354466	0.154448	0.0051472	0.132055	0.000425621
71	0.315738	0.00195503	0.00488759	0.227483	0.00488759	0.00391007	0.0195503	0.0195503	0.00488759	0.102639	0.330796	0.00391007	0.0557185	0.0351906	0.323603	0.275118	0.00488759	0	0.00195503	0.0351906	0.218539	0.0117302	0.245357	0	0.0918866	0.195727	0.235582	0.281525	0.0733138	0.0557185	0.281814	0.000977517	0	0.00879765	0.00195503	0.111437	0.0557185	0.174401	0.0156403	0	0.000977517	0.00391007	0.00391007	0.0918866	0.0351906	0.154625	0.00684262	0.131965	0
72	0.323603	0.00171857	0.0051472	0.231672	0.0051472	0.00372799	0.01989	0.01989	0.0051472	0.10266	0.335288	0.00372799	0.0563379	0.0354466	0.328446	0.27957	0.0051472	0.000697722	0.00171857	0.0354466	0.222874	0.012354	0.245972	0.000697722	0.0923386	0.199413	0.236628	0.281814	0.0740318	0.0563379	0.286413	0.00112287	0.000133436	0.00949125	0.00258935	0.111875	0.0563379	0.177734	0.0155439	0.000425621	0.00112287	0.00372799	0.00372799	0.0923386	0.0354466	0.158358	0.00702776	0.132055	0.000697722
72	0.328446	0.00195503	0.0058651	0.227483	0.0058651	0.00391007	0.0215054	0.0215054	0.0058651	0.105572	0.330796	0.00391007	0.058651	0.0371457	0.323603	0.265209	0.0058651	0.000977517	0.00195503	0.0439883	0.218539	0.0166178	0.250244	0.000977517	0.0948192	0.195727	0.240469	0.286413	0.0762463	0.0674487	0.275118	0.000977517	0	0.0107527	0.00293255	0.115347	0.058651	0.174401	0.0166178	0	0.000977517	0.00391007	0.00391007	0.0948192	0.0371457	0.154625	0.00782014	0.134897	0.000977517
73	0.330796	0.00171857	0.0051472	0.227761	0.0051472	0.00372799	0.01989	0.01989	0.0051472	0.10266	0.331378	0.00372799	0.0563379	0.0354466	0.324536	0.265885	0.0051472	0.000697722	0.00171857	0.0421574	0.218964	0.0155439	0.245972	0.000697722	0.0923386	0.196481	0.236628	0.281814	0.0740318	0.0647169	0.27566	0.00112287	0.000133436	0.00949125	0.00258935	0.111875	0.0563379	0.164223	0.0155439	0.000425621	0.00112287	0.00372799	0.00372799	0.0923386	0.0354466	0.143695	0.00702776	0.132055	0.000697722
73	0.331378	0.00293255	0.00488759	0.227483	0.00488759	0.00391007	0.0195503	0.0195503	0.00488759	0.102639	0.330796	0.00488759	0.056696	0.0351906	0.323603	0.265209	0.00488759	0.000977517	0.00195503	0.0420332	0.218539	0.0156403	0.246334	0.000977517	0.0928641	0.195727	0.237537	0.282502	0.0742913	0.0645161	0.275118	0.000977517	0	0.00977517	0.00293255	0.102639	0.0645161	0.164321	0.0156403	0	0.000977517	0.00391007	0.00391007	0.0928641	0.0351906	0.14304	0.00684262	0.131965	0.000977517
74	0.330796	0.00258935	0.0051472	0.228739	0.0051472	0.00372799	0.01989	0.01989	0.0051472	0.10266	0.332356	0.0051472	0.0563379	0.0354466	0.324536	0.266862	0.0051472	0.000697722	0.00171857	0.0421574	0.219941	0.0155439	0.245972	0.000697722	0.0923386	0.196481	0.236628	0.292017	0.0740318	0.0647169	0.276637	0.00112287	0.000133436	0.00949125	0.00258935	0.10266	0.0647169	0.1652	0.0155439	0.000425621	0.00112287	0.00372799	0.00372799	0.0923386	0.0354466	0.143695	0.00702776	0.132055	0.000697722
74	0.332356	0.00293255	0.00488759	0.227483	0.00488759	0.00391007	0.0254154	0.0205279	0.00488759	0.103617	0.330796	0.00488759	0.056696	0.0361681	0.323603	0.265209	0.00488759	0.000977517	0.00195503	0.0430108	0.218539	0.0156403	0.257087	0.000977517	0.083089	0.195727	0.237537	0.293255	0.0742913	0.0654936	0.275118	0.000977517	0	0.00977517	0.00391007	0.103617	0.0654936	0.164321	0.0156403	0	0.000977517	0.00391007	0.00391007	0.0928641	0.0361681	0.14304	0.00684262	0.132942	0.000977517
75	0.330796	0.00258935	0.0051472	0.216031	0.0051472	0.00372799	0.0246464	0.01989	0.0051472	0.10266	0.317693	0.0051472	0.0563379	0.0354466	0.31085	0.253177	0.0051472	0.000697722	0.00171857	0.0421574	0.207234	0.0155439	0.255484	0.000697722	0.0828055	0.184751	0.236628	0.292017	0.0740318	0.0647169	0.262952	0.00112287	0.000133436	0.00949125	0.00372799	0.10266	0.0647169	0.154448	0.0155439	0.000425621	0.00112287	0.00372799	0.00372799	0.0923386	0.0354466	0.132942	0.00702776	0.132055	0.000697722
75	0.317693	0.000977517	0.00293255	0.227483	0.00488759	0.00195503	0.0205279	0.0156403	0.00293255	0.0938416	0.330796	0.00293255	0.0498534	0.030303	0.323603	0.265209	0.00293255	0	0.000977517	0.0361681	0.218539	0.0117302	0.243402	0	0.0752688	0.195727	0.224829	0.27957	0.0664712	0.0576735	0.275118	0	0	0.00684262	0.00195503	0.0938416	0.0576735	0.164321	0.0117302	0	0	0.00195503	0.00195503	0.0840665	0.030303	0.14304	0.00488759	0.12219	0
76	0.330796	0.00258935	0.0051472	0.220919	0.00702776	0.00372799	0.0246464	0.01989	0.0051472	0.10266	0.323558	0.0051472	0.0563379	0.0354466	0.316716	0.258065	0.0051472	0.000697722	0.00171857	0.0421574	0.212121	0.0155439	0.255484	0.000697722	0.0828055	0.189638	0.245972	0.298902	0.0740318	0.0647169	0.268817	0.00112287	0.000133436	0.00949125	0.00372799	0.10266	0.0647169	0.14956	0.0155439	0.000425621	0.00112287	0.00372799	0.00372799	0.0923386	0.0354466	0.13783	0.00702776	0.132055	0.000697722
76	0.323558	0.00195503	0.00391007	0.227483	0.0058651	0.00293255	0.0224829	0.0175953	0.00391007	0.0977517	0.330796	0.00391007	0.0527859	0.0322581	0.323603	0.265209	0.00391007	0	0.000977517	0.0391007	0.218539	0.0136852	0.249267	0	0.0782014	0.195727	0.239492	0.292278	0.0703812	0.0606061	0.275118	0	0	0.00782014	0.00293255	0.0977517	0.0606061	0.154625	0.0136852	0	0	0.00293255	0.00293255	0.0879765	0.0322581	0.14304	0.0058651	0.127077	0
77	0.330796	0.00258935	0.0051472	0.204301	0.00702776	0.00372799	0.0246464	0.01989	0.0051472	0.10266	0.304008	0.0051472	0.0563379	0.0354466	0.297165	0.240469	0.0051472	0.000697722	0.00171857	0.0421574	0.195503	0.0155439	0.255484	0.000697722	0.0828055	0.173998	0.245972	0.298902	0.0740318	0.0647169	0.250244	0.00112287	0.000133436	0.00949125	0.00372799	0.10266	0.0647169	0.134897	0.0155439	0.000425621	0.00112287	0.00372799	0.00372799	0.0923386	0.0354466	0.113392	0.00702776	0.132055	0.000697722
77	0.304008	0	0.00195503	0.227483	0.00293255	0.000977517	0.0166178	0.0127077	0.00195503	0.0860215	0.330796	0.00195503	0.0439883	0.0254154	0.323603	0.265209	0.00195503	0	0	0.0312805	0.218539	0.00879765	0.230694	0	0.0674487	0.195727	0.221896	0.272727	0.0508309	0.0508309	0.265209	0	0	0.00488759	0.000977517	0.0860215	0.0508309	0.154625	0.00879765	0	0	0.000977517	0.000977517	0.0762463	0.0254154	0.132055	0.00293255	0.113392	0
78	0.330796	0.00258935	0.0051472	0.245357	0.00702776	0.00372799	0.0246464	0.01989	0.0051472	0.10266	0.350929	0.0051472	0.0563379	0.0354466	0.343109	0.28348	0.0051472	0.000697722	0.00171857	0.0421574	0.235582	0.0155439	0.255484	0.000697722	0.0828055	0.212121	0.245972	0.298902	0.0647169	0.0647169	0.28348	0.00112287	0.000133436	0.00949125	0.00372799	0.10266	0.0647169	0.170088	0.0155439	0.000425621	0.00112287	0.00372799	0.00372799	0.0923386	0.0354466	0.146628	0.00702776	0.132055	0.000697722
78	0.350929	0.00488759	0.00782014	0.227483	0.0107527	0.00684262	0.0312805	0.0254154	0.00782014	0.115347	0.330796	0.00782014	0.0664712	0.0430108	0.323603	0.265209	0.00782014	0.00195503	0.00391007	0.0576735	0.218539	0.0205279	0.273705	0.00195503	0.0948192	0.195727	0.26393	0.318671	0.0752688	0.0752688	0.265209	0.00293255	0.000977517	0.0136852	0.00684262	0.115347	0.0752688	0.154625	0.0205279	0.000977517	0.00293255	0.00684262	0.00684262	0.104594	0.0430108	0.132055	0.0107527	0.146628	0.00195503
79	0.330796	0.00258935	0.0051472	0.208211	0.00702776	0.00372799	0.0246464	0.01989	0.0051472	0.10266	0.308895	0.0051472	0.0563379	0.0354466	0.302053	0.244379	0.0051472	0.000697722	0.00171857	0.0488379	0.199413	0.0155439	0.255484	0.000697722	0.0828055	0.176931	0.245972	0.30938	0.0647169	0.0647169	0.244379	0.00112287	0.000133436	0.00949125	0.00372799	0.10266	0.0647169	0.13783	0.0155439	0.000425621	0.00112287	0.00372799	0.00372799	0.0923386	0.0354466	0.116325	0.00702776	0.132055	0.000697722
79	0.308895	0	0.00195503	0.227483	0.00293255	0.000977517	0.0175953	0.0136852	0.00195503	0.0889541	0.330796	0.00293255	0.0391007	0.0273705	0.323603	0.255484	0.00195503	0	0	0.0391007	0.218539	0.00977517	0.235582	0	0.0703812	0.195727	0.225806	0.28739	0.0537634	0.0537634	0.265209	0	0	0.00488759	0.000977517	0.0889541	0.0537634	0.154625	0.00977517	0	0	0.00195503	0.000977517	0.0791789	0.0273705	0.132055	0.00488759	0.116325	0
80	0.330796	0.00258935	0.0051472	0.232649	0.00702776	0.00372799	0.0246464	0.01989	0.0051472	0.10266	0.336266	0.00702776	0.0488379	0.0354466	0.329423	0.26002	0.0051472	0.000697722	0.00171857	0.0488379	0.222874	0.0155439	0.255484	0.000697722	0.0828055	0.200391	0.255484	0.30938	0.0647169	0.0647169	0.270772	0.00112287	0.000133436	0.00949125	0.00372799	0.10266	0.0647169	0.146628	0.0155439	0.000697722	0.00112287	0.0051472	0.00372799	0.0923386	0.0354466	0.135875	0.00949125	0.132055	0.000697722
80	0.336266	0.00293255	0.0058651	0.227483	0.00782014	0.00391007	0.026393	0.026393	0.0058651	0.106549	0.330796	0.00782014	0.0508309	0.0371457	0.330796	0.255484	0.00782014	0.000977517	0.00195503	0.0508309	0.218539	0.0166178	0.270772	0.000977517	0.0860215	0.195727	0.26002	0.314761	0.0674487	0.0674487	0.265209	0.000977517	0	0.0107527	0.00391007	0.106549	0.0772239	0.14304	0.0166178	0.000977517	0.000977517	0.0058651	0.00391007	0.0957967	0.0371457	0.132055	0.0107527	0.135875	0.000977517
81	0.330796	0.00258935	0.0051472	0.247312	0.00702776	0.00372799	0.0246464	0.0246464	0.0051472	0.10266	0.352884	0.00702776	0.0488379	0.0354466	0.352884	0.27566	0.00702776	0.000697722	0.00171857	0.0488379	0.237537	0.0155439	0.265209	0.00112287	0.0828055	0.214076	0.255484	0.30938	0.0647169	0.0647169	0.285435	0.00112287	0.000133436	0.00949125	0.00372799	0.10266	0.0740318	0.159335	0.0155439	0.000697722	0.00112287	0.0051472	0.00372799	0.0923386	0.0354466	0.136852	0.00949125	0.132055	0.000697722
81	0.352884	0.00488759	0.00879765	0.227483	0.0107527	0.00684262	0.0322581	0.0322581	0.00879765	0.117302	0.330796	0.0107527	0.058651	0.0439883	0.330796	0.255484	0.0107527	0.00195503	0.00391007	0.058651	0.218539	0.0215054	0.285435	0.00293255	0.0957967	0.195727	0.27566	0.331378	0.0762463	0.0762463	0.265209	0.00293255	0.000977517	0.0136852	0.00684262	0.117302	0.0860215	0.14304	0.0215054	0.00195503	0.00293255	0.00879765	0.00684262	0.105572	0.0439883	0.121678	0.0136852	0.147605	0.00195503
82	0.330796	0.00258935	0.0051472	0.229717	0.00702776	0.00372799	0.0246464	0.0246464	0.0051472	0.10266	0.333333	0.00702776	0.0488379	0.0354466	0.333333	0.258065	0.00702776	0.000697722	0.00171857	0.0488379	0.220919	0.0155439	0.265209	0.00112287	0.0828055	0.198436	0.255484	0.316473	0.0647169	0.0647169	0.26784	0.00112287	0.000133436	0.00949125	0.00372799	0.10266	0.0740318	0.144673	0.0155439	0.000697722	0.00112287	0.0051472	0.00372799	0.0923386	0.0354466	0.123167	0.00949125	0.132055	0.000697722
82	0.333333	0.00293255	0.0058651	0.218539	0.00782014	0.0058651	0.030303	0.0254154	0.0058651	0.104594	0.330796	0.00782014	0.0498534	0.0361681	0.330796	0.255484	0.00782014	0.000977517	0.00195503	0.0498534	0.218539	0.0166178	0.26784	0.000977517	0.0840665	0.195727	0.258065	0.319648	0.0664712	0.0664712	0.255484	0.00195503	0	0.00977517	0.00391007	0.104594	0.0752688	0.14304	0.0166178	0.000977517	0.00195503	0.0058651	0.00391007	0.0938416	0.0361681	0.121678	0.00977517	0.13392	0.000977517
83	0.330796	0.00258935	0.0051472	0.213099	0.00702776	0.0051472	0.0296406	0.0246464	0.0051472	0.10266	0.324536	0.00702776	0.0488379	0.0354466	0.324536	0.249267	0.00702776	0.000697722	0.00171857	0.0488379	0.213099	0.0155439	0.265209	0.00112287	0.0828055	0.190616	0.255484	0.316473	0.0647169	0.0647169	0.249267	0.00171857	0.000133436	0.00949125	0.00372799	0.10266	0.0740318	0.138807	0.0155439	0.000697722	0.00171857	0.0051472	0.00372799	0.0923386	0.0354466	0.117302	0.00949125	0.132055	0.000697722
83	0.324536	0.00195503	0.0058651	0.218539	0.0058651	0.00391007	0.0273705	0.0224829	0.00391007	0.0987292	0.330796	0.0058651	0.0459433	0.0332356	0.330796	0.255484	0.0058651	0	0.000977517	0.0459433	0.218539	0.0175953	0.259042	0.000977517	0.0791789	0.195727	0.249267	0.309873	0.0615836	0.0615836	0.255484	0.000977517	0	0.00782014	0.00293255	0.0987292	0.0703812	0.14304	0.0107527	0	0.000977517	0.00391007	0.00293255	0.0879765	0.0332356	0.121678	0.00782014	0.127077	0
84	0.330796	0.00258935	0.00702776	0.218964	0.00702776	0.0051472	0.0296406	0.0246464	0.0051472	0.10266	0.331378	0.00702776	0.0488379	0.0354466	0.331378	0.256109	0.00702776	0.000697722	0.00171857	0.0488379	0.218964	0.01989	0.265209	0.00112287	0.0828055	0.196481	0.265209	0.316473	0.0647169	0.0647169	0.256109	0.00171857	0.000133436	0.00949125	0.00372799	0.10266	0.0740318	0.132942	0.012354	0.000697722	0.00171857	0.0051472	0.00372799	0.0923386	0.0354466	0.12219	0.00949125	0.132055	0.000697722
84	0.331378	0.00293255	0.00684262	0.218539	0.00684262	0.00488759	0.030303	0.0244379	0.00488759	0.103617	0.330796	0.00684262	0.0488759	0.0351906	0.330796	0.255484	0.00684262	0.000977517	0.00195503	0.0488759	0.227483	0.0195503	0.265885	0.000977517	0.083089	0.195727	0.265885	0.317693	0.0654936	0.0654936	0.255484	0.00195503	0	0.00977517	0.00391007	0.103617	0.0742913	0.132055	0.0127077	0.000977517	0.00195503	0.00488759	0.00391007	0.0928641	0.0351906	0.121678	0.00977517	0.132942	0.000977517
85	0.330796	0.00258935	0.00702776	0.216031	0.00702776	0.0051472	0.0296406	0.0246464	0.0051472	0.10266	0.328446	0.00702776	0.0488379	0.0354466	0.328446	0.253177	0.00702776	0.000697722	0.00171857	0.0488379	0.224829	0.01989	0.265209	0.00112287	0.0828055	0.193548	0.265209	0.323603	0.0647169	0.0647169	0.253177	0.00171857	0.000133436	0.00949125	0.00372799	0.10266	0.0740318	0.13001	0.012354	0.000697722	0.00171857	0.0051472	0.00372799	0.0923386	0.0354466	0.110459	0.00949125	0.132055	0.000697722
85	0.328446	0.00293255	0.00684262	0.218539	0.00684262	0.00488759	0.028348	0.0234604	0.00488759	0.100684	0.330796	0.00879765	0.0478983	0.0342131	0.330796	0.245972	0.00684262	0	0.000977517	0.054741	0.227483	0.0185728	0.272727	0.000977517	0.0811339	0.195727	0.262952	0.320626	0.0635386	0.0635386	0.255484	0.000977517	0	0.00879765	0.00488759	0.100684	0.0723363	0.132055	0.0117302	0	0.000977517	0.00488759	0.00293255	0.0909091	0.0342131	0.111875	0.00879765	0.13001	0
86	0.330796	0.00372799	0.00702776	0.228739	0.00702776	0.0051472	0.0296406	0.0246464	0.0051472	0.10266	0.343109	0.00949125	0.0488379	0.0354466	0.343109	0.257087	0.00702776	0.000697722	0.00171857	0.0563379	0.238514	0.01989	0.275118	0.00112287	0.0828055	0.205279	0.265209	0.323603	0.0647169	0.0647169	0.266862	0.00171857	0.000133436	0.00949125	0.0051472	0.10266	0.0740318	0.140762	0.012354	0.000697722	0.00171857	0.0051472	0.00372799	0.0923386	0.0354466	0.120235	0.00949125	0.132055	0.000697722
86	0.343109	0.00488759	0.00879765	0.218539	0.00879765	0.00684262	0.0342131	0.028348	0.00684262	0.110459	0.330796	0.0117302	0.0537634	0.0400782	0.330796	0.245972	0.00879765	0.000977517	0.00293255	0.0625611	0.227483	0.0234604	0.286413	0.00195503	0.0899316	0.195727	0.276637	0.335288	0.0713587	0.0713587	0.255484	0.00293255	0	0.0117302	0.00684262	0.110459	0.0801564	0.132055	0.0146628	0.000977517	0.00293255	0.00684262	0.00488759	0.0997067	0.0400782	0.111875	0.0146628	0.140762	0.00195503
87	0.330796	0.00372799	0.00702776	0.223851	0.00702776	0.0051472	0.0296406	0.0246464	0.0051472	0.10266	0.336266	0.00949125	0.0488379	0.0354466	0.336266	0.251222	0.00702776	0.000697722	0.00171857	0.0563379	0.232649	0.01989	0.275118	0.00112287	0.0828055	0.200391	0.265209	0.330796	0.0647169	0.0647169	0.260997	0.00171857	0.000133436	0.00949125	0.0051472	0.10266	0.0740318	0.135875	0.012354	0.000697722	0.00171857	0.0051472	0.00372799	0.0923386	0.0354466	0.115347	0.012354	0.132055	0.00112287
87	0.336266	0.00391007	0.00782014	0.218539	0.0107527	0.0058651	0.0312805	0.026393	0.0058651	0.106549	0.330796	0.0107527	0.0518084	0.0371457	0.330796	0.245972	0.00782014	0.000977517	0.00195503	0.058651	0.227483	0.0215054	0.280547	0.000977517	0.0860215	0.195727	0.270772	0.336266	0.0674487	0.0772239	0.245972	0.00195503	0	0.0107527	0.0058651	0.106549	0.0860215	0.132055	0.0136852	0.000977517	0.00195503	0.0058651	0.00391007	0.0957967	0.0371457	0.111875	0.0136852	0.135875	0.000977517
88	0.330796	0.00372799	0.00702776	0.224829	0.00949125	0.0051472	0.0296406	0.0246464	0.0051472	0.10266	0.338221	0.00949125	0.0488379	0.0354466	0.338221	0.252199	0.00702776	0.000697722	0.00171857	0.0563379	0.233627	0.01989	0.275118	0.00112287	0.0828055	0.201369	0.275118	0.330796	0.0647169	0.0740318	0.252199	0.00171857	0.000133436	0.00949125	0.0051472	0.10266	0.0828055	0.1261	0.012354	0.000697722	0.00171857	0.0051472	0.00372799	0.0923386	0.0354466	0.116325	0.012354	0.132055	0.00112287
88	0.338221	0.00488759	0.00782014	0.218539	0.0107527	0.0058651	0.0322581	0.026393	0.0058651	0.107527	0.330796	0.0107527	0.0518084	0.0381232	0.330796	0.245972	0.00782014	0.000977517	0.00195503	0.0596285	0.227483	0.0215054	0.281525	0.00195503	0.086999	0.195727	0.281525	0.338221	0.0596285	0.0782014	0.245972	0.00195503	0	0.0136852	0.0058651	0.107527	0.086999	0.121678	0.0136852	0.000977517	0.00195503	0.00782014	0.00488759	0.0967742	0.0381232	0.111875	0.0136852	0.136852	0.00195503
89	0.330796	0.00372799	0.00702776	0.237537	0.00949125	0.0051472	0.0296406	0.0246464	0.0051472	0.10266	0.352884	0.00949125	0.0488379	0.0354466	0.352884	0.265885	0.00702776	0.000697722	0.00171857	0.0563379	0.247312	0.01989	0.275118	0.00112287	0.0828055	0.214076	0.275118	0.330796	0.0563379	0.0740318	0.265885	0.00171857	0.000133436	0.012354	0.0051472	0.10266	0.0828055	0.136852	0.012354	0.000697722	0.00171857	0.00702776	0.00372799	0.0923386	0.0354466	0.117302	0.012354	0.132055	0.00112287
89	0.352884	0.00684262	0.0107527	0.218539	0.0136852	0.00879765	0.0439883	0.0322581	0.00879765	0.117302	0.330796	0.0136852	0.058651	0.0439883	0.330796	0.245972	0.0107527	0.00195503	0.00488759	0.0674487	0.227483	0.026393	0.296188	0.00293255	0.0957967	0.195727	0.296188	0.352884	0.0674487	0.0860215	0.245972	0.00391007	0.000977517	0.0175953	0.00879765	0.117302	0.0957967	0.121678	0.0175953	0.00195503	0.00391007	0.0107527	0.00684262	0.105572	0.0439883	0.10266	0.0175953	0.147605	0.00293255
90	0.330796	0.00372799	0.00702776	0.218964	0.00949125	0.0051472	0.0354466	0.0246464	0.0051472	0.10266	0.332356	0.00949125	0.0488379	0.0354466	0.332356	0.247312	0.00702776	0.000697722	0.00258935	0.0563379	0.228739	0.01989	0.275118	0.00112287	0.0828055	0.196481	0.275118	0.330796	0.0563379	0.0740318	0.247312	0.00171857	0.000133436	0.012354	0.0051472	0.10266	0.0828055	0.12219	0.012354	0.000697722	0.00171857	0.00702776	0.00372799	0.0923386	0.0354466	0.103617	0.012354	0.132055	0.00112287
90	0.332356	0.00391007	0.00684262	0.218539	0.00977517	0.00488759	0.0361681	0.0244379	0.00488759	0.103617	0.330796	0.00977517	0.0420332	0.0361681	0.330796	0.245972	0.00684262	0.000977517	0.00293255	0.056696	0.227483	0.0205279	0.27566	0.000977517	0.083089	0.195727	0.27566	0.332356	0.056696	0.0742913	0.245972	0.00195503	0	0.0127077	0.00488759	0.103617	0.083089	0.121678	0.0127077	0.000977517	0.00195503	0.00684262	0.00391007	0.0928641	0.0361681	0.10266	0.0127077	0.132942	0.000977517
91	0.330796	0.00372799	0.00702776	0.242424	0.00949125	0.0051472	0.0354466	0.0246464	0.0051472	0.10266	0.357771	0.00949125	0.0421574	0.0354466	0.357771	0.270772	0.00702776	0.000697722	0.00258935	0.0563379	0.251222	0.01989	0.275118	0.00112287	0.0828055	0.218964	0.275118	0.330796	0.0563379	0.0740318	0.270772	0.00171857	0.000133436	0.012354	0.0051472	0.10266	0.0828055	0.140762	0.012354	0.000697722	0.00171857	0.00702776	0.00372799	0.0923386	0.0354466	0.120235	0.012354	0.132055	0.00112287
91	0.357771	0.00782014	0.0117302	0.218539	0.0156403	0.00977517	0.0459433	0.0342131	0.0117302	0.120235	0.330796	0.0185728	0.0537634	0.0459433	0.330796	0.236628	0.0117302	0.00293255	0.0058651	0.0791789	0.227483	0.028348	0.307918	0.00293255	0.0987292	0.195727	0.301075	0.357771	0.0694037	0.0889541	0.236628	0.00391007	0.000977517	0.0185728	0.00977517	0.109482	0.0987292	0.121678	0.0185728	0.00293255	0.00391007	0.0117302	0.00782014	0.109482	0.0459433	0.10266	0.0185728	0.151515	0.00293255
92	0.330796	0.00372799	0.00702776	0.208211	0.00949125	0.0051472	0.0354466	0.0246464	0.00702776	0.10266	0.318671	0.012354	0.0421574	0.0354466	0.318671	0.225806	0.00702776	0.000697722	0.00258935	0.0647169	0.217009	0.01989	0.281814	0.00112287	0.0828055	0.185728	0.281814	0.330796	0.0563379	0.0740318	0.225806	0.00171857	0.000133436	0.012354	0.0051472	0.0923386	0.0828055	0.103617	0.012354	0.000697722	0.00171857	0.00702776	0.00372799	0.0923386	0.0354466	0.0948192	0.012354	0.132055	0.00112287
92	0.318671	0.00195503	0.00488759	0.218539	0.00684262	0.00293255	0.030303	0.0205279	0.00488759	0.0948192	0.330796	0.00977517	0.0371457	0.030303	0.330796	0.236628	0.00488759	0	0.000977517	0.058651	0.227483	0.0166178	0.270772	0	0.0762463	0.195727	0.270772	0.318671	0.0508309	0.0674487	0.236628	0.000977517	0	0.00977517	0.00293255	0.085044	0.0762463	0.111875	0.00977517	0	0.000977517	0.00488759	0.00195503	0.085044	0.030303	0.10266	0.00977517	0.123167	0
93	0.330796	0.00372799	0.00702776	0.209189	0.00949125	0.0051472	0.0354466	0.0246464	0.00702776	0.10266	0.320626	0.012354	0.0421574	0.0354466	0.320626	0.226784	0.00702776	0.000697722	0.00258935	0.0647169	0.217986	0.01989	0.281814	0.00112287	0.0828055	0.186706	0.281814	0.330796	0.0563379	0.0740318	0.226784	0.00171857	0.000133436	0.012354	0.0051472	0.0923386	0.0828055	0.104594	0.012354	0.000697722	0.00171857	0.00702776	0.00372799	0.0923386	0.0354466	0.0957967	0.012354	0.132055	0.00112287
93	0.320626	0.00195503	0.00488759	0.218539	0.00684262	0.00488759	0.0312805	0.0254154	0.00488759	0.0957967	0.330796	0.00977517	0.0371457	0.0312805	0.330796	0.236628	0.00488759	0	0.000977517	0.0596285	0.227483	0.0166178	0.27175	0	0.0762463	0.195727	0.27175	0.320626	0.0508309	0.0684262	0.236628	0.000977517	0	0.00977517	0.00391007	0.0860215	0.0762463	0.111875	0.00977517	0	0.000977517	0.00488759	0.00195503	0.0860215	0.0312805	0.10266	0.0127077	0.124145	0
94	0.330796	0.00372799	0.00702776	0.239492	0.00949125	0.00702776	0.0354466	0.0296406	0.00702776	0.10266	0.353861	0.012354	0.0421574	0.0354466	0.353861	0.258065	0.00702776	0.000697722	0.00258935	0.0647169	0.248289	0.01989	0.281814	0.00112287	0.0828055	0.215054	0.281814	0.330796	0.0563379	0.0740318	0.258065	0.00171857	0.000133436	0.012354	0.0051472	0.0923386	0.0828055	0.128055	0.012354	0.000697722	0.00171857	0.00702776	0.00372799	0.0923386	0.0354466	0.106549	0.0155439	0.132055	0.00112287
94	0.353861	0.00684262	0.0146628	0.218539	0.0146628	0.0117302	0.0449658	0.0381232	0.0117302	0.117302	0.330796	0.0175953	0.0518084	0.0449658	0.330796	0.236628	0.0146628	0.00195503	0.00488759	0.0772239	0.227483	0.0273705	0.304008	0.00293255	0.0967742	0.195727	0.304008	0.353861	0.0674487	0.086999	0.227483	0.00391007	0.000977517	0.0175953	0.00879765	0.106549	0.106549	0.111875	0.0175953	0.00195503	0.00391007	0.0117302	0.00684262	0.106549	0.0449658	0.0923386	0.0215054	0.148583	0.00293255
95	0.330796	0.00372799	0.00949125	0.209189	0.00949125	0.00702776	0.0354466	0.0296406	0.00702776	0.10266	0.319648	0.012354	0.0421574	0.0354466	0.319648	0.226784	0.00949125	0.000697722	0.00258935	0.0647169	0.217986	0.01989	0.281814	0.00112287	0.0828055	0.186706	0.292017	0.330796	0.0563379	0.0740318	0.217986	0.00171857	0.000133436	0.012354	0.0051472	0.0923386	0.0923386	0.104594	0.012354	0.000697722	0.00171857	0.00702776	0.00372799	0.0923386	0.0354466	0.085044	0.0155439	0.132055	0.00112287
95	0.319648	0.00195503	0.00684262	0.206948	0.00684262	0.00488759	0.0312805	0.0254154	0.00488759	0.0957967	0.330796	0.00977517	0.0371457	0.0312805	0.330796	0.236628	0.00684262	0	0.000977517	0.058651	0.227483	0.0205279	0.270772	0	0.0762463	0.195727	0.281525	0.319648	0.0508309	0.0674487	0.227483	0.000977517	0	0.00977517	0.00488759	0.085044	0.085044	0.111875	0.00977517	0	0.000977517	0.00488759	0.00195503	0.085044	0.0312805	0.0923386	0.0127077	0.124145	0
96	0.330796	0.00372799	0.00949125	0.179863	0.00949125	0.00702776	0.0354466	0.0296406	0.00702776	0.10266	0.29912	0.012354	0.0421574	0.0354466	0.29912	0.208211	0.00949125	0.000697722	0.00258935	0.0647169	0.199413	0.0246464	0.281814	0.00112287	0.0828055	0.16911	0.292017	0.330796	0.0563379	0.0740318	0.199413	0.00171857	0.000133436	0.012354	0.00702776	0.0923386	0.0923386	0.083089	0.012354	0.000697722	0.00171857	0.00702776	0.00372799	0.0923386	0.0354466	0.0733138	0.0155439	0.132055	0.00112287
96	0.29912	0	0.00391007	0.206948	0.00391007	0.00195503	0.0234604	0.0185728	0.00195503	0.083089	0.330796	0.00782014	0.0293255	0.0234604	0.330796	0.236628	0.00391007	0	0	0.0488759	0.227483	0.0146628	0.261975	0	0.0645161	0.195727	0.261975	0.29912	0.0410557	0.056696	0.227483	0	0	0.0058651	0.00195503	0.0733138	0.0733138	0.10266	0.0058651	0	0	0.00195503	0	0.0733138	0.0234604	0.0923386	0.00782014	0.109482	0
97	0.330796	0.00372799	0.00949125	0.198436	0.00949125	0.00702776	0.0354466	0.0296406	0.00702776	0.10266	0.321603	0.0155439	0.0421574	0.0354466	0.321603	0.227761	0.00949125	0.000697722	0.00258935	0.0647169	0.218964	0.0246464	0.292017	0.00112287	0.0828055	0.187683	0.292017	0.330796	0.0563379	0.0740318	0.218964	0.00258935	0.000133436	0.012354	0.00702776	0.0923386	0.0923386	0.0967742	0.012354	0.000697722	0.00171857	0.00702776	0.00372799	0.0923386	0.0354466	0.0860215	0.0155439	0.132055	0.00112287
97	0.321603	0.00391007	0.00782014	0.206948	0.00782014	0.00488759	0.0381232	0.026393	0.00488759	0.0967742	0.330796	0.0127077	0.0381232	0.0312805	0.330796	0.227483	0.00782014	0	0.00195503	0.0684262	0.227483	0.0215054	0.282502	0	0.0772239	0.195727	0.282502	0.321603	0.0518084	0.0684262	0.227483	0.00195503	0	0.00977517	0.00488759	0.0860215	0.0860215	0.10266	0.00977517	0	0.000977517	0.00782014	0.00195503	0.0860215	0.0312805	0.0923386	0.0127077	0.125122	0
98	0.330796	0.0051472	0.00949125	0.204301	0.00949125	0.00702776	0.0421574	0.0296406	0.00702776	0.10266	0.327468	0.0155439	0.0421574	0.0354466	0.327468	0.224829	0.00949125	0.000697722	0.00258935	0.0740318	0.224829	0.0246464	0.292017	0.00112287	0.0828055	0.192571	0.292017	0.330796	0.0563379	0.0740318	0.224829	0.00258935	0.000133436	0.012354	0.00702776	0.0923386	0.0923386	0.100684	0.012354	0.000697722	0.00171857	0.00949125	0.00372799	0.0923386	0.0354466	0.0811339	0.0155439	0.132055	0.00112287
98	0.327468	0.00488759	0.00879765	0.206948	0.00879765	0.0058651	0.0410557	0.028348	0.0058651	0.100684	0.330796	0.0146628	0.0410557	0.0342131	0.330796	0.227483	0.00879765	0	0.00195503	0.0723363	0.227483	0.0234604	0.289345	0.000977517	0.0723363	0.195727	0.289345	0.327468	0.054741	0.0723363	0.218539	0.00195503	0	0.0117302	0.0058651	0.0899316	0.0899316	0.10266	0.0117302	0	0.000977517	0.00879765	0.00293255	0.0899316	0.0342131	0.0828055	0.0146628	0.13001	0.000977517
99	0.330796	0.0051472	0.00949125	0.213099	0.00949125	0.00702776	0.0421574	0.0296406	0.00702776	0.10266	0.338221	0.0155439	0.0421574	0.0354466	0.338221	0.233627	0.00949125	0.000697722	0.00258935	0.0740318	0.233627	0.0246464	0.292017	0.00112287	0.0740318	0.202346	0.298902	0.330796	0.0563379	0.0740318	0.224829	0.00258935	0.000133436	0.012354	0.00702776	0.0923386	0.0923386	0.107527	0.012354	0.000697722	0.00171857	0.00949125	0.00372799	0.0923386	0.0354466	0.086999	0.0155439	0.132055	0.00112287
99	0.338221	0.0058651	0.0107527	0.206948	0.0136852	0.00782014	0.0449658	0.0322581	0.00782014	0.107527	0.330796	0.0175953	0.0449658	0.0381232	0.330796	0.227483	0.0107527	0.000977517	0.00293255	0.0782014	0.227483	0.0273705	0.29912	0.00195503	0.0782014	0.195727	0.305963	0.338221	0.0518084	0.0782014	0.218539	0.00293255	0	0.0136852	0.00782014	0.0967742	0.0967742	0.10266	0.0136852	0.00195503	0.00195503	0.0107527	0.00488759	0.0967742	0.0381232	0.0828055	0.0175953	0.136852	0.00195503
100	0.330796	0.0051472	0.00949125	0.184751	0.012354	0.00702776	0.0421574	0.0296406	0.00702776	0.10266	0.304008	0.0155439	0.0421574	0.0354466	0.304008	0.204301	0.00949125	0.000697722	0.00258935	0.0740318	0.204301	0.0246464	0.292017	0.00112287	0.0740318	0.173998	0.298902	0.330796	0.0488379	0.0740318	0.195503	0.00258935	0.000133436	0.012354	0.00702776	0.0923386	0.0923386	0.0762463	0.012354	0.00112287	0.00171857	0.00949125	0.00372799	0.0923386	0.0354466	0.0674487	0.0155439	0.132055	0.00112287
100	0.304008	0.00195503	0.00488759	0.206948	0.00684262	0.00293255	0.0312805	0.0205279	0.00293255	0.0860215	0.330796	0.00879765	0.0254154	0.0254154	0.330796	0.227483	0.00488759	0	0	0.0596285	0.227483	0.0166178	0.266862	0	0.0596285	0.195727	0.273705	0.304008	0.0371457	0.0596285	0.218539	0	0	0.00684262	0.00293255	0.0762463	0.0762463	0.0923386	0.00684262	0	0	0.00488759	0.000977517	0.0762463	0.0254154	0.0828055	0.0127077	0.113392	0
101	0.330796	0.0051472	0.00949125	0.221896	0.012354	0.00702776	0.0421574	0.0296406	0.00702776	0.10266	0.347996	0.0155439	0.0354466	0.0354466	0.347996	0.242424	0.00949125	0.000697722	0.00258935	0.0740318	0.242424	0.0246464	0.292017	0.00112287	0.0740318	0.210166	0.298902	0.330796	0.0488379	0.0740318	0.233627	0.00258935	0.000133436	0.012354	0.00702776	0.0923386	0.0923386	0.102639	0.012354	0.00112287	0.00171857	0.00949125	0.00372799	0.0923386	0.0354466	0.0928641	0.01989	0.132055	0.00171857
101	0.347996	0.00782014	0.0127077	0.206948	0.0166178	0.00977517	0.0498534	0.0361681	0.00977517	0.113392	0.330796	0.0254154	0.0420332	0.0420332	0.330796	0.227483	0.0127077	0.00195503	0.00488759	0.0840665	0.227483	0.030303	0.315738	0.00195503	0.0840665	0.195727	0.315738	0.347996	0.056696	0.0928641	0.218539	0.00488759	0.000977517	0.0166178	0.00977517	0.102639	0.113392	0.0923386	0.0166178	0.00195503	0.00488759	0.0127077	0.0058651	0.102639	0.0420332	0.0828055	0.0254154	0.144673	0.00293255
102	0.330796	0.0051472	0.00949125	0.208211	0.012354	0.00702776	0.0421574	0.0296406	0.00702776	0.10266	0.332356	0.01989	0.0354466	0.0354466	0.332356	0.228739	0.00949125	0.000697722	0.00258935	0.0740318	0.228739	0.0246464	0.298902	0.00112287	0.0740318	0.197458	0.30938	0.330796	0.0488379	0.0828055	0.219941	0.00258935	0.000133436	0.012354	0.00702776	0.0923386	0.10266	0.0928641	0.012354	0.00112287	0.00258935	0.00949125	0.00372799	0.0923386	0.0354466	0.0840665	0.01989	0.132055	0.00171857
102	0.332356	0.00488759	0.00977517	0.206948	0.0127077	0.00684262	0.0430108	0.030303	0.00684262	0.103617	0.330796	0.0205279	0.0361681	0.0361681	0.330796	0.227483	0.00977517	0.000977517	0.00293255	0.0840665	0.227483	0.0254154	0.300098	0.000977517	0.0752688	0.195727	0.31085	0.332356	0.0498534	0.0840665	0.206948	0.00293255	0	0.0127077	0.00684262	0.0928641	0.103617	0.0923386	0.0127077	0.000977517	0.00293255	0.00977517	0.00391007	0.0928641	0.0361681	0.0828055	0.0205279	0.132942	0.00195503
103	0.330796	0.0051472	0.00949125	0.205279	0.012354	0.00702776	0.0421574	0.0296406	0.00702776	0.10266	0.328446	0.01989	0.0354466	0.0354466	0.328446	0.225806	0.00949125	0.000697722	0.00258935	0.0828055	0.225806	0.0246464	0.298902	0.00112287	0.0740318	0.193548	0.30938	0.330796	0.0488379	0.0828055	0.205279	0.00258935	0.000133436	0.012354	0.00702776	0.0923386	0.10266	0.0909091	0.012354	0.00112287	0.00258935	0.00949125	0.00372799	0.0923386	0.0354466	0.0723363	0.01989	0.132055	0.00171857
103	0.328446	0.00488759	0.00879765	0.206948	0.0117302	0.00684262	0.0410557	0.028348	0.00684262	0.101662	0.330796	0.0195503	0.0342131	0.0342131	0.330796	0.218539	0.00879765	0	0.00195503	0.0811339	0.227483	0.0234604	0.297165	0.000977517	0.0723363	0.195727	0.30694	0.328446	0.0478983	0.0811339	0.206948	0.00195503	0	0.0117302	0.00684262	0.0909091	0.101662	0.0923386	0.00879765	0.000977517	0.00195503	0.00879765	0.00293255	0.0909091	0.0342131	0.0740318	0.0195503	0.13001	0.000977517
104	0.330796	0.0051472	0.00949125	0.200391	0.012354	0.00702776	0.0421574	0.0296406	0.00702776	0.10266	0.323558	0.01989	0.0354466	0.0354466	0.323558	0.212121	0.00949125	0.000697722	0.00258935	0.0828055	0.220919	0.0246464	0.298902	0.00112287	0.0740318	0.189638	0.30938	0.330796	0.0488379	0.0828055	0.200391	0.00258935	0.000133436	0.012354	0.00702776	0.0923386	0.10266	0.0879765	0.00949125	0.00112287	0.00258935	0.00949125	0.00372799	0.0923386	0.0354466	0.0694037	0.01989	0.132055	0.00171857
104	0.323558	0.00391007	0.0107527	0.206948	0.0107527	0.00782014	0.0449658	0.026393	0.0058651	0.0977517	0.330796	0.0175953	0.0322581	0.0322581	0.330796	0.218539	0.00782014	0	0.00195503	0.0782014	0.227483	0.0224829	0.2913	0	0.0694037	0.195727	0.302053	0.323558	0.0449658	0.0782014	0.206948	0.00195503	0	0.0107527	0.0058651	0.0782014	0.0977517	0.0923386	0.00782014	0	0.00195503	0.00782014	0.00293255	0.0879765	0.0391007	0.0740318	0.0175953	0.127077	0.000977517
105	0.330796	0.0051472	0.012354	0.205279	0.012354	0.00949125	0.0488379	0.0296406	0.00702776	0.10266	0.328446	0.01989	0.0354466	0.0354466	0.328446	0.216031	0.00949125	0.000697722	0.00258935	0.0828055	0.225806	0.0246464	0.298902	0.00112287	0.0740318	0.193548	0.316473	0.330796	0.0488379	0.0828055	0.205279	0.00258935	0.000133436	0.012354	0.00702776	0.0828055	0.10266	0.0811339	0.00949125	0.00112287	0.00258935	0.00949125	0.00372799	0.0923386	0.0421574	0.0723363	0.01989	0.132055	0.00171857
105	0.328446	0.00488759	0.0117302	0.206948	0.0117302	0.00879765	0.0478983	0.028348	0.00684262	0.100684	0.330796	0.0195503	0.0342131	0.0342131	0.330796	0.218539	0.00879765	0	0.00195503	0.0811339	0.227483	0.0234604	0.296188	0.000977517	0.0723363	0.195727	0.313783	0.328446	0.0478983	0.0811339	0.206948	0.00195503	0	0.0117302	0.00879765	0.0811339	0.100684	0.0828055	0.00879765	0.000977517	0.00195503	0.0117302	0.00293255	0.0909091	0.0410557	0.0740318	0.0195503	0.13001	0.000977517
106	0.330796	0.0051472	0.012354	0.222874	0.012354	0.00949125	0.0488379	0.0296406	0.00702776	0.10266	0.348974	0.01989	0.0354466	0.0354466	0.348974	0.234604	0.00949125	0.000697722	0.00258935	0.0828055	0.244379	0.0246464	0.298902	0.00112287	0.0740318	0.211144	0.316473	0.330796	0.0488379	0.0828055	0.222874	0.00258935	0.000133436	0.012354	0.00949125	0.0828055	0.10266	0.0938416	0.00949125	0.00112287	0.00258935	0.012354	0.00372799	0.0923386	0.0421574	0.0840665	0.01989	0.132055	0.00171857
106	0.348974	0.00782014	0.0166178	0.195727	0.0166178	0.0136852	0.0576735	0.0430108	0.0107527	0.11437	0.330796	0.030303	0.0430108	0.0430108	0.330796	0.218539	0.0136852	0.00195503	0.00488759	0.0938416	0.227483	0.0361681	0.327468	0.00293255	0.0840665	0.195727	0.334311	0.348974	0.0576735	0.0938416	0.195727	0.00488759	0.000977517	0.0166178	0.0136852	0.0938416	0.11437	0.0828055	0.0136852	0.00293255	0.00488759	0.0166178	0.0058651	0.103617	0.0498534	0.0740318	0.030303	0.14565	0.00293255
107	0.330796	0.0051472	0.012354	0.206256	0.012354	0.00949125	0.0488379	0.0354466	0.00702776	0.10266	0.343109	0.0246464	0.0354466	0.0354466	0.343109	0.229717	0.00949125	0.000697722	0.00258935	0.0828055	0.238514	0.0296406	0.30938	0.00112287	0.0740318	0.206256	0.316473	0.330796	0.0488379	0.0828055	0.206256	0.00258935	0.000133436	0.012354	0.00949125	0.0828055	0.10266	0.0899316	0.00949125	0.00112287	0.00258935	0.012354	0.00372799	0.0923386	0.0421574	0.0811339	0.0246464	0.132055	0.00171857
107	0.343109	0.00684262	0.0156403	0.195727	0.0156403	0.0117302	0.054741	0.0400782	0.00879765	0.110459	0.330796	0.028348	0.0400782	0.0400782	0.330796	0.218539	0.0117302	0.000977517	0.00391007	0.0899316	0.227483	0.0342131	0.321603	0.00195503	0.0811339	0.195727	0.328446	0.343109	0.054741	0.0899316	0.195727	0.00391007	0	0.0156403	0.0117302	0.0899316	0.110459	0.0828055	0.0117302	0.00195503	0.00391007	0.0156403	0.00488759	0.0997067	0.0478983	0.0740318	0.028348	0.140762	0.00293255
108	0.330796	0.0051472	0.012354	0.205279	0.012354	0.00949125	0.0488379	0.0354466	0.00702776	0.10266	0.342131	0.0246464	0.0354466	0.0354466	0.342131	0.228739	0.00949125	0.000697722	0.00258935	0.0828055	0.237537	0.0296406	0.30938	0.00112287	0.0740318	0.205279	0.323603	0.330796	0.0488379	0.0828055	0.205279	0.00258935	0.000133436	0.012354	0.00949125	0.0828055	0.10266	0.0899316	0.00949125	0.00112287	0.00258935	0.012354	0.00372799	0.0923386	0.0421574	0.0703812	0.0246464	0.132055	0.00171857
108	0.342131	0.00879765	0.0146628	0.195727	0.0146628	0.0117302	0.0537634	0.0400782	0.00879765	0.110459	0.330796	0.028348	0.0400782	0.0400782	0.330796	0.218539	0.0146628	0.000977517	0.00391007	0.0997067	0.227483	0.0342131	0.320626	0.00195503	0.0801564	0.195727	0.335288	0.342131	0.0537634	0.0899316	0.195727	0.00488759	0	0.0146628	0.0117302	0.0899316	0.110459	0.0828055	0.0117302	0.00195503	0.00391007	0.0146628	0.00488759	0.0997067	0.0469208	0.0647169	0.028348	0.140762	0.00293255
109	0.330796	0.00702776	0.012354	0.188661	0.012354	0.00949125	0.0488379	0.0354466	0.00702776	0.10266	0.321603	0.0246464	0.0354466	0.0354466	0.321603	0.211144	0.012354	0.000697722	0.00258935	0.0923386	0.219941	0.0296406	0.30938	0.00112287	0.0740318	0.188661	0.323603	0.330796	0.0488379	0.0828055	0.188661	0.00372799	0.000133436	0.012354	0.00949125	0.0828055	0.10266	0.0694037	0.00949125	0.00112287	0.00258935	0.012354	0.00372799	0.0923386	0.0421574	0.0596285	0.0246464	0.132055	0.00171857
109	0.321603	0.00488759	0.00977517	0.195727	0.00977517	0.00782014	0.0449658	0.0322581	0.00488759	0.0967742	0.330796	0.0215054	0.0322581	0.0322581	0.330796	0.206948	0.00977517	0	0.00195503	0.086999	0.227483	0.026393	0.301075	0	0.0694037	0.195727	0.314761	0.321603	0.0449658	0.0772239	0.195727	0.00293255	0	0.00977517	0.00782014	0.0772239	0.105572	0.0740318	0.00782014	0	0.00195503	0.00977517	0.00293255	0.086999	0.0381232	0.0647169	0.0215054	0.1261	0.000977517
110	0.330796	0.00702776	0.012354	0.212121	0.012354	0.00949125	0.0488379	0.0354466	0.00702776	0.10266	0.349951	0.0246464	0.0354466	0.0354466	0.349951	0.223851	0.012354	0.000697722	0.00258935	0.0923386	0.244379	0.0296406	0.30938	0.00112287	0.0740318	0.212121	0.323603	0.330796	0.0488379	0.0828055	0.212121	0.00372799	0.000133436	0.012354	0.00949125	0.0828055	0.111875	0.085044	0.00949125	0.00112287	0.00258935	0.012354	0.00372799	0.0923386	0.0421574	0.0752688	0.0246464	0.132055	0.00171857
110	0.349951	0.0107527	0.0166178	0.195727	0.0205279	0.0136852	0.0654936	0.0430108	0.0107527	0.115347	0.330796	0.0312805	0.0430108	0.0430108	0.330796	0.206948	0.0166178	0.00195503	0.00488759	0.104594	0.227483	0.0371457	0.328446	0.00293255	0.085044	0.195727	0.343109	0.349951	0.0576735	0.0938416	0.184864	0.0058651	0.000977517	0.0166178	0.0136852	0.0938416	0.125122	0.0740318	0.0136852	0.00293255	0.00488759	0.0166178	0.0058651	0.104594	0.0508309	0.0647169	0.0312805	0.14565	0.00391007
111	0.330796	0.00702776	0.012354	0.203324	0.0155439	0.00949125	0.0563379	0.0354466	0.00702776	0.10266	0.339198	0.0246464	0.0354466	0.0354466	0.339198	0.214076	0.012354	0.000697722	0.00258935	0.0923386	0.235582	0.0296406	0.30938	0.00112287	0.0740318	0.203324	0.330796	0.330796	0.0488379	0.0828055	0.191593	0.00372799	0.000133436	0.012354	0.00949125	0.0828055	0.111875	0.0791789	0.00949125	0.00112287	0.00258935	0.012354	0.00372799	0.0923386	0.0421574	0.0694037	0.0246464	0.132055	0.00171857
111	0.339198	0.00879765	0.0146628	0.195727	0.0175953	0.0107527	0.0606061	0.0391007	0.00879765	0.108504	0.330796	0.0322581	0.0322581	0.0391007	0.330796	0.206948	0.0146628	0.000977517	0.00293255	0.0977517	0.227483	0.0322581	0.324536	0.00195503	0.0694037	0.195727	0.339198	0.339198	0.0527859	0.0879765	0.184864	0.00488759	0	0.0146628	0.0107527	0.0879765	0.117302	0.0740318	0.0107527	0.00195503	0.00293255	0.0146628	0.00488759	0.0977517	0.0459433	0.0647169	0.0273705	0.13783	0.00195503
112	0.330796	0.00702776	0.012354	0.185728	0.0155439	0.00949125	0.0563379	0.0354466	0.00702776	0.10266	0.318671	0.0296406	0.0296406	0.0354466	0.318671	0.196481	0.012354	0.000697722	0.00258935	0.0923386	0.217009	0.0296406	0.316473	0.00112287	0.0647169	0.185728	0.330796	0.330796	0.0488379	0.0828055	0.174976	0.00372799	0.000133436	0.012354	0.00949125	0.0828055	0.111875	0.0674487	0.00949125	0.00112287	0.00258935	0.012354	0.00372799	0.0923386	0.0421574	0.058651	0.0246464	0.132055	0.00171857
112	0.318671	0.00488759	0.00977517	0.195727	0.0127077	0.00684262	0.0508309	0.030303	0.00488759	0.0948192	0.330796	0.0254154	0.0254154	0.030303	0.330796	0.206948	0.00977517	0	0.000977517	0.085044	0.227483	0.0254154	0.304985	0	0.058651	0.195727	0.318671	0.318671	0.0371457	0.0762463	0.184864	0.00195503	0	0.00977517	0.00684262	0.0762463	0.103617	0.0740318	0.00684262	0	0.000977517	0.00977517	0.00195503	0.085044	0.0371457	0.0647169	0.0205279	0.123167	0.000977517
113	0.330796	0.00702776	0.012354	0.209189	0.0155439	0.00949125	0.0563379	0.0354466	0.00702776	0.10266	0.347019	0.0296406	0.0296406	0.0354466	0.347019	0.220919	0.012354	0.000697722	0.00258935	0.0923386	0.241447	0.0296406	0.316473	0.00112287	0.0647169	0.209189	0.330796	0.330796	0.0421574	0.0828055	0.197458	0.00372799	0.000133436	0.012354	0.00949125	0.0828055	0.111875	0.083089	0.00949125	0.00112287	0.00258935	0.012354	0.00372799	0.0923386	0.0421574	0.0645161	0.0246464	0.132055	0.00171857
113	0.347019	0.00977517	0.0156403	0.195727	0.0195503	0.0127077	0.0645161	0.0420332	0.00977517	0.112414	0.330796	0.0351906	0.0351906	0.0420332	0.330796	0.206948	0.0156403	0.00195503	0.00391007	0.112414	0.227483	0.0351906	0.332356	0.00195503	0.0733138	0.195727	0.347019	0.347019	0.0488759	0.0918866	0.174401	0.0058651	0	0.0156403	0.0127077	0.0918866	0.12219	0.0740318	0.0127077	0.00195503	0.00391007	0.0195503	0.0058651	0.101662	0.0488759	0.0563379	0.0351906	0.143695	0.00391007
114	0.330796	0.00702776	0.012354	0.213099	0.0155439	0.00949125	0.0563379	0.0354466	0.00702776	0.10266	0.350929	0.0296406	0.0296406	0.0354466	0.350929	0.224829	0.012354	0.000697722	0.00258935	0.10266	0.245357	0.0296406	0.316473	0.00112287	0.0647169	0.213099	0.330796	0.330796	0.0421574	0.0828055	0.190616	0.00372799	0.000133436	0.012354	0.00949125	0.0828055	0.111875	0.0752688	0.00949125	0.00112287	0.00258935	0.0155439	0.00372799	0.0923386	0.0421574	0.0664712	0.0296406	0.132055	0.00258935
114	0.350929	0.0107527	0.0215054	0.195727	0.0215054	0.0136852	0.0664712	0.0439883	0.0107527	0.116325	0.330796	0.0371457	0.0371457	0.0439883	0.330796	0.206948	0.0175953	0.00195503	0.00488759	0.116325	0.227483	0.0371457	0.336266	0.00293255	0.0752688	0.195727	0.350929	0.350929	0.0508309	0.0948192	0.174401	0.00684262	0.000977517	0.0175953	0.0136852	0.0948192	0.1261	0.0647169	0.0136852	0.00293255	0.00488759	0.0215054	0.00684262	0.104594	0.0508309	0.0563379	0.0371457	0.146628	0.00488759
115	0.330796	0.00702776	0.0155439	0.195503	0.0155439	0.00949125	0.0563379	0.0354466	0.00702776	0.10266	0.330401	0.0296406	0.0296406	0.0354466	0.330401	0.206256	0.012354	0.000697722	0.00258935	0.10266	0.226784	0.0296406	0.316473	0.00112287	0.0647169	0.195503	0.330796	0.330796	0.0421574	0.0828055	0.173998	0.00372799	0.000133436	0.012354	0.00949125	0.0828055	0.111875	0.0645161	0.00949125	0.00112287	0.00258935	0.0155439	0.00372799	0.0923386	0.0421574	0.0557185	0.0296406	0.132055	0.00258935
115	0.330401	0.00684262	0.0156403	0.195727	0.0156403	0.0117302	0.0557185	0.0351906	0.00684262	0.102639	0.330796	0.0351906	0.0293255	0.0351906	0.330796	0.195727	0.0117302	0	0.00195503	0.102639	0.227483	0.0293255	0.323558	0.000977517	0.0645161	0.195727	0.330401	0.330401	0.0420332	0.0918866	0.174401	0.00391007	0	0.0117302	0.0117302	0.0733138	0.111437	0.0647169	0.00879765	0.000977517	0.00195503	0.0156403	0.00391007	0.0918866	0.0420332	0.0563379	0.0293255	0.131965	0.00195503
116	0.330796	0.00702776	0.0155439	0.193548	0.0155439	0.012354	0.0563379	0.0354466	0.00702776	0.10266	0.327468	0.0354466	0.0296406	0.0354466	0.327468	0.193548	0.012354	0.000697722	0.00258935	0.10266	0.224829	0.0296406	0.323603	0.00112287	0.0647169	0.193548	0.330796	0.330796	0.0421574	0.0923386	0.172043	0.00372799	0.000133436	0.012354	0.012354	0.0740318	0.111875	0.0635386	0.00949125	0.00112287	0.00258935	0.0155439	0.00372799	0.0923386	0.0421574	0.054741	0.0296406	0.132055	0.00258935
116	0.327468	0.00684262	0.0146628	0.184864	0.0146628	0.0117302	0.0635386	0.0342131	0.00684262	0.100684	0.330796	0.0342131	0.028348	0.0342131	0.330796	0.195727	0.0117302	0	0.00195503	0.100684	0.227483	0.0342131	0.320626	0.000977517	0.0635386	0.195727	0.327468	0.327468	0.0410557	0.0909091	0.174401	0.00293255	0	0.0117302	0.0117302	0.0723363	0.109482	0.0647169	0.00879765	0.000977517	0.00195503	0.0146628	0.00293255	0.0909091	0.0410557	0.0563379	0.028348	0.13001	0.00195503
117	0.330796	0.00702776	0.0155439	0.188661	0.0155439	0.012354	0.0647169	0.0354466	0.00702776	0.10266	0.335288	0.0354466	0.0296406	0.0354466	0.335288	0.199413	0.012354	0.000697722	0.00258935	0.10266	0.231672	0.0354466	0.323603	0.00112287	0.0647169	0.199413	0.330796	0.330796	0.0421574	0.0923386	0.177908	0.00372799	0.000133436	0.012354	0.012354	0.0740318	0.111875	0.0664712	0.00949125	0.00112287	0.00258935	0.0155439	0.00372799	0.0923386	0.0421574	0.058651	0.0296406	0.132055	0.00258935
117	0.335288	0.00782014	0.0166178	0.184864	0.0166178	0.0136852	0.0664712	0.0371457	0.00782014	0.105572	0.330796	0.0371457	0.0312805	0.0371457	0.330796	0.195727	0.0136852	0.000977517	0.00293255	0.105572	0.227483	0.0371457	0.327468	0.000977517	0.0664712	0.195727	0.335288	0.335288	0.0439883	0.0948192	0.164321	0.00391007	0	0.0136852	0.0136852	0.0762463	0.11437	0.0647169	0.00977517	0.000977517	0.00293255	0.0166178	0.00391007	0.0948192	0.0439883	0.0563379	0.0312805	0.134897	0.00293255
118	0.330796	0.00702776	0.0155439	0.198436	0.0155439	0.012354	0.0647169	0.0354466	0.00702776	0.10266	0.347019	0.0354466	0.0296406	0.0354466	0.347019	0.210166	0.012354	0.000697722	0.00258935	0.10266	0.242424	0.0354466	0.323603	0.00112287	0.0647169	0.210166	0.330796	0.330796	0.0421574	0.0923386	0.177734	0.00372799	0.000133436	0.012354	0.012354	0.0740318	0.111875	0.0733138	0.00949125	0.00112287	0.00258935	0.0155439	0.00372799	0.0923386	0.0421574	0.056696	0.0296406	0.132055	0.00258935
118	0.347019	0.00977517	0.0195503	0.184864	0.0195503	0.0166178	0.0733138	0.0488759	0.0127077	0.113392	0.330796	0.0420332	0.0361681	0.0420332	0.330796	0.195727	0.0166178	0.00195503	0.00488759	0.123167	0.227483	0.0420332	0.340176	0.00195503	0.0733138	0.195727	0.347019	0.347019	0.0488759	0.102639	0.164321	0.0058651	0	0.0166178	0.0166178	0.083089	0.132942	0.0647169	0.0127077	0.00195503	0.00488759	0.0195503	0.0058651	0.102639	0.0488759	0.0488379	0.0361681	0.143695	0.00488759
119	0.330796	0.00702776	0.0155439	0.173998	0.0155439	0.012354	0.0647169	0.0421574	0.00949125	0.10266	0.317693	0.0354466	0.0296406	0.0354466	0.317693	0.184751	0.012354	0.000697722	0.00258935	0.111875	0.216031	0.0354466	0.323603	0.00112287	0.0647169	0.184751	0.330796	0.330796	0.0421574	0.0923386	0.15347	0.00372799	0.000133436	0.012354	0.012354	0.0740318	0.121678	0.0576735	0.00949125	0.00112287	0.00258935	0.0155439	0.00372799	0.0923386	0.0421574	0.0430108	0.0296406	0.132055	0.00258935
119	0.317693	0.00684262	0.0117302	0.184864	0.0117302	0.00879765	0.0576735	0.0361681	0.00684262	0.0938416	0.330796	0.030303	0.0244379	0.030303	0.330796	0.195727	0.00879765	0	0.000977517	0.102639	0.227483	0.030303	0.31085	0	0.0576735	0.195727	0.317693	0.317693	0.0361681	0.0840665	0.164321	0.00195503	0	0.00879765	0.00879765	0.0664712	0.112414	0.0647169	0.00684262	0.000977517	0.00195503	0.0117302	0.00195503	0.0840665	0.0361681	0.0488379	0.030303	0.12219	0.000977517
120	0.330796	0.00949125	0.0155439	0.188661	0.0155439	0.012354	0.0647169	0.0421574	0.00949125	0.10266	0.335288	0.0354466	0.0296406	0.0354466	0.335288	0.199413	0.012354	0.000697722	0.00258935	0.111875	0.231672	0.0354466	0.323603	0.00112287	0.0647169	0.199413	0.330796	0.330796	0.0421574	0.0923386	0.168133	0.00372799	0.000133436	0.012354	0.012354	0.0740318	0.121678	0.058651	0.00949125	0.00171857	0.00372799	0.0155439	0.00372799	0.0923386	0.0421574	0.0508309	0.0354466	0.132055	0.00258935
120	0.335288	0.0107527	0.0166178	0.184864	0.0166178	0.0136852	0.0674487	0.0439883	0.0107527	0.105572	0.330796	0.0439883	0.0312805	0.0371457	0.330796	0.195727	0.0136852	0.000977517	0.00293255	0.115347	0.227483	0.0371457	0.335288	0.000977517	0.0674487	0.195727	0.335288	0.335288	0.0439883	0.0948192	0.164321	0.00391007	0	0.0136852	0.0136852	0.0762463	0.125122	0.0563379	0.0107527	0.00195503	0.00391007	0.0166178	0.00391007	0.0948192	0.0439883	0.0488379	0.0371457	0.135875	0.00293255
121	0.330796	0.00949125	0.0155439	0.187683	0.0155439	0.012354	0.0647169	0.0421574	0.00949125	0.10266	0.335288	0.0421574	0.0296406	0.0354466	0.335288	0.199413	0.012354	0.000697722	0.00258935	0.111875	0.230694	0.0354466	0.330796	0.00112287	0.0647169	0.199413	0.330796	0.330796	0.0421574	0.0923386	0.167155	0.00372799	0.000133436	0.012354	0.012354	0.0740318	0.121678	0.058651	0.00949125	0.00171857	0.00372799	0.0155439	0.00372799	0.0923386	0.0421574	0.0508309	0.0354466	0.132055	0.00258935
121	0.335288	0.00977517	0.0166178	0.184864	0.0205279	0.0127077	0.0664712	0.0439883	0.00977517	0.105572	0.330796	0.0439883	0.0312805	0.0371457	0.330796	0.195727	0.0127077	0.000977517	0.00293255	0.11437	0.227483	0.0371457	0.335288	0.000977517	0.058651	0.195727	0.335288	0.335288	0.0439883	0.0948192	0.164321	0.0058651	0	0.0127077	0.0127077	0.0762463	0.124145	0.0563379	0.00977517	0.00195503	0.00391007	0.0205279	0.00391007	0.0948192	0.0439883	0.0488379	0.0371457	0.134897	0.00293255
122	0.330796	0.00949125	0.0155439	0.170088	0.01989	0.012354	0.0647169	0.0421574	0.00949125	0.10266	0.312805	0.0421574	0.0296406	0.0354466	0.312805	0.180841	0.012354	0.000697722	0.00258935	0.111875	0.211144	0.0354466	0.330796	0.00112287	0.0563379	0.180841	0.330796	0.330796	0.0421574	0.0923386	0.140762	0.0051472	0.000133436	0.012354	0.012354	0.0740318	0.121678	0.0478983	0.00949125	0.00171857	0.00372799	0.01989	0.00372799	0.0923386	0.0421574	0.0410557	0.0354466	0.132055	0.00258935
122	0.312805	0.0058651	0.0107527	0.184864	0.0146628	0.00782014	0.0557185	0.0342131	0.0058651	0.0909091	0.330796	0.0342131	0.0185728	0.028348	0.330796	0.184864	0.0107527	0	0.000977517	0.109482	0.227483	0.028348	0.312805	0	0.0478983	0.195727	0.312805	0.312805	0.0342131	0.0811339	0.154625	0.00293255	0	0.00782014	0.00782014	0.0635386	0.109482	0.0563379	0.00391007	0	0.00195503	0.0146628	0.00195503	0.0811339	0.0342131	0.0488379	0.028348	0.119257	0.000977517
123	0.330796	0.00949125	0.0155439	0.195503	0.01989	0.012354	0.0647169	0.0421574	0.00949125	0.10266	0.344086	0.0421574	0.0246464	0.0354466	0.344086	0.195503	0.0155439	0.000697722	0.00258935	0.121678	0.238514	0.0354466	0.330796	0.00112287	0.0563379	0.206256	0.330796	0.330796	0.0421574	0.0923386	0.164223	0.0051472	0.000133436	0.012354	0.012354	0.0740318	0.121678	0.0625611	0.00702776	0.00171857	0.00372799	0.01989	0.00372799	0.0923386	0.0421574	0.054741	0.0354466	0.132055	0.00258935
123	0.344086	0.0117302	0.0185728	0.184864	0.0234604	0.0156403	0.0811339	0.0478983	0.0117302	0.110459	0.330796	0.0478983	0.0293255	0.0400782	0.330796	0.184864	0.0185728	0.000977517	0.00391007	0.130987	0.227483	0.0400782	0.344086	0.00195503	0.0625611	0.195727	0.344086	0.344086	0.0478983	0.100684	0.154625	0.00684262	0	0.0156403	0.0156403	0.0811339	0.130987	0.0563379	0.00879765	0.00293255	0.00488759	0.0234604	0.00488759	0.100684	0.0478983	0.0488379	0.0400782	0.14174	0.00391007
124	0.330796	0.00949125	0.0155439	0.186706	0.01989	0.012354	0.0740318	0.0421574	0.00949125	0.10266	0.333333	0.0421574	0.0246464	0.0354466	0.333333	0.186706	0.0155439	0.000697722	0.00258935	0.121678	0.229717	0.0354466	0.330796	0.00112287	0.0563379	0.197458	0.330796	0.330796	0.0421574	0.0923386	0.156403	0.0051472	0.000133436	0.012354	0.012354	0.0740318	0.121678	0.0576735	0.00702776	0.00171857	0.00372799	0.01989	0.00372799	0.0923386	0.0421574	0.0430108	0.0354466	0.132055	0.00258935
124	0.333333	0.00977517	0.0205279	0.184864	0.0205279	0.0127077	0.0752688	0.0430108	0.00977517	0.104594	0.330796	0.0498534	0.0254154	0.0361681	0.330796	0.184864	0.0156403	0.000977517	0.00293255	0.123167	0.227483	0.0361681	0.333333	0.000977517	0.0576735	0.195727	0.333333	0.333333	0.0361681	0.0938416	0.154625	0.0058651	0	0.0127077	0.0156403	0.0752688	0.123167	0.0563379	0.00684262	0.00195503	0.00391007	0.0205279	0.00391007	0.0938416	0.0430108	0.0421574	0.0430108	0.13392	0.00293255
125	0.330796	0.00949125	0.01989	0.173998	0.01989	0.012354	0.0740318	0.0421574	0.00949125	0.10266	0.318671	0.0488379	0.0246464	0.0354466	0.318671	0.173998	0.0155439	0.000697722	0.00258935	0.121678	0.216031	0.0354466	0.330796	0.00112287	0.0563379	0.184751	0.330796	0.330796	0.0354466	0.0923386	0.144673	0.0051472	0.000133436	0.012354	0.0155439	0.0740318	0.121678	0.0498534	0.00702776	0.00171857	0.00372799	0.01989	0.00372799	0.0923386	0.0421574	0.0371457	0.0421574	0.132055	0.00258935
125	0.318671	0.00684262	0.0156403	0.184864	0.0156403	0.0117302	0.0674487	0.0371457	0.00684262	0.0948192	0.330796	0.0430108	0.0205279	0.030303	0.330796	0.184864	0.0117302	0	0.000977517	0.113392	0.227483	0.030303	0.318671	0	0.0498534	0.195727	0.318671	0.318671	0.030303	0.085044	0.154625	0.00293255	0	0.00977517	0.0117302	0.0674487	0.113392	0.0563379	0.00488759	0.000977517	0.00195503	0.0156403	0.00195503	0.085044	0.0371457	0.0421574	0.0371457	0.123167	0.000977517
126	0.330796	0.00949125	0.01989	0.190616	0.01989	0.0155439	0.0740318	0.0421574	0.00949125	0.10266	0.338221	0.0488379	0.0246464	0.0354466	0.338221	0.190616	0.0155439	0.000697722	0.00258935	0.121678	0.233627	0.0354466	0.330796	0.00112287	0.0563379	0.201369	0.330796	0.330796	0.0354466	0.0923386	0.148583	0.0051472	0.000133436	0.012354	0.0155439	0.0740318	0.121678	0.0596285	0.00702776	0.00171857	0.00372799	0.01989	0.00372799	0.0923386	0.0421574	0.0449658	0.0421574	0.132055	0.00258935
126	0.338221	0.0107527	0.0215054	0.174401	0.0215054	0.0175953	0.0782014	0.0449658	0.0107527	0.107527	0.330796	0.0518084	0.026393	0.0381232	0.330796	0.184864	0.0175953	0.000977517	0.00293255	0.1261	0.227483	0.0381232	0.338221	0.00195503	0.0596285	0.195727	0.338221	0.338221	0.0381232	0.0967742	0.14304	0.0058651	0	0.0136852	0.0175953	0.0684262	0.1261	0.0563379	0.00782014	0.00195503	0.00488759	0.0215054	0.00488759	0.0967742	0.0449658	0.0421574	0.0449658	0.136852	0.00293255
127	0.330796	0.00949125	0.01989	0.159335	0.01989	0.0155439	0.0740318	0.0421574	0.00949125	0.10266	0.311828	0.0488379	0.0246464	0.0354466	0.311828	0.16911	0.0155439	0.000697722	0.00258935	0.121678	0.211144	0.0354466	0.330796	0.00112287	0.0563379	0.179863	0.330796	0.330796	0.0354466	0.0923386	0.129032	0.0051472	0.000133436	0.012354	0.0155439	0.0647169	0.121678	0.0469208	0.00702776	0.00171857	0.00372799	0.01989	0.00372799	0.0923386	0.0421574	0.0342131	0.0421574	0.132055	0.00258935
127	0.311828	0.0058651	0.0146628	0.174401	0.0146628	0.0107527	0.0635386	0.0342131	0.0058651	0.0909091	0.330796	0.0400782	0.0185728	0.028348	0.330796	0.184864	0.0107527	0	0.000977517	0.11828	0.227483	0.0342131	0.311828	0	0.0469208	0.195727	0.311828	0.311828	0.028348	0.0811339	0.14304	0.00195503	0	0.00782014	0.0107527	0.054741	0.108504	0.0563379	0.00391007	0	0.000977517	0.0146628	0.000977517	0.0811339	0.0342131	0.0421574	0.0342131	0.11828	0.000977517
128	0.330796	0.00949125	0.01989	0.15347	0.01989	0.0155439	0.0740318	0.0421574	0.00949125	0.10266	0.304985	0.0488379	0.0246464	0.0354466	0.304985	0.163245	0.0155439	0.000697722	0.00258935	0.132055	0.204301	0.0421574	0.330796	0.00112287	0.0563379	0.173998	0.330796	0.330796	0.0354466	0.0923386	0.124145	0.0051472	0.000133436	0.012354	0.0155439	0.0647169	0.121678	0.0439883	0.00702776	0.00171857	0.00372799	0.01989	0.00372799	0.0923386	0.0421574	0.0312805	0.0421574	0.132055	0.00372799
128	0.304985	0.00488759	0.0127077	0.174401	0.0127077	0.00879765	0.0674487	0.0312805	0.00488759	0.0860215	0.330796	0.0439883	0.0166178	0.0254154	0.330796	0.174401	0.00879765	0	0	0.113392	0.227483	0.0312805	0.304985	0	0.0439883	0.195727	0.304985	0.304985	0.0254154	0.0762463	0.14304	0.00195503	0	0.00684262	0.00879765	0.0518084	0.103617	0.0563379	0.00293255	0	0.000977517	0.0166178	0.000977517	0.0762463	0.0312805	0.0421574	0.0312805	0.113392	0.000977517
129	0.330796	0.00949125	0.01989	0.167155	0.01989	0.0155439	0.0828055	0.0421574	0.00949125	0.10266	0.321603	0.0563379	0.0246464	0.0354466	0.321603	0.167155	0.0155439	0.000697722	0.00258935	0.132055	0.218964	0.0421574	0.330796	0.00112287	0.0563379	0.187683	0.330796	0.330796	0.0354466	0.0923386	0.135875	0.0051472	0.000133436	0.012354	0.0155439	0.0647169	0.121678	0.0518084	0.00702776	0.00171857	0.00372799	0.0246464	0.00372799	0.0923386	0.0421574	0.0381232	0.0421574	0.132055	0.00372799
129	0.321603	0.00977517	0.0166178	0.174401	0.0166178	0.0127077	0.0772239	0.0381232	0.00782014	0.0967742	0.330796	0.0518084	0.0215054	0.0312805	0.330796	0.174401	0.0127077	0	0.00195503	0.125122	0.227483	0.0381232	0.321603	0	0.0518084	0.195727	0.321603	0.321603	0.0312805	0.0967742	0.14304	0.00391007	0	0.00977517	0.0127077	0.0596285	0.115347	0.0563379	0.00488759	0.000977517	0.00195503	0.0215054	0.00195503	0.086999	0.0381232	0.0421574	0.0381232	0.115347	0.00195503
130	0.323603	0.012354	0.01989	0.172043	0.01989	0.0155439	0.0828055	0.0421574	0.00949125	0.10266	0.327468	0.0563379	0.0246464	0.0354466	0.327468	0.172043	0.0155439	0.000697722	0.00258935	0.132055	0.224829	0.0421574	0.330796	0.00112287	0.0563379	0.192571	0.330796	0.330796	0.0354466	0.10266	0.140762	0.0051472	0.000133436	0.012354	0.0155439	0.0647169	0.121678	0.054741	0.00702776	0.00171857	0.00372799	0.0246464	0.00372799	0.0923386	0.0421574	0.0342131	0.0421574	0.121678	0.00372799
130	0.320626	0.0117302	0.0185728	0.174401	0.0185728	0.0146628	0.0811339	0.0469208	0.00879765	0.100684	0.330796	0.054741	0.0234604	0.0342131	0.330796	0.174401	0.0146628	0	0.00195503	0.13001	0.227483	0.0410557	0.327468	0.000977517	0.054741	0.195727	0.327468	0.327468	0.0342131	0.100684	0.14304	0.00488759	0	0.0117302	0.0146628	0.0625611	0.13001	0.0563379	0.0058651	0.000977517	0.00293255	0.0234604	0.00293255	0.0899316	0.0410557	0.0354466	0.0469208	0.119257	0.00293255
131	0.323603	0.012354	0.01989	0.173998	0.01989	0.0155439	0.0828055	0.0488379	0.00949125	0.10266	0.329423	0.0563379	0.0246464	0.0354466	0.329423	0.173998	0.0155439	0.000697722	0.00258935	0.132055	0.226784	0.0421574	0.330796	0.00112287	0.0563379	0.194526	0.330796	0.330796	0.0354466	0.10266	0.130987	0.0051472	0.000133436	0.012354	0.0155439	0.0647169	0.132055	0.0557185	0.00702776	0.00171857	0.00372799	0.0246464	0.00372799	0.0923386	0.0421574	0.0351906	0.0488379	0.121678	0.00372799
131	0.322581	0.0117302	0.0195503	0.174401	0.0244379	0.0156403	0.0821114	0.0478983	0.00879765	0.101662	0.330796	0.0557185	0.0244379	0.0351906	0.330796	0.174401	0.0156403	0	0.00195503	0.142717	0.227483	0.0420332	0.329423	0.000977517	0.0478983	0.195727	0.329423	0.329423	0.0351906	0.101662	0.132055	0.00488759	0	0.0117302	0.0156403	0.0645161	0.130987	0.0563379	0.00684262	0.00195503	0.00391007	0.0244379	0.00391007	0.0918866	0.0420332	0.0354466	0.0478983	0.121212	0.00391007
132	0.316473	0.012354	0.01989	0.190616	0.0246464	0.0155439	0.0828055	0.0488379	0.00949125	0.10266	0.351906	0.0563379	0.0246464	0.0354466	0.351906	0.190616	0.0155439	0.000697722	0.00258935	0.14304	0.246334	0.0421574	0.330796	0.00112287	0.0488379	0.213099	0.330796	0.330796	0.0354466	0.10266	0.146628	0.0051472	0.000133436	0.012354	0.0155439	0.0647169	0.132055	0.0664712	0.00702776	0.00171857	0.00372799	0.0246464	0.00372799	0.0923386	0.0421574	0.0439883	0.0488379	0.121678	0.00372799
132	0.337243	0.0175953	0.026393	0.174401	0.0312805	0.0215054	0.0948192	0.058651	0.0136852	0.116325	0.330796	0.0752688	0.026393	0.0439883	0.330796	0.174401	0.0215054	0.00195503	0.00488759	0.158358	0.227483	0.0508309	0.351906	0.00293255	0.058651	0.195727	0.351906	0.351906	0.0439883	0.116325	0.132055	0.00879765	0.000977517	0.0175953	0.0215054	0.0752688	0.146628	0.0563379	0.0107527	0.00391007	0.00684262	0.0312805	0.00684262	0.105572	0.0508309	0.0354466	0.058651	0.135875	0.00684262
133	0.30938	0.012354	0.01989	0.158358	0.0246464	0.0155439	0.0828055	0.0488379	0.00949125	0.10266	0.31085	0.0647169	0.01989	0.0354466	0.31085	0.158358	0.0155439	0.000697722	0.00258935	0.14304	0.210166	0.0421574	0.330796	0.00112287	0.0488379	0.178886	0.330796	0.330796	0.0354466	0.10266	0.11828	0.0051472	0.000133436	0.012354	0.0155439	0.0647169	0.132055	0.0469208	0.00702776	0.00171857	0.00372799	0.0246464	0.00372799	0.0923386	0.0421574	0.0273705	0.0488379	0.121678	0.00372799
133	0.290323	0.00782014	0.0185728	0.174401	0.0185728	0.0107527	0.0713587	0.0400782	0.0058651	0.0899316	0.330796	0.054741	0.0136852	0.0273705	0.330796	0.174401	0.0107527	0	0.000977517	0.128055	0.227483	0.0342131	0.31085	0	0.0400782	0.195727	0.31085	0.31085	0.0273705	0.0899316	0.132055	0.00391007	0	0.00782014	0.0107527	0.054741	0.11828	0.0563379	0.00391007	0	0.000977517	0.0185728	0.000977517	0.0801564	0.0342131	0.0354466	0.0400782	0.107527	0.000977517
134	0.298902	0.012354	0.0246464	0.171065	0.0246464	0.0155439	0.0828055	0.0488379	0.00949125	0.10266	0.326491	0.0647169	0.01989	0.0354466	0.326491	0.171065	0.0155439	0.000697722	0.00258935	0.14304	0.223851	0.0421574	0.330796	0.00112287	0.0488379	0.192571	0.330796	0.330796	0.0354466	0.10266	0.129032	0.00702776	0.000133436	0.012354	0.0155439	0.0647169	0.132055	0.0537634	0.00702776	0.00171857	0.00372799	0.0246464	0.00372799	0.0923386	0.0421574	0.0342131	0.0488379	0.121678	0.00372799
134	0.29521	0.0117302	0.0234604	0.174401	0.0234604	0.0185728	0.0899316	0.0469208	0.00879765	0.0997067	0.330796	0.0625611	0.0185728	0.0342131	0.330796	0.174401	0.0146628	0	0.00195503	0.139785	0.227483	0.0400782	0.326491	0.000977517	0.0469208	0.195727	0.326491	0.326491	0.0342131	0.0997067	0.132055	0.0058651	0	0.0117302	0.0185728	0.0625611	0.129032	0.0563379	0.0058651	0.000977517	0.00293255	0.0234604	0.00293255	0.0899316	0.0400782	0.0354466	0.0469208	0.119257	0.00293255
135	0.298902	0.012354	0.0246464	0.167155	0.0246464	0.01989	0.0923386	0.0488379	0.00949125	0.10266	0.321603	0.0647169	0.01989	0.0354466	0.321603	0.167155	0.0155439	0.000697722	0.00258935	0.14304	0.218964	0.0421574	0.330796	0.00112287	0.0488379	0.187683	0.330796	0.330796	0.0354466	0.10266	0.115347	0.00702776	0.000133436	0.012354	0.01989	0.0647169	0.132055	0.0518084	0.00702776	0.00171857	0.00372799	0.0246464	0.00372799	0.0923386	0.0421574	0.0312805	0.0488379	0.121678	0.00372799
135	0.289345	0.00977517	0.0215054	0.164321	0.0215054	0.0166178	0.086999	0.0449658	0.00782014	0.0967742	0.330796	0.0596285	0.0166178	0.0312805	0.330796	0.164321	0.0166178	0	0.00195503	0.147605	0.227483	0.0381232	0.321603	0	0.0449658	0.195727	0.321603	0.321603	0.0312805	0.0967742	0.121678	0.00488759	0	0.00977517	0.0166178	0.0596285	0.125122	0.0563379	0.00488759	0.000977517	0.00195503	0.026393	0.00195503	0.086999	0.0381232	0.0354466	0.0518084	0.115347	0.00195503
136	0.292017	0.012354	0.0246464	0.172852	0.0246464	0.01989	0.0923386	0.0488379	0.00949125	0.10266	0.341153	0.0647169	0.01989	0.0354466	0.341153	0.172852	0.01989	0.000697722	0.00372799	0.154625	0.236559	0.0421574	0.330796	0.00112287	0.0488379	0.204301	0.330796	0.330796	0.0354466	0.10266	0.129032	0.00702776	0.000133436	0.012354	0.01989	0.0647169	0.132055	0.0615836	0.00702776	0.00171857	0.00372799	0.0296406	0.00372799	0.0923386	0.0421574	0.0332356	0.0563379	0.121678	0.00372799
136	0.302053	0.0146628	0.028348	0.164321	0.028348	0.0224829	0.0987292	0.0537634	0.0117302	0.109482	0.330796	0.0801564	0.0224829	0.0391007	0.330796	0.164321	0.0224829	0.000977517	0.00488759	0.162268	0.227483	0.0469208	0.341153	0.00195503	0.0537634	0.195727	0.341153	0.341153	0.0391007	0.109482	0.121678	0.00879765	0	0.0185728	0.0224829	0.0615836	0.139785	0.0563379	0.00879765	0.00293255	0.00488759	0.0332356	0.00488759	0.0987292	0.0469208	0.0296406	0.0615836	0.129032	0.00488759
137	0.281814	0.012354	0.0246464	0.163245	0.0246464	0.01989	0.0923386	0.0488379	0.00949125	0.10266	0.329423	0.0740318	0.01989	0.0354466	0.329423	0.163245	0.01989	0.000697722	0.00372799	0.154625	0.225806	0.0421574	0.330796	0.00112287	0.0488379	0.194526	0.330796	0.330796	0.0354466	0.10266	0.120235	0.00702776	0.000133436	0.0155439	0.01989	0.0563379	0.132055	0.0557185	0.00702776	0.00171857	0.00372799	0.0296406	0.00372799	0.0923386	0.0421574	0.0293255	0.0563379	0.121678	0.00372799
137	0.27957	0.0117302	0.0234604	0.164321	0.0234604	0.0195503	0.0909091	0.0478983	0.00879765	0.101662	0.330796	0.0733138	0.0195503	0.0342131	0.330796	0.164321	0.0195503	0	0.00293255	0.15347	0.227483	0.0410557	0.329423	0.000977517	0.0478983	0.195727	0.329423	0.329423	0.0342131	0.101662	0.121678	0.00684262	0	0.0146628	0.0195503	0.0557185	0.130987	0.0563379	0.00684262	0.00195503	0.00488759	0.0293255	0.00293255	0.0909091	0.0410557	0.0296406	0.0557185	0.120235	0.00293255
138	0.281814	0.012354	0.0246464	0.150538	0.0246464	0.01989	0.0923386	0.0488379	0.00949125	0.10266	0.313783	0.0740318	0.01989	0.0354466	0.313783	0.150538	0.01989	0.000697722	0.00372799	0.154625	0.212121	0.0421574	0.330796	0.00112287	0.0488379	0.181818	0.330796	0.330796	0.0354466	0.10266	0.109482	0.00702776	0.000133436	0.0155439	0.01989	0.0563379	0.132055	0.0478983	0.00702776	0.00258935	0.0051472	0.0296406	0.00372799	0.0923386	0.0421574	0.0234604	0.0563379	0.121678	0.00372799
138	0.265885	0.00879765	0.0195503	0.164321	0.0195503	0.0146628	0.0821114	0.0410557	0.0058651	0.0918866	0.330796	0.0645161	0.0146628	0.028348	0.330796	0.164321	0.0146628	0	0.00195503	0.14174	0.227483	0.0410557	0.313783	0	0.0410557	0.195727	0.313783	0.313783	0.0234604	0.0918866	0.121678	0.00391007	0	0.0107527	0.0146628	0.0478983	0.120235	0.0563379	0.00391007	0.000977517	0.00293255	0.0234604	0.00195503	0.0821114	0.0351906	0.0296406	0.0478983	0.109482	0.00195503
139	0.275118	0.012354	0.0246464	0.160313	0.0246464	0.01989	0.0923386	0.0488379	0.00949125	0.10266	0.325513	0.0740318	0.01989	0.0354466	0.325513	0.160313	0.01989	0.000697722	0.00372799	0.154625	0.222874	0.0488379	0.330796	0.00112287	0.0488379	0.191593	0.330796	0.330796	0.0296406	0.10266	0.108504	0.00702776	0.000133436	0.0155439	0.01989	0.0563379	0.132055	0.0537634	0.00702776	0.00258935	0.0051472	0.0296406	0.00372799	0.0923386	0.0421574	0.0273705	0.0563379	0.121678	0.00372799
139	0.269795	0.0136852	0.0224829	0.164321	0.0224829	0.0185728	0.0987292	0.0459433	0.00782014	0.0987292	0.330796	0.0791789	0.0185728	0.0332356	0.330796	0.164321	0.0185728	0	0.00293255	0.160313	0.227483	0.0459433	0.325513	0.000977517	0.0459433	0.195727	0.325513	0.325513	0.0273705	0.0987292	0.111875	0.0058651	0	0.0136852	0.0185728	0.0537634	0.128055	0.0563379	0.0058651	0.00195503	0.00391007	0.0273705	0.00293255	0.0889541	0.0400782	0.0296406	0.0537634	0.11828	0.00391007
140	0.275118	0.0155439	0.0246464	0.174976	0.0246464	0.01989	0.10266	0.0488379	0.00949125	0.10266	0.344086	0.0828055	0.01989	0.0354466	0.344086	0.174976	0.01989	0.000697722	0.00372799	0.164321	0.239492	0.0488379	0.330796	0.00112287	0.0488379	0.207234	0.330796	0.330796	0.0296406	0.10266	0.121212	0.00702776	0.000133436	0.0155439	0.01989	0.0563379	0.132055	0.0625611	0.00702776	0.00258935	0.0051472	0.0296406	0.00372799	0.0923386	0.0421574	0.0342131	0.0563379	0.121678	0.0051472
140	0.28739	0.0185728	0.0293255	0.164321	0.0293255	0.0234604	0.111437	0.054741	0.0117302	0.111437	0.330796	0.0909091	0.0234604	0.0410557	0.330796	0.164321	0.0234604	0.000977517	0.0058651	0.174976	0.227483	0.054741	0.344086	0.00195503	0.0478983	0.195727	0.344086	0.344086	0.0342131	0.111437	0.111875	0.00977517	0	0.0185728	0.0234604	0.0625611	0.14174	0.0563379	0.00684262	0.00391007	0.00684262	0.0342131	0.0058651	0.100684	0.0478983	0.0296406	0.0713587	0.130987	0.00684262
141	0.265209	0.0155439	0.0246464	0.16911	0.0246464	0.01989	0.10266	0.0488379	0.00949125	0.10266	0.337243	0.0828055	0.01989	0.0354466	0.337243	0.16911	0.01989	0.000697722	0.00372799	0.164321	0.232649	0.0488379	0.330796	0.00112287	0.0421574	0.200391	0.330796	0.330796	0.0296406	0.10266	0.116325	0.00702776	0.000133436	0.0155439	0.01989	0.0563379	0.132055	0.0596285	0.0051472	0.00258935	0.0051472	0.0296406	0.00372799	0.0923386	0.0421574	0.0312805	0.0647169	0.121678	0.0051472
141	0.270772	0.0166178	0.026393	0.164321	0.026393	0.0215054	0.106549	0.0518084	0.0107527	0.106549	0.330796	0.0860215	0.0215054	0.0381232	0.330796	0.164321	0.0215054	0.000977517	0.00391007	0.16911	0.227483	0.0518084	0.337243	0.000977517	0.0449658	0.195727	0.337243	0.337243	0.0312805	0.116325	0.111875	0.00782014	0	0.0166178	0.0215054	0.0596285	0.136852	0.0563379	0.0058651	0.00293255	0.0058651	0.0312805	0.00391007	0.0957967	0.0449658	0.0296406	0.0674487	0.1261	0.0058651
142	0.265209	0.0155439	0.0246464	0.160313	0.0246464	0.01989	0.10266	0.0488379	0.00949125	0.10266	0.325513	0.0828055	0.01989	0.0354466	0.325513	0.160313	0.01989	0.000697722	0.00372799	0.164321	0.222874	0.0488379	0.330796	0.00112287	0.0421574	0.191593	0.330796	0.330796	0.0296406	0.111875	0.108504	0.00702776	0.000133436	0.0155439	0.01989	0.0563379	0.132055	0.0537634	0.0051472	0.00258935	0.0051472	0.0296406	0.00372799	0.0923386	0.0421574	0.0273705	0.0647169	0.121678	0.0051472
142	0.26002	0.0136852	0.0273705	0.164321	0.0273705	0.0185728	0.0987292	0.0459433	0.00782014	0.0987292	0.330796	0.0889541	0.0185728	0.0332356	0.330796	0.164321	0.0185728	0	0.00293255	0.160313	0.227483	0.0459433	0.325513	0.000977517	0.0400782	0.195727	0.325513	0.325513	0.0273705	0.108504	0.111875	0.0058651	0	0.0107527	0.0224829	0.0537634	0.128055	0.0563379	0.00391007	0.00195503	0.00391007	0.0273705	0.00293255	0.0889541	0.0400782	0.0296406	0.0615836	0.11828	0.00391007
143	0.255484	0.0155439	0.0296406	0.162268	0.0296406	0.01989	0.10266	0.0488379	0.00949125	0.10266	0.327468	0.0923386	0.01989	0.0354466	0.327468	0.152493	0.01989	0.000697722	0.00372799	0.174401	0.224829	0.0488379	0.330796	0.00112287	0.0421574	0.193548	0.330796	0.330796	0.0296406	0.111875	0.109482	0.00702776	0.000133436	0.012354	0.0246464	0.0563379	0.132055	0.054741	0.0051472	0.00258935	0.0051472	0.0296406	0.00372799	0.0923386	0.0421574	0.028348	0.0647169	0.121678	0.0051472
143	0.253177	0.0146628	0.028348	0.164321	0.028348	0.0185728	0.100684	0.054741	0.00879765	0.100684	0.330796	0.0909091	0.0146628	0.0342131	0.330796	0.154625	0.0185728	0	0.00293255	0.172043	0.227483	0.0469208	0.327468	0.000977517	0.0410557	0.195727	0.327468	0.327468	0.028348	0.109482	0.111875	0.00684262	0	0.0117302	0.0234604	0.054741	0.13001	0.0563379	0.00488759	0.00195503	0.00488759	0.0342131	0.00293255	0.0909091	0.0410557	0.0296406	0.0635386	0.119257	0.00488759
144	0.245972	0.0155439	0.0296406	0.171065	0.0296406	0.01989	0.10266	0.0563379	0.00949125	0.10266	0.339198	0.0923386	0.0155439	0.0354466	0.339198	0.16129	0.01989	0.000697722	0.00372799	0.174401	0.235582	0.0488379	0.330796	0.00112287	0.0421574	0.203324	0.330796	0.330796	0.0296406	0.111875	0.108504	0.00702776	0.000133436	0.012354	0.0246464	0.0563379	0.132055	0.0606061	0.0051472	0.00258935	0.0051472	0.0354466	0.00372799	0.0923386	0.0421574	0.0332356	0.0647169	0.121678	0.0051472
144	0.254154	0.0175953	0.0332356	0.164321	0.0332356	0.0273705	0.117302	0.0606061	0.0107527	0.108504	0.330796	0.0977517	0.0175953	0.0391007	0.330796	0.154625	0.0224829	0.000977517	0.00488759	0.181818	0.227483	0.0527859	0.339198	0.00195503	0.0459433	0.195727	0.339198	0.339198	0.0332356	0.117302	0.10266	0.0107527	0	0.0146628	0.0273705	0.0606061	0.138807	0.0563379	0.00684262	0.00391007	0.00684262	0.0391007	0.00488759	0.0977517	0.0459433	0.0296406	0.0694037	0.128055	0.00684262
145	0.245972	0.0155439	0.0296406	0.14174	0.0296406	0.0246464	0.111875	0.0563379	0.00949125	0.10266	0.314761	0.0923386	0.0155439	0.0354466	0.314761	0.14174	0.01989	0.000697722	0.00372799	0.174401	0.213099	0.0488379	0.330796	0.00112287	0.0421574	0.181818	0.330796	0.330796	0.0296406	0.111875	0.0918866	0.00949125	0.000133436	0.012354	0.0246464	0.0563379	0.132055	0.0478983	0.0051472	0.00258935	0.0051472	0.0354466	0.00372799	0.0923386	0.0421574	0.0234604	0.0647169	0.121678	0.0051472
145	0.230694	0.0117302	0.0234604	0.154625	0.0234604	0.0195503	0.100684	0.0478983	0.0058651	0.0918866	0.330796	0.0821114	0.0117302	0.0293255	0.330796	0.154625	0.0146628	0	0.00195503	0.16129	0.227483	0.0410557	0.314761	0	0.0351906	0.195727	0.314761	0.314761	0.0234604	0.100684	0.10266	0.0058651	0	0.00879765	0.0195503	0.0478983	0.120235	0.0563379	0.00293255	0.000977517	0.00293255	0.0293255	0.00195503	0.0821114	0.0351906	0.0296406	0.0645161	0.100684	0.00293255
146	0.236628	0.0155439	0.0296406	0.174976	0.0296406	0.0246464	0.111875	0.0563379	0.00949125	0.10266	0.357771	0.0923386	0.0155439	0.0354466	0.357771	0.174976	0.01989	0.000697722	0.00372799	0.174401	0.251222	0.0488379	0.330796	0.00112287	0.0421574	0.217986	0.330796	0.330796	0.0296406	0.111875	0.120235	0.00949125	0.000133436	0.012354	0.0246464	0.0563379	0.132055	0.0694037	0.0051472	0.00258935	0.0051472	0.0354466	0.00372799	0.0923386	0.0421574	0.0400782	0.0740318	0.111875	0.0051472
146	0.260997	0.0224829	0.0400782	0.154625	0.0400782	0.0342131	0.13001	0.0694037	0.0156403	0.120235	0.330796	0.120235	0.0224829	0.0459433	0.330796	0.154625	0.028348	0.00293255	0.00782014	0.196481	0.227483	0.0615836	0.357771	0.00293255	0.0537634	0.195727	0.357771	0.357771	0.0400782	0.13001	0.10266	0.0156403	0.000977517	0.0185728	0.0342131	0.0615836	0.151515	0.0563379	0.00977517	0.0058651	0.00977517	0.0459433	0.00782014	0.109482	0.0537634	0.0296406	0.0889541	0.13001	0.00977517
147	0.236628	0.0155439	0.0296406	0.170088	0.0296406	0.0246464	0.111875	0.0563379	0.00949125	0.10266	0.350929	0.10266	0.0155439	0.0354466	0.350929	0.170088	0.01989	0.000697722	0.00372799	0.184864	0.245357	0.0488379	0.330796	0.00112287	0.0421574	0.212121	0.330796	0.330796	0.0296406	0.111875	0.115347	0.00949125	0.000133436	0.012354	0.0246464	0.0488379	0.132055	0.0664712	0.0051472	0.00258935	0.0051472	0.0354466	0.00372799	0.0923386	0.0421574	0.0371457	0.0740318	0.111875	0.0051472
147	0.255132	0.0205279	0.0371457	0.154625	0.0371457	0.0312805	0.125122	0.0664712	0.0136852	0.115347	0.330796	0.115347	0.0205279	0.0430108	0.330796	0.154625	0.026393	0.00195503	0.00684262	0.201369	0.227483	0.0576735	0.350929	0.00293255	0.0508309	0.195727	0.350929	0.350929	0.0371457	0.125122	0.10266	0.0136852	0.000977517	0.0175953	0.0312805	0.0576735	0.146628	0.0563379	0.00782014	0.00488759	0.00782014	0.0430108	0.00684262	0.104594	0.0508309	0.0296406	0.085044	0.125122	0.00782014
148	0.227483	0.0155439	0.0296406	0.143695	0.0296406	0.0246464	0.111875	0.0563379	0.00949125	0.10266	0.315738	0.10266	0.0155439	0.0354466	0.315738	0.143695	0.01989	0.000697722	0.00372799	0.184864	0.214076	0.0488379	0.330796	0.00112287	0.0421574	0.183773	0.330796	0.330796	0.0296406	0.111875	0.0928641	0.00949125	0.000133436	0.012354	0.0246464	0.0488379	0.132055	0.0488759	0.0051472	0.00258935	0.0051472	0.0354466	0.00372799	0.0923386	0.0421574	0.0244379	0.0740318	0.111875	0.0051472
148	0.214076	0.0156403	0.0244379	0.154625	0.0244379	0.0195503	0.101662	0.0488759	0.00684262	0.0928641	0.330796	0.0928641	0.0117302	0.0293255	0.330796	0.154625	0.0195503	0	0.00195503	0.173021	0.227483	0.0488759	0.315738	0	0.0361681	0.195727	0.315738	0.315738	0.0244379	0.101662	0.10266	0.00684262	0	0.00879765	0.0195503	0.0420332	0.121212	0.0563379	0.00293255	0.000977517	0.00293255	0.0293255	0.00195503	0.083089	0.0361681	0.0296406	0.0654936	0.101662	0.00293255
149	0.227483	0.01989	0.0296406	0.175953	0.0296406	0.0246464	0.111875	0.0563379	0.00949125	0.10266	0.358749	0.10266	0.0155439	0.0354466	0.358749	0.175953	0.0246464	0.000697722	0.00372799	0.184864	0.252199	0.0563379	0.330796	0.00112287	0.0421574	0.219941	0.330796	0.330796	0.0296406	0.111875	0.109482	0.00949125	0.000133436	0.012354	0.0246464	0.0488379	0.132055	0.0703812	0.0051472	0.00258935	0.0051472	0.0354466	0.00372799	0.0923386	0.0421574	0.0400782	0.0740318	0.111875	0.0051472
149	0.252199	0.028348	0.0400782	0.154625	0.0400782	0.0342131	0.14174	0.0703812	0.0156403	0.121212	0.330796	0.130987	0.0234604	0.0469208	0.330796	0.154625	0.0342131	0.00293255	0.00782014	0.208211	0.227483	0.0703812	0.358749	0.00391007	0.054741	0.195727	0.358749	0.358749	0.0400782	0.130987	0.0923386	0.0156403	0.000977517	0.0195503	0.0342131	0.0615836	0.152493	0.0563379	0.00977517	0.0058651	0.00977517	0.0469208	0.00782014	0.109482	0.054741	0.0296406	0.0899316	0.130987	0.00977517
150	0.218539	0.01989	0.0296406	0.142717	0.0296406	0.0246464	0.121678	0.0563379	0.00949125	0.10266	0.315738	0.111875	0.0155439	0.0354466	0.315738	0.131965	0.0246464	0.000697722	0.00372799	0.195727	0.214076	0.0563379	0.330796	0.00112287	0.0421574	0.182796	0.330796	0.330796	0.0296406	0.111875	0.083089	0.00949125	0.000133436	0.012354	0.0246464	0.0488379	0.132055	0.0488759	0.0051472	0.00258935	0.0051472	0.0354466	0.00372799	0.0923386	0.0421574	0.0244379	0.0740318	0.111875	0.0051472
150	0.205279	0.0156403	0.0244379	0.154625	0.0244379	0.0195503	0.111437	0.0488759	0.00879765	0.0928641	0.330796	0.101662	0.0117302	0.0293255	0.330796	0.14304	0.0195503	0	0.00195503	0.182796	0.227483	0.0488759	0.315738	0	0.0361681	0.195727	0.315738	0.315738	0.0244379	0.101662	0.0923386	0.00684262	0	0.00879765	0.0195503	0.0420332	0.121212	0.0563379	0.00293255	0.000977517	0.00293255	0.0361681	0.00195503	0.083089	0.0361681	0.0296406	0.0742913	0.101662	0.00293255
151	0.218539	0.01989	0.0296406	0.155425	0.0296406	0.0246464	0.121678	0.0563379	0.012354	0.10266	0.331378	0.111875	0.0155439	0.0354466	0.331378	0.143695	0.0246464	0.000697722	0.00372799	0.195727	0.227761	0.0563379	0.330796	0.00112287	0.0421574	0.196481	0.330796	0.330796	0.0296406	0.111875	0.0928641	0.00949125	0.000133436	0.012354	0.0246464	0.0488379	0.132055	0.056696	0.0051472	0.00258935	0.0051472	0.0421574	0.00372799	0.0923386	0.0421574	0.0293255	0.0828055	0.111875	0.0051472
151	0.218964	0.0195503	0.0351906	0.154625	0.0351906	0.0244379	0.12219	0.056696	0.0127077	0.102639	0.330796	0.112414	0.0156403	0.0351906	0.330796	0.14304	0.0244379	0.000977517	0.00391007	0.196481	0.227483	0.056696	0.331378	0.000977517	0.0420332	0.195727	0.331378	0.331378	0.0244379	0.112414	0.0923386	0.00977517	0	0.0127077	0.0293255	0.0488759	0.131965	0.0563379	0.00488759	0.00293255	0.00488759	0.0420332	0.00391007	0.0928641	0.0420332	0.0296406	0.083089	0.112414	0.00684262
152	0.218539	0.01989	0.0354466	0.130987	0.0354466	0.0246464	0.121678	0.0563379	0.012354	0.10266	0.29912	0.111875	0.0155439	0.0354466	0.29912	0.119257	0.0246464	0.000697722	0.00372799	0.195727	0.199413	0.0563379	0.330796	0.00112287	0.0421574	0.16911	0.330796	0.330796	0.0246464	0.111875	0.0733138	0.00949125	0.000133436	0.012354	0.0296406	0.0488379	0.132055	0.0410557	0.0051472	0.00258935	0.0051472	0.0421574	0.00372799	0.0923386	0.0421574	0.0185728	0.0828055	0.111875	0.00702776
152	0.190616	0.0107527	0.0234604	0.154625	0.0234604	0.0146628	0.0997067	0.0410557	0.0058651	0.0821114	0.330796	0.0997067	0.00782014	0.0234604	0.330796	0.14304	0.0146628	0	0	0.16911	0.227483	0.0410557	0.29912	0	0.0293255	0.195727	0.29912	0.29912	0.0146628	0.0909091	0.0923386	0.00391007	0	0.0058651	0.0185728	0.0351906	0.109482	0.0563379	0.000977517	0	0.000977517	0.0293255	0	0.0733138	0.0293255	0.0296406	0.0645161	0.0909091	0.00195503
153	0.206948	0.01989	0.0354466	0.13001	0.0354466	0.0246464	0.121678	0.0563379	0.012354	0.10266	0.298143	0.121678	0.0155439	0.0354466	0.298143	0.119257	0.0246464	0.000697722	0.00372799	0.195727	0.198436	0.0563379	0.330796	0.00112287	0.0421574	0.168133	0.330796	0.330796	0.0246464	0.111875	0.0635386	0.00949125	0.000133436	0.012354	0.0296406	0.0488379	0.132055	0.0410557	0.0051472	0.00258935	0.0051472	0.0421574	0.00372799	0.0923386	0.0421574	0.0185728	0.0828055	0.111875	0.00702776
153	0.178886	0.0107527	0.0234604	0.154625	0.0234604	0.0185728	0.0987292	0.0410557	0.00488759	0.0821114	0.330796	0.0987292	0.00782014	0.0234604	0.330796	0.14304	0.0146628	0	0	0.168133	0.227483	0.0410557	0.298143	0	0.028348	0.195727	0.298143	0.298143	0.0146628	0.0899316	0.0828055	0.00293255	0	0.00488759	0.0185728	0.0342131	0.108504	0.0563379	0.000977517	0	0.000977517	0.028348	0	0.0723363	0.028348	0.0296406	0.0635386	0.0899316	0.00195503
154	0.206948	0.01989	0.0354466	0.15347	0.0354466	0.0296406	0.121678	0.0563379	0.012354	0.10266	0.329423	0.121678	0.0155439	0.0354466	0.329423	0.14174	0.0246464	0.000697722	0.00372799	0.206948	0.225806	0.0563379	0.330796	0.00112287	0.0421574	0.194526	0.330796	0.330796	0.0246464	0.111875	0.0821114	0.00949125	0.000133436	0.012354	0.0296406	0.0488379	0.132055	0.0557185	0.0051472	0.00258935	0.0051472	0.0421574	0.00372799	0.0923386	0.0421574	0.0293255	0.0828055	0.111875	0.00702776
154	0.205279	0.0195503	0.0351906	0.154625	0.0351906	0.0293255	0.130987	0.0557185	0.0117302	0.101662	0.330796	0.120235	0.0117302	0.0351906	0.330796	0.14304	0.0244379	0	0.00293255	0.205279	0.227483	0.0557185	0.329423	0.000977517	0.0410557	0.195727	0.329423	0.329423	0.0244379	0.120235	0.0828055	0.00879765	0	0.0117302	0.0293255	0.0478983	0.130987	0.0563379	0.00488759	0.00195503	0.00684262	0.0410557	0.00293255	0.0918866	0.0410557	0.0296406	0.0918866	0.110459	0.00684262
155	0.195727	0.01989	0.0354466	0.160313	0.0354466	0.0296406	0.132055	0.0563379	0.012354	0.10266	0.353861	0.121678	0.012354	0.0354466	0.353861	0.160313	0.0246464	0.000697722	0.00372799	0.206948	0.248289	0.0563379	0.330796	0.00112287	0.0421574	0.215054	0.330796	0.330796	0.0246464	0.121678	0.0967742	0.00949125	0.000133436	0.012354	0.0296406	0.0488379	0.132055	0.0674487	0.0051472	0.00258935	0.00702776	0.0421574	0.00372799	0.0923386	0.0421574	0.0381232	0.0923386	0.111875	0.00702776
155	0.215054	0.026393	0.0449658	0.14304	0.0449658	0.0381232	0.148583	0.0772239	0.0175953	0.117302	0.330796	0.148583	0.0175953	0.0449658	0.330796	0.14304	0.0322581	0.00195503	0.00684262	0.226784	0.227483	0.0674487	0.353861	0.00293255	0.0518084	0.195727	0.353861	0.353861	0.0322581	0.13783	0.0828055	0.0175953	0.000977517	0.0175953	0.0381232	0.0596285	0.148583	0.0563379	0.00879765	0.00684262	0.0117302	0.0518084	0.00684262	0.106549	0.0518084	0.0296406	0.106549	0.127077	0.0117302
156	0.195727	0.01989	0.0354466	0.13001	0.0354466	0.0296406	0.132055	0.0647169	0.012354	0.10266	0.313783	0.132055	0.012354	0.0354466	0.313783	0.13001	0.0246464	0.000697722	0.00372799	0.206948	0.212121	0.0563379	0.330796	0.00112287	0.0421574	0.180841	0.330796	0.330796	0.0246464	0.121678	0.0733138	0.012354	0.000133436	0.012354	0.0296406	0.0488379	0.132055	0.0478983	0.0051472	0.00372799	0.00702776	0.0421574	0.00372799	0.0923386	0.0421574	0.0234604	0.0923386	0.111875	0.00702776
156	0.180841	0.0146628	0.028348	0.14304	0.028348	0.0234604	0.120235	0.0557185	0.00879765	0.0918866	0.330796	0.120235	0.00879765	0.028348	0.330796	0.14304	0.0195503	0	0.00195503	0.192571	0.227483	0.0478983	0.313783	0	0.0351906	0.195727	0.313783	0.313783	0.0195503	0.109482	0.0828055	0.00879765	0	0.00879765	0.0234604	0.0351906	0.120235	0.0563379	0.00293255	0.00195503	0.00391007	0.0351906	0.00195503	0.0821114	0.0351906	0.0296406	0.0821114	0.100684	0.00391007
157	0.184864	0.01989	0.0354466	0.146628	0.0354466	0.0296406	0.132055	0.0647169	0.012354	0.10266	0.336266	0.132055	0.012354	0.0354466	0.336266	0.135875	0.0246464	0.000697722	0.00372799	0.218539	0.232649	0.0563379	0.330796	0.00112287	0.0421574	0.200391	0.330796	0.330796	0.0246464	0.121678	0.0860215	0.012354	0.000133436	0.012354	0.0296406	0.0421574	0.132055	0.058651	0.0051472	0.00372799	0.00702776	0.0421574	0.00372799	0.0923386	0.0421574	0.0312805	0.0923386	0.111875	0.00702776
157	0.189638	0.026393	0.0371457	0.14304	0.0371457	0.0312805	0.135875	0.0674487	0.0136852	0.106549	0.330796	0.146628	0.0136852	0.0371457	0.330796	0.132055	0.026393	0.000977517	0.00391007	0.222874	0.227483	0.058651	0.336266	0.000977517	0.0439883	0.195727	0.336266	0.336266	0.026393	0.125122	0.0828055	0.0136852	0	0.0136852	0.0312805	0.0439883	0.135875	0.0563379	0.00391007	0.00391007	0.00782014	0.0508309	0.00391007	0.0957967	0.0439883	0.0296406	0.0957967	0.115347	0.00782014
158	0.184864	0.0246464	0.0354466	0.14174	0.0354466	0.0296406	0.132055	0.0647169	0.012354	0.10266	0.329423	0.14304	0.012354	0.0354466	0.329423	0.130987	0.0246464	0.000697722	0.00372799	0.218539	0.225806	0.0563379	0.330796	0.00112287	0.0421574	0.194526	0.330796	0.330796	0.0246464	0.121678	0.0733138	0.012354	0.000133436	0.012354	0.0296406	0.0421574	0.132055	0.0557185	0.00372799	0.00372799	0.00702776	0.0488379	0.00372799	0.0923386	0.0421574	0.0293255	0.0923386	0.111875	0.00702776
158	0.183773	0.0244379	0.0342131	0.14304	0.0342131	0.0293255	0.130987	0.0635386	0.0117302	0.101662	0.330796	0.14174	0.0117302	0.0342131	0.330796	0.132055	0.0244379	0	0.00293255	0.217009	0.227483	0.0557185	0.329423	0.000977517	0.0410557	0.195727	0.329423	0.329423	0.0244379	0.120235	0.0740318	0.0117302	0	0.0117302	0.0293255	0.0410557	0.130987	0.0563379	0.00293255	0.00293255	0.00684262	0.0478983	0.00293255	0.0909091	0.0410557	0.0296406	0.101662	0.110459	0.00684262
159	0.184864	0.0246464	0.0354466	0.144673	0.0354466	0.0296406	0.132055	0.0647169	0.012354	0.10266	0.333333	0.14304	0.012354	0.0354466	0.333333	0.13392	0.0246464	0.000697722	0.00372799	0.218539	0.229717	0.0563379	0.330796	0.00112287	0.0421574	0.197458	0.330796	0.330796	0.0246464	0.121678	0.0752688	0.012354	0.000133436	0.012354	0.0296406	0.0421574	0.132055	0.0576735	0.00372799	0.00372799	0.00702776	0.0488379	0.00372799	0.0923386	0.0421574	0.030303	0.10266	0.111875	0.00702776
159	0.186706	0.0254154	0.0430108	0.14304	0.0361681	0.030303	0.144673	0.0654936	0.0127077	0.104594	0.330796	0.144673	0.0127077	0.0361681	0.330796	0.132055	0.0254154	0.000977517	0.00391007	0.220919	0.218539	0.0654936	0.333333	0.000977517	0.0430108	0.195727	0.333333	0.333333	0.0254154	0.123167	0.0740318	0.0127077	0	0.0127077	0.030303	0.0430108	0.13392	0.0563379	0.00391007	0.00391007	0.00684262	0.0498534	0.00391007	0.0938416	0.0498534	0.0296406	0.104594	0.113392	0.00684262
160	0.174401	0.0246464	0.0421574	0.143695	0.0354466	0.0296406	0.14304	0.0647169	0.012354	0.10266	0.332356	0.14304	0.012354	0.0354466	0.332356	0.132942	0.0246464	0.000697722	0.00372799	0.227483	0.219941	0.0647169	0.330796	0.00112287	0.0421574	0.196481	0.330796	0.330796	0.0246464	0.121678	0.0742913	0.012354	0.000133436	0.012354	0.0296406	0.0421574	0.132055	0.056696	0.00372799	0.00372799	0.00702776	0.0488379	0.00372799	0.0923386	0.0488379	0.030303	0.10266	0.111875	0.00702776
160	0.175953	0.0254154	0.0430108	0.14304	0.0361681	0.030303	0.143695	0.0654936	0.0127077	0.103617	0.330796	0.155425	0.0127077	0.0361681	0.330796	0.132055	0.0254154	0.000977517	0.00391007	0.228739	0.218539	0.0654936	0.332356	0.000977517	0.0430108	0.195727	0.332356	0.332356	0.0254154	0.12219	0.0740318	0.0127077	0	0.0127077	0.0361681	0.0430108	0.132942	0.0563379	0.00391007	0.00391007	0.00684262	0.0498534	0.00391007	0.0928641	0.0498534	0.0296406	0.103617	0.112414	0.00684262
161	0.174401	0.0246464	0.0421574	0.14956	0.0354466	0.0296406	0.14304	0.0647169	0.012354	0.10266	0.340176	0.154625	0.012354	0.0354466	0.340176	0.138807	0.0246464	0.000697722	0.00372799	0.227483	0.226784	0.0647169	0.330796	0.00112287	0.0421574	0.203324	0.330796	0.330796	0.0246464	0.121678	0.0791789	0.012354	0.000133436	0.012354	0.0354466	0.0421574	0.132055	0.0606061	0.00372799	0.00372799	0.00702776	0.0488379	0.00372799	0.0923386	0.0488379	0.0332356	0.10266	0.111875	0.00702776
161	0.181818	0.0273705	0.0459433	0.14304	0.0459433	0.0391007	0.14956	0.0694037	0.0146628	0.108504	0.330796	0.16129	0.0146628	0.0391007	0.330796	0.132055	0.0332356	0.000977517	0.00488759	0.235582	0.218539	0.0694037	0.340176	0.00195503	0.0459433	0.195727	0.340176	0.340176	0.0273705	0.128055	0.0740318	0.0146628	0	0.0146628	0.0391007	0.0459433	0.138807	0.0563379	0.00488759	0.00488759	0.00879765	0.0527859	0.00488759	0.0977517	0.0527859	0.0296406	0.108504	0.11828	0.00879765
162	0.164321	0.0246464	0.0421574	0.134897	0.0421574	0.0354466	0.14304	0.0647169	0.012354	0.10266	0.319648	0.154625	0.012354	0.0354466	0.319648	0.124145	0.0296406	0.000697722	0.00372799	0.227483	0.209189	0.0647169	0.330796	0.00112287	0.0421574	0.186706	0.330796	0.330796	0.0246464	0.121678	0.0674487	0.012354	0.000133436	0.012354	0.0354466	0.0421574	0.132055	0.0508309	0.00372799	0.00372799	0.00702776	0.0488379	0.00372799	0.0923386	0.0488379	0.0254154	0.10266	0.111875	0.00702776
162	0.155273	0.0205279	0.0371457	0.14304	0.0371457	0.0312805	0.134897	0.058651	0.00977517	0.0957967	0.330796	0.155425	0.00977517	0.0312805	0.330796	0.132055	0.0254154	0	0.00195503	0.217986	0.218539	0.058651	0.319648	0	0.0371457	0.195727	0.319648	0.319648	0.0205279	0.11437	0.0740318	0.00977517	0	0.00977517	0.0312805	0.0371457	0.124145	0.0563379	0.00195503	0.00195503	0.00488759	0.0439883	0.00195503	0.085044	0.0439883	0.0296406	0.104594	0.104594	0.00488759
163	0.164321	0.0246464	0.0421574	0.158358	0.0421574	0.0354466	0.14304	0.0647169	0.012354	0.10266	0.351906	0.164321	0.012354	0.0354466	0.351906	0.146628	0.0296406	0.000697722	0.00372799	0.236628	0.236559	0.0647169	0.330796	0.00112287	0.0421574	0.213099	0.330796	0.330796	0.0246464	0.121678	0.0860215	0.012354	0.000133436	0.012354	0.0354466	0.0421574	0.132055	0.0664712	0.00372799	0.00372799	0.00702776	0.0488379	0.00372799	0.0923386	0.0488379	0.0371457	0.111875	0.111875	0.00702776
163	0.180841	0.0312805	0.0508309	0.14304	0.0508309	0.0439883	0.171065	0.0752688	0.0175953	0.116325	0.330796	0.180841	0.0175953	0.0439883	0.330796	0.132055	0.0371457	0.00195503	0.00684262	0.255132	0.218539	0.0752688	0.351906	0.00293255	0.0508309	0.195727	0.351906	0.351906	0.0312805	0.135875	0.0740318	0.0175953	0.000977517	0.0175953	0.0439883	0.0508309	0.146628	0.0563379	0.00684262	0.00684262	0.0107527	0.0664712	0.00684262	0.105572	0.058651	0.0296406	0.1261	0.1261	0.0136852
164	0.164321	0.0246464	0.0421574	0.108504	0.0421574	0.0354466	0.154625	0.0647169	0.012354	0.10266	0.298143	0.164321	0.012354	0.0354466	0.298143	0.0997067	0.0296406	0.000697722	0.00372799	0.236628	0.189638	0.0647169	0.330796	0.00112287	0.0421574	0.168133	0.330796	0.330796	0.0246464	0.121678	0.0478983	0.012354	0.000133436	0.012354	0.0354466	0.0421574	0.132055	0.0410557	0.00372799	0.00372799	0.00702776	0.0563379	0.00372799	0.0923386	0.0488379	0.0185728	0.111875	0.111875	0.00949125
164	0.138807	0.0146628	0.028348	0.132055	0.028348	0.0234604	0.13001	0.0478983	0.00488759	0.0821114	0.330796	0.138807	0.00488759	0.0234604	0.330796	0.121678	0.0185728	0	0	0.207234	0.218539	0.0478983	0.298143	0	0.028348	0.195727	0.298143	0.298143	0.0146628	0.0997067	0.0647169	0.00488759	0	0.00488759	0.0234604	0.028348	0.108504	0.0563379	0	0	0.00195503	0.0410557	0	0.0723363	0.0342131	0.0296406	0.0899316	0.0899316	0.00391007
165	0.164321	0.0246464	0.0421574	0.146628	0.0421574	0.0354466	0.154625	0.0647169	0.012354	0.10266	0.350929	0.174401	0.012354	0.0354466	0.350929	0.135875	0.0296406	0.000697722	0.00372799	0.236628	0.236559	0.0647169	0.330796	0.00112287	0.0421574	0.213099	0.330796	0.330796	0.0246464	0.121678	0.0752688	0.012354	0.000133436	0.012354	0.0354466	0.0421574	0.132055	0.0664712	0.00372799	0.00372799	0.00702776	0.0563379	0.00372799	0.0923386	0.0488379	0.0371457	0.111875	0.111875	0.00949125
165	0.170088	0.0312805	0.0508309	0.132055	0.0508309	0.0439883	0.170088	0.0752688	0.0175953	0.116325	0.330796	0.190616	0.0136852	0.0439883	0.330796	0.121678	0.0371457	0.00195503	0.00684262	0.255132	0.218539	0.0752688	0.350929	0.00293255	0.0508309	0.195727	0.350929	0.350929	0.0312805	0.146628	0.0647169	0.0175953	0.000977517	0.0175953	0.0439883	0.0439883	0.146628	0.0563379	0.00684262	0.00684262	0.0107527	0.0664712	0.00684262	0.104594	0.058651	0.0296406	0.1261	0.1261	0.0136852
166	0.154625	0.0246464	0.0421574	0.132942	0.0421574	0.0354466	0.154625	0.0647169	0.012354	0.10266	0.331378	0.174401	0.00949125	0.0354466	0.331378	0.12219	0.0296406	0.000697722	0.00372799	0.245972	0.218964	0.0647169	0.330796	0.00112287	0.0421574	0.196481	0.330796	0.330796	0.0246464	0.132055	0.0654936	0.012354	0.000133436	0.012354	0.0354466	0.0354466	0.132055	0.056696	0.00372799	0.00372799	0.00702776	0.0563379	0.00372799	0.0923386	0.0488379	0.030303	0.111875	0.111875	0.00949125
166	0.155425	0.030303	0.0420332	0.132055	0.0420332	0.0351906	0.155425	0.0654936	0.0127077	0.102639	0.330796	0.174976	0.00977517	0.0351906	0.330796	0.121678	0.030303	0.000977517	0.00391007	0.246334	0.218539	0.0654936	0.331378	0.000977517	0.0420332	0.195727	0.331378	0.331378	0.0195503	0.132942	0.0647169	0.0156403	0	0.0127077	0.0351906	0.0351906	0.12219	0.0563379	0.00391007	0.00391007	0.00684262	0.056696	0.00391007	0.0928641	0.0488759	0.0296406	0.12219	0.112414	0.00977517
167	0.154625	0.0296406	0.0421574	0.148583	0.0421574	0.0354466	0.154625	0.0647169	0.012354	0.10266	0.353861	0.184864	0.00949125	0.0354466	0.353861	0.13783	0.0296406	0.000697722	0.00372799	0.245972	0.239492	0.0647169	0.330796	0.00112287	0.0421574	0.215054	0.330796	0.330796	0.01989	0.132055	0.0772239	0.0155439	0.000133436	0.012354	0.0354466	0.0354466	0.121678	0.0674487	0.00372799	0.00372799	0.00702776	0.0563379	0.00372799	0.0923386	0.0488379	0.0381232	0.121678	0.111875	0.00949125
167	0.173021	0.0381232	0.0596285	0.132055	0.0518084	0.0449658	0.173021	0.086999	0.0175953	0.11828	0.330796	0.204301	0.0146628	0.0449658	0.330796	0.121678	0.0381232	0.00195503	0.00684262	0.26784	0.218539	0.0772239	0.353861	0.00293255	0.0518084	0.195727	0.353861	0.353861	0.0273705	0.148583	0.0647169	0.0215054	0.000977517	0.0175953	0.0449658	0.0449658	0.13783	0.0563379	0.00684262	0.00684262	0.0117302	0.0674487	0.00684262	0.106549	0.0596285	0.0296406	0.13783	0.128055	0.0146628
168	0.154625	0.0296406	0.0488379	0.139785	0.0421574	0.0354466	0.154625	0.0740318	0.012354	0.10266	0.342131	0.184864	0.00949125	0.0354466	0.342131	0.129032	0.0296406	0.000697722	0.00372799	0.255484	0.228739	0.0647169	0.330796	0.00112287	0.0421574	0.205279	0.330796	0.330796	0.01989	0.132055	0.0703812	0.0155439	0.000133436	0.012354	0.0354466	0.0354466	0.121678	0.0615836	0.00372799	0.00372799	0.00702776	0.0563379	0.00372799	0.0923386	0.0488379	0.0332356	0.121678	0.111875	0.00949125
168	0.151515	0.0332356	0.0537634	0.132055	0.0469208	0.0400782	0.173021	0.0801564	0.0146628	0.109482	0.330796	0.193548	0.0117302	0.0400782	0.330796	0.121678	0.0332356	0.000977517	0.00488759	0.265885	0.218539	0.0703812	0.342131	0.00195503	0.0469208	0.195727	0.342131	0.342131	0.0234604	0.139785	0.0647169	0.0185728	0	0.0146628	0.0469208	0.0400782	0.129032	0.0563379	0.00488759	0.00488759	0.00879765	0.0615836	0.00488759	0.0987292	0.0537634	0.0296406	0.129032	0.119257	0.0117302
169	0.14304	0.0296406	0.0488379	0.146628	0.0421574	0.0354466	0.164321	0.0740318	0.012354	0.10266	0.351906	0.195727	0.00949125	0.0354466	0.351906	0.135875	0.0296406	0.000697722	0.00372799	0.255484	0.236559	0.0647169	0.330796	0.00112287	0.0421574	0.213099	0.330796	0.330796	0.01989	0.132055	0.0664712	0.0155439	0.000133436	0.012354	0.0421574	0.0354466	0.121678	0.0664712	0.00372799	0.00372799	0.00702776	0.0563379	0.00372799	0.0923386	0.0488379	0.0371457	0.121678	0.111875	0.00949125
169	0.158358	0.0371457	0.058651	0.132055	0.0508309	0.0439883	0.180841	0.0860215	0.0175953	0.116325	0.330796	0.213099	0.0136852	0.0439883	0.330796	0.121678	0.0371457	0.00195503	0.00684262	0.274682	0.218539	0.0752688	0.351906	0.00293255	0.0508309	0.195727	0.351906	0.351906	0.026393	0.146628	0.0563379	0.0215054	0.000977517	0.0175953	0.0508309	0.0439883	0.135875	0.0563379	0.00684262	0.00684262	0.0107527	0.0664712	0.00684262	0.105572	0.058651	0.0296406	0.135875	0.1261	0.0136852
170	0.14304	0.0296406	0.0488379	0.135875	0.0421574	0.0354466	0.164321	0.0740318	0.012354	0.10266	0.336266	0.195727	0.00949125	0.0354466	0.336266	0.1261	0.0296406	0.000697722	0.00372799	0.255484	0.223851	0.0647169	0.330796	0.00112287	0.0421574	0.200391	0.330796	0.330796	0.01989	0.132055	0.058651	0.0155439	0.000133436	0.012354	0.0421574	0.0354466	0.121678	0.058651	0.00372799	0.00372799	0.00702776	0.0563379	0.00372799	0.0923386	0.0488379	0.0312805	0.121678	0.111875	0.00949125
170	0.147605	0.0312805	0.0518084	0.132055	0.0518084	0.0449658	0.16911	0.0772239	0.0136852	0.106549	0.330796	0.200391	0.0107527	0.0381232	0.330796	0.121678	0.0312805	0.000977517	0.00391007	0.260997	0.218539	0.0772239	0.336266	0.000977517	0.0449658	0.195727	0.336266	0.336266	0.0215054	0.135875	0.0563379	0.0166178	0	0.0136852	0.0449658	0.0381232	0.1261	0.0563379	0.00391007	0.00391007	0.0107527	0.0674487	0.00391007	0.0957967	0.0518084	0.0296406	0.135875	0.115347	0.0107527
171	0.14304	0.0296406	0.0488379	0.130987	0.0488379	0.0421574	0.164321	0.0740318	0.012354	0.10266	0.330401	0.206948	0.00949125	0.0354466	0.330401	0.121212	0.0296406	0.000697722	0.00372799	0.265209	0.217986	0.0740318	0.330796	0.00112287	0.0421574	0.194526	0.330796	0.330796	0.01989	0.132055	0.0557185	0.0155439	0.000133436	0.012354	0.0421574	0.0354466	0.121678	0.0557185	0.00372799	0.00372799	0.00949125	0.0647169	0.00372799	0.0923386	0.0488379	0.0293255	0.132055	0.111875	0.00949125
171	0.130987	0.0293255	0.0478983	0.132055	0.0478983	0.0420332	0.163245	0.0733138	0.0117302	0.101662	0.330796	0.206256	0.00879765	0.0351906	0.330796	0.121678	0.0293255	0	0.00391007	0.26393	0.218539	0.0733138	0.330401	0.000977517	0.0420332	0.195727	0.330401	0.330401	0.0195503	0.130987	0.0563379	0.0156403	0	0.0117302	0.0420332	0.0351906	0.121212	0.0563379	0.00391007	0.00391007	0.00879765	0.0645161	0.00391007	0.0918866	0.0478983	0.0296406	0.130987	0.111437	0.00879765
172	0.132055	0.0296406	0.0488379	0.131965	0.0488379	0.0421574	0.174401	0.0740318	0.012354	0.10266	0.330401	0.206948	0.00949125	0.0354466	0.330401	0.111437	0.0296406	0.000697722	0.00372799	0.265209	0.217986	0.0740318	0.330796	0.00112287	0.0421574	0.195503	0.330796	0.330796	0.01989	0.132055	0.0557185	0.0155439	0.000133436	0.012354	0.0421574	0.0354466	0.121678	0.0557185	0.00372799	0.00372799	0.00949125	0.0647169	0.00372799	0.0923386	0.0488379	0.0293255	0.132055	0.111875	0.00949125
172	0.131965	0.0293255	0.0488759	0.132055	0.0488759	0.0420332	0.173998	0.0733138	0.0117302	0.102639	0.330796	0.206256	0.00879765	0.0351906	0.330796	0.111875	0.0293255	0	0.00391007	0.264907	0.218539	0.0733138	0.330401	0.000977517	0.0420332	0.195727	0.330401	0.330401	0.0195503	0.131965	0.0563379	0.0156403	0	0.0117302	0.0420332	0.0351906	0.121212	0.0563379	0.00391007	0.00488759	0.00879765	0.0645161	0.00391007	0.0918866	0.0488759	0.0296406	0.131965	0.111437	0.00879765
173	0.132055	0.0296406	0.0488379	0.116325	0.0488379	0.0421574	0.174401	0.0740318	0.012354	0.10266	0.323558	0.218539	0.00949125	0.0354466	0.323558	0.106549	0.0296406	0.000697722	0.00372799	0.265209	0.212121	0.0740318	0.330796	0.00112287	0.0421574	0.189638	0.330796	0.330796	0.01989	0.132055	0.0527859	0.0155439	0.000133436	0.012354	0.0421574	0.0354466	0.121678	0.0527859	0.00372799	0.0051472	0.00949125	0.0647169	0.00372799	0.0923386	0.0488379	0.0273705	0.132055	0.111875	0.00949125
173	0.127077	0.0273705	0.0449658	0.121678	0.0449658	0.0391007	0.168133	0.0694037	0.0107527	0.0977517	0.330796	0.212121	0.00782014	0.0322581	0.330796	0.111875	0.0322581	0	0.00293255	0.258065	0.218539	0.0694037	0.323558	0	0.0391007	0.195727	0.323558	0.323558	0.0175953	0.127077	0.0563379	0.0136852	0	0.0107527	0.0391007	0.0322581	0.116325	0.0563379	0.00293255	0.00391007	0.00782014	0.0606061	0.00293255	0.0879765	0.0449658	0.0296406	0.13783	0.106549	0.00782014
174	0.132055	0.0296406	0.0488379	0.112414	0.0488379	0.0421574	0.174401	0.0740318	0.012354	0.10266	0.317693	0.218539	0.00949125	0.0354466	0.317693	0.102639	0.0354466	0.000697722	0.00372799	0.275118	0.207234	0.0740318	0.330796	0.00112287	0.0421574	0.184751	0.330796	0.330796	0.01989	0.132055	0.0498534	0.0155439	0.000133436	0.012354	0.0421574	0.0354466	0.121678	0.0498534	0.00372799	0.0051472	0.00949125	0.0647169	0.00372799	0.0923386	0.0488379	0.0244379	0.14304	0.111875	0.00949125
174	0.112414	0.030303	0.0498534	0.121678	0.0430108	0.0361681	0.164223	0.0664712	0.00879765	0.0938416	0.330796	0.207234	0.00684262	0.030303	0.330796	0.111875	0.030303	0	0.00195503	0.262952	0.218539	0.0664712	0.317693	0	0.0361681	0.195727	0.317693	0.317693	0.0156403	0.12219	0.0563379	0.0117302	0	0.00879765	0.0361681	0.030303	0.112414	0.0563379	0.00195503	0.00293255	0.00684262	0.0576735	0.00195503	0.0840665	0.0430108	0.0296406	0.132942	0.102639	0.00879765
175	0.121678	0.0354466	0.0563379	0.105572	0.0488379	0.0421574	0.174401	0.0740318	0.012354	0.10266	0.307918	0.227483	0.00949125	0.0354466	0.307918	0.0967742	0.0354466	0.000697722	0.00372799	0.275118	0.198436	0.0740318	0.330796	0.00112287	0.0421574	0.176931	0.330796	0.330796	0.01989	0.132055	0.0381232	0.0155439	0.000133436	0.012354	0.0421574	0.0354466	0.121678	0.0449658	0.00372799	0.0051472	0.00949125	0.0647169	0.00372799	0.0923386	0.0488379	0.0215054	0.14304	0.111875	0.012354
175	0.105572	0.026393	0.0449658	0.121678	0.0381232	0.0322581	0.156403	0.0615836	0.00684262	0.0879765	0.330796	0.207234	0.00488759	0.026393	0.330796	0.111875	0.026393	0	0.000977517	0.253177	0.218539	0.0615836	0.307918	0	0.0322581	0.195727	0.307918	0.307918	0.0136852	0.115347	0.0488379	0.00977517	0	0.00684262	0.0322581	0.0215054	0.105572	0.0563379	0	0.00195503	0.00488759	0.0527859	0.000977517	0.0782014	0.0381232	0.0296406	0.1261	0.0967742	0.00684262
176	0.121678	0.0354466	0.0563379	0.135875	0.0488379	0.0421574	0.184864	0.0740318	0.012354	0.10266	0.351906	0.227483	0.00949125	0.0354466	0.351906	0.1261	0.0354466	0.000697722	0.00372799	0.281814	0.236559	0.0740318	0.330796	0.00112287	0.0421574	0.213099	0.330796	0.330796	0.01989	0.132055	0.058651	0.0155439	0.000133436	0.012354	0.0421574	0.0296406	0.121678	0.0664712	0.00258935	0.0051472	0.00949125	0.0647169	0.00372799	0.0923386	0.0488379	0.0371457	0.14304	0.111875	0.012354
176	0.135875	0.0439883	0.0664712	0.121678	0.058651	0.0508309	0.202346	0.0860215	0.0175953	0.116325	0.330796	0.246334	0.0107527	0.0439883	0.330796	0.111875	0.0439883	0.00195503	0.00684262	0.302053	0.218539	0.0860215	0.351906	0.00293255	0.0508309	0.195727	0.351906	0.351906	0.026393	0.146628	0.0488379	0.026393	0.000977517	0.0175953	0.058651	0.0371457	0.135875	0.0563379	0.00488759	0.00879765	0.0136852	0.0752688	0.00684262	0.105572	0.058651	0.0296406	0.158358	0.1261	0.0175953
177	0.121678	0.0354466	0.0563379	0.130987	0.0488379	0.0421574	0.184864	0.0740318	0.012354	0.10266	0.344086	0.236628	0.00702776	0.0354466	0.344086	0.121212	0.0354466	0.000697722	0.00372799	0.281814	0.230694	0.0740318	0.330796	0.00112287	0.0421574	0.207234	0.330796	0.330796	0.01989	0.132055	0.054741	0.01989	0.000133436	0.012354	0.0488379	0.0296406	0.121678	0.0625611	0.00258935	0.0051472	0.00949125	0.0647169	0.00372799	0.0923386	0.0488379	0.0342131	0.14304	0.111875	0.012354
177	0.121212	0.0410557	0.0625611	0.121678	0.054741	0.0478983	0.195503	0.0811339	0.0156403	0.111437	0.330796	0.248289	0.00977517	0.0410557	0.330796	0.111875	0.0410557	0.000977517	0.0058651	0.294233	0.218539	0.0811339	0.344086	0.00195503	0.0478983	0.195727	0.344086	0.344086	0.0234604	0.152493	0.0488379	0.0234604	0	0.0156403	0.054741	0.0342131	0.130987	0.0563379	0.00391007	0.00684262	0.0117302	0.0811339	0.0058651	0.100684	0.054741	0.0296406	0.1652	0.121212	0.0156403
178	0.111875	0.0354466	0.0563379	0.131965	0.0488379	0.0421574	0.184864	0.0740318	0.012354	0.10266	0.345064	0.236628	0.00702776	0.0354466	0.345064	0.12219	0.0354466	0.000697722	0.00372799	0.292017	0.231672	0.0740318	0.330796	0.00112287	0.0421574	0.208211	0.330796	0.330796	0.01989	0.14304	0.0557185	0.01989	0.000133436	0.012354	0.0488379	0.0296406	0.121678	0.0635386	0.00258935	0.0051472	0.00949125	0.0740318	0.00372799	0.0923386	0.0488379	0.0351906	0.154625	0.111875	0.012354
178	0.12219	0.0410557	0.0635386	0.121678	0.0557185	0.0557185	0.197458	0.0821114	0.0156403	0.112414	0.330796	0.250244	0.00977517	0.0410557	0.330796	0.111875	0.0410557	0.00195503	0.0058651	0.305963	0.218539	0.0821114	0.345064	0.00195503	0.0488759	0.195727	0.345064	0.345064	0.0244379	0.154448	0.0488379	0.0244379	0	0.0156403	0.0557185	0.0351906	0.12219	0.0563379	0.00391007	0.00782014	0.0127077	0.0821114	0.0058651	0.101662	0.0557185	0.0296406	0.166178	0.12219	0.0156403
179	0.111875	0.0354466	0.0563379	0.108504	0.0488379	0.0488379	0.195727	0.0740318	0.012354	0.10266	0.311828	0.245972	0.00702776	0.0354466	0.311828	0.0987292	0.0354466	0.000697722	0.00372799	0.292017	0.201369	0.0740318	0.330796	0.00112287	0.0421574	0.179863	0.330796	0.330796	0.01989	0.14304	0.0400782	0.01989	0.000133436	0.012354	0.0488379	0.0296406	0.111875	0.0469208	0.00258935	0.0051472	0.00949125	0.0740318	0.00372799	0.0923386	0.0488379	0.0224829	0.154625	0.111875	0.012354
179	0.0987292	0.028348	0.0469208	0.121678	0.0469208	0.0400782	0.179863	0.0635386	0.00782014	0.0899316	0.330796	0.228739	0.00391007	0.028348	0.330796	0.111875	0.028348	0	0.000977517	0.273705	0.218539	0.0635386	0.311828	0	0.0342131	0.195727	0.311828	0.311828	0.0146628	0.129032	0.0488379	0.0146628	0	0.00782014	0.0400782	0.0224829	0.0987292	0.0563379	0.000977517	0.00195503	0.0058651	0.0635386	0.000977517	0.0801564	0.0400782	0.0296406	0.139785	0.0987292	0.00782014
180	0.111875	0.0354466	0.0563379	0.136852	0.0563379	0.0488379	0.195727	0.0740318	0.012354	0.10266	0.352884	0.245972	0.00702776	0.0354466	0.352884	0.127077	0.0354466	0.000697722	0.00372799	0.292017	0.237537	0.0740318	0.330796	0.00112287	0.0421574	0.214076	0.330796	0.330796	0.01989	0.14304	0.058651	0.01989	0.000133436	0.012354	0.0488379	0.0296406	0.111875	0.0674487	0.00258935	0.0051472	0.00949125	0.0740318	0.00372799	0.0923386	0.0488379	0.0381232	0.154625	0.111875	0.012354
180	0.127077	0.0439883	0.0674487	0.121678	0.0674487	0.058651	0.214076	0.0957967	0.0175953	0.117302	0.330796	0.265885	0.0107527	0.0439883	0.330796	0.111875	0.0439883	0.00195503	0.00879765	0.313783	0.218539	0.0860215	0.352884	0.00293255	0.0518084	0.195727	0.352884	0.352884	0.026393	0.159335	0.0488379	0.026393	0.000977517	0.0175953	0.058651	0.0381232	0.127077	0.0563379	0.00488759	0.00879765	0.0146628	0.0860215	0.00684262	0.105572	0.058651	0.0296406	0.181818	0.127077	0.0175953
181	0.111875	0.0354466	0.0563379	0.119257	0.0563379	0.0488379	0.195727	0.0828055	0.012354	0.10266	0.327468	0.255484	0.00702776	0.0354466	0.327468	0.109482	0.0354466	0.000697722	0.0051472	0.298902	0.216031	0.0740318	0.330796	0.00112287	0.0421574	0.192571	0.330796	0.330796	0.01989	0.14304	0.0410557	0.01989	0.000133436	0.012354	0.0488379	0.0296406	0.111875	0.054741	0.00258935	0.0051472	0.00949125	0.0740318	0.00372799	0.0923386	0.0488379	0.028348	0.164321	0.111875	0.012354
181	0.100684	0.0342131	0.054741	0.121678	0.054741	0.0469208	0.192571	0.0811339	0.0117302	0.100684	0.330796	0.252199	0.0058651	0.0342131	0.330796	0.111875	0.0342131	0	0.00488759	0.296188	0.218539	0.0811339	0.327468	0.000977517	0.0410557	0.195727	0.327468	0.327468	0.0146628	0.140762	0.0421574	0.0185728	0	0.0117302	0.0469208	0.028348	0.109482	0.0563379	0.00195503	0.00488759	0.00879765	0.0723363	0.00293255	0.0899316	0.0469208	0.0296406	0.162268	0.109482	0.0117302
182	0.10266	0.0354466	0.0563379	0.111437	0.0563379	0.0488379	0.195727	0.0828055	0.012354	0.10266	0.315738	0.265209	0.00702776	0.0354466	0.315738	0.101662	0.0354466	0.000697722	0.0051472	0.298902	0.205279	0.0828055	0.330796	0.00112287	0.0421574	0.182796	0.330796	0.330796	0.0155439	0.14304	0.0351906	0.01989	0.000133436	0.012354	0.0488379	0.0296406	0.111875	0.0488759	0.00258935	0.0051472	0.00949125	0.0740318	0.00372799	0.0923386	0.0488379	0.0244379	0.164321	0.111875	0.012354
182	0.0928641	0.0351906	0.056696	0.121678	0.0488759	0.0420332	0.182796	0.0733138	0.00879765	0.0928641	0.330796	0.250244	0.00391007	0.0293255	0.330796	0.111875	0.0293255	0	0.00293255	0.28348	0.206948	0.0733138	0.315738	0	0.0351906	0.195727	0.315738	0.315738	0.0117302	0.131965	0.0421574	0.0156403	0	0.00879765	0.0420332	0.0244379	0.101662	0.0563379	0.000977517	0.00293255	0.0058651	0.0654936	0.00195503	0.083089	0.0420332	0.0296406	0.152493	0.101662	0.00879765
183	0.10266	0.0421574	0.0647169	0.112414	0.0563379	0.0488379	0.206948	0.0828055	0.012354	0.10266	0.332356	0.265209	0.00702776	0.0354466	0.332356	0.112414	0.0354466	0.000697722	0.0051472	0.30938	0.208211	0.0828055	0.330796	0.00112287	0.0421574	0.196481	0.330796	0.330796	0.0155439	0.14304	0.0430108	0.01989	0.000133436	0.012354	0.0488379	0.0296406	0.111875	0.056696	0.00258935	0.0051472	0.00949125	0.0740318	0.00372799	0.0923386	0.0488379	0.030303	0.174401	0.111875	0.012354
183	0.103617	0.0430108	0.0654936	0.111875	0.056696	0.0488759	0.208211	0.083089	0.0127077	0.103617	0.330796	0.265885	0.00684262	0.0361681	0.330796	0.111875	0.0361681	0.000977517	0.00488759	0.31085	0.206948	0.083089	0.332356	0.000977517	0.0430108	0.195727	0.332356	0.332356	0.0156403	0.143695	0.0421574	0.0205279	0	0.0127077	0.0488759	0.030303	0.112414	0.0563379	0.00293255	0.00488759	0.00977517	0.0742913	0.00391007	0.0928641	0.0488759	0.0296406	0.174976	0.112414	0.0127077
184	0.10266	0.0421574	0.0647169	0.109482	0.0563379	0.0488379	0.206948	0.0828055	0.012354	0.10266	0.327468	0.275118	0.00702776	0.0354466	0.327468	0.109482	0.0354466	0.000697722	0.0051472	0.30938	0.204301	0.0828055	0.330796	0.00112287	0.0421574	0.193548	0.330796	0.330796	0.0155439	0.14304	0.0410557	0.01989	0.000133436	0.012354	0.0488379	0.0296406	0.111875	0.054741	0.00258935	0.0051472	0.00949125	0.0740318	0.00372799	0.0923386	0.0488379	0.028348	0.174401	0.111875	0.012354
184	0.0909091	0.0410557	0.0635386	0.111875	0.054741	0.0469208	0.204301	0.0811339	0.0117302	0.100684	0.330796	0.272727	0.00684262	0.0342131	0.330796	0.111875	0.0342131	0	0.00488759	0.30694	0.206948	0.0811339	0.327468	0.000977517	0.0410557	0.195727	0.327468	0.327468	0.0146628	0.140762	0.0421574	0.0185728	0	0.0117302	0.054741	0.028348	0.109482	0.0563379	0.00195503	0.00488759	0.00879765	0.0811339	0.00293255	0.0909091	0.0469208	0.0296406	0.172043	0.109482	0.0146628
185	0.0923386	0.0421574	0.0647169	0.100684	0.0563379	0.0488379	0.206948	0.0828055	0.012354	0.10266	0.314761	0.281814	0.00702776	0.0354466	0.314761	0.100684	0.0354466	0.000697722	0.0051472	0.316473	0.192571	0.0828055	0.330796	0.00112287	0.0421574	0.181818	0.330796	0.330796	0.0155439	0.14304	0.0351906	0.01989	0.000133436	0.012354	0.0563379	0.0296406	0.111875	0.0478983	0.00258935	0.0051472	0.00949125	0.0828055	0.00372799	0.0923386	0.0488379	0.0234604	0.174401	0.111875	0.0155439
185	0.0821114	0.0351906	0.0557185	0.111875	0.0478983	0.0410557	0.192571	0.0733138	0.00879765	0.0918866	0.330796	0.265885	0.00391007	0.0293255	0.330796	0.111875	0.0351906	0	0.00293255	0.300098	0.206948	0.0733138	0.314761	0	0.0351906	0.195727	0.314761	0.314761	0.0117302	0.130987	0.0421574	0.0195503	0	0.00879765	0.0478983	0.0234604	0.100684	0.0563379	0.000977517	0.00293255	0.0058651	0.0733138	0.00195503	0.0821114	0.0410557	0.0296406	0.16129	0.100684	0.0117302
186	0.0923386	0.0421574	0.0647169	0.104594	0.0563379	0.0488379	0.206948	0.0828055	0.012354	0.10266	0.319648	0.281814	0.00702776	0.0354466	0.319648	0.104594	0.0421574	0.000697722	0.0051472	0.316473	0.197458	0.0828055	0.330796	0.00112287	0.0421574	0.186706	0.330796	0.330796	0.0155439	0.14304	0.0371457	0.0246464	0.000133436	0.012354	0.0563379	0.0296406	0.111875	0.0508309	0.00258935	0.0051472	0.00949125	0.0828055	0.00372799	0.0923386	0.0488379	0.0254154	0.184864	0.111875	0.0155439
186	0.085044	0.0371457	0.058651	0.111875	0.0508309	0.0508309	0.197458	0.0762463	0.00977517	0.0957967	0.330796	0.270772	0.00488759	0.0312805	0.330796	0.111875	0.0371457	0	0.00293255	0.304985	0.206948	0.0762463	0.319648	0	0.0371457	0.195727	0.319648	0.319648	0.0127077	0.134897	0.0421574	0.0205279	0	0.00977517	0.0508309	0.0254154	0.104594	0.0563379	0.000977517	0.00293255	0.00977517	0.0762463	0.00195503	0.085044	0.0439883	0.0296406	0.175953	0.104594	0.0127077
187	0.0923386	0.0421574	0.0647169	0.129032	0.0563379	0.0563379	0.218539	0.0828055	0.012354	0.10266	0.355816	0.292017	0.00702776	0.0354466	0.355816	0.129032	0.0421574	0.000697722	0.0051472	0.323603	0.228739	0.0828055	0.330796	0.00112287	0.0421574	0.217009	0.330796	0.330796	0.0155439	0.14304	0.0459433	0.0246464	0.000133436	0.012354	0.0563379	0.0296406	0.111875	0.0694037	0.00258935	0.0051472	0.012354	0.0828055	0.00372799	0.0923386	0.0488379	0.0391007	0.184864	0.111875	0.0155439
187	0.108504	0.0527859	0.0782014	0.111875	0.0694037	0.0694037	0.241447	0.0977517	0.0185728	0.119257	0.330796	0.316716	0.0117302	0.0459433	0.330796	0.111875	0.0527859	0.00195503	0.00879765	0.348974	0.206948	0.0977517	0.355816	0.00293255	0.0527859	0.195727	0.355816	0.355816	0.0224829	0.162268	0.0354466	0.0332356	0.000977517	0.0185728	0.0694037	0.0391007	0.119257	0.0563379	0.0058651	0.00879765	0.0185728	0.0977517	0.00684262	0.108504	0.0606061	0.0296406	0.206256	0.129032	0.0224829
188	0.0923386	0.0421574	0.0647169	0.11828	0.0563379	0.0563379	0.218539	0.0828055	0.012354	0.10266	0.340176	0.298902	0.00702776	0.0354466	0.340176	0.11828	0.0421574	0.000697722	0.0051472	0.323603	0.215054	0.0828055	0.330796	0.00112287	0.0421574	0.203324	0.330796	0.330796	0.0155439	0.14304	0.0391007	0.0246464	0.000133436	0.012354	0.0563379	0.0296406	0.10266	0.0606061	0.00258935	0.0051472	0.012354	0.0828055	0.00372799	0.0923386	0.0488379	0.0332356	0.184864	0.111875	0.0155439
188	0.0879765	0.0459433	0.0694037	0.111875	0.0694037	0.0606061	0.226784	0.0879765	0.0146628	0.108504	0.330796	0.307918	0.00684262	0.0391007	0.330796	0.111875	0.0459433	0.000977517	0.00684262	0.333333	0.206948	0.0879765	0.340176	0.00195503	0.0459433	0.195727	0.340176	0.340176	0.0175953	0.162268	0.0354466	0.0273705	0	0.0146628	0.0606061	0.0332356	0.108504	0.0563379	0.00391007	0.00879765	0.0146628	0.0879765	0.00488759	0.0977517	0.0527859	0.0296406	0.192571	0.11828	0.0175953
189	0.0828055	0.0421574	0.0647169	0.108504	0.0647169	0.0563379	0.218539	0.0828055	0.012354	0.10266	0.325513	0.298902	0.0051472	0.0354466	0.325513	0.108504	0.0421574	0.000697722	0.0051472	0.330796	0.202346	0.0828055	0.330796	0.00112287	0.0421574	0.191593	0.330796	0.330796	0.0155439	0.154625	0.0332356	0.0246464	0.000133436	0.012354	0.0563379	0.0296406	0.10266	0.0537634	0.00258935	0.00702776	0.012354	0.0828055	0.00372799	0.0923386	0.0488379	0.0273705	0.195727	0.111875	0.0155439
189	0.0801564	0.0400782	0.0713587	0.111875	0.0615836	0.0537634	0.214076	0.0801564	0.0107527	0.0997067	0.330796	0.294233	0.00391007	0.0332356	0.330796	0.111875	0.0400782	0	0.00391007	0.325513	0.206948	0.0801564	0.325513	0.000977517	0.0400782	0.195727	0.325513	0.325513	0.0136852	0.150538	0.0354466	0.0224829	0	0.0107527	0.0537634	0.0273705	0.0997067	0.0563379	0.00195503	0.0058651	0.0107527	0.0801564	0.00293255	0.0889541	0.0459433	0.0296406	0.191593	0.108504	0.0136852
190	0.0828055	0.0421574	0.0740318	0.107527	0.0647169	0.0563379	0.227483	0.0828055	0.012354	0.10266	0.324536	0.30938	0.0051472	0.0354466	0.324536	0.107527	0.0421574	0.000697722	0.0051472	0.330796	0.202346	0.0828055	0.330796	0.00112287	0.0421574	0.190616	0.330796	0.330796	0.0155439	0.154625	0.0332356	0.0246464	0.000133436	0.012354	0.0563379	0.0296406	0.10266	0.0537634	0.00258935	0.00702776	0.012354	0.0828055	0.00372799	0.0923386	0.0488379	0.0273705	0.195727	0.111875	0.0155439
190	0.0791789	0.0459433	0.0703812	0.111875	0.0615836	0.0537634	0.221896	0.0791789	0.0107527	0.0987292	0.330796	0.304008	0.00391007	0.0332356	0.330796	0.111875	0.0391007	0	0.00391007	0.324536	0.206948	0.0791789	0.324536	0.000977517	0.0391007	0.195727	0.324536	0.324536	0.0136852	0.150538	0.0354466	0.0224829	0	0.0107527	0.0537634	0.0273705	0.0987292	0.0563379	0.00195503	0.0058651	0.0107527	0.0791789	0.00293255	0.0889541	0.0459433	0.0296406	0.190616	0.107527	0.0136852
191	0.0828055	0.0488379	0.0740318	0.101662	0.0647169	0.0563379	0.227483	0.0828055	0.012354	0.10266	0.315738	0.316473	0.0051472	0.0354466	0.315738	0.101662	0.0421574	0.000697722	0.0051472	0.330796	0.193548	0.0828055	0.330796	0.00112287	0.0421574	0.182796	0.330796	0.330796	0.0155439	0.154625	0.0293255	0.0246464	0.000133436	0.012354	0.0563379	0.0296406	0.10266	0.0488759	0.00258935	0.00702776	0.012354	0.0828055	0.00372799	0.0923386	0.0488379	0.0244379	0.195727	0.111875	0.0155439
191	0.0742913	0.0420332	0.0654936	0.111875	0.056696	0.0488759	0.214076	0.0742913	0.00879765	0.0928641	0.330796	0.302053	0.00293255	0.0293255	0.330796	0.111875	0.0361681	0	0.00293255	0.315738	0.206948	0.0742913	0.315738	0	0.0361681	0.195727	0.315738	0.315738	0.0117302	0.142717	0.0354466	0.0195503	0	0.00879765	0.0488759	0.0244379	0.0928641	0.0563379	0.000977517	0.00391007	0.00879765	0.083089	0.00195503	0.083089	0.0420332	0.0296406	0.182796	0.101662	0.0117302
192	0.0828055	0.0488379	0.0740318	0.116325	0.0647169	0.0563379	0.227483	0.0828055	0.012354	0.10266	0.338221	0.323603	0.0051472	0.0354466	0.338221	0.116325	0.0421574	0.000697722	0.0051472	0.330796	0.213099	0.0828055	0.330796	0.00112287	0.0421574	0.202346	0.330796	0.330796	0.0155439	0.154625	0.0381232	0.0246464	0.000133436	0.012354	0.0563379	0.0296406	0.10266	0.0596285	0.00258935	0.00702776	0.012354	0.0923386	0.00372799	0.0923386	0.0488379	0.0322581	0.206948	0.111875	0.0155439
192	0.0782014	0.0518084	0.0782014	0.111875	0.0684262	0.0596285	0.233627	0.086999	0.0136852	0.107527	0.330796	0.331378	0.0058651	0.0381232	0.330796	0.111875	0.0449658	0.000977517	0.0058651	0.338221	0.206948	0.086999	0.338221	0.00195503	0.0449658	0.195727	0.338221	0.338221	0.0175953	0.160313	0.0354466	0.0273705	0	0.0136852	0.0684262	0.0322581	0.107527	0.0563379	0.00195503	0.00782014	0.0136852	0.0967742	0.00488759	0.0967742	0.0518084	0.0296406	0.213099	0.116325	0.0175953
193	0.0740318	0.0488379	0.0740318	0.11437	0.0647169	0.0563379	0.227483	0.0828055	0.012354	0.10266	0.348974	0.330796	0.0051472	0.0354466	0.348974	0.124145	0.0421574	0.000697722	0.0051472	0.330796	0.222874	0.0828055	0.330796	0.00112287	0.0421574	0.211144	0.330796	0.330796	0.0155439	0.154625	0.0361681	0.0246464	0.000133436	0.012354	0.0647169	0.0296406	0.10266	0.0654936	0.00171857	0.00702776	0.012354	0.0923386	0.00372799	0.0923386	0.0488379	0.0361681	0.206948	0.111875	0.0155439
193	0.0840665	0.0576735	0.0840665	0.10266	0.0742913	0.0654936	0.243402	0.103617	0.0166178	0.11437	0.330796	0.348974	0.00782014	0.0430108	0.330796	0.111875	0.0498534	0.00195503	0.00782014	0.348974	0.206948	0.0938416	0.348974	0.00293255	0.0498534	0.195727	0.348974	0.348974	0.0205279	0.16911	0.0296406	0.030303	0.000977517	0.0166178	0.0742913	0.0361681	0.11437	0.0563379	0.00293255	0.0107527	0.0166178	0.103617	0.0058651	0.103617	0.0576735	0.0296406	0.222874	0.124145	0.0205279
194	0.0740318	0.0488379	0.0740318	0.0967742	0.0647169	0.0563379	0.236628	0.0923386	0.012354	0.10266	0.321603	0.330796	0.0051472	0.0354466	0.321603	0.105572	0.0421574	0.000697722	0.0051472	0.330796	0.199413	0.0828055	0.330796	0.00112287	0.0421574	0.188661	0.330796	0.330796	0.0155439	0.154625	0.026393	0.0246464	0.000133436	0.012354	0.0647169	0.0296406	0.10266	0.0518084	0.00171857	0.00702776	0.012354	0.0923386	0.00372799	0.0923386	0.0488379	0.026393	0.206948	0.111875	0.0155439
194	0.0694037	0.0449658	0.0694037	0.10266	0.0596285	0.0596285	0.228739	0.086999	0.00977517	0.0967742	0.330796	0.321603	0.00391007	0.0322581	0.330796	0.111875	0.0381232	0	0.00391007	0.321603	0.206948	0.086999	0.321603	0	0.0381232	0.195727	0.321603	0.321603	0.0127077	0.147605	0.0296406	0.026393	0	0.00977517	0.0596285	0.026393	0.0967742	0.0563379	0.000977517	0.00488759	0.00977517	0.086999	0.00293255	0.086999	0.0449658	0.0296406	0.199413	0.105572	0.0175953
195	0.0740318	0.0488379	0.0740318	0.0957967	0.0647169	0.0647169	0.236628	0.0923386	0.012354	0.10266	0.319648	0.330796	0.0051472	0.0354466	0.319648	0.104594	0.0421574	0.000697722	0.0051472	0.330796	0.197458	0.0923386	0.330796	0.00112287	0.0421574	0.186706	0.330796	0.330796	0.0155439	0.154625	0.0254154	0.0296406	0.000133436	0.012354	0.0647169	0.0296406	0.10266	0.0508309	0.00171857	0.00702776	0.012354	0.0923386	0.00372799	0.0923386	0.0488379	0.0254154	0.218539	0.111875	0.01989
195	0.0674487	0.0439883	0.0762463	0.10266	0.058651	0.058651	0.226784	0.0860215	0.00977517	0.0957967	0.330796	0.319648	0.00293255	0.0312805	0.330796	0.111875	0.0371457	0	0.00293255	0.319648	0.206948	0.0860215	0.319648	0	0.0371457	0.195727	0.319648	0.319648	0.0127077	0.146628	0.0296406	0.0254154	0	0.00977517	0.058651	0.0254154	0.0860215	0.0563379	0.000977517	0.00488759	0.00977517	0.0860215	0.00195503	0.0860215	0.0439883	0.0296406	0.209189	0.104594	0.0166178
196	0.0740318	0.0488379	0.0828055	0.0938416	0.0647169	0.0647169	0.236628	0.0923386	0.012354	0.10266	0.317693	0.330796	0.0051472	0.0354466	0.317693	0.102639	0.0421574	0.000697722	0.0051472	0.330796	0.195503	0.0923386	0.330796	0.00112287	0.0421574	0.184751	0.330796	0.330796	0.0155439	0.154625	0.0244379	0.0296406	0.000133436	0.012354	0.0647169	0.0296406	0.0923386	0.0498534	0.00171857	0.00702776	0.012354	0.0923386	0.00372799	0.0923386	0.0488379	0.0244379	0.218539	0.111875	0.01989
196	0.0576735	0.0430108	0.0752688	0.10266	0.0576735	0.0576735	0.224829	0.0840665	0.00879765	0.0938416	0.330796	0.317693	0.00293255	0.030303	0.330796	0.111875	0.0361681	0	0.00293255	0.317693	0.206948	0.0840665	0.317693	0	0.0361681	0.195727	0.317693	0.317693	0.0117302	0.144673	0.0296406	0.0244379	0	0.00879765	0.0576735	0.0244379	0.0840665	0.0563379	0.000977517	0.00488759	0.00879765	0.0840665	0.00195503	0.0840665	0.0430108	0.0296406	0.207234	0.102639	0.0156403
197	0.0647169	0.0488379	0.0828055	0.108504	0.0647169	0.0647169	0.245972	0.0923386	0.012354	0.10266	0.340176	0.330796	0.0051472	0.0354466	0.340176	0.11828	0.0421574	0.000697722	0.0051472	0.330796	0.215054	0.0923386	0.330796	0.00112287	0.0421574	0.204301	0.330796	0.330796	0.0155439	0.154625	0.0332356	0.0296406	0.000133436	0.012354	0.0647169	0.0296406	0.0923386	0.0606061	0.00171857	0.00702776	0.012354	0.0923386	0.00372799	0.0923386	0.0488379	0.0332356	0.227483	0.111875	0.01989
197	0.0694037	0.0606061	0.0889541	0.10266	0.0791789	0.0694037	0.255132	0.0987292	0.0146628	0.108504	0.330796	0.340176	0.00684262	0.0391007	0.330796	0.111875	0.0459433	0.000977517	0.00684262	0.340176	0.206948	0.0987292	0.340176	0.00195503	0.0459433	0.195727	0.340176	0.340176	0.0146628	0.162268	0.0296406	0.0332356	0	0.0146628	0.0694037	0.0332356	0.0987292	0.0563379	0.00293255	0.00879765	0.0146628	0.0987292	0.00488759	0.0987292	0.0527859	0.0296406	0.236559	0.11828	0.0224829
198	0.0647169	0.0563379	0.0828055	0.104594	0.0740318	0.0647169	0.245972	0.0923386	0.012354	0.10266	0.333333	0.330796	0.0051472	0.0354466	0.333333	0.113392	0.0421574	0.000697722	0.0051472	0.330796	0.209189	0.0923386	0.330796	0.00112287	0.0421574	0.197458	0.330796	0.330796	0.012354	0.154625	0.030303	0.0296406	0.000133436	0.012354	0.0647169	0.0296406	0.0923386	0.0576735	0.00171857	0.00702776	0.012354	0.0923386	0.00372799	0.0923386	0.0488379	0.030303	0.227483	0.111875	0.01989
198	0.0654936	0.0576735	0.0840665	0.10266	0.0752688	0.0654936	0.248289	0.0938416	0.0127077	0.104594	0.330796	0.333333	0.0058651	0.0361681	0.330796	0.111875	0.0498534	0.000977517	0.0058651	0.333333	0.206948	0.0938416	0.333333	0.000977517	0.0430108	0.195727	0.333333	0.333333	0.0127077	0.166178	0.0296406	0.030303	0	0.0127077	0.0654936	0.030303	0.0938416	0.0563379	0.00195503	0.00684262	0.0127077	0.0938416	0.00391007	0.0938416	0.0498534	0.0296406	0.229717	0.113392	0.0205279
199	0.0647169	0.0563379	0.0828055	0.112414	0.0740318	0.0647169	0.245972	0.0923386	0.012354	0.10266	0.345064	0.330796	0.0051472	0.0354466	0.345064	0.121212	0.0488379	0.000697722	0.0051472	0.330796	0.219941	0.0923386	0.330796	0.00112287	0.0421574	0.208211	0.330796	0.330796	0.012354	0.164321	0.0351906	0.0296406	0.000133436	0.012354	0.0647169	0.0296406	0.0923386	0.0635386	0.00171857	0.00702776	0.012354	0.0923386	0.00372799	0.0923386	0.0488379	0.0351906	0.227483	0.111875	0.01989
199	0.0723363	0.0635386	0.0909091	0.10266	0.0821114	0.0723363	0.259042	0.101662	0.0156403	0.112414	0.330796	0.345064	0.00782014	0.0410557	0.330796	0.111875	0.0557185	0.00195503	0.00782014	0.345064	0.195727	0.101662	0.345064	0.00195503	0.0488759	0.195727	0.345064	0.345064	0.0156403	0.175953	0.0296406	0.0351906	0	0.0156403	0.0723363	0.0351906	0.101662	0.0563379	0.00293255	0.00977517	0.0156403	0.112414	0.0058651	0.101662	0.0557185	0.0296406	0.240469	0.121212	0.0244379
200	0.0647169	0.0563379	0.0828055	0.116325	0.0740318	0.0647169	0.255484	0.0923386	0.012354	0.10266	0.352884	0.330796	0.0051472	0.0354466	0.352884	0.1261	0.0488379	0.000697722	0.0051472	0.330796	0.214076	0.0923386	0.330796	0.00112287	0.0421574	0.214076	0.330796	0.330796	0.012354	0.164321	0.0322581	0.0296406	0.000133436	0.012354	0.0647169	0.0296406	0.0923386	0.0674487	0.00171857	0.00702776	0.012354	0.10266	0.00372799	0.0923386	0.0488379	0.0371457	0.236628	0.111875	0.01989
200	0.0674487	0.0674487	0.0957967	0.10266	0.0860215	0.0762463	0.27566	0.105572	0.0175953	0.116325	0.330796	0.352884	0.00684262	0.0439883	0.330796	0.111875	0.058651	0.00195503	0.00879765	0.352884	0.195727	0.105572	0.352884	0.00293255	0.0518084	0.195727	0.352884	0.352884	0.0175953	0.181818	0.0246464	0.0371457	0.000977517	0.0175953	0.0762463	0.0371457	0.105572	0.0563379	0.00391007	0.0107527	0.0175953	0.116325	0.00684262	0.105572	0.058651	0.0296406	0.256109	0.1261	0.026393
201	0.0563379	0.0563379	0.0828055	0.0997067	0.0740318	0.0647169	0.255484	0.0923386	0.012354	0.10266	0.327468	0.330796	0.00372799	0.0354466	0.327468	0.109482	0.0488379	0.000697722	0.0051472	0.330796	0.192571	0.0923386	0.330796	0.00112287	0.0421574	0.192571	0.330796	0.330796	0.012354	0.164321	0.0234604	0.0296406	0.000133436	0.012354	0.0647169	0.0296406	0.0923386	0.054741	0.00171857	0.00702776	0.012354	0.10266	0.00372799	0.0923386	0.0488379	0.028348	0.236628	0.111875	0.01989
201	0.054741	0.054741	0.0801564	0.10266	0.0713587	0.0713587	0.252199	0.0899316	0.0117302	0.0997067	0.330796	0.327468	0.00293255	0.0342131	0.330796	0.111875	0.0469208	0	0.00488759	0.327468	0.195727	0.0899316	0.327468	0.000977517	0.0400782	0.195727	0.327468	0.327468	0.0117302	0.16129	0.0246464	0.028348	0	0.0117302	0.0713587	0.028348	0.0899316	0.0563379	0.000977517	0.0058651	0.0146628	0.0997067	0.00293255	0.0899316	0.0469208	0.0296406	0.233627	0.109482	0.0185728
202	0.0563379	0.0563379	0.0828055	0.103617	0.0740318	0.0740318	0.255484	0.0923386	0.012354	0.10266	0.331378	0.330796	0.00372799	0.0354466	0.331378	0.112414	0.0488379	0.000697722	0.0051472	0.330796	0.196481	0.0923386	0.330796	0.00112287	0.0421574	0.196481	0.330796	0.330796	0.012354	0.164321	0.0244379	0.0296406	0.000133436	0.012354	0.0740318	0.0296406	0.0923386	0.056696	0.00171857	0.00702776	0.0155439	0.10266	0.00372799	0.0923386	0.0488379	0.030303	0.245972	0.111875	0.01989
202	0.056696	0.056696	0.0928641	0.10266	0.0742913	0.0742913	0.256109	0.0928641	0.0127077	0.103617	0.330796	0.331378	0.00391007	0.0361681	0.330796	0.111875	0.0488759	0.000977517	0.00488759	0.331378	0.195727	0.0928641	0.331378	0.000977517	0.0420332	0.195727	0.331378	0.331378	0.0127077	0.1652	0.0246464	0.030303	0	0.0127077	0.0742913	0.030303	0.083089	0.0563379	0.00195503	0.00684262	0.0156403	0.103617	0.00391007	0.0928641	0.0488759	0.0296406	0.247312	0.112414	0.0205279
203	0.0563379	0.0563379	0.0923386	0.0879765	0.0740318	0.0740318	0.265209	0.0923386	0.012354	0.10266	0.323558	0.330796	0.00372799	0.0354466	0.323558	0.106549	0.0488379	0.000697722	0.0051472	0.330796	0.189638	0.0923386	0.330796	0.00112287	0.0421574	0.189638	0.330796	0.330796	0.012354	0.164321	0.0224829	0.0296406	0.000133436	0.012354	0.0740318	0.0296406	0.0828055	0.0527859	0.00171857	0.00702776	0.0155439	0.10266	0.00372799	0.0923386	0.0488379	0.026393	0.245972	0.111875	0.01989
203	0.0527859	0.0527859	0.0879765	0.0923386	0.0694037	0.0694037	0.258065	0.0879765	0.0107527	0.0977517	0.330796	0.323558	0.00293255	0.0322581	0.330796	0.111875	0.0449658	0	0.00391007	0.323558	0.195727	0.0879765	0.323558	0	0.0391007	0.195727	0.323558	0.323558	0.0107527	0.158358	0.0246464	0.0322581	0	0.0107527	0.0694037	0.026393	0.0782014	0.0563379	0.000977517	0.0058651	0.0136852	0.0977517	0.00293255	0.0879765	0.0449658	0.0296406	0.238514	0.106549	0.0175953
204	0.0563379	0.0563379	0.0923386	0.0899316	0.0740318	0.0740318	0.265209	0.0923386	0.012354	0.10266	0.326491	0.330796	0.00372799	0.0354466	0.326491	0.108504	0.0488379	0.000697722	0.0051472	0.330796	0.191593	0.0923386	0.330796	0.00112287	0.0421574	0.191593	0.330796	0.330796	0.012354	0.164321	0.0234604	0.0354466	0.000133436	0.012354	0.0740318	0.0296406	0.0828055	0.0537634	0.00171857	0.00702776	0.0155439	0.10266	0.00372799	0.0923386	0.0488379	0.028348	0.255484	0.111875	0.01989
204	0.0469208	0.0625611	0.0899316	0.0923386	0.0713587	0.0713587	0.260997	0.0899316	0.0107527	0.0997067	0.330796	0.326491	0.00293255	0.0332356	0.330796	0.111875	0.0469208	0	0.00391007	0.326491	0.195727	0.0899316	0.326491	0.000977517	0.0400782	0.195727	0.326491	0.326491	0.0107527	0.160313	0.0246464	0.0332356	0	0.0107527	0.0713587	0.028348	0.0801564	0.0563379	0.000977517	0.00879765	0.0146628	0.0997067	0.00293255	0.0899316	0.0469208	0.0296406	0.251222	0.108504	0.0234604
205	0.0488379	0.0647169	0.0923386	0.105572	0.0740318	0.0740318	0.265209	0.0923386	0.012354	0.10266	0.352884	0.330796	0.00372799	0.0354466	0.352884	0.127077	0.0488379	0.000697722	0.0051472	0.330796	0.214076	0.0923386	0.330796	0.00112287	0.0421574	0.214076	0.330796	0.330796	0.012354	0.164321	0.0322581	0.0354466	7.07638e-05	0.012354	0.0740318	0.0296406	0.0828055	0.0674487	0.00171857	0.00949125	0.0155439	0.10266	0.00372799	0.0923386	0.0488379	0.0381232	0.255484	0.111875	0.0246464
205	0.058651	0.0762463	0.105572	0.0923386	0.0860215	0.0860215	0.285435	0.105572	0.0175953	0.117302	0.330796	0.352884	0.00684262	0.0439883	0.323603	0.111875	0.058651	0.00195503	0.00879765	0.352884	0.195727	0.105572	0.352884	0.00293255	0.0518084	0.195727	0.352884	0.352884	0.0175953	0.181818	0.0246464	0.0439883	0.000977517	0.0175953	0.0860215	0.0381232	0.0957967	0.0563379	0.00391007	0.0136852	0.0215054	0.117302	0.00684262	0.105572	0.058651	0.0296406	0.27566	0.127077	0.0322581
206	0.0488379	0.0647169	0.0923386	0.0967742	0.0740318	0.0740318	0.275118	0.0923386	0.012354	0.10266	0.337243	0.330796	0.00372799	0.0354466	0.330401	0.116325	0.0488379	0.000697722	0.0051472	0.330796	0.201369	0.0923386	0.330796	0.00112287	0.0421574	0.201369	0.330796	0.330796	0.012354	0.164321	0.0215054	0.0354466	7.07638e-05	0.012354	0.0740318	0.0296406	0.0828055	0.0596285	0.00171857	0.00949125	0.0155439	0.10266	0.00372799	0.0923386	0.0488379	0.0322581	0.255484	0.111875	0.0246464
206	0.0518084	0.0684262	0.0967742	0.0923386	0.086999	0.0772239	0.281525	0.0967742	0.0136852	0.106549	0.330796	0.337243	0.00488759	0.0381232	0.323603	0.111875	0.0518084	0.000977517	0.0058651	0.337243	0.195727	0.0967742	0.337243	0.000977517	0.0449658	0.195727	0.337243	0.337243	0.0136852	0.16911	0.01989	0.0381232	0	0.0136852	0.0772239	0.0322581	0.086999	0.0563379	0.00195503	0.0107527	0.0175953	0.106549	0.00488759	0.0967742	0.0518084	0.0296406	0.261975	0.116325	0.026393
207	0.0488379	0.0647169	0.0923386	0.102639	0.0828055	0.0740318	0.275118	0.0923386	0.012354	0.10266	0.347996	0.330796	0.00372799	0.0354466	0.341153	0.123167	0.0488379	0.000697722	0.0051472	0.330796	0.210166	0.0923386	0.330796	0.00112287	0.0421574	0.210166	0.330796	0.330796	0.012354	0.164321	0.0254154	0.0354466	7.07638e-05	0.012354	0.0740318	0.0296406	0.0828055	0.0645161	0.00171857	0.00949125	0.0155439	0.10266	0.00372799	0.0923386	0.0488379	0.0361681	0.265209	0.111875	0.0246464
207	0.056696	0.0742913	0.102639	0.0923386	0.0928641	0.0840665	0.2913	0.11437	0.0166178	0.11437	0.330796	0.347996	0.0058651	0.0420332	0.323603	0.111875	0.056696	0.00195503	0.00782014	0.347996	0.195727	0.11437	0.347996	0.00195503	0.0498534	0.195727	0.347996	0.347996	0.0166178	0.177908	0.01989	0.0420332	0	0.0166178	0.0840665	0.0361681	0.0928641	0.0563379	0.00293255	0.0127077	0.0205279	0.123167	0.0058651	0.102639	0.056696	0.0296406	0.281525	0.123167	0.030303
208	0.0488379	0.0647169	0.0923386	0.0928641	0.0828055	0.0740318	0.275118	0.10266	0.012354	0.10266	0.332356	0.330796	0.00372799	0.0354466	0.325513	0.112414	0.0488379	0.000697722	0.0051472	0.330796	0.196481	0.10266	0.330796	0.00112287	0.0421574	0.196481	0.330796	0.330796	0.012354	0.174401	0.0205279	0.0354466	7.07638e-05	0.012354	0.0740318	0.0296406	0.0828055	0.056696	0.00171857	0.00949125	0.0155439	0.111875	0.00372799	0.0923386	0.0488379	0.030303	0.265209	0.111875	0.0246464
208	0.0498534	0.0654936	0.103617	0.0923386	0.083089	0.083089	0.276637	0.103617	0.0127077	0.103617	0.330796	0.332356	0.00391007	0.0361681	0.323603	0.111875	0.0498534	0.000977517	0.00488759	0.332356	0.195727	0.103617	0.332356	0.000977517	0.0430108	0.195727	0.332356	0.332356	0.0127077	0.175953	0.01989	0.0361681	0	0.0127077	0.0742913	0.030303	0.083089	0.0563379	0.00195503	0.00977517	0.0156403	0.112414	0.00391007	0.0928641	0.0498534	0.0296406	0.266862	0.112414	0.0254154
209	0.0488379	0.0647169	0.10266	0.0909091	0.0828055	0.0828055	0.281814	0.10266	0.012354	0.10266	0.328446	0.330796	0.00372799	0.0354466	0.320626	0.109482	0.0488379	0.000697722	0.0051472	0.330796	0.193548	0.10266	0.330796	0.00112287	0.0421574	0.193548	0.330796	0.330796	0.012354	0.174401	0.0185728	0.0354466	7.07638e-05	0.012354	0.0740318	0.0296406	0.0828055	0.054741	0.00171857	0.00949125	0.0155439	0.111875	0.00372799	0.0923386	0.0488379	0.028348	0.275118	0.111875	0.0246464
209	0.0410557	0.0635386	0.100684	0.0923386	0.0811339	0.0811339	0.27957	0.100684	0.0117302	0.100684	0.323603	0.328446	0.00293255	0.0342131	0.323603	0.111875	0.0478983	0	0.00488759	0.328446	0.195727	0.100684	0.328446	0.000977517	0.0410557	0.195727	0.328446	0.328446	0.0117302	0.172043	0.01989	0.0342131	0	0.0117302	0.0811339	0.028348	0.0723363	0.0563379	0.000977517	0.00879765	0.0146628	0.109482	0.00293255	0.0909091	0.0478983	0.0296406	0.272727	0.109482	0.0234604
210	0.0421574	0.0647169	0.10266	0.0889541	0.0828055	0.0828055	0.281814	0.10266	0.012354	0.10266	0.318671	0.330796	0.00372799	0.0354466	0.318671	0.108504	0.0488379	0.000697722	0.0051472	0.330796	0.191593	0.10266	0.330796	0.00112287	0.0421574	0.191593	0.330796	0.330796	0.012354	0.174401	0.0185728	0.0354466	7.07638e-05	0.012354	0.0828055	0.0296406	0.0740318	0.0537634	0.00171857	0.00949125	0.0155439	0.111875	0.00372799	0.0923386	0.0488379	0.0273705	0.275118	0.111875	0.0246464
210	0.0400782	0.0713587	0.0997067	0.0923386	0.0801564	0.0801564	0.276637	0.0997067	0.0107527	0.0997067	0.323603	0.325513	0.00293255	0.0332356	0.323603	0.111875	0.0537634	0	0.00391007	0.325513	0.195727	0.0997067	0.325513	0.000977517	0.0400782	0.195727	0.325513	0.325513	0.0107527	0.170088	0.01989	0.0332356	0	0.0107527	0.0801564	0.0273705	0.0713587	0.0563379	0.000977517	0.00879765	0.0136852	0.108504	0.00293255	0.0889541	0.0469208	0.0296406	0.270772	0.108504	0.0224829
211	0.0421574	0.0740318	0.10266	0.100684	0.0828055	0.0828055	0.281814	0.10266	0.012354	0.10266	0.338221	0.330796	0.00372799	0.0354466	0.338221	0.121212	0.0563379	0.000697722	0.0051472	0.330796	0.208211	0.10266	0.330796	0.00112287	0.0421574	0.208211	0.330796	0.330796	0.012354	0.174401	0.0244379	0.0354466	7.07638e-05	0.012354	0.0828055	0.0296406	0.0740318	0.0635386	0.00112287	0.00949125	0.0155439	0.111875	0.00372799	0.0923386	0.0488379	0.0351906	0.281814	0.111875	0.0246464
211	0.0478983	0.0821114	0.111437	0.0923386	0.0909091	0.0909091	0.29521	0.111437	0.0156403	0.111437	0.323603	0.345064	0.0058651	0.0410557	0.323603	0.111875	0.0635386	0.000977517	0.00684262	0.345064	0.195727	0.111437	0.345064	0.00195503	0.0478983	0.195727	0.345064	0.345064	0.0156403	0.185728	0.01989	0.0410557	0	0.0156403	0.0909091	0.0351906	0.0821114	0.0563379	0.00195503	0.0127077	0.0195503	0.121212	0.0058651	0.100684	0.0557185	0.0296406	0.29521	0.121212	0.0293255
212	0.0421574	0.0740318	0.10266	0.108504	0.0828055	0.0828055	0.292017	0.10266	0.012354	0.10266	0.348974	0.330796	0.00372799	0.0354466	0.348974	0.129032	0.0563379	0.000697722	0.0051472	0.330796	0.217009	0.10266	0.330796	0.00112287	0.0421574	0.217009	0.330796	0.330796	0.012354	0.174401	0.0273705	0.0354466	7.07638e-05	0.012354	0.0828055	0.0296406	0.0740318	0.0694037	0.00112287	0.00949125	0.0155439	0.111875	0.00372799	0.0923386	0.0488379	0.0391007	0.281814	0.111875	0.0246464
212	0.0527859	0.0879765	0.119257	0.0923386	0.0977517	0.0977517	0.316716	0.119257	0.0185728	0.119257	0.323603	0.355816	0.0058651	0.0459433	0.323603	0.111875	0.0694037	0.00195503	0.00879765	0.355816	0.195727	0.119257	0.355816	0.00293255	0.0527859	0.195727	0.355816	0.355816	0.0185728	0.194526	0.01989	0.0527859	0.000977517	0.0185728	0.0977517	0.0391007	0.0879765	0.0563379	0.00293255	0.0146628	0.0224829	0.129032	0.00684262	0.108504	0.0606061	0.0296406	0.305963	0.129032	0.0332356
213	0.0421574	0.0740318	0.10266	0.0909091	0.0828055	0.0828055	0.292017	0.10266	0.012354	0.10266	0.337243	0.330796	0.00258935	0.0354466	0.337243	0.121212	0.0563379	0.000697722	0.0051472	0.330796	0.207234	0.10266	0.330796	0.00112287	0.0421574	0.207234	0.330796	0.330796	0.012354	0.174401	0.0185728	0.0421574	7.07638e-05	0.012354	0.0828055	0.0296406	0.0740318	0.0625611	0.00112287	0.00949125	0.0155439	0.111875	0.00372799	0.0923386	0.0488379	0.0342131	0.292017	0.111875	0.0246464
213	0.0478983	0.0811339	0.111437	0.0828055	0.0909091	0.0909091	0.304985	0.111437	0.0156403	0.111437	0.323603	0.344086	0.00391007	0.0410557	0.323603	0.111875	0.0625611	0.000977517	0.00684262	0.344086	0.195727	0.111437	0.344086	0.00195503	0.0478983	0.195727	0.344086	0.344086	0.0117302	0.184751	0.0155439	0.0478983	0	0.0156403	0.0909091	0.0342131	0.0811339	0.0563379	0.00195503	0.0117302	0.0185728	0.121212	0.0058651	0.100684	0.054741	0.0296406	0.304985	0.121212	0.0342131
214	0.0421574	0.0740318	0.10266	0.0889541	0.0828055	0.0828055	0.292017	0.10266	0.012354	0.10266	0.333333	0.330796	0.00258935	0.0354466	0.333333	0.11828	0.0563379	0.000697722	0.0051472	0.330796	0.204301	0.10266	0.330796	0.00112287	0.0421574	0.204301	0.330796	0.330796	0.00949125	0.174401	0.0185728	0.0421574	7.07638e-05	0.012354	0.0828055	0.0296406	0.0740318	0.0615836	0.00112287	0.00949125	0.0155439	0.111875	0.00372799	0.0923386	0.0488379	0.0332356	0.292017	0.111875	0.0296406
214	0.0391007	0.0801564	0.11828	0.0828055	0.0987292	0.0889541	0.302053	0.109482	0.0146628	0.109482	0.323603	0.341153	0.00391007	0.0391007	0.323603	0.111875	0.0615836	0.000977517	0.00684262	0.341153	0.184864	0.109482	0.341153	0.00195503	0.0469208	0.195727	0.341153	0.341153	0.0117302	0.182796	0.0155439	0.0469208	0	0.0146628	0.0889541	0.0332356	0.0801564	0.0563379	0.00195503	0.0117302	0.0185728	0.11828	0.00488759	0.0987292	0.0537634	0.0296406	0.302053	0.11828	0.0332356
215	0.0354466	0.0740318	0.111875	0.0811339	0.0923386	0.0828055	0.298902	0.10266	0.012354	0.10266	0.321603	0.330796	0.00258935	0.0354466	0.321603	0.110459	0.0563379	0.000697722	0.0051472	0.330796	0.182796	0.10266	0.330796	0.00112287	0.0421574	0.193548	0.330796	0.330796	0.00949125	0.174401	0.0146628	0.0421574	7.07638e-05	0.012354	0.0828055	0.0296406	0.0740318	0.054741	0.00112287	0.00949125	0.0155439	0.111875	0.00372799	0.0923386	0.0488379	0.028348	0.298902	0.111875	0.0296406
215	0.0342131	0.0723363	0.110459	0.0828055	0.0909091	0.0811339	0.296188	0.100684	0.0117302	0.100684	0.323603	0.328446	0.00195503	0.0342131	0.323603	0.111875	0.054741	0	0.00488759	0.328446	0.184864	0.100684	0.328446	0.000977517	0.0410557	0.195727	0.328446	0.328446	0.00879765	0.172043	0.0155439	0.0410557	0	0.0117302	0.0811339	0.028348	0.0723363	0.0563379	0.000977517	0.00879765	0.0146628	0.110459	0.00293255	0.0909091	0.0478983	0.0296406	0.296188	0.110459	0.028348
216	0.0354466	0.0740318	0.111875	0.0742913	0.0923386	0.0828055	0.298902	0.10266	0.012354	0.10266	0.309873	0.330796	0.00258935	0.0354466	0.309873	0.102639	0.0563379	0.000697722	0.0051472	0.330796	0.173021	0.10266	0.330796	0.00112287	0.0421574	0.183773	0.330796	0.330796	0.00949125	0.174401	0.0117302	0.0421574	7.07638e-05	0.012354	0.0828055	0.0296406	0.0740318	0.0498534	0.00112287	0.00949125	0.0155439	0.111875	0.00372799	0.0923386	0.0488379	0.0244379	0.30938	0.111875	0.0296406
216	0.030303	0.0664712	0.102639	0.0828055	0.0840665	0.0840665	0.285435	0.0938416	0.00879765	0.0938416	0.323603	0.316716	0.000977517	0.030303	0.323603	0.111875	0.0498534	0	0.00293255	0.316716	0.184864	0.0938416	0.316716	0	0.0361681	0.195727	0.316716	0.316716	0.00684262	0.163245	0.0155439	0.0361681	0	0.00879765	0.0742913	0.0244379	0.0576735	0.0563379	0	0.00684262	0.0156403	0.112414	0.00195503	0.0840665	0.0498534	0.0296406	0.296188	0.102639	0.0244379
217	0.0354466	0.0740318	0.111875	0.0674487	0.0923386	0.0923386	0.298902	0.10266	0.012354	0.10266	0.296188	0.330796	0.00258935	0.0354466	0.296188	0.0938416	0.0563379	0.000697722	0.0051472	0.330796	0.162268	0.10266	0.330796	0.00112287	0.0421574	0.173021	0.330796	0.330796	0.00949125	0.174401	0.00879765	0.0421574	7.07638e-05	0.012354	0.0828055	0.0296406	0.0647169	0.0430108	0.00112287	0.00949125	0.01989	0.121678	0.00372799	0.0923386	0.0563379	0.0205279	0.30938	0.111875	0.0296406
217	0.0254154	0.0674487	0.0938416	0.0828055	0.0752688	0.0752688	0.272727	0.085044	0.0058651	0.085044	0.323603	0.30303	0	0.0254154	0.323603	0.111875	0.0430108	0	0.000977517	0.30303	0.184864	0.085044	0.30303	0	0.0312805	0.195727	0.30303	0.30303	0.00391007	0.152493	0.0155439	0.0312805	0	0.0058651	0.0752688	0.0205279	0.0508309	0.0563379	0	0.00391007	0.0117302	0.102639	0.000977517	0.0752688	0.0430108	0.0296406	0.282502	0.0938416	0.0205279
218	0.0354466	0.0828055	0.111875	0.0938416	0.0923386	0.0923386	0.30938	0.10266	0.012354	0.10266	0.342131	0.330796	0.00258935	0.0354466	0.342131	0.124145	0.0563379	0.000697722	0.0051472	0.330796	0.200391	0.10266	0.330796	0.00112287	0.0421574	0.211144	0.330796	0.330796	0.00949125	0.184864	0.0205279	0.0421574	7.07638e-05	0.012354	0.0923386	0.0296406	0.0647169	0.0654936	0.00112287	0.00949125	0.01989	0.121678	0.00372799	0.0923386	0.0563379	0.0361681	0.316473	0.111875	0.0296406
218	0.0430108	0.0938416	0.124145	0.0828055	0.103617	0.103617	0.327468	0.11437	0.0166178	0.11437	0.323603	0.348974	0.00488759	0.0430108	0.316473	0.111875	0.0654936	0.00195503	0.00782014	0.348974	0.184864	0.11437	0.348974	0.00293255	0.0498534	0.195727	0.348974	0.348974	0.0136852	0.200391	0.0155439	0.0498534	0	0.0166178	0.103617	0.0361681	0.0742913	0.0563379	0.00293255	0.0136852	0.0254154	0.134897	0.0058651	0.103617	0.0654936	0.0296406	0.334311	0.124145	0.0361681
219	0.0354466	0.0828055	0.111875	0.0821114	0.0923386	0.0923386	0.30938	0.10266	0.012354	0.10266	0.322581	0.330796	0.00258935	0.0354466	0.315738	0.111437	0.0563379	0.000697722	0.0051472	0.330796	0.183773	0.10266	0.330796	0.00112287	0.0421574	0.194526	0.330796	0.330796	0.00949125	0.184864	0.0156403	0.0421574	7.07638e-05	0.012354	0.0923386	0.0296406	0.0647169	0.0557185	0.00112287	0.00949125	0.01989	0.121678	0.00372799	0.0923386	0.0563379	0.0293255	0.316473	0.111875	0.0296406
219	0.0293255	0.0821114	0.121212	0.0828055	0.0918866	0.0918866	0.308895	0.101662	0.0117302	0.101662	0.323603	0.329423	0.00195503	0.0351906	0.316473	0.111875	0.0557185	0	0.00488759	0.329423	0.184864	0.101662	0.329423	0.000977517	0.0420332	0.195727	0.329423	0.329423	0.00879765	0.183773	0.0155439	0.0420332	0	0.0117302	0.0918866	0.0293255	0.0645161	0.0563379	0.000977517	0.0117302	0.0195503	0.121212	0.00391007	0.0918866	0.0557185	0.0296406	0.315738	0.111437	0.0293255
220	0.0296406	0.0828055	0.121678	0.0840665	0.0923386	0.0923386	0.30938	0.10266	0.012354	0.10266	0.326491	0.330796	0.00258935	0.0354466	0.319648	0.113392	0.0563379	0.000697722	0.0051472	0.330796	0.187683	0.10266	0.330796	0.00112287	0.0421574	0.198436	0.330796	0.330796	0.00949125	0.184864	0.0166178	0.0421574	7.07638e-05	0.012354	0.0923386	0.0296406	0.0647169	0.0576735	0.00112287	0.012354	0.01989	0.121678	0.00372799	0.0923386	0.0563379	0.030303	0.323603	0.111875	0.0296406
220	0.030303	0.0840665	0.124145	0.0828055	0.0938416	0.0938416	0.312805	0.104594	0.0127077	0.104594	0.323603	0.334311	0.00293255	0.0361681	0.316473	0.111875	0.0576735	0.000977517	0.0058651	0.334311	0.184864	0.104594	0.334311	0.000977517	0.0430108	0.195727	0.334311	0.334311	0.00977517	0.187683	0.0155439	0.0498534	0	0.0127077	0.0938416	0.030303	0.0664712	0.0563379	0.000977517	0.0127077	0.0205279	0.124145	0.00391007	0.0938416	0.0576735	0.0296406	0.326491	0.113392	0.030303
221	0.0296406	0.0828055	0.121678	0.0684262	0.0923386	0.0923386	0.316473	0.10266	0.012354	0.10266	0.29912	0.330796	0.00258935	0.0354466	0.292278	0.0957967	0.0563379	0.000697722	0.0051472	0.330796	0.164223	0.10266	0.330796	0.00112287	0.0421574	0.174976	0.330796	0.330796	0.00949125	0.184864	0.00684262	0.0488379	7.07638e-05	0.012354	0.0923386	0.0296406	0.0647169	0.0449658	0.00112287	0.012354	0.01989	0.121678	0.00372799	0.0923386	0.0563379	0.0215054	0.323603	0.111875	0.0296406
221	0.0215054	0.0684262	0.104594	0.0828055	0.0772239	0.0772239	0.292278	0.086999	0.00684262	0.086999	0.323603	0.305963	0	0.026393	0.316473	0.111875	0.0449658	0	0.00195503	0.305963	0.184864	0.086999	0.305963	0	0.0322581	0.195727	0.305963	0.305963	0.00488759	0.164223	0.012354	0.0381232	0	0.00684262	0.0772239	0.0215054	0.0518084	0.0563379	0	0.00684262	0.0127077	0.104594	0.000977517	0.0772239	0.0449658	0.0296406	0.29912	0.0957967	0.0215054
222	0.0296406	0.0828055	0.121678	0.0840665	0.0923386	0.0923386	0.316473	0.10266	0.012354	0.10266	0.325513	0.330796	0.00258935	0.0354466	0.318671	0.113392	0.0563379	0.000697722	0.0051472	0.330796	0.186706	0.10266	0.330796	0.00112287	0.0421574	0.197458	0.330796	0.330796	0.00949125	0.184864	0.0127077	0.0488379	7.07638e-05	0.012354	0.0923386	0.0296406	0.0647169	0.0576735	0.00112287	0.012354	0.01989	0.121678	0.00372799	0.0923386	0.0563379	0.030303	0.330796	0.111875	0.0296406
222	0.030303	0.0840665	0.123167	0.0828055	0.103617	0.0938416	0.318671	0.103617	0.0127077	0.103617	0.323603	0.332356	0.00293255	0.0361681	0.316473	0.111875	0.0576735	0.000977517	0.00488759	0.332356	0.184864	0.103617	0.332356	0.000977517	0.0430108	0.195727	0.332356	0.332356	0.00977517	0.186706	0.012354	0.0498534	0	0.0127077	0.0938416	0.030303	0.0654936	0.0563379	0.000977517	0.0127077	0.0205279	0.123167	0.00391007	0.0938416	0.0576735	0.0296406	0.332356	0.113392	0.0361681
223	0.0296406	0.0828055	0.121678	0.0694037	0.10266	0.0923386	0.316473	0.10266	0.012354	0.10266	0.315738	0.330796	0.00258935	0.0354466	0.308895	0.106549	0.0563379	0.000697722	0.0051472	0.330796	0.178886	0.10266	0.330796	0.00112287	0.0421574	0.189638	0.330796	0.330796	0.00949125	0.184864	0.0107527	0.0488379	7.07638e-05	0.012354	0.0923386	0.0296406	0.0647169	0.0527859	0.00112287	0.012354	0.01989	0.121678	0.00372799	0.0923386	0.0563379	0.026393	0.330796	0.111875	0.0354466
223	0.026393	0.0879765	0.116325	0.0740318	0.0977517	0.0977517	0.308895	0.106549	0.0107527	0.0977517	0.323603	0.323558	0.00195503	0.0322581	0.316473	0.111875	0.0606061	0	0.00391007	0.323558	0.184864	0.0977517	0.323558	0	0.0391007	0.195727	0.323558	0.323558	0.00782014	0.178886	0.012354	0.0449658	0	0.0107527	0.0879765	0.026393	0.0527859	0.0563379	0	0.0107527	0.0175953	0.116325	0.00293255	0.0879765	0.0527859	0.0296406	0.323558	0.106549	0.0322581
224	0.0296406	0.0923386	0.121678	0.0909091	0.10266	0.10266	0.323603	0.111875	0.012354	0.10266	0.352884	0.330796	0.00258935	0.0354466	0.345064	0.131965	0.0647169	0.000697722	0.0051472	0.330796	0.209189	0.10266	0.330796	0.00112287	0.0421574	0.219941	0.330796	0.330796	0.00949125	0.184864	0.0195503	0.0488379	7.07638e-05	0.012354	0.0923386	0.0296406	0.0563379	0.0703812	0.00112287	0.012354	0.01989	0.121678	0.00372799	0.0923386	0.0563379	0.0400782	0.330796	0.111875	0.0354466
224	0.0342131	0.110459	0.14174	0.0740318	0.121212	0.121212	0.352884	0.131965	0.0195503	0.121212	0.323603	0.359726	0.0058651	0.0469208	0.316473	0.111875	0.0801564	0.00293255	0.0127077	0.359726	0.184864	0.131965	0.359726	0.00391007	0.054741	0.195727	0.359726	0.359726	0.0156403	0.209189	0.012354	0.0625611	0.000977517	0.0195503	0.110459	0.0400782	0.0703812	0.0563379	0.00391007	0.0195503	0.0293255	0.14174	0.00782014	0.110459	0.0703812	0.0296406	0.359726	0.131965	0.0469208
225	0.0246464	0.0923386	0.121678	0.0801564	0.10266	0.10266	0.323603	0.111875	0.012354	0.10266	0.334311	0.330796	0.00258935	0.0354466	0.327468	0.119257	0.0647169	0.000697722	0.00702776	0.330796	0.193548	0.111875	0.330796	0.00112287	0.0421574	0.204301	0.330796	0.330796	0.00949125	0.184864	0.0146628	0.0488379	7.07638e-05	0.012354	0.0923386	0.0296406	0.0563379	0.0615836	0.00112287	0.012354	0.01989	0.121678	0.00372799	0.0923386	0.0563379	0.0332356	0.330796	0.111875	0.0354466
225	0.028348	0.0987292	0.139785	0.0740318	0.109482	0.109482	0.334311	0.119257	0.0146628	0.109482	0.323603	0.341153	0.00391007	0.0391007	0.316473	0.111875	0.0703812	0.000977517	0.00879765	0.341153	0.184864	0.119257	0.341153	0.00195503	0.0469208	0.195727	0.341153	0.341153	0.0117302	0.193548	0.012354	0.0537634	0	0.0146628	0.0987292	0.0332356	0.0615836	0.0563379	0.00195503	0.0146628	0.0234604	0.129032	0.00488759	0.0987292	0.0615836	0.0296406	0.341153	0.119257	0.0391007
226	0.0246464	0.0923386	0.132055	0.0635386	0.10266	0.10266	0.323603	0.111875	0.012354	0.10266	0.304985	0.330796	0.00258935	0.0354466	0.298143	0.0987292	0.0647169	0.000697722	0.00702776	0.330796	0.16911	0.111875	0.330796	0.00112287	0.0421574	0.179863	0.330796	0.330796	0.00949125	0.184864	0.00782014	0.0488379	7.07638e-05	0.012354	0.0923386	0.0296406	0.0563379	0.0469208	0.00112287	0.012354	0.01989	0.121678	0.00372799	0.0923386	0.0563379	0.0224829	0.330796	0.111875	0.0354466
226	0.0185728	0.0811339	0.11828	0.0740318	0.0909091	0.0909091	0.304985	0.0987292	0.00782014	0.0909091	0.323603	0.311828	0.000977517	0.028348	0.316473	0.111875	0.054741	0	0.00391007	0.311828	0.184864	0.0987292	0.311828	0	0.0342131	0.195727	0.311828	0.311828	0.0058651	0.16911	0.012354	0.0400782	0	0.00782014	0.0909091	0.0224829	0.0469208	0.0563379	0	0.00782014	0.0146628	0.108504	0.000977517	0.0811339	0.0469208	0.0296406	0.311828	0.0987292	0.028348
227	0.0246464	0.0923386	0.132055	0.0703812	0.10266	0.10266	0.330796	0.111875	0.012354	0.10266	0.316716	0.330796	0.00258935	0.0354466	0.309873	0.107527	0.0647169	0.000697722	0.00702776	0.330796	0.178886	0.111875	0.330796	0.00112287	0.0421574	0.189638	0.330796	0.330796	0.00949125	0.195727	0.0107527	0.0488379	7.07638e-05	0.012354	0.10266	0.0296406	0.0563379	0.0527859	0.00112287	0.012354	0.01989	0.121678	0.00372799	0.0923386	0.0563379	0.0273705	0.330796	0.111875	0.0354466
227	0.0224829	0.0879765	0.127077	0.0740318	0.0987292	0.0987292	0.324536	0.107527	0.0107527	0.0987292	0.323603	0.324536	0.00195503	0.0322581	0.316473	0.111875	0.0615836	0	0.0058651	0.324536	0.184864	0.107527	0.324536	0.000977517	0.0391007	0.195727	0.324536	0.324536	0.00782014	0.189638	0.012354	0.0459433	0	0.0107527	0.0987292	0.0273705	0.0527859	0.0563379	0.000977517	0.0107527	0.0175953	0.117302	0.00293255	0.0879765	0.0527859	0.0296406	0.324536	0.107527	0.0322581
228	0.0246464	0.0923386	0.132055	0.0762463	0.10266	0.10266	0.330796	0.111875	0.012354	0.10266	0.327468	0.330796	0.00258935	0.0354466	0.320626	0.11437	0.0647169	0.000697722	0.00702776	0.330796	0.188661	0.111875	0.330796	0.00112287	0.0421574	0.199413	0.330796	0.330796	0.00949125	0.195727	0.0136852	0.0488379	7.07638e-05	0.012354	0.10266	0.0296406	0.0563379	0.058651	0.00112287	0.012354	0.01989	0.121678	0.00372799	0.0923386	0.0563379	0.0312805	0.330796	0.111875	0.0354466
228	0.026393	0.0948192	0.134897	0.0740318	0.105572	0.105572	0.335288	0.11437	0.0136852	0.105572	0.323603	0.335288	0.00293255	0.0371457	0.316473	0.111875	0.0664712	0.000977517	0.00782014	0.335288	0.184864	0.11437	0.335288	0.000977517	0.0439883	0.195727	0.335288	0.335288	0.00977517	0.199413	0.012354	0.058651	0	0.0136852	0.105572	0.0312805	0.058651	0.0563379	0.000977517	0.0136852	0.0215054	0.134897	0.00391007	0.0948192	0.058651	0.0296406	0.335288	0.11437	0.0371457
229	0.0246464	0.0923386	0.132055	0.0801564	0.10266	0.10266	0.330796	0.111875	0.012354	0.10266	0.334311	0.330796	0.00258935	0.0354466	0.326491	0.119257	0.0647169	0.000697722	0.00702776	0.330796	0.193548	0.111875	0.330796	0.00112287	0.0421574	0.204301	0.330796	0.330796	0.00949125	0.195727	0.0117302	0.0563379	7.07638e-05	0.012354	0.10266	0.0296406	0.0563379	0.0615836	0.000697722	0.012354	0.01989	0.132055	0.00372799	0.0923386	0.0563379	0.0332356	0.330796	0.111875	0.0354466
229	0.0224829	0.109482	0.139785	0.0740318	0.109482	0.119257	0.341153	0.119257	0.0146628	0.109482	0.323603	0.341153	0.00391007	0.0391007	0.316473	0.111875	0.0703812	0.000977517	0.00879765	0.341153	0.174401	0.119257	0.341153	0.00195503	0.0469208	0.195727	0.341153	0.341153	0.0117302	0.204301	0.00949125	0.0615836	0	0.0146628	0.109482	0.0332356	0.0537634	0.0563379	0.000977517	0.0146628	0.0224829	0.139785	0.00488759	0.0987292	0.0615836	0.0296406	0.341153	0.119257	0.0391007
230	0.01989	0.10266	0.132055	0.0635386	0.10266	0.111875	0.330796	0.111875	0.012354	0.10266	0.304985	0.330796	0.00258935	0.0354466	0.298143	0.0987292	0.0647169	0.000697722	0.00702776	0.330796	0.159335	0.111875	0.330796	0.00112287	0.0421574	0.179863	0.330796	0.330796	0.00949125	0.195727	0.0058651	0.0563379	7.07638e-05	0.012354	0.10266	0.0296406	0.0488379	0.0469208	0.000697722	0.012354	0.01989	0.132055	0.00372799	0.0923386	0.0563379	0.0224829	0.330796	0.111875	0.0354466
230	0.0146628	0.0909091	0.129032	0.0740318	0.0909091	0.0987292	0.311828	0.0987292	0.00782014	0.0909091	0.323603	0.311828	0.000977517	0.028348	0.316473	0.111875	0.054741	0	0.00391007	0.311828	0.174401	0.0987292	0.311828	0	0.0342131	0.195727	0.311828	0.311828	0.00391007	0.179863	0.00949125	0.0469208	0	0.00782014	0.0909091	0.0224829	0.0400782	0.0563379	0	0.00782014	0.0185728	0.11828	0.000977517	0.0811339	0.0469208	0.0296406	0.311828	0.0987292	0.0342131
231	0.01989	0.10266	0.14304	0.0742913	0.10266	0.111875	0.330796	0.111875	0.012354	0.10266	0.324536	0.330796	0.00258935	0.0354466	0.317693	0.112414	0.0647169	0.000697722	0.00702776	0.330796	0.174976	0.111875	0.330796	0.00112287	0.0421574	0.196481	0.330796	0.330796	0.00702776	0.195727	0.00977517	0.0563379	7.07638e-05	0.012354	0.10266	0.0296406	0.0488379	0.056696	0.000697722	0.012354	0.0246464	0.132055	0.00372799	0.0923386	0.0563379	0.030303	0.330796	0.111875	0.0421574
231	0.0205279	0.103617	0.143695	0.0740318	0.112414	0.112414	0.331378	0.112414	0.0127077	0.103617	0.316473	0.331378	0.00293255	0.0361681	0.30938	0.111875	0.0654936	0.000977517	0.00684262	0.331378	0.174401	0.112414	0.331378	0.000977517	0.0420332	0.195727	0.331378	0.331378	0.00684262	0.196481	0.00949125	0.056696	0	0.0127077	0.103617	0.030303	0.0488759	0.0563379	0.000977517	0.0127077	0.0244379	0.132942	0.00391007	0.0928641	0.056696	0.0296406	0.331378	0.112414	0.0420332
232	0.01989	0.10266	0.14304	0.0723363	0.111875	0.111875	0.330796	0.111875	0.012354	0.10266	0.313783	0.330796	0.00258935	0.0354466	0.305963	0.109482	0.0647169	0.000697722	0.00702776	0.330796	0.172043	0.111875	0.330796	0.00112287	0.0421574	0.193548	0.330796	0.330796	0.00702776	0.195727	0.00879765	0.0563379	7.07638e-05	0.012354	0.10266	0.0296406	0.0488379	0.054741	0.000697722	0.012354	0.0246464	0.132055	0.00372799	0.0923386	0.0563379	0.028348	0.330796	0.111875	0.0421574
232	0.0185728	0.100684	0.140762	0.0740318	0.109482	0.109482	0.327468	0.109482	0.0117302	0.100684	0.316473	0.327468	0.00195503	0.0342131	0.30938	0.111875	0.0625611	0	0.0058651	0.327468	0.174401	0.109482	0.327468	0.000977517	0.0410557	0.195727	0.327468	0.327468	0.0058651	0.193548	0.00949125	0.054741	0	0.0117302	0.100684	0.028348	0.0469208	0.0563379	0	0.0117302	0.0234604	0.13001	0.00293255	0.0899316	0.054741	0.0296406	0.327468	0.109482	0.0410557
233	0.01989	0.10266	0.14304	0.0713587	0.111875	0.111875	0.330796	0.111875	0.012354	0.10266	0.311828	0.330796	0.00258935	0.0354466	0.304985	0.108504	0.0647169	0.000697722	0.00702776	0.330796	0.171065	0.111875	0.330796	0.00112287	0.0421574	0.191593	0.330796	0.330796	0.00702776	0.195727	0.00879765	0.0563379	7.07638e-05	0.012354	0.10266	0.0296406	0.0488379	0.0537634	0.000697722	0.012354	0.0246464	0.132055	0.00372799	0.0923386	0.0563379	0.028348	0.330796	0.111875	0.0421574
233	0.0185728	0.0997067	0.139785	0.0740318	0.108504	0.108504	0.326491	0.108504	0.0107527	0.0997067	0.316473	0.326491	0.00195503	0.0332356	0.30938	0.111875	0.0625611	0	0.0058651	0.326491	0.174401	0.108504	0.326491	0.000977517	0.0400782	0.195727	0.326491	0.326491	0.0058651	0.191593	0.00949125	0.0537634	0	0.0107527	0.0997067	0.028348	0.0469208	0.0563379	0	0.0146628	0.0234604	0.129032	0.00293255	0.0899316	0.0537634	0.0296406	0.326491	0.108504	0.0400782
234	0.01989	0.10266	0.14304	0.0654936	0.111875	0.111875	0.330796	0.111875	0.012354	0.10266	0.318671	0.330796	0.00258935	0.0354466	0.31085	0.113392	0.0647169	0.000697722	0.00702776	0.330796	0.175953	0.111875	0.330796	0.00112287	0.0421574	0.197458	0.330796	0.330796	0.00702776	0.195727	0.00977517	0.0563379	7.07638e-05	0.012354	0.10266	0.0296406	0.0488379	0.056696	0.000697722	0.0155439	0.0246464	0.132055	0.00372799	0.0923386	0.0563379	0.030303	0.330796	0.111875	0.0421574
234	0.0205279	0.113392	0.144673	0.0647169	0.113392	0.113392	0.332356	0.113392	0.0127077	0.103617	0.316473	0.332356	0.00293255	0.0361681	0.30938	0.111875	0.0654936	0.000977517	0.00684262	0.332356	0.174401	0.113392	0.332356	0.000977517	0.0430108	0.195727	0.332356	0.332356	0.00684262	0.197458	0.00949125	0.056696	0	0.0127077	0.103617	0.030303	0.0498534	0.0563379	0.000977517	0.0156403	0.0254154	0.132942	0.00391007	0.0938416	0.056696	0.0296406	0.332356	0.113392	0.0430108
235	0.01989	0.111875	0.14304	0.058651	0.111875	0.111875	0.330796	0.111875	0.012354	0.10266	0.304985	0.330796	0.00258935	0.0354466	0.298143	0.103617	0.0647169	0.000697722	0.00702776	0.330796	0.1652	0.111875	0.330796	0.00112287	0.0421574	0.185728	0.330796	0.330796	0.00702776	0.195727	0.00684262	0.0563379	7.07638e-05	0.012354	0.10266	0.0296406	0.0488379	0.0508309	0.000697722	0.0155439	0.0246464	0.132055	0.00372799	0.0923386	0.0563379	0.0254154	0.330796	0.111875	0.0421574
235	0.0127077	0.103617	0.14565	0.0647169	0.103617	0.103617	0.319648	0.103617	0.00977517	0.0948192	0.316473	0.319648	0.000977517	0.0312805	0.30938	0.111875	0.058651	0	0.00488759	0.319648	0.174401	0.103617	0.319648	0	0.0371457	0.195727	0.319648	0.319648	0.00488759	0.185728	0.00949125	0.0508309	0	0.00977517	0.103617	0.0254154	0.0430108	0.0563379	0	0.0127077	0.0205279	0.124145	0.00195503	0.085044	0.0508309	0.0296406	0.319648	0.103617	0.0371457
236	0.0155439	0.111875	0.154625	0.0752688	0.111875	0.111875	0.330796	0.111875	0.012354	0.10266	0.335288	0.330796	0.00258935	0.0354466	0.328446	0.125122	0.0647169	0.000697722	0.00702776	0.330796	0.190616	0.111875	0.330796	0.00112287	0.0421574	0.212121	0.330796	0.330796	0.00702776	0.206948	0.0136852	0.0563379	7.07638e-05	0.012354	0.111875	0.0296406	0.0488379	0.0654936	0.000697722	0.0155439	0.0246464	0.132055	0.00372799	0.0923386	0.0563379	0.0371457	0.330796	0.111875	0.0421574
236	0.0205279	0.125122	0.170088	0.0647169	0.125122	0.134897	0.349951	0.125122	0.0166178	0.115347	0.316473	0.349951	0.00488759	0.0430108	0.30938	0.111875	0.085044	0.00195503	0.0107527	0.349951	0.174401	0.125122	0.349951	0.00293255	0.0508309	0.195727	0.349951	0.349951	0.0107527	0.223851	0.00949125	0.0752688	0	0.0166178	0.125122	0.0371457	0.0508309	0.0563379	0.00195503	0.0205279	0.0312805	0.14565	0.0058651	0.104594	0.0654936	0.0296406	0.349951	0.125122	0.0508309
237	0.0155439	0.111875	0.154625	0.0752688	0.111875	0.121678	0.330796	0.111875	0.012354	0.10266	0.336266	0.330796	0.00258935	0.0354466	0.328446	0.125122	0.0740318	0.000697722	0.00702776	0.330796	0.190616	0.111875	0.330796	0.00112287	0.0421574	0.212121	0.330796	0.330796	0.00702776	0.206948	0.0107527	0.0647169	7.07638e-05	0.012354	0.111875	0.0296406	0.0421574	0.0664712	0.000697722	0.0155439	0.0246464	0.132055	0.00372799	0.0923386	0.0563379	0.0371457	0.330796	0.111875	0.0421574
237	0.0205279	0.125122	0.170088	0.0647169	0.125122	0.135875	0.350929	0.125122	0.0166178	0.115347	0.316473	0.350929	0.00488759	0.0430108	0.30938	0.111875	0.085044	0.00195503	0.0107527	0.350929	0.174401	0.125122	0.350929	0.00293255	0.0508309	0.195727	0.350929	0.350929	0.0107527	0.223851	0.00702776	0.0752688	0	0.0166178	0.125122	0.0371457	0.0508309	0.0563379	0.00195503	0.0205279	0.0312805	0.146628	0.00684262	0.104594	0.0664712	0.0296406	0.350929	0.125122	0.0508309
238	0.0155439	0.111875	0.154625	0.0625611	0.111875	0.121678	0.330796	0.111875	0.012354	0.10266	0.313783	0.330796	0.00258935	0.0354466	0.305963	0.109482	0.0740318	0.000697722	0.00702776	0.330796	0.172043	0.111875	0.330796	0.00112287	0.0421574	0.192571	0.330796	0.330796	0.00702776	0.206948	0.0058651	0.0647169	7.07638e-05	0.012354	0.111875	0.0296406	0.0421574	0.054741	0.000697722	0.0155439	0.0246464	0.132055	0.00372799	0.0923386	0.0563379	0.028348	0.330796	0.111875	0.0421574
238	0.0146628	0.109482	0.152493	0.0647169	0.109482	0.119257	0.327468	0.109482	0.0117302	0.100684	0.316473	0.327468	0.00195503	0.0342131	0.30938	0.111875	0.0723363	0	0.0058651	0.327468	0.174401	0.109482	0.327468	0.000977517	0.0410557	0.195727	0.327468	0.327468	0.0058651	0.204301	0.00702776	0.0625611	0	0.0117302	0.109482	0.028348	0.0410557	0.0563379	0	0.0146628	0.0234604	0.13001	0.00293255	0.0899316	0.054741	0.0296406	0.327468	0.109482	0.0469208
239	0.0155439	0.111875	0.154625	0.0664712	0.111875	0.121678	0.330796	0.111875	0.012354	0.10266	0.319648	0.330796	0.00258935	0.0354466	0.311828	0.113392	0.0740318	0.000697722	0.00702776	0.330796	0.176931	0.111875	0.330796	0.00112287	0.0421574	0.198436	0.330796	0.330796	0.00702776	0.206948	0.00782014	0.0647169	7.07638e-05	0.012354	0.111875	0.0296406	0.0421574	0.0576735	0.000697722	0.0155439	0.0246464	0.132055	0.00372799	0.0923386	0.0563379	0.030303	0.330796	0.111875	0.0488379
239	0.0166178	0.123167	0.156403	0.0647169	0.123167	0.123167	0.333333	0.113392	0.0127077	0.104594	0.316473	0.333333	0.00293255	0.0361681	0.30938	0.111875	0.0752688	0.000977517	0.00782014	0.333333	0.174401	0.113392	0.333333	0.000977517	0.0430108	0.195727	0.333333	0.333333	0.00782014	0.209189	0.00702776	0.0664712	0	0.0127077	0.113392	0.030303	0.0430108	0.0563379	0.000977517	0.0166178	0.0254154	0.13392	0.00391007	0.0938416	0.0576735	0.0296406	0.333333	0.113392	0.0498534
240	0.0155439	0.121678	0.154625	0.0537634	0.121678	0.121678	0.330796	0.111875	0.012354	0.10266	0.29521	0.330796	0.00258935	0.0354466	0.288368	0.0977517	0.0740318	0.000697722	0.00702776	0.330796	0.15738	0.111875	0.330796	0.00112287	0.0421574	0.177908	0.330796	0.330796	0.00702776	0.206948	0.00391007	0.0647169	7.07638e-05	0.012354	0.111875	0.0296406	0.0421574	0.0459433	0.000697722	0.0155439	0.0246464	0.132055	0.00372799	0.0923386	0.0563379	0.0224829	0.330796	0.111875	0.0488379
240	0.00977517	0.106549	0.147605	0.0647169	0.106549	0.106549	0.309873	0.0977517	0.00782014	0.0889541	0.316473	0.309873	0.000977517	0.0273705	0.30938	0.111875	0.0625611	0	0.00391007	0.309873	0.174401	0.0977517	0.309873	0	0.0332356	0.195727	0.309873	0.309873	0.00391007	0.188661	0.00702776	0.0537634	0	0.00782014	0.0977517	0.0224829	0.0332356	0.0563379	0	0.00977517	0.0175953	0.116325	0.000977517	0.0791789	0.0459433	0.0296406	0.309873	0.0977517	0.0391007
241	0.0155439	0.121678	0.164321	0.0703812	0.121678	0.121678	0.330796	0.111875	0.012354	0.10266	0.327468	0.323603	0.00258935	0.0354466	0.320626	0.119257	0.0740318	0.000697722	0.00702776	0.330796	0.183773	0.111875	0.330796	0.00112287	0.0421574	0.205279	0.330796	0.330796	0.00702776	0.206948	0.00879765	0.0647169	7.07638e-05	0.012354	0.111875	0.0296406	0.0421574	0.0615836	0.000697722	0.0155439	0.0246464	0.132055	0.00372799	0.0923386	0.0563379	0.0332356	0.330796	0.111875	0.0488379
241	0.0146628	0.129032	0.173021	0.0647169	0.129032	0.129032	0.342131	0.119257	0.0146628	0.109482	0.316473	0.334311	0.00391007	0.0400782	0.30938	0.111875	0.0801564	0.000977517	0.00879765	0.342131	0.174401	0.119257	0.342131	0.00195503	0.0469208	0.195727	0.342131	0.342131	0.00879765	0.217009	0.00702776	0.0703812	0	0.0146628	0.119257	0.0332356	0.0469208	0.0563379	0.000977517	0.0185728	0.028348	0.139785	0.00488759	0.0987292	0.0615836	0.0296406	0.342131	0.119257	0.0537634
242	0.012354	0.121678	0.164321	0.0811339	0.121678	0.121678	0.330796	0.111875	0.012354	0.10266	0.346041	0.316473	0.00258935	0.0354466	0.339198	0.131965	0.0740318	0.000697722	0.00702776	0.330796	0.198436	0.111875	0.330796	0.00112287	0.0421574	0.220919	0.330796	0.330796	0.00702776	0.206948	0.0127077	0.0647169	7.07638e-05	0.012354	0.111875	0.0296406	0.0421574	0.0713587	0.000697722	0.0155439	0.0246464	0.132055	0.00372799	0.0923386	0.0563379	0.0410557	0.330796	0.111875	0.0488379
242	0.0195503	0.142717	0.188661	0.0647169	0.142717	0.142717	0.360704	0.142717	0.0195503	0.12219	0.316473	0.346041	0.0058651	0.0478983	0.298902	0.111875	0.0909091	0.00293255	0.0127077	0.360704	0.164321	0.131965	0.360704	0.00391007	0.0557185	0.195727	0.360704	0.360704	0.0127077	0.232649	0.00702776	0.0811339	0.000977517	0.0195503	0.131965	0.0410557	0.0557185	0.0563379	0.00293255	0.0234604	0.0351906	0.154448	0.00782014	0.111437	0.0713587	0.0296406	0.360704	0.131965	0.0625611
243	0.012354	0.121678	0.164321	0.0664712	0.121678	0.121678	0.330796	0.121678	0.012354	0.10266	0.319648	0.30938	0.00258935	0.0354466	0.302053	0.11437	0.0740318	0.000697722	0.00702776	0.330796	0.167155	0.111875	0.330796	0.00112287	0.0421574	0.198436	0.330796	0.330796	0.00702776	0.206948	0.00782014	0.0647169	7.07638e-05	0.012354	0.111875	0.0296406	0.0421574	0.0576735	0.000697722	0.0155439	0.0246464	0.132055	0.00372799	0.0923386	0.0563379	0.030303	0.330796	0.111875	0.0488379
243	0.0127077	0.124145	0.167155	0.0647169	0.124145	0.134897	0.334311	0.124145	0.0127077	0.104594	0.316473	0.312805	0.00293255	0.0371457	0.298902	0.111875	0.0762463	0.000977517	0.00782014	0.334311	0.164321	0.11437	0.334311	0.000977517	0.0439883	0.195727	0.334311	0.334311	0.00782014	0.210166	0.00702776	0.0762463	0	0.0127077	0.11437	0.030303	0.0371457	0.0563379	0.000977517	0.0166178	0.0254154	0.134897	0.00391007	0.0948192	0.0576735	0.0296406	0.334311	0.11437	0.0498534
244	0.012354	0.121678	0.174401	0.0703812	0.121678	0.132055	0.330796	0.121678	0.012354	0.10266	0.327468	0.30938	0.00258935	0.0354466	0.309873	0.119257	0.0740318	0.000697722	0.00702776	0.330796	0.172852	0.111875	0.330796	0.00112287	0.0421574	0.205279	0.330796	0.330796	0.00702776	0.206948	0.00879765	0.0740318	7.07638e-05	0.012354	0.111875	0.0296406	0.0354466	0.0615836	0.000697722	0.0155439	0.0246464	0.132055	0.00372799	0.0923386	0.0563379	0.0332356	0.330796	0.111875	0.0488379
244	0.0146628	0.129032	0.182796	0.0647169	0.129032	0.139785	0.342131	0.129032	0.0146628	0.109482	0.316473	0.320626	0.00391007	0.0400782	0.298902	0.111875	0.0801564	0.000977517	0.00879765	0.342131	0.164321	0.119257	0.342131	0.00195503	0.0469208	0.195727	0.342131	0.342131	0.00879765	0.216031	0.00702776	0.0801564	0	0.0146628	0.119257	0.0332356	0.0400782	0.0563379	0.000977517	0.0185728	0.0332356	0.139785	0.00488759	0.0987292	0.0615836	0.0296406	0.342131	0.119257	0.0537634
245	0.012354	0.121678	0.174401	0.0625611	0.121678	0.132055	0.330796	0.121678	0.012354	0.10266	0.311828	0.298902	0.00258935	0.0354466	0.294233	0.108504	0.0740318	0.000697722	0.00702776	0.330796	0.160313	0.111875	0.330796	0.00112287	0.0421574	0.191593	0.330796	0.330796	0.00702776	0.218539	0.00391007	0.0740318	7.07638e-05	0.012354	0.111875	0.0296406	0.0354466	0.0537634	0.000697722	0.0155439	0.0296406	0.132055	0.00372799	0.0923386	0.0563379	0.028348	0.330796	0.111875	0.0488379
245	0.0107527	0.129032	0.171065	0.0647169	0.11828	0.129032	0.326491	0.11828	0.0107527	0.0997067	0.316473	0.294233	0.00195503	0.0332356	0.298902	0.111875	0.0713587	0	0.0058651	0.326491	0.164321	0.108504	0.326491	0.000977517	0.0400782	0.195727	0.326491	0.326491	0.0058651	0.215054	0.0051472	0.0713587	0	0.0107527	0.11828	0.028348	0.0332356	0.0563379	0	0.0146628	0.028348	0.129032	0.00293255	0.0899316	0.0537634	0.0296406	0.326491	0.108504	0.0469208
246	0.012354	0.132055	0.174401	0.0498534	0.121678	0.132055	0.330796	0.121678	0.012354	0.10266	0.28739	0.292017	0.00258935	0.0354466	0.269795	0.0918866	0.0740318	0.000697722	0.00702776	0.330796	0.140762	0.111875	0.330796	0.00112287	0.0421574	0.171065	0.330796	0.330796	0.00702776	0.218539	0.000977517	0.0740318	7.07638e-05	0.012354	0.121678	0.0296406	0.0354466	0.0420332	0.000697722	0.0155439	0.0296406	0.132055	0.00372799	0.0923386	0.0563379	0.0195503	0.330796	0.111875	0.0488379
246	0.0058651	0.111437	0.150538	0.0647169	0.101662	0.111437	0.301075	0.101662	0.0058651	0.0840665	0.316473	0.26393	0	0.0244379	0.298902	0.111875	0.0576735	0	0.00195503	0.301075	0.164321	0.0918866	0.301075	0	0.030303	0.195727	0.301075	0.301075	0.00195503	0.192571	0.0051472	0.0576735	0	0.0058651	0.101662	0.0195503	0.0244379	0.0563379	0	0.00782014	0.0195503	0.111437	0	0.0742913	0.0420332	0.0296406	0.301075	0.0918866	0.0420332
247	0.012354	0.132055	0.174401	0.0664712	0.121678	0.132055	0.330796	0.121678	0.012354	0.10266	0.319648	0.281814	0.00258935	0.0354466	0.302053	0.11437	0.0740318	0.000697722	0.00702776	0.330796	0.167155	0.111875	0.330796	0.00112287	0.0421574	0.198436	0.330796	0.330796	0.00702776	0.218539	0.0058651	0.0740318	7.07638e-05	0.012354	0.121678	0.0296406	0.0354466	0.0576735	0.000425621	0.0155439	0.0296406	0.132055	0.00372799	0.0923386	0.0563379	0.0312805	0.330796	0.111875	0.0563379
247	0.00977517	0.134897	0.176931	0.0647169	0.124145	0.134897	0.334311	0.124145	0.0127077	0.104594	0.316473	0.285435	0.00293255	0.0371457	0.298902	0.111875	0.0762463	0.000977517	0.00782014	0.334311	0.164321	0.11437	0.334311	0.000977517	0.0439883	0.195727	0.334311	0.334311	0.00782014	0.221896	0.0051472	0.0762463	0	0.0127077	0.124145	0.0312805	0.0371457	0.0563379	0	0.0205279	0.0312805	0.134897	0.00391007	0.0948192	0.0576735	0.0296406	0.334311	0.11437	0.0576735
248	0.00949125	0.132055	0.174401	0.0733138	0.121678	0.132055	0.330796	0.121678	0.012354	0.10266	0.331378	0.281814	0.00258935	0.0354466	0.313783	0.12219	0.0740318	0.000697722	0.00702776	0.330796	0.176931	0.111875	0.330796	0.00112287	0.0421574	0.209189	0.330796	0.330796	0.00702776	0.218539	0.00782014	0.0740318	7.07638e-05	0.012354	0.121678	0.0296406	0.0354466	0.0635386	0.000425621	0.01989	0.0296406	0.132055	0.00372799	0.0923386	0.0563379	0.0351906	0.330796	0.111875	0.0563379
248	0.0127077	0.143695	0.186706	0.0647169	0.143695	0.143695	0.346041	0.132942	0.0156403	0.112414	0.316473	0.296188	0.00391007	0.0420332	0.298902	0.111875	0.083089	0.00195503	0.00977517	0.346041	0.164321	0.12219	0.346041	0.00195503	0.0488759	0.195727	0.346041	0.346041	0.00782014	0.232649	0.0051472	0.083089	0	0.0156403	0.132942	0.0351906	0.0420332	0.0563379	0.000977517	0.0244379	0.0351906	0.143695	0.0058651	0.101662	0.0635386	0.0296406	0.346041	0.12219	0.0635386
249	0.00949125	0.132055	0.184864	0.0615836	0.132055	0.132055	0.330796	0.121678	0.012354	0.10266	0.31085	0.275118	0.00258935	0.0354466	0.293255	0.107527	0.0740318	0.000697722	0.00702776	0.330796	0.159335	0.111875	0.330796	0.00112287	0.0421574	0.190616	0.330796	0.330796	0.0051472	0.218539	0.00391007	0.0740318	7.07638e-05	0.012354	0.121678	0.0296406	0.0354466	0.0527859	0.000425621	0.01989	0.0296406	0.132055	0.00372799	0.0923386	0.0563379	0.0273705	0.330796	0.111875	0.0563379
249	0.00782014	0.138807	0.179863	0.0647169	0.128055	0.128055	0.324536	0.117302	0.0107527	0.0987292	0.316473	0.268817	0.00195503	0.0332356	0.298902	0.111875	0.0791789	0	0.0058651	0.324536	0.164321	0.107527	0.324536	0.000977517	0.0391007	0.195727	0.324536	0.324536	0.00391007	0.213099	0.0051472	0.0703812	0	0.0107527	0.117302	0.0273705	0.0332356	0.0563379	0	0.0175953	0.0273705	0.128055	0.00293255	0.0889541	0.0527859	0.0296406	0.324536	0.107527	0.0527859
250	0.00949125	0.14304	0.184864	0.0645161	0.132055	0.132055	0.330796	0.121678	0.012354	0.10266	0.316716	0.265209	0.00258935	0.0354466	0.29912	0.112414	0.0828055	0.000697722	0.00702776	0.330796	0.1652	0.111875	0.330796	0.00112287	0.0421574	0.196481	0.330796	0.330796	0.0051472	0.218539	0.00488759	0.0740318	7.07638e-05	0.012354	0.121678	0.0296406	0.0354466	0.056696	0.000425621	0.01989	0.0296406	0.132055	0.00372799	0.0923386	0.0563379	0.0293255	0.330796	0.111875	0.0563379
250	0.00977517	0.143695	0.185728	0.0647169	0.132942	0.143695	0.331378	0.12219	0.0127077	0.102639	0.316473	0.265885	0.00293255	0.0351906	0.298902	0.111875	0.083089	0.000977517	0.00684262	0.331378	0.164321	0.112414	0.331378	0.000977517	0.0420332	0.195727	0.331378	0.331378	0.00488759	0.218964	0.0051472	0.083089	0	0.0127077	0.12219	0.0293255	0.0293255	0.0563379	0	0.0195503	0.0293255	0.132942	0.00391007	0.0928641	0.056696	0.0296406	0.331378	0.112414	0.056696
251	0.00949125	0.14304	0.184864	0.0645161	0.132055	0.14304	0.330796	0.121678	0.012354	0.10266	0.316716	0.265209	0.00258935	0.0354466	0.29912	0.111437	0.0828055	0.000697722	0.00702776	0.330796	0.164223	0.111875	0.330796	0.00112287	0.0421574	0.195503	0.330796	0.330796	0.0051472	0.218539	0.00488759	0.0828055	7.07638e-05	0.012354	0.121678	0.0296406	0.0296406	0.0557185	0.000425621	0.01989	0.0296406	0.132055	0.00372799	0.0923386	0.0563379	0.0293255	0.330796	0.111875	0.0563379
251	0.00977517	0.142717	0.184751	0.0647169	0.131965	0.142717	0.330401	0.121212	0.0117302	0.102639	0.316473	0.264907	0.00195503	0.0351906	0.298902	0.111875	0.083089	0.000977517	0.00684262	0.330401	0.164321	0.111437	0.331055	0.000977517	0.0420332	0.195727	0.330401	0.330401	0.00488759	0.217986	0.0051472	0.083089	0	0.0117302	0.121212	0.0293255	0.0293255	0.0563379	0	0.0195503	0.0293255	0.131965	0.00391007	0.0918866	0.0557185	0.0296406	0.330401	0.111437	0.0557185
252	0.00949125	0.14304	0.184864	0.056696	0.132055	0.14304	0.330796	0.121678	0.012354	0.10266	0.301075	0.255484	0.00258935	0.0354466	0.28348	0.101662	0.0828055	0.000697722	0.00702776	0.330796	0.152493	0.111875	0.330796	0.00112287	0.0421574	0.182796	0.330796	0.330796	0.0051472	0.218539	0.00293255	0.0828055	7.07638e-05	0.012354	0.121678	0.0296406	0.0296406	0.0488759	0.000425621	0.01989	0.0296406	0.132055	0.00372799	0.0923386	0.0563379	0.0244379	0.330796	0.111875	0.0563379
252	0.0058651	0.131965	0.172043	0.0647169	0.121212	0.131965	0.315738	0.111437	0.00879765	0.0928641	0.316473	0.241447	0.000977517	0.0293255	0.298902	0.111875	0.0733138	0	0.00391007	0.315738	0.164321	0.101662	0.315738	0	0.0351906	0.195727	0.315738	0.315738	0.00293255	0.205279	0.0051472	0.0733138	0	0.00879765	0.111437	0.0244379	0.0244379	0.0563379	0	0.0156403	0.0244379	0.121212	0.00195503	0.083089	0.0488759	0.0296406	0.315738	0.101662	0.0488759
253	0.00949125	0.14304	0.195727	0.0615836	0.132055	0.14304	0.330796	0.121678	0.012354	0.10266	0.31085	0.245972	0.00258935	0.0354466	0.293255	0.107527	0.0828055	0.000697722	0.00702776	0.330796	0.159335	0.111875	0.330796	0.00112287	0.0421574	0.190616	0.330796	0.330796	0.0051472	0.218539	0.00391007	0.0828055	7.07638e-05	0.012354	0.121678	0.0296406	0.0296406	0.0537634	0.000425621	0.01989	0.0296406	0.132055	0.00372799	0.0923386	0.0563379	0.0273705	0.330796	0.111875	0.0563379
253	0.00782014	0.138807	0.190616	0.0647169	0.128055	0.138807	0.325513	0.117302	0.0107527	0.0987292	0.316473	0.240469	0.00195503	0.0332356	0.298902	0.111875	0.0791789	0	0.0058651	0.325513	0.164321	0.107527	0.325513	0.000977517	0.0400782	0.195727	0.325513	0.325513	0.00391007	0.213099	0.0051472	0.0791789	0	0.0107527	0.117302	0.0273705	0.0273705	0.0563379	0	0.0175953	0.0273705	0.128055	0.00293255	0.0889541	0.0537634	0.0296406	0.325513	0.107527	0.0537634
254	0.00949125	0.14304	0.195727	0.0713587	0.132055	0.14304	0.330796	0.121678	0.012354	0.10266	0.328446	0.245972	0.00258935	0.0354466	0.31085	0.120235	0.0828055	0.000697722	0.00702776	0.330796	0.173998	0.111875	0.330796	0.00112287	0.0421574	0.206256	0.330796	0.330796	0.0051472	0.227483	0.00488759	0.0828055	7.07638e-05	0.012354	0.121678	0.0296406	0.0296406	0.0625611	0.000425621	0.01989	0.0296406	0.132055	0.00372799	0.0923386	0.0563379	0.0342131	0.330796	0.111875	0.0563379
254	0.00879765	0.164223	0.206256	0.0647169	0.140762	0.152493	0.343109	0.13001	0.0156403	0.110459	0.316473	0.257087	0.00391007	0.0400782	0.292017	0.111875	0.0899316	0.000977517	0.00879765	0.343109	0.164321	0.120235	0.343109	0.00195503	0.0469208	0.195727	0.343109	0.343109	0.00684262	0.238514	0.00372799	0.0899316	0	0.0156403	0.13001	0.0342131	0.0342131	0.0563379	0.000977517	0.0234604	0.0342131	0.140762	0.00488759	0.0997067	0.0625611	0.0296406	0.343109	0.120235	0.0713587
255	0.00702776	0.154625	0.195727	0.0488759	0.132055	0.14304	0.330796	0.121678	0.012354	0.10266	0.286413	0.236628	0.00258935	0.0354466	0.262952	0.0918866	0.0828055	0.000697722	0.00702776	0.330796	0.140762	0.111875	0.330796	0.00112287	0.0421574	0.170088	0.330796	0.330796	0.0051472	0.227483	0	0.0828055	7.07638e-05	0.012354	0.121678	0.0296406	0.0296406	0.0420332	0.000425621	0.01989	0.0296406	0.132055	0.00372799	0.0923386	0.0563379	0.0195503	0.330796	0.111875	0.0647169
255	0.00195503	0.131965	0.170088	0.0647169	0.110459	0.120235	0.300098	0.100684	0.0058651	0.083089	0.30938	0.209189	0	0.0244379	0.292017	0.111875	0.0654936	0	0.00195503	0.300098	0.164321	0.0918866	0.300098	0	0.0293255	0.195727	0.300098	0.300098	0.000977517	0.200391	0.00372799	0.0654936	0	0.0058651	0.100684	0.0195503	0.0195503	0.0563379	0	0.0117302	0.0195503	0.110459	0	0.0742913	0.0420332	0.0296406	0.300098	0.0918866	0.0488759
256	0.00702776	0.154625	0.195727	0.0615836	0.132055	0.14304	0.330796	0.121678	0.012354	0.10266	0.304008	0.236628	0.00258935	0.0354466	0.28739	0.108504	0.0828055	0.000697722	0.00702776	0.330796	0.160313	0.111875	0.330796	0.00112287	0.0421574	0.191593	0.330796	0.330796	0.0051472	0.227483	0.00293255	0.0828055	7.07638e-05	0.012354	0.121678	0.0296406	0.0296406	0.0537634	0.000425621	0.01989	0.0296406	0.132055	0.00372799	0.0923386	0.0563379	0.0273705	0.330796	0.111875	0.0647169
256	0.0058651	0.150538	0.191593	0.0647169	0.138807	0.138807	0.325513	0.11828	0.0107527	0.0997067	0.30938	0.231672	0.00195503	0.0332356	0.292017	0.111875	0.0801564	0	0.0058651	0.325513	0.164321	0.108504	0.325513	0.000977517	0.0400782	0.195727	0.325513	0.325513	0.00391007	0.222874	0.00372799	0.0801564	0	0.0107527	0.11828	0.0273705	0.0273705	0.0563379	0	0.0185728	0.0273705	0.128055	0.00293255	0.0889541	0.0537634	0.0296406	0.325513	0.108504	0.0615836
257	0.00702776	0.154625	0.206948	0.0635386	0.14304	0.14304	0.330796	0.121678	0.012354	0.10266	0.307918	0.236628	0.00258935	0.0354466	0.290323	0.110459	0.0828055	0.000697722	0.00702776	0.330796	0.15347	0.111875	0.330796	0.00112287	0.0421574	0.194526	0.330796	0.330796	0.0051472	0.227483	0.00293255	0.0828055	7.07638e-05	0.012354	0.121678	0.0296406	0.0296406	0.0557185	0.000425621	0.01989	0.0296406	0.132055	0.00372799	0.0923386	0.0563379	0.0293255	0.330796	0.111875	0.0647169
257	0.00684262	0.15347	0.205279	0.0647169	0.14174	0.15347	0.329423	0.120235	0.0117302	0.101662	0.30938	0.235582	0.00195503	0.0351906	0.292017	0.111875	0.0821114	0	0.00684262	0.329423	0.154625	0.110459	0.329423	0.000977517	0.0410557	0.195727	0.329423	0.329423	0.00488759	0.225806	0.00372799	0.0909091	0	0.0117302	0.120235	0.0293255	0.0244379	0.0563379	0	0.0195503	0.0351906	0.130987	0.00293255	0.0909091	0.0557185	0.0296406	0.329423	0.110459	0.0635386
258	0.00702776	0.154625	0.206948	0.0733138	0.14304	0.154625	0.330796	0.121678	0.012354	0.10266	0.324536	0.236628	0.00258935	0.0354466	0.30694	0.12219	0.0828055	0.000697722	0.00702776	0.330796	0.167155	0.111875	0.330796	0.00112287	0.0421574	0.209189	0.330796	0.330796	0.0051472	0.227483	0.0058651	0.0923386	7.07638e-05	0.012354	0.121678	0.0296406	0.0246464	0.0645161	0.000425621	0.01989	0.0354466	0.132055	0.00372799	0.0923386	0.0563379	0.0351906	0.330796	0.111875	0.0647169
258	0.00977517	0.167155	0.220919	0.0647169	0.154448	0.167155	0.347019	0.132942	0.0156403	0.112414	0.30938	0.251222	0.00391007	0.0420332	0.292017	0.111875	0.0918866	0.00195503	0.00977517	0.347019	0.154625	0.12219	0.339198	0.00195503	0.0488759	0.195727	0.347019	0.347019	0.00782014	0.241447	0.00372799	0.101662	0	0.0156403	0.132942	0.0351906	0.030303	0.0563379	0.000977517	0.0244379	0.0420332	0.143695	0.0058651	0.101662	0.0645161	0.0296406	0.347019	0.12219	0.0733138
259	0.00702776	0.154625	0.206948	0.0664712	0.14304	0.154625	0.330796	0.121678	0.012354	0.10266	0.311828	0.236628	0.00258935	0.0354466	0.294233	0.113392	0.0828055	0.000697722	0.00702776	0.330796	0.156403	0.111875	0.323603	0.00112287	0.0421574	0.198436	0.330796	0.330796	0.0051472	0.227483	0.00391007	0.0923386	7.07638e-05	0.012354	0.121678	0.0296406	0.0246464	0.0576735	0.000425621	0.01989	0.0354466	0.132055	0.00372799	0.0923386	0.0563379	0.030303	0.330796	0.111875	0.0647169
259	0.00782014	0.166178	0.209189	0.0647169	0.144673	0.156403	0.333333	0.123167	0.0127077	0.104594	0.30938	0.239492	0.00293255	0.0361681	0.292017	0.111875	0.0840665	0.000977517	0.00782014	0.333333	0.154625	0.113392	0.326491	0.000977517	0.0430108	0.195727	0.333333	0.333333	0.0058651	0.229717	0.00372799	0.0938416	0	0.0127077	0.13392	0.030303	0.0254154	0.0563379	0	0.0205279	0.0361681	0.13392	0.00391007	0.0938416	0.0576735	0.0296406	0.333333	0.113392	0.0664712
260	0.00702776	0.164321	0.206948	0.0782014	0.14304	0.154625	0.330796	0.121678	0.012354	0.10266	0.334311	0.236628	0.00258935	0.0354466	0.316716	0.129032	0.0828055	0.000697722	0.00702776	0.330796	0.173998	0.111875	0.323603	0.00112287	0.0421574	0.217009	0.330796	0.330796	0.0051472	0.227483	0.00684262	0.0923386	7.07638e-05	0.012354	0.132055	0.0296406	0.0246464	0.0694037	0.000425621	0.01989	0.0354466	0.132055	0.00372799	0.0923386	0.0563379	0.0391007	0.330796	0.111875	0.0647169
260	0.00977517	0.184751	0.228739	0.0647169	0.162268	0.173998	0.356794	0.139785	0.0185728	0.119257	0.30938	0.26002	0.0058651	0.0459433	0.292017	0.111875	0.0977517	0.00195503	0.0117302	0.356794	0.154625	0.129032	0.348974	0.00293255	0.0537634	0.195727	0.356794	0.356794	0.00977517	0.250244	0.00372799	0.108504	0.000977517	0.0185728	0.150538	0.0391007	0.0332356	0.0563379	0.00195503	0.0332356	0.0459433	0.150538	0.00684262	0.108504	0.0694037	0.0296406	0.356794	0.129032	0.0782014
261	0.0051472	0.164321	0.218539	0.0801564	0.14304	0.154625	0.330796	0.121678	0.012354	0.10266	0.338221	0.236628	0.00258935	0.0354466	0.320626	0.131965	0.0828055	0.000697722	0.00702776	0.323603	0.177908	0.111875	0.323603	0.00112287	0.0421574	0.220919	0.330796	0.330796	0.0051472	0.227483	0.00782014	0.0923386	7.07638e-05	0.012354	0.132055	0.0296406	0.0246464	0.0713587	0.000425621	0.0246464	0.0354466	0.132055	0.00372799	0.0923386	0.0563379	0.0410557	0.330796	0.111875	0.0647169
261	0.00977517	0.187683	0.244379	0.0647169	0.1652	0.177908	0.360704	0.142717	0.0195503	0.12219	0.30938	0.26393	0.0058651	0.0478983	0.292017	0.111875	0.100684	0.00293255	0.0127077	0.352884	0.154625	0.131965	0.352884	0.00391007	0.054741	0.195727	0.360704	0.360704	0.00977517	0.254154	0.00372799	0.110459	0.000977517	0.0195503	0.15347	0.0410557	0.0351906	0.0563379	0.00195503	0.0351906	0.0478983	0.15347	0.00782014	0.110459	0.0713587	0.0296406	0.360704	0.131965	0.0909091
262	0.0051472	0.164321	0.218539	0.0713587	0.14304	0.154625	0.330796	0.121678	0.012354	0.10266	0.320626	0.236628	0.00258935	0.0354466	0.304008	0.120235	0.0828055	0.000697722	0.00702776	0.323603	0.164223	0.111875	0.323603	0.00112287	0.0421574	0.205279	0.330796	0.330796	0.0051472	0.236628	0.00488759	0.0923386	7.07638e-05	0.012354	0.132055	0.0296406	0.0246464	0.0625611	0.000425621	0.0246464	0.0354466	0.132055	0.00372799	0.0923386	0.0563379	0.0342131	0.330796	0.111875	0.0740318
262	0.00684262	0.173998	0.228739	0.0647169	0.151515	0.164223	0.343109	0.13001	0.0146628	0.110459	0.30938	0.247312	0.00391007	0.0400782	0.292017	0.111875	0.0899316	0.000977517	0.00879765	0.335288	0.154625	0.120235	0.328446	0.00195503	0.0469208	0.195727	0.343109	0.343109	0.00684262	0.247312	0.00372799	0.0997067	0	0.0146628	0.140762	0.0342131	0.028348	0.0563379	0.000977517	0.028348	0.0400782	0.140762	0.00488759	0.0997067	0.0625611	0.0296406	0.343109	0.120235	0.0801564
263	0.0051472	0.174401	0.218539	0.0537634	0.14304	0.154625	0.330796	0.121678	0.012354	0.10266	0.288368	0.236628	0.00258935	0.0354466	0.27175	0.0977517	0.0828055	0.000697722	0.00702776	0.316473	0.138807	0.111875	0.316473	0.00112287	0.0421574	0.177908	0.330796	0.330796	0.0051472	0.236628	0.000977517	0.0923386	7.07638e-05	0.012354	0.132055	0.0296406	0.0246464	0.0459433	0.000425621	0.0246464	0.0354466	0.132055	0.00372799	0.0923386	0.0563379	0.0224829	0.330796	0.111875	0.0740318
263	0.00195503	0.15738	0.199413	0.0647169	0.127077	0.138807	0.309873	0.106549	0.00782014	0.0889541	0.30938	0.217009	0.000977517	0.0273705	0.292017	0.111875	0.0791789	0	0.00391007	0.29521	0.154625	0.0977517	0.29521	0	0.0332356	0.195727	0.309873	0.309873	0.00195503	0.217009	0.00258935	0.0889541	0	0.00782014	0.117302	0.0224829	0.0175953	0.0563379	0	0.0175953	0.0273705	0.117302	0.000977517	0.0791789	0.0459433	0.0296406	0.309873	0.0977517	0.0625611
264	0.0051472	0.174401	0.218539	0.0684262	0.14304	0.154625	0.330796	0.121678	0.012354	0.10266	0.315738	0.236628	0.00258935	0.0354466	0.29912	0.116325	0.0923386	0.000697722	0.00702776	0.316473	0.160313	0.111875	0.316473	0.00112287	0.0421574	0.201369	0.330796	0.330796	0.0051472	0.236628	0.00293255	0.10266	7.07638e-05	0.012354	0.132055	0.0296406	0.0246464	0.0596285	0.000425621	0.0246464	0.0354466	0.132055	0.00372799	0.0923386	0.0563379	0.0322581	0.330796	0.111875	0.0740318
264	0.0058651	0.179863	0.224829	0.0647169	0.148583	0.170088	0.338221	0.1261	0.0136852	0.107527	0.30938	0.242424	0.00293255	0.0381232	0.292017	0.111875	0.0967742	0.000977517	0.00782014	0.323558	0.154625	0.116325	0.323558	0.00195503	0.0449658	0.195727	0.338221	0.338221	0.0058651	0.242424	0.00258935	0.107527	0	0.0136852	0.136852	0.0322581	0.026393	0.0563379	0.000977517	0.026393	0.0381232	0.136852	0.00488759	0.0967742	0.0596285	0.0296406	0.338221	0.116325	0.0782014
265	0.0051472	0.174401	0.227483	0.0625611	0.14304	0.164321	0.330796	0.121678	0.012354	0.10266	0.304985	0.236628	0.00258935	0.0354466	0.288368	0.108504	0.0923386	0.000697722	0.00702776	0.30938	0.151515	0.111875	0.316473	0.00112287	0.0421574	0.192571	0.330796	0.330796	0.0051472	0.236628	0.00195503	0.10266	7.07638e-05	0.012354	0.132055	0.0296406	0.0246464	0.0537634	0.000425621	0.0246464	0.0354466	0.132055	0.00372799	0.0923386	0.0563379	0.028348	0.330796	0.111875	0.0740318
265	0.00391007	0.171065	0.223851	0.0647169	0.139785	0.16129	0.326491	0.11828	0.0107527	0.0997067	0.30938	0.232649	0.00195503	0.0332356	0.281814	0.111875	0.0899316	0	0.0058651	0.304985	0.154625	0.108504	0.312805	0.000977517	0.0400782	0.195727	0.326491	0.326491	0.00391007	0.232649	0.00258935	0.0997067	0	0.0107527	0.129032	0.028348	0.0234604	0.0563379	0	0.0234604	0.0332356	0.11828	0.00293255	0.0899316	0.0537634	0.0296406	0.326491	0.108504	0.0713587
266	0.0051472	0.174401	0.227483	0.0615836	0.14304	0.164321	0.330796	0.121678	0.012354	0.10266	0.30303	0.236628	0.00258935	0.0354466	0.27566	0.107527	0.0923386	0.000697722	0.00702776	0.30938	0.14956	0.111875	0.316473	0.00112287	0.0421574	0.190616	0.330796	0.330796	0.0051472	0.236628	0.00195503	0.10266	7.07638e-05	0.012354	0.132055	0.0296406	0.0246464	0.0527859	0.000425621	0.0246464	0.0354466	0.121678	0.00372799	0.0923386	0.0563379	0.0273705	0.330796	0.111875	0.0740318
266	0.00391007	0.16911	0.221896	0.0647169	0.14956	0.159335	0.324536	0.117302	0.0107527	0.0987292	0.30938	0.230694	0.00195503	0.0332356	0.281814	0.111875	0.0879765	0	0.0058651	0.30303	0.154625	0.107527	0.309873	0.000977517	0.0391007	0.195727	0.324536	0.324536	0.00391007	0.230694	0.00258935	0.0987292	0	0.0107527	0.127077	0.0273705	0.0224829	0.0563379	0	0.0224829	0.0332356	0.117302	0.00293255	0.0879765	0.0527859	0.0296406	0.324536	0.107527	0.0703812
267	0.0051472	0.184864	0.227483	0.0635386	0.154625	0.164321	0.330796	0.121678	0.012354	0.10266	0.307918	0.236628	0.00258935	0.0354466	0.280547	0.110459	0.0923386	0.000697722	0.00702776	0.298902	0.15347	0.111875	0.316473	0.00112287	0.0421574	0.194526	0.330796	0.330796	0.0051472	0.236628	0.00195503	0.10266	7.07638e-05	0.012354	0.132055	0.0296406	0.0246464	0.0557185	0.000425621	0.0246464	0.0354466	0.121678	0.00372799	0.0923386	0.0563379	0.0293255	0.330796	0.111875	0.0740318
267	0.00293255	0.183773	0.225806	0.0647169	0.15347	0.163245	0.329423	0.120235	0.0117302	0.101662	0.30938	0.234604	0.00195503	0.0342131	0.281814	0.111875	0.0909091	0	0.00879765	0.297165	0.154625	0.110459	0.307918	0.000977517	0.0410557	0.195727	0.329423	0.329423	0.00293255	0.234604	0.00258935	0.101662	0	0.0117302	0.130987	0.0293255	0.0234604	0.0563379	0	0.0234604	0.0342131	0.120235	0.00293255	0.0909091	0.0557185	0.0296406	0.329423	0.110459	0.0821114
268	0.00372799	0.184864	0.227483	0.0576735	0.154625	0.164321	0.330796	0.121678	0.012354	0.10266	0.296188	0.236628	0.00258935	0.0354466	0.268817	0.102639	0.0923386	0.000697722	0.00949125	0.298902	0.144673	0.111875	0.30938	0.00112287	0.0421574	0.184751	0.330796	0.330796	0.00372799	0.236628	0.000977517	0.10266	7.07638e-05	0.012354	0.132055	0.0296406	0.0246464	0.0498534	0.000425621	0.0246464	0.0354466	0.121678	0.00372799	0.0923386	0.0563379	0.0244379	0.330796	0.111875	0.0828055
268	0.00195503	0.173998	0.216031	0.0647169	0.144673	0.15347	0.317693	0.112414	0.00879765	0.0938416	0.30938	0.224829	0.000977517	0.030303	0.281814	0.111875	0.0840665	0	0.00684262	0.286413	0.154625	0.102639	0.296188	0	0.0361681	0.195727	0.317693	0.317693	0.00195503	0.224829	0.00258935	0.0938416	0	0.00879765	0.12219	0.0244379	0.0205279	0.0563379	0	0.0205279	0.030303	0.112414	0.00195503	0.0840665	0.0498534	0.0296406	0.317693	0.102639	0.0752688
269	0.00372799	0.184864	0.236628	0.0645161	0.154625	0.164321	0.330796	0.121678	0.012354	0.10266	0.308895	0.236628	0.00258935	0.0354466	0.280547	0.111437	0.0923386	0.000697722	0.00949125	0.292017	0.15347	0.111875	0.30938	0.00112287	0.0421574	0.194526	0.330796	0.330796	0.00372799	0.236628	0.00195503	0.10266	3.51243e-05	0.012354	0.132055	0.0296406	0.0246464	0.0557185	0.000425621	0.0246464	0.0354466	0.121678	0.00372799	0.0923386	0.0563379	0.0293255	0.330796	0.111875	0.0828055
269	0.00391007	0.183773	0.235582	0.0647169	0.15347	0.163245	0.329423	0.121212	0.0117302	0.101662	0.30938	0.235582	0.00195503	0.0351906	0.281814	0.111875	0.0918866	0	0.00879765	0.2913	0.154625	0.111437	0.308895	0.000977517	0.0420332	0.195727	0.329423	0.329423	0.00391007	0.235582	0.00258935	0.101662	0	0.0117302	0.130987	0.0293255	0.0244379	0.0563379	0	0.0244379	0.0351906	0.121212	0.00391007	0.0918866	0.0557185	0.0296406	0.329423	0.111437	0.0821114
270	0.00372799	0.184864	0.236628	0.0606061	0.154625	0.164321	0.330796	0.121678	0.012354	0.10266	0.302053	0.236628	0.00258935	0.0354466	0.274682	0.106549	0.0923386	0.000697722	0.00949125	0.292017	0.136852	0.111875	0.30938	0.00112287	0.0421574	0.189638	0.330796	0.330796	0.00372799	0.245972	0.00195503	0.10266	3.51243e-05	0.012354	0.132055	0.0296406	0.0246464	0.0527859	0.000425621	0.0246464	0.0354466	0.121678	0.00372799	0.0923386	0.0563379	0.026393	0.330796	0.111875	0.0828055
270	0.00293255	0.178886	0.229717	0.0647169	0.148583	0.158358	0.323558	0.116325	0.0107527	0.0977517	0.30938	0.229717	0.00195503	0.0322581	0.281814	0.111875	0.0879765	0	0.00782014	0.284457	0.14304	0.106549	0.302053	0	0.0391007	0.195727	0.323558	0.323558	0.00293255	0.238514	0.00258935	0.106549	0	0.0107527	0.1261	0.026393	0.0224829	0.0563379	0	0.0224829	0.0391007	0.116325	0.00293255	0.0879765	0.0527859	0.0296406	0.323558	0.106549	0.0782014
271	0.00372799	0.195727	0.236628	0.0752688	0.154625	0.174401	0.330796	0.121678	0.012354	0.10266	0.329423	0.236628	0.00258935	0.0354466	0.301075	0.1261	0.0923386	0.000697722	0.00949125	0.281814	0.158358	0.111875	0.30938	0.00112287	0.0421574	0.213099	0.330796	0.330796	0.00372799	0.245972	0.00488759	0.111875	3.51243e-05	0.012354	0.132055	0.0296406	0.0246464	0.0664712	0.000425621	0.0246464	0.0421574	0.121678	0.00372799	0.0923386	0.0563379	0.0371457	0.330796	0.111875	0.0828055
271	0.00684262	0.213099	0.255132	0.0647169	0.170088	0.190616	0.350929	0.135875	0.0175953	0.116325	0.30938	0.255132	0.00488759	0.0439883	0.281814	0.111875	0.104594	0.00195503	0.0136852	0.301075	0.14304	0.1261	0.318671	0.00293255	0.0508309	0.195727	0.350929	0.350929	0.00684262	0.264907	0.00258935	0.1261	0	0.0175953	0.146628	0.0371457	0.0312805	0.0563379	0.000977517	0.0312805	0.0508309	0.135875	0.00684262	0.104594	0.0664712	0.0296406	0.350929	0.1261	0.0948192
272	0.00372799	0.195727	0.245972	0.0654936	0.154625	0.174401	0.323603	0.121678	0.012354	0.10266	0.31085	0.236628	0.00258935	0.0354466	0.28348	0.113392	0.0923386	0.000697722	0.00949125	0.281814	0.144673	0.111875	0.298902	0.00112287	0.0421574	0.197458	0.330796	0.330796	0.00372799	0.245972	0.00195503	0.111875	3.51243e-05	0.012354	0.132055	0.0296406	0.0246464	0.056696	0.000425621	0.0246464	0.0421574	0.121678	0.00372799	0.0923386	0.0563379	0.030303	0.330796	0.111875	0.0828055
272	0.00391007	0.197458	0.247312	0.0647169	0.155425	0.175953	0.325513	0.123167	0.0127077	0.103617	0.30938	0.238514	0.00293255	0.0361681	0.281814	0.111875	0.0928641	0.000977517	0.00977517	0.28348	0.14304	0.113392	0.300098	0.000977517	0.0430108	0.195727	0.332356	0.332356	0.00391007	0.247312	0.00171857	0.113392	0	0.0127077	0.132942	0.030303	0.0254154	0.0563379	0	0.0254154	0.0430108	0.123167	0.00391007	0.0928641	0.056696	0.0296406	0.332356	0.113392	0.0840665
273	0.00372799	0.195727	0.245972	0.0488759	0.154625	0.174401	0.323603	0.121678	0.012354	0.10266	0.278592	0.236628	0.00258935	0.0354466	0.252199	0.0909091	0.0923386	0.000697722	0.00949125	0.281814	0.120235	0.111875	0.298902	0.00112287	0.0421574	0.170088	0.330796	0.330796	0.00372799	0.245972	0	0.111875	3.51243e-05	0.012354	0.132055	0.0296406	0.0246464	0.0410557	0.000425621	0.0246464	0.0421574	0.121678	0.00372799	0.0923386	0.0563379	0.0185728	0.330796	0.111875	0.0828055
273	0	0.170088	0.217986	0.0647169	0.130987	0.14956	0.292278	0.100684	0.0058651	0.083089	0.30938	0.208211	0	0.0234604	0.281814	0.111875	0.0733138	0	0.00391007	0.252199	0.14304	0.0909091	0.268817	0	0.0293255	0.195727	0.300098	0.300098	0	0.217986	0.00171857	0.0909091	0	0.0058651	0.109482	0.0185728	0.0146628	0.0563379	0	0.0185728	0.0293255	0.100684	0	0.0733138	0.0410557	0.0296406	0.300098	0.0909091	0.0645161
274	0.00372799	0.195727	0.245972	0.0537634	0.154625	0.174401	0.323603	0.121678	0.012354	0.10266	0.288368	0.236628	0.00258935	0.0354466	0.260997	0.0977517	0.0923386	0.000697722	0.00949125	0.275118	0.127077	0.111875	0.298902	0.00112287	0.0421574	0.177908	0.330796	0.330796	0.00372799	0.245972	0	0.111875	3.51243e-05	0.012354	0.132055	0.0296406	0.0246464	0.0459433	0.000425621	0.0296406	0.0421574	0.121678	0.00372799	0.0923386	0.0563379	0.0224829	0.330796	0.111875	0.0828055
274	0.000977517	0.177908	0.226784	0.0647169	0.13783	0.15738	0.302053	0.106549	0.00782014	0.0889541	0.30938	0.217009	0.000977517	0.0273705	0.281814	0.111875	0.0791789	0	0.00488759	0.255132	0.14304	0.0977517	0.277615	0	0.0332356	0.195727	0.309873	0.309873	0.000977517	0.226784	0.00171857	0.0977517	0	0.00782014	0.116325	0.0224829	0.0175953	0.0563379	0	0.0224829	0.0332356	0.106549	0.000977517	0.0791789	0.0459433	0.0296406	0.309873	0.0977517	0.0791789
275	0.00372799	0.206948	0.245972	0.0654936	0.154625	0.174401	0.316473	0.121678	0.012354	0.10266	0.31085	0.236628	0.00258935	0.0354466	0.28348	0.113392	0.0923386	0.000697722	0.00949125	0.275118	0.144673	0.111875	0.298902	0.00112287	0.0421574	0.197458	0.330796	0.330796	0.00372799	0.245972	0.00195503	0.111875	3.51243e-05	0.012354	0.132055	0.0296406	0.0246464	0.056696	0.000425621	0.0296406	0.0421574	0.121678	0.00372799	0.0923386	0.0563379	0.030303	0.330796	0.111875	0.0923386
275	0.00293255	0.208211	0.247312	0.0647169	0.156403	0.175953	0.318671	0.123167	0.0127077	0.103617	0.30938	0.238514	0.00293255	0.0361681	0.281814	0.111875	0.0938416	0.000977517	0.00977517	0.276637	0.14304	0.113392	0.301075	0.000977517	0.0430108	0.195727	0.332356	0.332356	0.00391007	0.247312	0.00171857	0.113392	0	0.0127077	0.132942	0.030303	0.0254154	0.0563379	0	0.030303	0.0430108	0.123167	0.00391007	0.0938416	0.056696	0.0296406	0.332356	0.113392	0.0938416
276	0.00258935	0.206948	0.255484	0.0684262	0.154625	0.174401	0.316473	0.121678	0.012354	0.10266	0.315738	0.236628	0.00258935	0.0354466	0.288368	0.116325	0.0923386	0.000697722	0.00949125	0.265209	0.147605	0.111875	0.298902	0.00112287	0.0421574	0.201369	0.330796	0.330796	0.00372799	0.245972	0.00195503	0.111875	3.51243e-05	0.012354	0.132055	0.0296406	0.0246464	0.0596285	0.000425621	0.0296406	0.0421574	0.121678	0.00372799	0.0923386	0.0563379	0.0322581	0.330796	0.111875	0.0923386
276	0.00293255	0.213099	0.261975	0.0647169	0.170088	0.179863	0.323558	0.1261	0.0136852	0.106549	0.30938	0.242424	0.00293255	0.0381232	0.275118	0.111875	0.0967742	0.000977517	0.0107527	0.27175	0.14304	0.116325	0.298143	0.000977517	0.0449658	0.195727	0.337243	0.337243	0.00488759	0.252199	0.00171857	0.1261	0	0.0136852	0.136852	0.0322581	0.026393	0.0563379	0.000977517	0.0322581	0.0449658	0.1261	0.00488759	0.0967742	0.0684262	0.0296406	0.337243	0.116325	0.0967742
277	0.00258935	0.206948	0.255484	0.0742913	0.164321	0.174401	0.316473	0.121678	0.012354	0.10266	0.327468	0.236628	0.00258935	0.0354466	0.292278	0.124145	0.0923386	0.000697722	0.00949125	0.265209	0.156403	0.111875	0.292017	0.00112287	0.0421574	0.211144	0.330796	0.330796	0.00372799	0.255484	0.00293255	0.121678	3.51243e-05	0.012354	0.132055	0.0296406	0.0246464	0.0654936	0.000425621	0.0296406	0.0421574	0.121678	0.00372799	0.0923386	0.0647169	0.0361681	0.330796	0.111875	0.0923386
277	0.00488759	0.222874	0.27175	0.0647169	0.178886	0.188661	0.334311	0.13392	0.0166178	0.11437	0.30938	0.253177	0.00488759	0.0430108	0.275118	0.111875	0.103617	0.00195503	0.0136852	0.282502	0.14304	0.124145	0.309873	0.00195503	0.0498534	0.195727	0.348974	0.348974	0.0058651	0.27175	0.00171857	0.13392	0	0.0166178	0.144673	0.0361681	0.030303	0.0563379	0.000977517	0.0361681	0.0498534	0.124145	0.0058651	0.103617	0.0742913	0.0296406	0.348974	0.124145	0.103617
278	0.00258935	0.218539	0.255484	0.0664712	0.164321	0.174401	0.30938	0.121678	0.012354	0.10266	0.313783	0.236628	0.00258935	0.0354466	0.278592	0.11437	0.0923386	0.000697722	0.00949125	0.265209	0.14565	0.111875	0.292017	0.00112287	0.0421574	0.199413	0.330796	0.330796	0.00372799	0.255484	0.00195503	0.121678	3.51243e-05	0.012354	0.132055	0.0296406	0.0246464	0.058651	0.000425621	0.0296406	0.0421574	0.111875	0.00372799	0.0923386	0.0647169	0.0312805	0.330796	0.111875	0.0923386
278	0.00293255	0.221896	0.259042	0.0647169	0.167155	0.177908	0.313783	0.124145	0.0127077	0.105572	0.30938	0.240469	0.00293255	0.0371457	0.275118	0.111875	0.0948192	0.000977517	0.00977517	0.268817	0.14304	0.11437	0.296188	0.000977517	0.0439883	0.195727	0.335288	0.335288	0.00391007	0.259042	0.00171857	0.124145	0	0.0127077	0.134897	0.0312805	0.0254154	0.0563379	0	0.0312805	0.0439883	0.11437	0.00391007	0.0948192	0.0664712	0.0296406	0.335288	0.11437	0.0948192
279	0.00258935	0.218539	0.265209	0.0703812	0.164321	0.184864	0.30938	0.121678	0.012354	0.10266	0.320626	0.236628	0.00258935	0.0354466	0.286413	0.119257	0.0923386	0.000697722	0.00949125	0.255484	0.151515	0.111875	0.292017	0.00112287	0.0421574	0.205279	0.330796	0.330796	0.00372799	0.255484	0.00293255	0.121678	3.51243e-05	0.012354	0.132055	0.0296406	0.0246464	0.0615836	0.000425621	0.0296406	0.0421574	0.111875	0.00372799	0.0923386	0.0647169	0.0342131	0.323603	0.111875	0.0923386
279	0.00391007	0.228739	0.276637	0.0647169	0.173998	0.194526	0.320626	0.13001	0.0146628	0.110459	0.30938	0.247312	0.00391007	0.0400782	0.275118	0.111875	0.0997067	0.000977517	0.0117302	0.265885	0.14304	0.119257	0.30303	0.00195503	0.0469208	0.195727	0.342131	0.342131	0.00488759	0.265885	0.00171857	0.13001	0	0.0146628	0.140762	0.0342131	0.028348	0.0563379	0.000977517	0.0342131	0.0469208	0.119257	0.00488759	0.0997067	0.0703812	0.0296406	0.335288	0.119257	0.0997067
280	0.00258935	0.218539	0.265209	0.0596285	0.164321	0.184864	0.30938	0.121678	0.012354	0.10266	0.29912	0.236628	0.00258935	0.0354466	0.264907	0.104594	0.0923386	0.000697722	0.00949125	0.255484	0.134897	0.111875	0.292017	0.00112287	0.0421574	0.186706	0.330796	0.330796	0.00372799	0.255484	0.000977517	0.121678	3.51243e-05	0.012354	0.132055	0.0296406	0.0246464	0.0508309	0.000425621	0.0296406	0.0421574	0.111875	0.00372799	0.0923386	0.0647169	0.0254154	0.323603	0.111875	0.0923386
280	0.000977517	0.209189	0.255132	0.0647169	0.156403	0.175953	0.29912	0.11437	0.00977517	0.0957967	0.298902	0.226784	0.000977517	0.0312805	0.275118	0.111875	0.0957967	0	0.00684262	0.246334	0.14304	0.104594	0.282502	0	0.0381232	0.195727	0.320626	0.320626	0.00195503	0.246334	0.00171857	0.11437	0	0.00977517	0.124145	0.0254154	0.0215054	0.0563379	0	0.0254154	0.0381232	0.104594	0.00195503	0.0860215	0.0596285	0.0296406	0.313783	0.104594	0.0957967
281	0.00258935	0.218539	0.265209	0.0557185	0.164321	0.184864	0.298902	0.121678	0.012354	0.10266	0.282502	0.236628	0.00258935	0.0354466	0.259042	0.100684	0.10266	0.000697722	0.00949125	0.245972	0.130987	0.111875	0.292017	0.00112287	0.0421574	0.181818	0.330796	0.330796	0.00372799	0.255484	0	0.121678	3.51243e-05	0.012354	0.132055	0.0296406	0.0246464	0.0478983	0.000425621	0.0296406	0.0421574	0.111875	0.00372799	0.0923386	0.0647169	0.0234604	0.316473	0.111875	0.10266
281	0.000977517	0.203324	0.249267	0.0647169	0.151515	0.171065	0.282502	0.110459	0.00879765	0.0918866	0.298902	0.221896	0.000977517	0.0293255	0.275118	0.111875	0.0918866	0	0.0058651	0.230694	0.14304	0.100684	0.265885	0	0.0351906	0.195727	0.313783	0.313783	0.00195503	0.239492	0.00171857	0.110459	0	0.00879765	0.120235	0.0234604	0.0195503	0.0563379	0	0.0234604	0.0351906	0.100684	0.00195503	0.0821114	0.0557185	0.0296406	0.300098	0.100684	0.0918866
282	0.00258935	0.227483	0.275118	0.0498534	0.164321	0.184864	0.298902	0.121678	0.012354	0.10266	0.270772	0.236628	0.00258935	0.0354466	0.248289	0.0928641	0.10266	0.000697722	0.00949125	0.245972	0.12219	0.111875	0.281814	0.00112287	0.0421574	0.172043	0.330796	0.330796	0.00372799	0.255484	0	0.121678	3.51243e-05	0.012354	0.132055	0.0296406	0.0246464	0.0430108	0.000425621	0.0296406	0.0421574	0.111875	0.00372799	0.0923386	0.0647169	0.0195503	0.316473	0.111875	0.10266
282	0	0.202346	0.248289	0.0647169	0.14174	0.16129	0.270772	0.101662	0.0058651	0.085044	0.298902	0.211144	0	0.0244379	0.275118	0.111875	0.085044	0	0.00391007	0.219941	0.14304	0.0928641	0.254154	0	0.030303	0.195727	0.302053	0.302053	0.000977517	0.228739	0.00112287	0.111437	0	0.0058651	0.111437	0.0195503	0.0156403	0.0563379	0	0.0195503	0.030303	0.0928641	0.000977517	0.0752688	0.0498534	0.0296406	0.288368	0.0928641	0.085044
283	0.00258935	0.227483	0.275118	0.0684262	0.164321	0.184864	0.298902	0.121678	0.012354	0.10266	0.304985	0.236628	0.00258935	0.0354466	0.281525	0.116325	0.10266	0.000697722	0.00949125	0.245972	0.136852	0.111875	0.281814	0.00112287	0.0421574	0.201369	0.330796	0.330796	0.00372799	0.255484	0.000977517	0.132055	3.51243e-05	0.012354	0.132055	0.0296406	0.0246464	0.0596285	0.000425621	0.0296406	0.0421574	0.111875	0.00372799	0.0923386	0.0647169	0.0322581	0.30938	0.111875	0.10266
283	0.00195503	0.233627	0.281525	0.0647169	0.16911	0.190616	0.304985	0.1261	0.0136852	0.106549	0.298902	0.242424	0.00293255	0.0381232	0.275118	0.111875	0.106549	0.000977517	0.0107527	0.252199	0.132055	0.116325	0.288368	0.000977517	0.0449658	0.195727	0.337243	0.337243	0.00488759	0.260997	0.00112287	0.136852	0	0.0136852	0.136852	0.0322581	0.026393	0.0563379	0.000977517	0.0322581	0.0518084	0.116325	0.00488759	0.0957967	0.0684262	0.0296406	0.315738	0.116325	0.106549
284	0.00171857	0.227483	0.275118	0.0635386	0.164321	0.184864	0.292017	0.121678	0.012354	0.10266	0.297165	0.236628	0.00258935	0.0354466	0.273705	0.110459	0.10266	0.000697722	0.00949125	0.236628	0.130987	0.111875	0.281814	0.00112287	0.0421574	0.194526	0.330796	0.330796	0.00372799	0.255484	0.000977517	0.132055	3.51243e-05	0.012354	0.132055	0.0296406	0.0246464	0.0557185	0.000425621	0.0296406	0.0488379	0.111875	0.00372799	0.0923386	0.0647169	0.0293255	0.298902	0.111875	0.10266
284	0.000977517	0.225806	0.273705	0.0647169	0.163245	0.183773	0.290323	0.120235	0.0117302	0.101662	0.298902	0.234604	0.00195503	0.0342131	0.275118	0.111875	0.101662	0	0.00879765	0.234604	0.132055	0.110459	0.280547	0.000977517	0.0410557	0.195727	0.329423	0.329423	0.00293255	0.254154	0.00112287	0.130987	0	0.0117302	0.130987	0.0293255	0.0234604	0.0563379	0	0.0293255	0.0478983	0.110459	0.00293255	0.0909091	0.0635386	0.0296406	0.297165	0.110459	0.101662
285	0.00171857	0.236628	0.275118	0.0459433	0.164321	0.184864	0.292017	0.121678	0.012354	0.10266	0.26393	0.236628	0.00258935	0.0354466	0.240469	0.0879765	0.10266	0.000697722	0.00949125	0.236628	0.106549	0.111875	0.281814	0.00112287	0.0421574	0.1652	0.330796	0.330796	0.00372799	0.265209	0	0.132055	3.51243e-05	0.012354	0.132055	0.0296406	0.0246464	0.0391007	0.000425621	0.0296406	0.0488379	0.111875	0.00372799	0.0923386	0.0647169	0.0175953	0.298902	0.111875	0.10266
285	0	0.204301	0.240469	0.0647169	0.135875	0.155425	0.257087	0.0967742	0.00488759	0.0801564	0.298902	0.204301	0	0.0215054	0.275118	0.111875	0.0801564	0	0.00293255	0.204301	0.132055	0.0879765	0.247312	0	0.0273705	0.195727	0.294233	0.294233	0	0.231672	0.00112287	0.106549	0	0.00488759	0.106549	0.0175953	0.0136852	0.0563379	0	0.0215054	0.0332356	0.0879765	0	0.0703812	0.0459433	0.0296406	0.26393	0.0879765	0.0801564
286	0.00171857	0.236628	0.281814	0.0713587	0.164321	0.184864	0.292017	0.121678	0.012354	0.10266	0.311828	0.236628	0.00258935	0.0354466	0.288368	0.121212	0.10266	0.000697722	0.00949125	0.236628	0.14174	0.111875	0.281814	0.00112287	0.0421574	0.207234	0.330796	0.330796	0.00372799	0.265209	0.00195503	0.132055	3.51243e-05	0.012354	0.132055	0.0296406	0.0246464	0.0625611	0.000425621	0.0354466	0.0488379	0.111875	0.00372799	0.0923386	0.0647169	0.0342131	0.292017	0.111875	0.10266
286	0.00293255	0.249267	0.29521	0.0647169	0.174976	0.196481	0.304985	0.130987	0.0156403	0.111437	0.298902	0.249267	0.00391007	0.0410557	0.275118	0.111875	0.111437	0.000977517	0.0127077	0.249267	0.132055	0.121212	0.29521	0.00195503	0.0478983	0.195727	0.344086	0.344086	0.0058651	0.277615	0.00112287	0.14174	0	0.0156403	0.14174	0.0342131	0.0293255	0.0563379	0.000977517	0.0410557	0.054741	0.111437	0.0058651	0.100684	0.0713587	0.0296406	0.304985	0.121212	0.121212
287	0.00171857	0.236628	0.281814	0.0557185	0.164321	0.184864	0.281814	0.121678	0.012354	0.10266	0.282502	0.236628	0.00258935	0.0354466	0.259042	0.100684	0.10266	0.000697722	0.00949125	0.227483	0.120235	0.111875	0.281814	0.00112287	0.0421574	0.181818	0.330796	0.330796	0.00372799	0.265209	0	0.132055	3.51243e-05	0.012354	0.132055	0.0296406	0.0246464	0.0478983	0.000425621	0.0354466	0.0488379	0.10266	0.00372799	0.0923386	0.0647169	0.0234604	0.292017	0.111875	0.111875
287	0	0.220919	0.265885	0.0647169	0.150538	0.171065	0.265885	0.109482	0.00879765	0.0918866	0.298902	0.220919	0.000977517	0.028348	0.265209	0.111875	0.0918866	0	0.0058651	0.212121	0.132055	0.100684	0.259042	0	0.0351906	0.195727	0.313783	0.313783	0.000977517	0.249267	0.00112287	0.13001	0	0.00879765	0.120235	0.0234604	0.0195503	0.0563379	0	0.028348	0.0410557	0.0918866	0.00195503	0.0821114	0.0557185	0.0296406	0.27566	0.100684	0.100684
288	0.00171857	0.245972	0.281814	0.0635386	0.174401	0.195727	0.281814	0.121678	0.012354	0.10266	0.297165	0.236628	0.00258935	0.0354466	0.262952	0.110459	0.10266	0.000697722	0.00949125	0.227483	0.130987	0.111875	0.275118	0.00112287	0.0421574	0.194526	0.330796	0.330796	0.00258935	0.265209	0.000977517	0.14304	3.51243e-05	0.012354	0.132055	0.0296406	0.0246464	0.0557185	0.000425621	0.0354466	0.0488379	0.10266	0.00372799	0.0923386	0.0647169	0.028348	0.281814	0.111875	0.111875
288	0.000977517	0.244379	0.27957	0.0647169	0.173021	0.194526	0.27957	0.120235	0.0117302	0.101662	0.298902	0.234604	0.00195503	0.0342131	0.265209	0.111875	0.101662	0	0.00879765	0.225806	0.132055	0.110459	0.273705	0.000977517	0.0410557	0.195727	0.328446	0.328446	0.00195503	0.262952	0.00112287	0.14174	0	0.0117302	0.130987	0.028348	0.0234604	0.0563379	0	0.0342131	0.0478983	0.101662	0.00293255	0.0909091	0.0635386	0.0296406	0.27957	0.110459	0.110459
289	0.00171857	0.245972	0.292017	0.0684262	0.174401	0.195727	0.281814	0.121678	0.012354	0.10266	0.30694	0.236628	0.00258935	0.0354466	0.272727	0.117302	0.10266	0.000697722	0.00949125	0.227483	0.13783	0.111875	0.275118	0.00112287	0.0421574	0.202346	0.330796	0.330796	0.00258935	0.265209	0.00195503	0.14304	3.51243e-05	0.012354	0.132055	0.0296406	0.0246464	0.0606061	0.000425621	0.0354466	0.0488379	0.10266	0.00372799	0.0923386	0.0647169	0.0322581	0.281814	0.111875	0.111875
289	0.00195503	0.253177	0.300098	0.0647169	0.180841	0.202346	0.289345	0.127077	0.0136852	0.107527	0.298902	0.243402	0.00293255	0.0381232	0.265209	0.111875	0.107527	0.000977517	0.0107527	0.234604	0.132055	0.117302	0.282502	0.00195503	0.0459433	0.195727	0.339198	0.339198	0.00293255	0.272727	0.00112287	0.148583	0	0.0136852	0.13783	0.0322581	0.0273705	0.0563379	0.000977517	0.0381232	0.0527859	0.107527	0.00488759	0.0967742	0.0684262	0.0296406	0.289345	0.117302	0.117302
290	0.00171857	0.245972	0.292017	0.0596285	0.174401	0.195727	0.275118	0.121678	0.012354	0.10266	0.290323	0.236628	0.00258935	0.0354466	0.257087	0.105572	0.10266	0.000697722	0.00949125	0.218539	0.1261	0.111875	0.275118	0.00112287	0.0421574	0.188661	0.330796	0.330796	0.00258935	0.265209	0	0.14304	3.51243e-05	0.012354	0.132055	0.0296406	0.0246464	0.0518084	0.000425621	0.0354466	0.0488379	0.10266	0.00372799	0.0923386	0.0647169	0.026393	0.275118	0.111875	0.111875
290	0.000977517	0.237537	0.28348	0.0647169	0.167155	0.188661	0.266862	0.115347	0.00977517	0.0967742	0.298902	0.228739	0.00195503	0.0322581	0.265209	0.111875	0.0967742	0	0.00782014	0.211144	0.132055	0.105572	0.266862	0	0.0381232	0.195727	0.321603	0.321603	0.00195503	0.257087	0.00112287	0.136852	0	0.00977517	0.1261	0.026393	0.0215054	0.0563379	0	0.0322581	0.0449658	0.0967742	0.00293255	0.086999	0.0596285	0.0296406	0.266862	0.105572	0.105572
291	0.00171857	0.255484	0.292017	0.0713587	0.174401	0.195727	0.275118	0.121678	0.012354	0.10266	0.311828	0.236628	0.00258935	0.0354466	0.277615	0.120235	0.10266	0.000697722	0.00949125	0.218539	0.14174	0.111875	0.275118	0.00112287	0.0421574	0.206256	0.330796	0.330796	0.00258935	0.265209	0.00195503	0.14304	3.51243e-05	0.012354	0.132055	0.0296406	0.0246464	0.0625611	0.000425621	0.0354466	0.0488379	0.10266	0.00372799	0.0923386	0.0647169	0.0342131	0.275118	0.111875	0.111875
291	0.00195503	0.26784	0.304985	0.0647169	0.184751	0.206256	0.28739	0.130987	0.0156403	0.111437	0.298902	0.248289	0.00391007	0.0400782	0.265209	0.111875	0.111437	0.000977517	0.0117302	0.229717	0.132055	0.120235	0.28739	0.00195503	0.0478983	0.195727	0.344086	0.344086	0.00391007	0.277615	0.00112287	0.152493	0	0.0156403	0.14174	0.0342131	0.0293255	0.0563379	0.000977517	0.0400782	0.054741	0.111437	0.00488759	0.100684	0.0713587	0.0296406	0.28739	0.120235	0.120235
292	0.00112287	0.255484	0.298902	0.0742913	0.174401	0.195727	0.275118	0.121678	0.012354	0.10266	0.316716	0.236628	0.00258935	0.0354466	0.282502	0.124145	0.10266	0.000697722	0.00949125	0.218539	0.14565	0.111875	0.275118	0.00112287	0.0421574	0.211144	0.330796	0.330796	0.00258935	0.275118	0.00195503	0.14304	3.51243e-05	0.012354	0.132055	0.0296406	0.0246464	0.0654936	0.000425621	0.0354466	0.0488379	0.10266	0.00372799	0.0923386	0.0647169	0.0361681	0.265209	0.111875	0.111875
292	0.00293255	0.272727	0.316716	0.0647169	0.189638	0.211144	0.292278	0.134897	0.0166178	0.11437	0.298902	0.253177	0.00488759	0.0430108	0.265209	0.111875	0.11437	0.00195503	0.0136852	0.234604	0.132055	0.124145	0.282502	0.00293255	0.0498534	0.195727	0.348974	0.348974	0.00488759	0.292278	0.000697722	0.156403	0	0.0166178	0.14565	0.0361681	0.030303	0.0563379	0.000977517	0.0430108	0.0576735	0.11437	0.0058651	0.103617	0.0742913	0.0296406	0.282502	0.124145	0.134897
293	0.00112287	0.255484	0.298902	0.0606061	0.174401	0.195727	0.265209	0.121678	0.012354	0.10266	0.2913	0.236628	0.00258935	0.0354466	0.258065	0.106549	0.10266	0.000697722	0.00949125	0.206948	0.127077	0.111875	0.265209	0.00112287	0.0421574	0.189638	0.330796	0.330796	0.00258935	0.275118	0	0.14304	3.51243e-05	0.012354	0.132055	0.0296406	0.0246464	0.0527859	0.000425621	0.0354466	0.0488379	0.10266	0.00372799	0.0923386	0.0647169	0.026393	0.265209	0.111875	0.121678
293	0	0.248289	0.2913	0.0647169	0.168133	0.189638	0.258065	0.116325	0.0107527	0.0977517	0.298902	0.229717	0.00195503	0.0322581	0.265209	0.111875	0.0977517	0	0.00782014	0.200391	0.132055	0.0977517	0.258065	0	0.0391007	0.195727	0.323558	0.323558	0.00195503	0.26784	0.000697722	0.148583	0	0.0107527	0.127077	0.026393	0.0224829	0.0563379	0	0.0322581	0.0449658	0.0977517	0.00293255	0.0879765	0.0606061	0.0296406	0.258065	0.106549	0.116325
294	0.00112287	0.265209	0.298902	0.0674487	0.174401	0.195727	0.265209	0.121678	0.012354	0.10266	0.30303	0.236628	0.00258935	0.0354466	0.269795	0.11437	0.10266	0.000697722	0.00949125	0.206948	0.134897	0.10266	0.265209	0.00112287	0.0421574	0.199413	0.330796	0.330796	0.00258935	0.275118	0.000977517	0.154625	3.51243e-05	0.012354	0.132055	0.0296406	0.0246464	0.058651	0.000425621	0.0354466	0.0488379	0.10266	0.00372799	0.0923386	0.0647169	0.0312805	0.255484	0.111875	0.121678
294	0.000977517	0.269795	0.30303	0.0647169	0.177908	0.199413	0.269795	0.125122	0.0136852	0.105572	0.298902	0.240469	0.00293255	0.0371457	0.265209	0.111875	0.105572	0.000977517	0.0107527	0.211144	0.132055	0.105572	0.269795	0.000977517	0.0439883	0.195727	0.335288	0.335288	0.00293255	0.27957	0.000697722	0.158358	0	0.0136852	0.134897	0.0312805	0.026393	0.0563379	0	0.0371457	0.0508309	0.0948192	0.00391007	0.0948192	0.0674487	0.0296406	0.26002	0.11437	0.125122
295	0.00112287	0.265209	0.30938	0.0606061	0.174401	0.195727	0.265209	0.121678	0.012354	0.10266	0.292278	0.236628	0.00258935	0.0354466	0.259042	0.107527	0.10266	0.000697722	0.00949125	0.206948	0.127077	0.10266	0.265209	0.00112287	0.0421574	0.189638	0.330796	0.330796	0.00258935	0.275118	0	0.154625	3.51243e-05	0.012354	0.132055	0.0296406	0.0246464	0.0527859	0.000425621	0.0354466	0.0488379	0.0923386	0.00372799	0.0923386	0.0647169	0.0273705	0.255484	0.111875	0.121678
295	0.000977517	0.259042	0.30303	0.0647169	0.16911	0.189638	0.259042	0.117302	0.0107527	0.0977517	0.298902	0.230694	0.00195503	0.0322581	0.265209	0.111875	0.0977517	0	0.00782014	0.201369	0.132055	0.0977517	0.259042	0.000977517	0.0391007	0.195727	0.323558	0.323558	0.00195503	0.268817	0.000697722	0.14956	0	0.0107527	0.127077	0.0273705	0.0224829	0.0563379	0	0.0322581	0.0527859	0.0879765	0.00293255	0.0879765	0.0606061	0.0296406	0.249267	0.107527	0.117302
296	0.00112287	0.265209	0.30938	0.0606061	0.174401	0.195727	0.255484	0.121678	0.012354	0.10266	0.2913	0.236628	0.00258935	0.0354466	0.258065	0.106549	0.10266	0.000697722	0.00949125	0.195727	0.116325	0.10266	0.265209	0.00112287	0.0421574	0.189638	0.330796	0.330796	0.00258935	0.275118	0	0.154625	3.51243e-05	0.012354	0.132055	0.0296406	0.0246464	0.0527859	0.000425621	0.0354466	0.0563379	0.0923386	0.00372799	0.0923386	0.0647169	0.026393	0.245972	0.111875	0.121678
296	0	0.258065	0.302053	0.0647169	0.168133	0.189638	0.248289	0.116325	0.0107527	0.0977517	0.298902	0.229717	0.00195503	0.0322581	0.265209	0.111875	0.0977517	0	0.00782014	0.189638	0.121678	0.0977517	0.258065	0	0.0391007	0.195727	0.323558	0.323558	0.00195503	0.26784	0.000697722	0.148583	0	0.0107527	0.1261	0.026393	0.0224829	0.0563379	0	0.0322581	0.0527859	0.0879765	0.00293255	0.0879765	0.0606061	0.0296406	0.238514	0.106549	0.116325
297	0.00112287	0.275118	0.30938	0.0703812	0.174401	0.195727	0.255484	0.121678	0.012354	0.10266	0.308895	0.236628	0.00258935	0.0354466	0.274682	0.11828	0.10266	0.000697722	0.00949125	0.195727	0.129032	0.10266	0.265209	0.00112287	0.0421574	0.204301	0.330796	0.330796	0.00258935	0.275118	0.000977517	0.154625	3.51243e-05	0.012354	0.132055	0.0296406	0.0246464	0.0615836	0.000425621	0.0354466	0.0563379	0.0923386	0.00372799	0.0923386	0.0647169	0.0332356	0.245972	0.111875	0.121678
297	0.00195503	0.284457	0.319648	0.0647169	0.182796	0.204301	0.264907	0.129032	0.0146628	0.109482	0.298902	0.246334	0.00391007	0.0391007	0.265209	0.111875	0.109482	0.000977517	0.0117302	0.204301	0.121678	0.109482	0.274682	0.00195503	0.0469208	0.195727	0.341153	0.341153	0.00391007	0.284457	0.000697722	0.162268	0	0.0146628	0.139785	0.0332356	0.028348	0.0563379	0.000977517	0.0469208	0.0615836	0.0987292	0.00488759	0.0987292	0.0703812	0.0296406	0.255132	0.11828	0.139785
298	0.00112287	0.275118	0.316473	0.0576735	0.174401	0.195727	0.255484	0.121678	0.012354	0.10266	0.285435	0.236628	0.00258935	0.0354466	0.252199	0.102639	0.10266	0.000697722	0.00949125	0.195727	0.112414	0.10266	0.265209	0.00112287	0.0421574	0.184751	0.330796	0.330796	0.00258935	0.275118	0	0.154625	3.51243e-05	0.012354	0.132055	0.0296406	0.0246464	0.0498534	0.000425621	0.0421574	0.0563379	0.0923386	0.00372799	0.0923386	0.0647169	0.0244379	0.245972	0.111875	0.132055
298	0	0.261975	0.30303	0.0647169	0.163245	0.184751	0.243402	0.112414	0.00879765	0.0938416	0.298902	0.224829	0.000977517	0.030303	0.255484	0.111875	0.0938416	0	0.00684262	0.184751	0.121678	0.0938416	0.243402	0	0.0361681	0.195727	0.317693	0.317693	0.000977517	0.261975	0.000697722	0.15347	0	0.00879765	0.12219	0.0244379	0.0205279	0.0563379	0	0.0361681	0.0498534	0.0840665	0.00195503	0.0840665	0.0576735	0.0296406	0.233627	0.102639	0.12219
299	0.00112287	0.281814	0.316473	0.0674487	0.174401	0.195727	0.245972	0.121678	0.012354	0.10266	0.304985	0.236628	0.00258935	0.0354466	0.260997	0.115347	0.10266	0.000697722	0.00949125	0.195727	0.1261	0.10266	0.255484	0.00112287	0.0421574	0.200391	0.330796	0.330796	0.00258935	0.281814	0.000977517	0.164321	3.51243e-05	0.012354	0.132055	0.0296406	0.0246464	0.058651	0.000425621	0.0421574	0.0563379	0.0923386	0.00372799	0.0923386	0.0647169	0.0312805	0.236628	0.111875	0.132055
299	0.000977517	0.28739	0.322581	0.0647169	0.178886	0.200391	0.251222	0.1261	0.0136852	0.106549	0.298902	0.241447	0.00293255	0.0371457	0.255484	0.111875	0.106549	0.000977517	0.0107527	0.200391	0.121678	0.106549	0.260997	0.000977517	0.0449658	0.195727	0.336266	0.336266	0.00293255	0.28739	0.000697722	0.16911	0	0.0136852	0.135875	0.0312805	0.026393	0.0563379	0.000977517	0.0449658	0.058651	0.0957967	0.00391007	0.0957967	0.0674487	0.0296406	0.241447	0.115347	0.135875
300	0.000697722	0.281814	0.323603	0.0606061	0.174401	0.206948	0.245972	0.121678	0.012354	0.10266	0.292278	0.236628	0.00258935	0.0354466	0.249267	0.107527	0.10266	0.000697722	0.00949125	0.184864	0.117302	0.10266	0.255484	0.00112287	0.0421574	0.189638	0.330796	0.330796	0.00258935	0.281814	0	0.164321	3.51243e-05	0.012354	0.132055	0.0296406	0.0246464	0.0527859	0.000425621	0.0421574	0.0563379	0.0923386	0.00372799	0.0923386	0.0647169	0.0273705	0.236628	0.111875	0.132055
300	0	0.27566	0.316716	0.0647169	0.16911	0.201369	0.239492	0.117302	0.0107527	0.0977517	0.298902	0.230694	0.00195503	0.0322581	0.255484	0.111875	0.0977517	0	0.00782014	0.178886	0.121678	0.0977517	0.249267	0.000977517	0.0391007	0.195727	0.323558	0.323558	0.00195503	0.27566	0.000697722	0.158358	0	0.0107527	0.127077	0.0273705	0.0224829	0.0563379	0	0.0391007	0.0527859	0.0879765	0.00293255	0.0879765	0.0606061	0.0296406	0.230694	0.107527	0.127077
301	0.000697722	0.281814	0.323603	0.0596285	0.174401	0.206948	0.245972	0.121678	0.012354	0.10266	0.290323	0.236628	0.00258935	0.0354466	0.247312	0.105572	0.10266	0.000697722	0.00949125	0.184864	0.115347	0.10266	0.255484	0.00112287	0.0421574	0.187683	0.330796	0.330796	0.00258935	0.281814	0	0.164321	3.51243e-05	0.012354	0.132055	0.0296406	0.0246464	0.0518084	0.000425621	0.0421574	0.0563379	0.0923386	0.00372799	0.0923386	0.0647169	0.026393	0.227483	0.111875	0.132055
301	0	0.272727	0.314761	0.0647169	0.167155	0.199413	0.237537	0.115347	0.00977517	0.0967742	0.298902	0.228739	0.00195503	0.0322581	0.255484	0.111875	0.105572	0	0.00782014	0.176931	0.121678	0.0967742	0.247312	0	0.0381232	0.195727	0.321603	0.321603	0.00195503	0.272727	0.000697722	0.15738	0	0.00977517	0.125122	0.026393	0.0215054	0.0563379	0	0.0381232	0.0518084	0.0772239	0.00293255	0.086999	0.0596285	0.0296406	0.219941	0.105572	0.125122
302	0.000697722	0.292017	0.323603	0.058651	0.174401	0.206948	0.245972	0.121678	0.012354	0.10266	0.28739	0.236628	0.00258935	0.0354466	0.244379	0.103617	0.111875	0.000697722	0.00949125	0.184864	0.113392	0.10266	0.255484	0.00112287	0.0421574	0.185728	0.330796	0.330796	0.00258935	0.281814	0	0.164321	3.51243e-05	0.012354	0.132055	0.0296406	0.0246464	0.0508309	0.000425621	0.0421574	0.0563379	0.0828055	0.00372799	0.0923386	0.0647169	0.0254154	0.227483	0.111875	0.132055
302	0	0.280547	0.311828	0.0647169	0.1652	0.196481	0.235582	0.113392	0.00977517	0.0948192	0.298902	0.225806	0.000977517	0.0312805	0.255484	0.111875	0.103617	0	0.00684262	0.174976	0.121678	0.0948192	0.244379	0	0.0371457	0.195727	0.319648	0.319648	0.000977517	0.270772	0.000697722	0.155425	0	0.00977517	0.124145	0.0254154	0.0205279	0.0563379	0	0.0371457	0.0508309	0.0762463	0.00195503	0.085044	0.058651	0.0296406	0.217009	0.103617	0.124145
303	0.000697722	0.292017	0.330796	0.0723363	0.174401	0.206948	0.236628	0.121678	0.012354	0.10266	0.313783	0.236628	0.00258935	0.0354466	0.269795	0.12219	0.111875	0.000697722	0.00949125	0.174401	0.131965	0.10266	0.255484	0.00112287	0.0421574	0.208211	0.330796	0.330796	0.00258935	0.281814	0.000977517	0.174401	3.51243e-05	0.012354	0.132055	0.0296406	0.0246464	0.0635386	0.000425621	0.0421574	0.0563379	0.0828055	0.00372799	0.0923386	0.0647169	0.0351906	0.227483	0.111875	0.132055
303	0.00195503	0.30694	0.346041	0.0647169	0.186706	0.219941	0.250244	0.131965	0.0156403	0.112414	0.298902	0.250244	0.00391007	0.0410557	0.255484	0.111875	0.12219	0.00195503	0.0127077	0.186706	0.121678	0.112414	0.26002	0.00195503	0.0488759	0.195727	0.346041	0.346041	0.00391007	0.296188	0.000425621	0.186706	0	0.0156403	0.142717	0.0351906	0.0293255	0.0563379	0.000977517	0.0488759	0.0635386	0.0918866	0.0058651	0.101662	0.0723363	0.0296406	0.241447	0.12219	0.154448
304	0.000697722	0.298902	0.330796	0.0733138	0.174401	0.206948	0.236628	0.121678	0.012354	0.10266	0.314761	0.236628	0.00258935	0.0354466	0.270772	0.123167	0.111875	0.000697722	0.00949125	0.174401	0.132942	0.10266	0.245972	0.00112287	0.0421574	0.209189	0.330796	0.330796	0.00258935	0.281814	0.000977517	0.174401	3.51243e-05	0.012354	0.132055	0.0296406	0.0246464	0.0645161	0.000425621	0.0421574	0.0563379	0.0828055	0.00372799	0.0923386	0.0647169	0.0351906	0.218539	0.111875	0.14304
304	0.00195503	0.314761	0.347019	0.0647169	0.187683	0.220919	0.251222	0.132942	0.0166178	0.113392	0.298902	0.251222	0.00391007	0.0420332	0.255484	0.111875	0.123167	0.00195503	0.0127077	0.187683	0.121678	0.113392	0.260997	0.00195503	0.0488759	0.195727	0.347019	0.347019	0.00391007	0.297165	0.000425621	0.187683	0	0.0166178	0.143695	0.0351906	0.030303	0.0563379	0.000977517	0.0488759	0.0645161	0.0928641	0.0058651	0.102639	0.0733138	0.0296406	0.232649	0.123167	0.155425
305	0.000697722	0.298902	0.330796	0.0654936	0.174401	0.206948	0.236628	0.121678	0.012354	0.10266	0.301075	0.236628	0.00258935	0.0354466	0.257087	0.113392	0.111875	0.000697722	0.00949125	0.174401	0.123167	0.10266	0.245972	0.00112287	0.0421574	0.197458	0.330796	0.330796	0.00258935	0.281814	0	0.174401	3.51243e-05	0.012354	0.132055	0.0296406	0.0246464	0.056696	0.000425621	0.0421574	0.0563379	0.0828055	0.00372799	0.0923386	0.0647169	0.030303	0.218539	0.111875	0.14304
305	0.000977517	0.301075	0.332356	0.0647169	0.175953	0.208211	0.238514	0.123167	0.0127077	0.103617	0.292017	0.238514	0.00293255	0.0361681	0.255484	0.111875	0.113392	0.000977517	0.00977517	0.175953	0.121678	0.103617	0.247312	0.000977517	0.0430108	0.195727	0.332356	0.332356	0.00293255	0.28348	0.000425621	0.175953	0	0.0127077	0.132942	0.030303	0.0254154	0.0563379	0	0.0430108	0.056696	0.0840665	0.00391007	0.0928641	0.0654936	0.0296406	0.219941	0.113392	0.144673
306	0.000697722	0.298902	0.330796	0.0723363	0.184864	0.206948	0.227483	0.121678	0.012354	0.10266	0.30694	0.236628	0.00258935	0.0354466	0.269795	0.12219	0.111875	0.000697722	0.00949125	0.174401	0.131965	0.10266	0.245972	0.00112287	0.0421574	0.208211	0.330796	0.330796	0.00258935	0.292017	0.000977517	0.174401	3.51243e-05	0.012354	0.132055	0.0296406	0.0246464	0.0635386	0.000425621	0.0421574	0.0563379	0.0828055	0.00372799	0.0923386	0.0647169	0.0351906	0.206948	0.111875	0.14304
306	0.00195503	0.313783	0.346041	0.0647169	0.197458	0.219941	0.241447	0.131965	0.0156403	0.112414	0.292017	0.250244	0.00391007	0.0410557	0.255484	0.111875	0.12219	0.00195503	0.0127077	0.186523	0.121678	0.112414	0.26002	0.00195503	0.0488759	0.195727	0.346041	0.346041	0.00391007	0.30694	0.000425621	0.186706	0	0.0156403	0.142717	0.0351906	0.0293255	0.0563379	0.000977517	0.0488759	0.0635386	0.0918866	0.0058651	0.101662	0.0723363	0.0296406	0.219941	0.12219	0.154448
307	0.000697722	0.30938	0.330796	0.0762463	0.184864	0.206948	0.227483	0.121678	0.012354	0.10266	0.312805	0.236628	0.00258935	0.0354466	0.27566	0.127077	0.111875	0.000697722	0.00949125	0.174401	0.136852	0.10266	0.245972	0.00112287	0.0421574	0.214076	0.330796	0.330796	0.00258935	0.292017	0.00195503	0.174401	3.51243e-05	0.012354	0.132055	0.0296406	0.0246464	0.0674487	0.000425621	0.0421574	0.0563379	0.0828055	0.00372799	0.0923386	0.0647169	0.0381232	0.206948	0.111875	0.14304
307	0.00195503	0.330401	0.352884	0.0647169	0.203324	0.225806	0.247312	0.136852	0.0175953	0.117302	0.292017	0.256109	0.00488759	0.0439883	0.255484	0.111875	0.127077	0.00195503	0.0136852	0.181818	0.121678	0.117302	0.265885	0.00293255	0.0518084	0.195727	0.352884	0.352884	0.00391007	0.312805	0.000425621	0.192571	0	0.0175953	0.147605	0.0381232	0.0322581	0.0563379	0.00195503	0.0518084	0.0762463	0.0957967	0.00684262	0.105572	0.0762463	0.0296406	0.225806	0.127077	0.159335
308	0.000697722	0.30938	0.330796	0.0674487	0.184864	0.206948	0.227483	0.121678	0.012354	0.10266	0.297165	0.236628	0.00258935	0.0354466	0.260997	0.115347	0.111875	0.000697722	0.00949125	0.164321	0.125122	0.10266	0.245972	0.00112287	0.0421574	0.200391	0.330796	0.330796	0.00171857	0.292017	0.000977517	0.184864	3.51243e-05	0.012354	0.132055	0.0296406	0.0246464	0.058651	0.000425621	0.0421574	0.0647169	0.0828055	0.00372799	0.0923386	0.0647169	0.0312805	0.206948	0.111875	0.14304
308	0.000977517	0.314761	0.336266	0.0647169	0.189638	0.212121	0.232649	0.125122	0.0136852	0.106549	0.292017	0.241447	0.00293255	0.0371457	0.255484	0.111875	0.115347	0.000977517	0.0107527	0.16911	0.121678	0.106549	0.251222	0.000977517	0.0439883	0.195727	0.336266	0.336266	0.00195503	0.297165	0.000425621	0.189638	0	0.0136852	0.135875	0.0312805	0.026393	0.0563379	0.000977517	0.0508309	0.0674487	0.0772239	0.00391007	0.0957967	0.0674487	0.0296406	0.212121	0.115347	0.159335
309	0.000425621	0.316473	0.330796	0.0615836	0.184864	0.206948	0.218539	0.121678	0.012354	0.10266	0.285435	0.236628	0.00258935	0.0354466	0.249267	0.107527	0.111875	0.000697722	0.00949125	0.164321	0.117302	0.10266	0.245972	0.00112287	0.0421574	0.190616	0.330796	0.330796	0.00171857	0.292017	0	0.184864	3.51243e-05	0.012354	0.132055	0.0296406	0.0246464	0.0527859	0.000425621	0.0488379	0.0647169	0.0740318	0.00372799	0.0923386	0.0647169	0.0273705	0.195727	0.111875	0.154625
309	0	0.309873	0.324536	0.0647169	0.179863	0.201369	0.213099	0.117302	0.0107527	0.0987292	0.292017	0.230694	0.00195503	0.0332356	0.255484	0.111875	0.107527	0	0.0107527	0.159335	0.121678	0.0987292	0.240469	0.000977517	0.0391007	0.195727	0.324536	0.324536	0.000977517	0.285435	0.000425621	0.179863	0	0.0107527	0.117302	0.0273705	0.0224829	0.0563379	0	0.0459433	0.0615836	0.0703812	0.00293255	0.0879765	0.0615836	0.0296406	0.190616	0.107527	0.14956
310	0.000425621	0.316473	0.330796	0.0664712	0.184864	0.206948	0.218539	0.121678	0.012354	0.10266	0.29521	0.236628	0.00258935	0.0354466	0.258065	0.11437	0.111875	0.000697722	0.012354	0.164321	0.11437	0.10266	0.245972	0.00112287	0.0421574	0.198436	0.330796	0.330796	0.00171857	0.292017	0	0.184864	3.51243e-05	0.012354	0.121678	0.0296406	0.0246464	0.0576735	0.000425621	0.0488379	0.0647169	0.0740318	0.00372799	0.0923386	0.0647169	0.030303	0.195727	0.111875	0.154625
310	0	0.319648	0.334311	0.0647169	0.187683	0.210166	0.220919	0.124145	0.0127077	0.104594	0.292017	0.239492	0.00293255	0.0361681	0.245972	0.111875	0.11437	0.000977517	0.0127077	0.167155	0.111875	0.0938416	0.239492	0.000977517	0.0430108	0.195727	0.334311	0.334311	0.00195503	0.29521	0.000425621	0.187683	0	0.0127077	0.124145	0.030303	0.0254154	0.0563379	0	0.0498534	0.0664712	0.0752688	0.00391007	0.0938416	0.0664712	0.0296406	0.198436	0.11437	0.15738
311	0.000425621	0.323603	0.330796	0.0518084	0.184864	0.206948	0.218539	0.121678	0.012354	0.10266	0.266862	0.236628	0.00258935	0.0354466	0.222874	0.0948192	0.111875	0.000697722	0.012354	0.164321	0.0948192	0.0923386	0.236628	0.00112287	0.0421574	0.173998	0.330796	0.330796	0.00171857	0.292017	0	0.184864	3.51243e-05	0.012354	0.121678	0.0296406	0.0246464	0.0439883	0.000425621	0.0488379	0.0647169	0.0740318	0.00372799	0.0923386	0.0647169	0.0205279	0.195727	0.111875	0.154625
311	0	0.298143	0.304985	0.0647169	0.164223	0.184751	0.196481	0.103617	0.00684262	0.0860215	0.292017	0.213099	0	0.0254154	0.245972	0.111875	0.0948192	0	0.00684262	0.134897	0.111875	0.0772239	0.213099	0	0.0312805	0.195727	0.304985	0.304985	0	0.266862	0.000425621	0.164223	0	0.00684262	0.103617	0.0205279	0.0166178	0.0563379	0	0.0371457	0.0518084	0.0596285	0.000977517	0.0772239	0.0518084	0.0296406	0.173998	0.0948192	0.134897
312	0.000425621	0.323603	0.330796	0.0537634	0.184864	0.206948	0.218539	0.121678	0.012354	0.10266	0.27175	0.236628	0.00258935	0.0354466	0.226784	0.0977517	0.111875	0.000697722	0.012354	0.154625	0.0977517	0.0923386	0.236628	0.00112287	0.0421574	0.177908	0.330796	0.330796	0.00171857	0.292017	0	0.184864	3.51243e-05	0.012354	0.121678	0.0296406	0.0246464	0.0459433	0.000425621	0.0488379	0.0647169	0.0740318	0.00372799	0.0923386	0.0647169	0.0224829	0.184864	0.111875	0.154625
312	0	0.302053	0.309873	0.0647169	0.167155	0.188661	0.200391	0.106549	0.00782014	0.0889541	0.292017	0.217009	0.000977517	0.0273705	0.245972	0.111875	0.0977517	0	0.00782014	0.138807	0.111875	0.0791789	0.217009	0	0.0332356	0.195727	0.309873	0.309873	0	0.27175	0.000425621	0.167155	0	0.00782014	0.106549	0.0224829	0.0175953	0.0563379	0	0.0391007	0.0537634	0.0625611	0.000977517	0.0791789	0.0537634	0.0296406	0.167155	0.0977517	0.147605
313	0.000425621	0.330796	0.330796	0.0782014	0.184864	0.206948	0.206948	0.121678	0.012354	0.10266	0.317693	0.236628	0.00258935	0.0354466	0.269795	0.13001	0.111875	0.000697722	0.012354	0.154625	0.13001	0.0923386	0.236628	0.00112287	0.0421574	0.217986	0.330796	0.330796	0.00171857	0.298902	0.00195503	0.195727	3.51243e-05	0.012354	0.121678	0.0296406	0.0246464	0.0694037	0.000425621	0.0488379	0.0647169	0.0740318	0.00372799	0.0923386	0.0647169	0.0391007	0.184864	0.111875	0.164321
313	0.00195503	0.356794	0.356794	0.0647169	0.206256	0.229717	0.229717	0.139785	0.0185728	0.119257	0.292017	0.26002	0.0058651	0.0459433	0.245972	0.111875	0.13001	0.00195503	0.0185728	0.174976	0.111875	0.108504	0.26002	0.00293255	0.0537634	0.195727	0.356794	0.356794	0.00391007	0.324536	0.000425621	0.217986	0	0.0185728	0.139785	0.0391007	0.0332356	0.0563379	0.00195503	0.0606061	0.0782014	0.0889541	0.00782014	0.108504	0.0782014	0.0296406	0.206256	0.13001	0.184751
314	0.000425621	0.330796	0.330796	0.0606061	0.184864	0.206948	0.206948	0.121678	0.012354	0.10266	0.284457	0.236628	0.00258935	0.0354466	0.239492	0.106549	0.111875	0.000697722	0.012354	0.154625	0.106549	0.0923386	0.236628	0.00112287	0.0421574	0.189638	0.330796	0.330796	0.00171857	0.298902	0	0.195727	3.51243e-05	0.012354	0.121678	0.0296406	0.0246464	0.0527859	0.000425621	0.0488379	0.0647169	0.0740318	0.00372799	0.0923386	0.0647169	0.0273705	0.184864	0.111875	0.164321
314	0	0.323558	0.323558	0.0647169	0.178886	0.200391	0.200391	0.116325	0.0107527	0.0977517	0.292017	0.229717	0.00195503	0.0322581	0.245972	0.111875	0.106549	0	0.0107527	0.148583	0.111875	0.0879765	0.229717	0	0.0391007	0.195727	0.323558	0.323558	0.000977517	0.2913	0.000245564	0.189638	0	0.0107527	0.116325	0.0273705	0.0224829	0.0563379	0	0.0449658	0.0606061	0.0694037	0.00293255	0.0879765	0.0606061	0.0296406	0.178886	0.106549	0.158358
315	0.000425621	0.330796	0.330796	0.0596285	0.184864	0.206948	0.206948	0.121678	0.012354	0.10266	0.282502	0.236628	0.00258935	0.0354466	0.237537	0.105572	0.111875	0.000697722	0.012354	0.154625	0.105572	0.0923386	0.236628	0.00112287	0.0421574	0.187683	0.330796	0.330796	0.00171857	0.298902	0	0.195727	3.51243e-05	0.012354	0.121678	0.0296406	0.0246464	0.0518084	0.000425621	0.0488379	0.0647169	0.0740318	0.00372799	0.0923386	0.0647169	0.026393	0.174401	0.111875	0.164321
315	0	0.321603	0.321603	0.0647169	0.176931	0.198436	0.198436	0.115347	0.00977517	0.0967742	0.292017	0.227761	0.00195503	0.0312805	0.245972	0.111875	0.105572	0	0.00977517	0.135875	0.111875	0.0860215	0.227761	0	0.0381232	0.195727	0.321603	0.321603	0.000977517	0.289345	0.000245564	0.187683	0	0.00977517	0.115347	0.026393	0.0215054	0.0563379	0	0.0439883	0.0596285	0.0596285	0.00195503	0.0860215	0.0596285	0.0296406	0.167155	0.105572	0.15738
316	0.000425621	0.330796	0.330796	0.0635386	0.184864	0.206948	0.195727	0.121678	0.012354	0.10266	0.290323	0.236628	0.00258935	0.0354466	0.244379	0.110459	0.111875	0.000697722	0.012354	0.14304	0.110459	0.0923386	0.236628	0.00112287	0.0421574	0.194526	0.330796	0.330796	0.00171857	0.298902	0	0.195727	3.51243e-05	0.012354	0.121678	0.0296406	0.0246464	0.0557185	0.000425621	0.0488379	0.0647169	0.0647169	0.00372799	0.0923386	0.0647169	0.0293255	0.174401	0.111875	0.164321
316	0	0.329423	0.329423	0.0647169	0.183773	0.205279	0.194526	0.120235	0.0117302	0.101662	0.292017	0.235582	0.00195503	0.0342131	0.245972	0.111875	0.110459	0	0.0117302	0.14174	0.111875	0.0909091	0.225806	0.000977517	0.0410557	0.195727	0.329423	0.329423	0.000977517	0.297165	0.000245564	0.194526	0	0.0117302	0.120235	0.0293255	0.0244379	0.0563379	0	0.0478983	0.0635386	0.0635386	0.00293255	0.0909091	0.0635386	0.0296406	0.173021	0.110459	0.163245
317	0.000425621	0.330796	0.330796	0.056696	0.184864	0.206948	0.195727	0.121678	0.012354	0.10266	0.276637	0.236628	0.00258935	0.0354466	0.231672	0.101662	0.111875	0.000697722	0.012354	0.14304	0.101662	0.0923386	0.227483	0.00112287	0.0421574	0.182796	0.330796	0.330796	0.00171857	0.298902	0	0.195727	3.51243e-05	0.012354	0.121678	0.0296406	0.0246464	0.0488759	0.000425621	0.0488379	0.0647169	0.0647169	0.00372799	0.0923386	0.0647169	0.0244379	0.174401	0.111875	0.174401
317	0	0.314761	0.314761	0.0647169	0.172043	0.193548	0.182796	0.110459	0.00879765	0.0928641	0.292017	0.222874	0.000977517	0.0293255	0.245972	0.111875	0.101662	0	0.00879765	0.130987	0.111875	0.083089	0.214076	0	0.0351906	0.195727	0.314761	0.314761	0	0.28348	0.000245564	0.182796	0	0.00879765	0.110459	0.0244379	0.0195503	0.0563379	0	0.0420332	0.056696	0.056696	0.00195503	0.083089	0.056696	0.0296406	0.162109	0.101662	0.162268
318	0.000245564	0.330796	0.330796	0.0537634	0.184864	0.206948	0.195727	0.121678	0.012354	0.10266	0.27175	0.236628	0.00258935	0.0354466	0.226784	0.0977517	0.111875	0.000697722	0.012354	0.14304	0.0977517	0.0923386	0.227483	0.00112287	0.0421574	0.177908	0.330796	0.330796	0.00171857	0.298902	0	0.206948	3.51243e-05	0.012354	0.121678	0.0296406	0.0246464	0.0459433	0.000425621	0.0488379	0.0647169	0.0647169	0.00372799	0.0923386	0.0647169	0.0224829	0.174401	0.111875	0.174401
318	0	0.308895	0.308895	0.0647169	0.167155	0.188661	0.177908	0.106549	0.00782014	0.0889541	0.292017	0.217009	0.000977517	0.0273705	0.245972	0.111875	0.0977517	0	0.00782014	0.127077	0.111875	0.0791789	0.208211	0	0.0332356	0.195727	0.308895	0.308895	0	0.277615	0.000245564	0.188661	0	0.00782014	0.106549	0.0224829	0.0175953	0.0563379	0	0.0391007	0.0537634	0.0537634	0.000977517	0.0791789	0.0537634	0.0296406	0.147605	0.0977517	0.15738
319	0.000245564	0.330796	0.330796	0.0615836	0.184864	0.206948	0.195727	0.121678	0.012354	0.10266	0.286413	0.236628	0.00258935	0.0354466	0.240469	0.107527	0.111875	0.000697722	0.012354	0.14304	0.107527	0.0923386	0.227483	0.00112287	0.0421574	0.190616	0.330796	0.330796	0.00171857	0.298902	0	0.206948	3.51243e-05	0.012354	0.121678	0.0296406	0.0246464	0.0537634	0.000425621	0.0488379	0.0647169	0.0647169	0.00372799	0.0923386	0.0647169	0.0273705	0.164321	0.111875	0.174401
319	0	0.325513	0.325513	0.0647169	0.179863	0.202346	0.190616	0.117302	0.0107527	0.0987292	0.292017	0.231672	0.00195503	0.0332356	0.245972	0.111875	0.107527	0	0.0107527	0.128055	0.111875	0.0889541	0.221896	0.000977517	0.0400782	0.195727	0.325513	0.325513	0.000977517	0.293255	0.000245564	0.202346	0	0.0107527	0.117302	0.0273705	0.0224829	0.0563379	0	0.0537634	0.0703812	0.0615836	0.00293255	0.0889541	0.0615836	0.0296406	0.159335	0.107527	0.170088
320	0.000245564	0.330796	0.330796	0.0733138	0.184864	0.206948	0.184864	0.121678	0.012354	0.10266	0.307918	0.236628	0.00258935	0.0354466	0.260997	0.123167	0.111875	0.000697722	0.012354	0.132055	0.123167	0.0923386	0.227483	0.00112287	0.0421574	0.210166	0.330796	0.330796	0.00171857	0.30938	0.000977517	0.206948	3.51243e-05	0.012354	0.121678	0.0296406	0.0246464	0.0645161	0.000425621	0.0563379	0.0740318	0.0647169	0.00372799	0.0923386	0.0647169	0.0361681	0.164321	0.111875	0.174401
320	0.000977517	0.347996	0.347996	0.0647169	0.198436	0.221896	0.198436	0.13392	0.0166178	0.113392	0.292017	0.252199	0.00488759	0.0420332	0.245972	0.111875	0.123167	0.00195503	0.0166178	0.144673	0.111875	0.102639	0.242424	0.00195503	0.0498534	0.195727	0.347996	0.347996	0.00293255	0.326491	0.000245564	0.221896	0	0.0166178	0.13392	0.0361681	0.030303	0.0563379	0.000977517	0.0645161	0.083089	0.0733138	0.0058651	0.102639	0.0733138	0.0296406	0.177908	0.123167	0.187683
321	0.000245564	0.330796	0.330796	0.0625611	0.184864	0.206948	0.184864	0.121678	0.012354	0.10266	0.288368	0.236628	0.00258935	0.0354466	0.242424	0.109482	0.111875	0.000697722	0.012354	0.132055	0.109482	0.0923386	0.227483	0.00112287	0.0421574	0.192571	0.330796	0.330796	0.00171857	0.30938	0	0.206948	3.51243e-05	0.012354	0.121678	0.0296406	0.0246464	0.054741	0.000425621	0.0563379	0.0740318	0.0647169	0.00372799	0.0923386	0.0647169	0.028348	0.164321	0.111875	0.184864
321	0	0.327468	0.327468	0.0647169	0.181818	0.203324	0.181818	0.119257	0.0117302	0.100684	0.292017	0.233627	0.00195503	0.0342131	0.236628	0.111875	0.109482	0	0.0117302	0.129032	0.111875	0.0899316	0.223851	0.000977517	0.0400782	0.195727	0.327468	0.327468	0.000977517	0.305963	0.000245564	0.203324	0	0.0117302	0.119257	0.028348	0.0234604	0.0563379	0	0.054741	0.0723363	0.0625611	0.00293255	0.0899316	0.0625611	0.0296406	0.151515	0.109482	0.181818
322	0.000245564	0.330796	0.330796	0.0625611	0.184864	0.206948	0.184864	0.121678	0.012354	0.10266	0.28739	0.236628	0.00258935	0.0354466	0.232649	0.108504	0.111875	0.000697722	0.012354	0.132055	0.108504	0.0923386	0.227483	0.00112287	0.0421574	0.191593	0.330796	0.330796	0.00171857	0.30938	0	0.206948	3.51243e-05	0.012354	0.121678	0.0296406	0.0246464	0.0537634	0.000425621	0.0563379	0.0740318	0.0647169	0.00372799	0.0923386	0.0647169	0.028348	0.154625	0.111875	0.184864
322	0	0.326491	0.326491	0.0647169	0.180841	0.203324	0.180841	0.11828	0.0107527	0.0997067	0.292017	0.232649	0.00195503	0.0332356	0.236628	0.111875	0.108504	0	0.0107527	0.129032	0.111875	0.0899316	0.215054	0.000977517	0.0400782	0.195727	0.326491	0.326491	0.000977517	0.304985	0.000245564	0.203324	0	0.0107527	0.108504	0.028348	0.0234604	0.0563379	0	0.0537634	0.0713587	0.0537634	0.00293255	0.0899316	0.0625611	0.0296406	0.151515	0.108504	0.180841
323	0.000245564	0.330796	0.330796	0.0498534	0.184864	0.206948	0.184864	0.121678	0.012354	0.10266	0.26393	0.236628	0.00258935	0.0354466	0.210166	0.0928641	0.111875	0.000697722	0.012354	0.132055	0.0928641	0.0923386	0.218539	0.00112287	0.0421574	0.171065	0.330796	0.330796	0.00171857	0.30938	0	0.218539	3.51243e-05	0.012354	0.111875	0.0296406	0.0246464	0.0430108	0.000425621	0.0563379	0.0740318	0.0563379	0.00372799	0.0923386	0.0647169	0.0195503	0.154625	0.111875	0.184864
323	0	0.302053	0.302053	0.0647169	0.16129	0.181818	0.16129	0.0928641	0.0058651	0.0840665	0.292017	0.210166	0	0.0244379	0.236628	0.111875	0.0928641	0	0.0058651	0.101662	0.111875	0.0664712	0.193548	0	0.030303	0.195727	0.302053	0.302053	0	0.280547	0.000245564	0.193548	0	0.0058651	0.0928641	0.0195503	0.0156403	0.0563379	0	0.0430108	0.058651	0.0430108	0.000977517	0.0752688	0.0498534	0.0296406	0.132942	0.0928641	0.16129
324	0.000245564	0.330796	0.330796	0.058651	0.184864	0.206948	0.174401	0.111875	0.012354	0.10266	0.280547	0.236628	0.00258935	0.0354466	0.225806	0.103617	0.111875	0.000697722	0.012354	0.121678	0.103617	0.0828055	0.218539	0.00112287	0.0421574	0.185728	0.330796	0.330796	0.00171857	0.30938	0	0.218539	3.51243e-05	0.012354	0.111875	0.0296406	0.0246464	0.0498534	0.000425621	0.0563379	0.0740318	0.0563379	0.00372799	0.0923386	0.0647169	0.0254154	0.154625	0.111875	0.184864
324	0	0.318671	0.318671	0.0647169	0.174976	0.196481	0.164223	0.103617	0.00977517	0.0948192	0.292017	0.225806	0.000977517	0.030303	0.236628	0.111875	0.103617	0	0.00977517	0.113392	0.111875	0.0752688	0.208211	0	0.0371457	0.195727	0.318671	0.318671	0.000977517	0.297165	0.000245564	0.208211	0	0.00977517	0.103617	0.0254154	0.0205279	0.0563379	0	0.0498534	0.0674487	0.0498534	0.00195503	0.085044	0.058651	0.0296406	0.13392	0.103617	0.174976
325	0.000245564	0.330796	0.330796	0.054741	0.184864	0.206948	0.174401	0.111875	0.012354	0.10266	0.273705	0.236628	0.00258935	0.0354466	0.219941	0.0997067	0.111875	0.000697722	0.012354	0.121678	0.0997067	0.0828055	0.218539	0.00112287	0.0421574	0.179863	0.330796	0.330796	0.00171857	0.30938	0	0.218539	3.51243e-05	0.012354	0.111875	0.0296406	0.0246464	0.0469208	0.000425621	0.0563379	0.0740318	0.0563379	0.00372799	0.0923386	0.0647169	0.0224829	0.14304	0.111875	0.184864
325	0	0.311828	0.311828	0.0647169	0.16911	0.190616	0.159335	0.0997067	0.00782014	0.0909091	0.292017	0.219941	0.000977517	0.028348	0.236628	0.111875	0.0997067	0	0.00782014	0.108504	0.111875	0.0713587	0.202346	0	0.0342131	0.195727	0.311828	0.311828	0	0.2913	0.000245564	0.202346	0	0.00782014	0.0997067	0.0224829	0.0185728	0.0563379	0	0.0469208	0.0635386	0.0469208	0.000977517	0.0811339	0.054741	0.0296406	0.129032	0.0997067	0.16911
326	0.000245564	0.330796	0.330796	0.0645161	0.184864	0.206948	0.174401	0.111875	0.012354	0.10266	0.292278	0.236628	0.00258935	0.0354466	0.236559	0.112414	0.111875	0.000697722	0.012354	0.121678	0.112414	0.0828055	0.218539	0.00112287	0.0421574	0.196481	0.330796	0.330796	0.00171857	0.316473	0	0.218539	3.51243e-05	0.012354	0.111875	0.0296406	0.0246464	0.056696	0.000425621	0.0563379	0.0740318	0.0563379	0.00372799	0.0923386	0.0647169	0.0293255	0.14304	0.111875	0.195727
326	0	0.331378	0.331378	0.0647169	0.184751	0.207234	0.174976	0.112414	0.0127077	0.102639	0.292017	0.236559	0.00293255	0.0351906	0.236628	0.111875	0.112414	0.000977517	0.0127077	0.12219	0.111875	0.083089	0.218964	0.000977517	0.0420332	0.195727	0.331378	0.331378	0.00195503	0.316716	0.000245564	0.218964	0	0.0127077	0.112414	0.0293255	0.0244379	0.0563379	0	0.056696	0.0742913	0.056696	0.00391007	0.0928641	0.0645161	0.0296406	0.143695	0.112414	0.196481
327	0.000245564	0.330796	0.330796	0.0713587	0.184864	0.206948	0.174401	0.111875	0.012354	0.10266	0.304985	0.236628	0.00258935	0.0354466	0.248289	0.120235	0.111875	0.000697722	0.012354	0.121678	0.120235	0.0828055	0.218539	0.00112287	0.0421574	0.206256	0.330796	0.330796	0.00171857	0.316473	0.000977517	0.227483	3.51243e-05	0.012354	0.111875	0.0296406	0.0246464	0.0625611	0.000425621	0.0563379	0.0740318	0.0563379	0.00372799	0.0923386	0.0647169	0.0342131	0.14304	0.111875	0.195727
327	0	0.344086	0.344086	0.0647169	0.195503	0.217986	0.18457	0.120235	0.0156403	0.111437	0.292017	0.248289	0.00391007	0.0400782	0.236628	0.111875	0.120235	0.000977517	0.0156403	0.130987	0.111875	0.0899316	0.229717	0.00195503	0.0478983	0.195727	0.344086	0.344086	0.00293255	0.329423	0.000245564	0.238514	0	0.0156403	0.120235	0.0342131	0.0293255	0.0563379	0.000977517	0.0625611	0.0811339	0.0625611	0.00488759	0.100684	0.0713587	0.0296406	0.14174	0.120235	0.206256
328	0.000133436	0.330796	0.330796	0.0654936	0.184864	0.206948	0.174401	0.111875	0.012354	0.10266	0.293255	0.236628	0.00258935	0.0354466	0.237537	0.112414	0.111875	0.000697722	0.012354	0.121678	0.112414	0.0828055	0.218539	0.00112287	0.0421574	0.197458	0.330796	0.330796	0.00171857	0.316473	0	0.227483	3.51243e-05	0.012354	0.111875	0.0296406	0.0246464	0.056696	0.000425621	0.0563379	0.0740318	0.0563379	0.00372799	0.0923386	0.0647169	0.030303	0.132055	0.111875	0.195727
328	0	0.332356	0.332356	0.0647169	0.185728	0.208211	0.1652	0.112414	0.0127077	0.103617	0.292017	0.237537	0.00293255	0.0361681	0.236628	0.111875	0.112414	0.000977517	0.0127077	0.112414	0.111875	0.0840665	0.219941	0.000977517	0.0430108	0.195727	0.332356	0.332356	0.00195503	0.317693	0.000245564	0.228739	0	0.0127077	0.112414	0.030303	0.0254154	0.0563379	0	0.056696	0.0752688	0.056696	0.00391007	0.0928641	0.0654936	0.0296406	0.132942	0.112414	0.197458
329	0.000133436	0.330796	0.330796	0.0478983	0.184864	0.206948	0.164321	0.111875	0.012354	0.10266	0.26002	0.236628	0.00258935	0.0354466	0.206256	0.0899316	0.111875	0.000697722	0.012354	0.111875	0.0899316	0.0828055	0.218539	0.00112287	0.0421574	0.168133	0.330796	0.330796	0.00171857	0.316473	0	0.227483	3.51243e-05	0.012354	0.111875	0.0296406	0.0246464	0.0400782	0.000425621	0.0563379	0.0740318	0.0563379	0.00372799	0.0923386	0.0647169	0.0185728	0.132055	0.111875	0.195727
329	0	0.297165	0.297165	0.0647169	0.15738	0.177908	0.13783	0.0899316	0.00488759	0.0811339	0.292017	0.206256	0	0.0224829	0.236628	0.111875	0.0899316	0	0.00488759	0.0899316	0.111875	0.0635386	0.177908	0	0.028348	0.195727	0.297165	0.297165	0	0.28348	0.000245564	0.197458	0	0.00488759	0.0899316	0.0185728	0.0146628	0.0563379	0	0.0478983	0.0557185	0.0342131	0	0.0723363	0.0478983	0.0296406	0.108504	0.0899316	0.168133
330	0.000133436	0.330796	0.330796	0.054741	0.184864	0.206948	0.164321	0.111875	0.012354	0.10266	0.274682	0.236628	0.00258935	0.0354466	0.219941	0.0997067	0.111875	0.000697722	0.012354	0.111875	0.0997067	0.0828055	0.206948	0.00112287	0.0421574	0.179863	0.330796	0.330796	0.00171857	0.316473	0	0.227483	3.51243e-05	0.012354	0.111875	0.0296406	0.0246464	0.0469208	0.000425621	0.0647169	0.0740318	0.0488379	0.00372799	0.0923386	0.0647169	0.0234604	0.132055	0.111875	0.206948
330	0	0.312805	0.312805	0.0647169	0.170088	0.191593	0.14956	0.0997067	0.00782014	0.0909091	0.292017	0.219941	0.000977517	0.028348	0.236628	0.111875	0.0997067	0	0.00782014	0.0997067	0.111875	0.0723363	0.191593	0	0.0342131	0.195727	0.312805	0.312805	0	0.298143	0.000245564	0.211144	0	0.00782014	0.0997067	0.0234604	0.0185728	0.0563379	0	0.054741	0.0723363	0.0400782	0.000977517	0.0811339	0.054741	0.0296406	0.119257	0.0997067	0.191593
331	0.000133436	0.330796	0.330796	0.0615836	0.184864	0.206948	0.164321	0.111875	0.012354	0.10266	0.286413	0.236628	0.00258935	0.0354466	0.231672	0.107527	0.111875	0.000697722	0.012354	0.111875	0.107527	0.0828055	0.206948	0.00112287	0.0421574	0.190616	0.330796	0.330796	0.00171857	0.316473	0	0.227483	3.51243e-05	0.012354	0.111875	0.0296406	0.0246464	0.0537634	0.000425621	0.0647169	0.0828055	0.0488379	0.00372799	0.0923386	0.0647169	0.0273705	0.132055	0.111875	0.206948
331	0	0.324536	0.324536	0.0647169	0.179863	0.201369	0.159335	0.107527	0.0107527	0.0987292	0.292017	0.231672	0.00195503	0.0332356	0.236628	0.111875	0.107527	0	0.0107527	0.107527	0.111875	0.0791789	0.201369	0.000977517	0.0391007	0.195727	0.324536	0.324536	0.000977517	0.31085	0.000245564	0.221896	0	0.0107527	0.107527	0.0273705	0.0224829	0.0563379	0	0.0615836	0.0791789	0.0459433	0.00293255	0.0889541	0.0615836	0.0296406	0.117302	0.107527	0.201369
332	0.000133436	0.330796	0.330796	0.0527859	0.184864	0.206948	0.164321	0.111875	0.012354	0.10266	0.268817	0.236628	0.00258935	0.0354466	0.215054	0.0957967	0.111875	0.000697722	0.012354	0.111875	0.0957967	0.0828055	0.206948	0.00112287	0.0421574	0.175953	0.330796	0.330796	0.00171857	0.316473	0	0.236628	3.51243e-05	0.012354	0.111875	0.0296406	0.0246464	0.0449658	0.000425621	0.0647169	0.0828055	0.0488379	0.00372799	0.0923386	0.0647169	0.0215054	0.121678	0.111875	0.206948
332	0	0.30694	0.30694	0.0647169	0.1652	0.186706	0.135875	0.0957967	0.00684262	0.086999	0.281814	0.215054	0	0.026393	0.236628	0.111875	0.0957967	0	0.00684262	0.086999	0.111875	0.0694037	0.186706	0	0.0322581	0.195727	0.30694	0.30694	0	0.293255	0.000245564	0.215054	0	0.00684262	0.0957967	0.0215054	0.0166178	0.0563379	0	0.0527859	0.0694037	0.0381232	0.000977517	0.0782014	0.0527859	0.0296406	0.105572	0.0957967	0.186706
333	0.000133436	0.330796	0.330796	0.0576735	0.184864	0.206948	0.154625	0.111875	0.012354	0.10266	0.269795	0.236628	0.00258935	0.0354466	0.224829	0.103617	0.111875	0.000697722	0.012354	0.10266	0.103617	0.0828055	0.206948	0.00112287	0.0421574	0.184751	0.330796	0.330796	0.00171857	0.323603	0	0.236628	3.51243e-05	0.012354	0.111875	0.0296406	0.0246464	0.0498534	0.000425621	0.0647169	0.0828055	0.0488379	0.00372799	0.0923386	0.0647169	0.0254154	0.121678	0.111875	0.206948
333	0	0.317693	0.317693	0.0647169	0.173998	0.195503	0.144673	0.103617	0.00977517	0.0948192	0.281814	0.224829	0.000977517	0.030303	0.227483	0.111875	0.103617	0	0.00977517	0.0948192	0.111875	0.0752688	0.195503	0	0.0361681	0.195727	0.317693	0.317693	0.000977517	0.31085	0.000245564	0.224829	0	0.00977517	0.0948192	0.0254154	0.0205279	0.0563379	0	0.0576735	0.0752688	0.0430108	0.00195503	0.0840665	0.0576735	0.0296406	0.112414	0.103617	0.195503
334	0.000133436	0.330796	0.330796	0.0703812	0.184864	0.206948	0.154625	0.111875	0.012354	0.10266	0.293255	0.236628	0.00258935	0.0354466	0.237537	0.120235	0.111875	0.000697722	0.012354	0.10266	0.120235	0.0828055	0.206948	0.00112287	0.0421574	0.205279	0.330796	0.330796	0.00171857	0.323603	0.000977517	0.236628	3.51243e-05	0.012354	0.10266	0.0296406	0.0246464	0.0625611	0.000425621	0.0647169	0.0828055	0.0488379	0.00372799	0.0923386	0.0647169	0.0342131	0.121678	0.111875	0.218539
334	0	0.343109	0.343109	0.0647169	0.194526	0.217009	0.163245	0.120235	0.0146628	0.110459	0.281814	0.247312	0.00391007	0.0400782	0.227483	0.111875	0.120235	0.000977517	0.0146628	0.110459	0.111875	0.0899316	0.217009	0.00195503	0.0469208	0.195727	0.343109	0.343109	0.00293255	0.335288	0.000245564	0.247312	0	0.0146628	0.110459	0.0342131	0.028348	0.0563379	0.000977517	0.0703812	0.0899316	0.0537634	0.00488759	0.0997067	0.0703812	0.0296406	0.13001	0.120235	0.228739
335	0.000133436	0.330796	0.330796	0.0742913	0.174401	0.206948	0.154625	0.111875	0.012354	0.10266	0.29912	0.236628	0.00258935	0.0354466	0.243402	0.124145	0.111875	0.000697722	0.012354	0.10266	0.124145	0.0828055	0.206948	0.00112287	0.0421574	0.211144	0.330796	0.330796	0.00171857	0.323603	0.000977517	0.236628	3.51243e-05	0.012354	0.10266	0.0296406	0.0246464	0.0654936	0.000425621	0.0647169	0.0828055	0.0488379	0.00372799	0.0923386	0.0647169	0.0361681	0.121678	0.111875	0.218539
335	0.000977517	0.348974	0.348974	0.0647169	0.188661	0.222874	0.168133	0.124145	0.0166178	0.11437	0.281814	0.253177	0.00488759	0.0430108	0.227483	0.111875	0.124145	0.00195503	0.0166178	0.11437	0.111875	0.0938416	0.222874	0.00293255	0.0498534	0.195727	0.348974	0.348974	0.00293255	0.341153	0.000245564	0.253177	0	0.0166178	0.11437	0.0361681	0.030303	0.0563379	0.000977517	0.0742913	0.0938416	0.0576735	0.0058651	0.103617	0.0742913	0.0296406	0.124145	0.124145	0.234604
336	0.000133436	0.330796	0.330796	0.0664712	0.174401	0.206948	0.154625	0.111875	0.012354	0.10266	0.284457	0.236628	0.00258935	0.0354466	0.229717	0.113392	0.111875	0.000697722	0.012354	0.10266	0.113392	0.0828055	0.206948	0.00112287	0.0421574	0.198436	0.330796	0.330796	0.00171857	0.323603	0	0.236628	3.51243e-05	0.012354	0.10266	0.0296406	0.0246464	0.0576735	0.000425621	0.0647169	0.0828055	0.0488379	0.00372799	0.0923386	0.0647169	0.030303	0.111875	0.111875	0.218539
336	0	0.333333	0.333333	0.0647169	0.176931	0.209189	0.144673	0.113392	0.0127077	0.104594	0.281814	0.239492	0.00293255	0.0361681	0.227483	0.111875	0.113392	0.000977517	0.0127077	0.104594	0.111875	0.0752688	0.198436	0.000977517	0.0430108	0.195727	0.333333	0.333333	0.00195503	0.326491	0.000245564	0.239492	0	0.0127077	0.104594	0.030303	0.0254154	0.0563379	0	0.0664712	0.0840665	0.0498534	0.00391007	0.0938416	0.0664712	0.0296406	0.113392	0.113392	0.220919
337	0.000133436	0.330796	0.330796	0.0684262	0.174401	0.206948	0.14304	0.111875	0.012354	0.10266	0.289345	0.236628	0.00258935	0.0354466	0.234604	0.117302	0.111875	0.000697722	0.012354	0.10266	0.117302	0.0740318	0.195727	0.00112287	0.0421574	0.202346	0.330796	0.330796	0.00171857	0.323603	0	0.245972	3.51243e-05	0.012354	0.10266	0.0296406	0.0246464	0.0606061	0.000425621	0.0647169	0.0828055	0.0488379	0.00372799	0.0923386	0.0647169	0.0322581	0.111875	0.111875	0.227483
337	0	0.339198	0.339198	0.0647169	0.180841	0.214076	0.148583	0.117302	0.0136852	0.107527	0.281814	0.244379	0.00293255	0.0381232	0.227483	0.111875	0.117302	0.000977517	0.0136852	0.0977517	0.111875	0.0782014	0.202346	0.00195503	0.0459433	0.195727	0.339198	0.339198	0.00195503	0.331378	0.000245564	0.253177	0	0.0136852	0.107527	0.0322581	0.0273705	0.0563379	0.000977517	0.0684262	0.0879765	0.0527859	0.00488759	0.0977517	0.0684262	0.0296406	0.117302	0.117302	0.234604
338	0.000133436	0.330796	0.330796	0.0723363	0.174401	0.195727	0.14304	0.111875	0.012354	0.10266	0.296188	0.236628	0.00258935	0.0354466	0.240469	0.12219	0.111875	0.000697722	0.012354	0.0923386	0.12219	0.0740318	0.195727	0.00112287	0.0421574	0.208211	0.330796	0.330796	0.00171857	0.323603	0.000977517	0.245972	3.51243e-05	0.012354	0.10266	0.0296406	0.0246464	0.0635386	0.000425621	0.0647169	0.0828055	0.0488379	0.00372799	0.0923386	0.0647169	0.0351906	0.111875	0.111875	0.227483
338	0	0.346041	0.346041	0.0647169	0.186706	0.208211	0.154448	0.12219	0.0156403	0.112414	0.281814	0.250244	0.00391007	0.0410557	0.227483	0.111875	0.12219	0.00195503	0.0156403	0.101662	0.111875	0.0821114	0.208211	0.00195503	0.0488759	0.195727	0.346041	0.346041	0.00293255	0.338221	0.000245564	0.26002	0	0.0156403	0.112414	0.0351906	0.0293255	0.0563379	0.000977517	0.0723363	0.0918866	0.0557185	0.0058651	0.101662	0.0723363	0.0296406	0.12219	0.12219	0.240469
339	0.000133436	0.330796	0.330796	0.0654936	0.174401	0.195727	0.14304	0.111875	0.012354	0.10266	0.282502	0.236628	0.00258935	0.0354466	0.228739	0.112414	0.111875	0.000697722	0.012354	0.0923386	0.112414	0.0740318	0.195727	0.00112287	0.0421574	0.196481	0.330796	0.330796	0.00171857	0.323603	0	0.245972	3.51243e-05	0.012354	0.10266	0.0296406	0.0246464	0.056696	0.000425621	0.0647169	0.0828055	0.0488379	0.00372799	0.0923386	0.0647169	0.030303	0.111875	0.111875	0.227483
339	0	0.331378	0.331378	0.0647169	0.174976	0.196481	0.143695	0.112414	0.0127077	0.103617	0.281814	0.237537	0.00293255	0.0361681	0.227483	0.111875	0.112414	0.000977517	0.0127077	0.0928641	0.111875	0.0742913	0.196481	0.000977517	0.0420332	0.195727	0.331378	0.331378	0.00195503	0.324536	0.000245564	0.246334	0	0.0127077	0.103617	0.030303	0.0244379	0.0563379	0	0.0742913	0.083089	0.0488759	0.00391007	0.0928641	0.0654936	0.0296406	0.103617	0.112414	0.228739
340	0.000133436	0.330796	0.330796	0.0615836	0.174401	0.195727	0.14304	0.111875	0.012354	0.10266	0.276637	0.236628	0.00258935	0.0354466	0.222874	0.108504	0.111875	0.000697722	0.012354	0.0923386	0.108504	0.0740318	0.195727	0.00112287	0.0421574	0.190616	0.330796	0.330796	0.00171857	0.330796	0	0.245972	3.51243e-05	0.012354	0.10266	0.0296406	0.0246464	0.0537634	0.000425621	0.0740318	0.0828055	0.0488379	0.00372799	0.0923386	0.0647169	0.0273705	0.10266	0.111875	0.227483
340	0	0.325513	0.325513	0.0647169	0.170088	0.190616	0.138807	0.108504	0.0107527	0.0987292	0.281814	0.231672	0.00195503	0.0332356	0.227483	0.111875	0.108504	0	0.0107527	0.0889541	0.111875	0.0703812	0.190616	0.000977517	0.0400782	0.195727	0.325513	0.325513	0.000977517	0.325513	0.000245564	0.240469	0	0.0107527	0.0987292	0.0273705	0.0224829	0.0563379	0	0.0703812	0.0791789	0.0459433	0.00293255	0.0889541	0.0615836	0.0296406	0.0987292	0.108504	0.222874
341	0.000133436	0.330796	0.330796	0.0557185	0.174401	0.195727	0.14304	0.111875	0.012354	0.10266	0.264907	0.236628	0.00258935	0.0354466	0.211144	0.0997067	0.111875	0.000697722	0.012354	0.0923386	0.0997067	0.0740318	0.195727	0.00112287	0.0421574	0.180841	0.330796	0.330796	0.00171857	0.330796	0	0.255484	3.51243e-05	0.012354	0.10266	0.0296406	0.0246464	0.0478983	0.000425621	0.0740318	0.0828055	0.0488379	0.00372799	0.0923386	0.0647169	0.0234604	0.10266	0.111875	0.236628
341	0	0.312805	0.312805	0.0647169	0.160313	0.180841	0.119257	0.0997067	0.00782014	0.0909091	0.281814	0.219941	0.000977517	0.028348	0.227483	0.111875	0.0997067	0	0.00782014	0.0811339	0.111875	0.0645161	0.180841	0	0.0342131	0.195727	0.312805	0.312805	0	0.312805	0.000245564	0.238514	0	0.00782014	0.0909091	0.0234604	0.0185728	0.0563379	0	0.0645161	0.0723363	0.0410557	0.00195503	0.0811339	0.0645161	0.0296406	0.0909091	0.0997067	0.219941
342	0.000133436	0.330796	0.330796	0.0654936	0.174401	0.195727	0.132055	0.111875	0.012354	0.10266	0.284457	0.236628	0.00258935	0.0354466	0.229717	0.113392	0.111875	0.000697722	0.012354	0.0923386	0.113392	0.0740318	0.195727	0.00112287	0.0421574	0.197458	0.330796	0.330796	0.00171857	0.330796	0	0.255484	3.51243e-05	0.012354	0.10266	0.0296406	0.0246464	0.0576735	0.000425621	0.0740318	0.0828055	0.0488379	0.00372799	0.0923386	0.0740318	0.030303	0.10266	0.111875	0.236628
342	0	0.333333	0.333333	0.0647169	0.175953	0.197458	0.13392	0.104594	0.0127077	0.104594	0.281814	0.238514	0.00293255	0.0361681	0.227483	0.111875	0.113392	0.000977517	0.0127077	0.0840665	0.111875	0.0752688	0.197458	0.000977517	0.0430108	0.195727	0.333333	0.333333	0.00195503	0.333333	0.000245564	0.258065	0	0.0127077	0.0938416	0.030303	0.0254154	0.0563379	0	0.0752688	0.0938416	0.0498534	0.00391007	0.0938416	0.0752688	0.0296406	0.104594	0.113392	0.238514
343	0.000133436	0.330796	0.330796	0.0625611	0.174401	0.195727	0.132055	0.10266	0.012354	0.10266	0.278592	0.236628	0.00258935	0.0354466	0.223851	0.109482	0.111875	0.000697722	0.012354	0.0828055	0.109482	0.0740318	0.195727	0.00112287	0.0421574	0.192571	0.330796	0.330796	0.00171857	0.330796	0	0.255484	3.51243e-05	0.012354	0.0923386	0.0296406	0.0246464	0.054741	0.000425621	0.0740318	0.0923386	0.0488379	0.00372799	0.0923386	0.0740318	0.028348	0.10266	0.111875	0.236628
343	0	0.327468	0.327468	0.0647169	0.171065	0.192571	0.129032	0.100684	0.0117302	0.100684	0.281814	0.233627	0.00195503	0.0342131	0.227483	0.111875	0.109482	0	0.0117302	0.0801564	0.111875	0.0723363	0.181818	0.000977517	0.0400782	0.195727	0.327468	0.327468	0.000977517	0.327468	0.000245564	0.252199	0	0.0117302	0.0899316	0.028348	0.0234604	0.0563379	0	0.0723363	0.0899316	0.0469208	0.00293255	0.0899316	0.0723363	0.0296406	0.0899316	0.109482	0.233627
344	0.000133436	0.330796	0.330796	0.0684262	0.174401	0.195727	0.132055	0.10266	0.012354	0.10266	0.289345	0.236628	0.00258935	0.0354466	0.233627	0.116325	0.111875	0.000697722	0.012354	0.0828055	0.116325	0.0740318	0.184864	0.00112287	0.0421574	0.202346	0.330796	0.330796	0.00171857	0.330796	0	0.255484	3.51243e-05	0.012354	0.0923386	0.0296406	0.0246464	0.0596285	0.000425621	0.0740318	0.0923386	0.0488379	0.00372799	0.0923386	0.0740318	0.0322581	0.0923386	0.111875	0.245972
344	0	0.338221	0.338221	0.0647169	0.179863	0.202346	0.136852	0.107527	0.0136852	0.107527	0.281814	0.243402	0.00293255	0.0381232	0.227483	0.111875	0.116325	0.000977517	0.0136852	0.086999	0.111875	0.0782014	0.190616	0.00195503	0.0449658	0.195727	0.338221	0.338221	0.00195503	0.338221	0.000245564	0.261975	0	0.0136852	0.0967742	0.0322581	0.0273705	0.0563379	0.000977517	0.0782014	0.0967742	0.0518084	0.00488759	0.0967742	0.0782014	0.0296406	0.0967742	0.116325	0.253177
345	0.000133436	0.330796	0.330796	0.0684262	0.174401	0.195727	0.132055	0.10266	0.012354	0.10266	0.288368	0.236628	0.00258935	0.0354466	0.233627	0.116325	0.111875	0.000697722	0.012354	0.0828055	0.116325	0.0740318	0.184864	0.00112287	0.0421574	0.201369	0.330796	0.330796	0.00171857	0.330796	0	0.255484	3.51243e-05	0.012354	0.0923386	0.0296406	0.0246464	0.0596285	0.000425621	0.0740318	0.0923386	0.0488379	0.00372799	0.0923386	0.0740318	0.0322581	0.0923386	0.111875	0.245972
345	0	0.338221	0.338221	0.0647169	0.179863	0.201369	0.127077	0.107527	0.0136852	0.107527	0.281814	0.243402	0.00293255	0.0381232	0.218539	0.111875	0.116325	0.000977517	0.0136852	0.086999	0.111875	0.0782014	0.190616	0.00195503	0.0449658	0.195727	0.338221	0.338221	0.00195503	0.338221	0.000245564	0.261975	0	0.0136852	0.0967742	0.0322581	0.0273705	0.0563379	0.000977517	0.0782014	0.0967742	0.0518084	0.00488759	0.0967742	0.0782014	0.0296406	0.0967742	0.116325	0.252199
346	0.000133436	0.330796	0.330796	0.0723363	0.174401	0.195727	0.121678	0.10266	0.012354	0.10266	0.296188	0.236628	0.00258935	0.0354466	0.231672	0.12219	0.111875	0.000697722	0.012354	0.0828055	0.12219	0.0740318	0.184864	0.00112287	0.0421574	0.208211	0.330796	0.330796	0.00171857	0.330796	0.000977517	0.265209	3.51243e-05	0.012354	0.0923386	0.0296406	0.0246464	0.0635386	0.000425621	0.0740318	0.0923386	0.0488379	0.00372799	0.0923386	0.0740318	0.0351906	0.0923386	0.111875	0.245972
346	0	0.345064	0.345064	0.0647169	0.186706	0.208211	0.131965	0.112414	0.0156403	0.112414	0.281814	0.250244	0.00391007	0.0410557	0.218539	0.111875	0.12219	0.00195503	0.0156403	0.0918866	0.111875	0.0821114	0.197458	0.00195503	0.0488759	0.195727	0.345064	0.345064	0.00293255	0.345064	0.000245564	0.278592	0	0.0156403	0.101662	0.0351906	0.0293255	0.0563379	0.000977517	0.0821114	0.101662	0.0557185	0.0058651	0.101662	0.0821114	0.0296406	0.101662	0.12219	0.259042
347	0.000133436	0.330796	0.330796	0.0694037	0.174401	0.195727	0.121678	0.10266	0.012354	0.10266	0.290323	0.236628	0.00258935	0.0354466	0.226784	0.11828	0.111875	0.000697722	0.012354	0.0828055	0.11828	0.0740318	0.184864	0.00112287	0.0421574	0.203324	0.330796	0.330796	0.00171857	0.330796	0	0.265209	3.51243e-05	0.012354	0.0923386	0.0296406	0.0246464	0.0606061	0.000425621	0.0740318	0.0923386	0.0488379	0.00372799	0.0923386	0.0740318	0.0332356	0.0923386	0.111875	0.245972
347	0	0.340176	0.340176	0.0647169	0.181818	0.203324	0.128055	0.108504	0.0146628	0.108504	0.281814	0.245357	0.00391007	0.0391007	0.218539	0.111875	0.11828	0.000977517	0.0146628	0.0879765	0.111875	0.0694037	0.192571	0.00195503	0.0459433	0.195727	0.340176	0.340176	0.00195503	0.340176	0.000245564	0.273705	0	0.0146628	0.0977517	0.0332356	0.0273705	0.0563379	0.000977517	0.0791789	0.0977517	0.0527859	0.00488759	0.0977517	0.0791789	0.0296406	0.0879765	0.11828	0.254154
348	0.000133436	0.330796	0.330796	0.0518084	0.174401	0.195727	0.121678	0.10266	0.012354	0.10266	0.259042	0.236628	0.00258935	0.0354466	0.197458	0.0957967	0.111875	0.000697722	0.012354	0.0828055	0.0957967	0.0647169	0.184864	0.00112287	0.0421574	0.174976	0.330796	0.330796	0.00171857	0.330796	0	0.265209	3.51243e-05	0.012354	0.0923386	0.0296406	0.0246464	0.0449658	0.000425621	0.0740318	0.0923386	0.0488379	0.00372799	0.0923386	0.0740318	0.0215054	0.0828055	0.111875	0.255484
348	0	0.30694	0.30694	0.0647169	0.154448	0.174976	0.104594	0.086999	0.00684262	0.086999	0.281814	0.215054	0	0.026393	0.218539	0.111875	0.0957967	0	0.00684262	0.0606061	0.111875	0.0518084	0.1652	0	0.0322581	0.195727	0.30694	0.30694	0	0.30694	0.000245564	0.242424	0	0.00684262	0.0772239	0.0215054	0.0166178	0.0563379	0	0.0606061	0.0772239	0.0381232	0.000977517	0.0772239	0.0606061	0.0296406	0.0684262	0.0957967	0.232649
349	0.000133436	0.330796	0.330796	0.0615836	0.174401	0.184864	0.121678	0.10266	0.012354	0.10266	0.276637	0.236628	0.00258935	0.0354466	0.214076	0.108504	0.111875	0.000697722	0.012354	0.0740318	0.108504	0.0647169	0.184864	0.00112287	0.0421574	0.190616	0.330796	0.330796	0.00171857	0.330796	0	0.265209	3.51243e-05	0.012354	0.0923386	0.0296406	0.0246464	0.0537634	0.000425621	0.0740318	0.0923386	0.0488379	0.00372799	0.0923386	0.0740318	0.0273705	0.0828055	0.111875	0.255484
349	0	0.325513	0.325513	0.0647169	0.170088	0.179863	0.11828	0.0987292	0.0107527	0.0987292	0.281814	0.231672	0.00195503	0.0332356	0.218539	0.111875	0.108504	0	0.0107527	0.0713587	0.111875	0.0615836	0.179863	0.000977517	0.0400782	0.195727	0.325513	0.325513	0.000977517	0.325513	0.000245564	0.26002	0	0.0107527	0.0889541	0.0273705	0.0224829	0.0563379	0	0.0791789	0.0889541	0.0459433	0.00293255	0.0889541	0.0713587	0.0296406	0.0791789	0.108504	0.250244
350	0.000133436	0.330796	0.330796	0.0645161	0.174401	0.184864	0.121678	0.10266	0.012354	0.10266	0.281525	0.236628	0.00258935	0.0354466	0.217986	0.111437	0.111875	0.000697722	0.012354	0.0740318	0.111437	0.0647169	0.184864	0.00112287	0.0421574	0.195503	0.330796	0.330796	0.00171857	0.330796	0	0.265209	3.51243e-05	0.012354	0.0923386	0.0296406	0.0246464	0.0557185	0.000425621	0.0828055	0.0923386	0.0488379	0.00372799	0.0923386	0.0740318	0.0293255	0.0828055	0.111875	0.255484
350	0	0.330401	0.330401	0.0647169	0.173998	0.184751	0.111437	0.102639	0.0117302	0.102639	0.281814	0.236559	0.00195503	0.0351906	0.218539	0.111875	0.111437	0	0.0117302	0.0733138	0.111875	0.0645161	0.184751	0.000977517	0.0420332	0.195727	0.330401	0.330401	0.00195503	0.330401	0.000245564	0.264907	0	0.0117302	0.0918866	0.0293255	0.0244379	0.0563379	0	0.0821114	0.0918866	0.0488759	0.00391007	0.0918866	0.0733138	0.0296406	0.0821114	0.111437	0.255132
351	0.000133436	0.330796	0.330796	0.056696	0.174401	0.184864	0.111875	0.10266	0.012354	0.10266	0.26784	0.236628	0.00258935	0.0354466	0.205279	0.101662	0.111875	0.000697722	0.012354	0.0740318	0.101662	0.0647169	0.184864	0.00112287	0.0421574	0.182796	0.330796	0.330796	0.00171857	0.330796	0	0.275118	3.51243e-05	0.012354	0.0923386	0.0296406	0.0246464	0.0488759	0.000425621	0.0828055	0.0923386	0.0488379	0.00372799	0.0923386	0.0740318	0.0244379	0.0828055	0.111875	0.265209
351	0	0.315738	0.315738	0.0647169	0.162268	0.173021	0.101662	0.0928641	0.00879765	0.0928641	0.281814	0.222874	0.000977517	0.0293255	0.218539	0.111875	0.101662	0	0.00879765	0.0654936	0.111875	0.056696	0.173021	0	0.0361681	0.195727	0.315738	0.315738	0	0.315738	0.000245564	0.260997	0	0.00879765	0.0742913	0.0244379	0.0195503	0.0563379	0	0.0742913	0.083089	0.0420332	0.00195503	0.083089	0.0654936	0.0296406	0.0654936	0.101662	0.251222
352	0.000133436	0.330796	0.330796	0.0733138	0.174401	0.184864	0.111875	0.10266	0.012354	0.10266	0.297165	0.236628	0.00258935	0.0354466	0.232649	0.12219	0.111875	0.000697722	0.012354	0.0740318	0.12219	0.0647169	0.184864	0.00112287	0.0421574	0.209189	0.330796	0.330796	0.00171857	0.330796	0.000977517	0.275118	3.51243e-05	0.012354	0.0828055	0.0296406	0.0246464	0.0645161	0.000425621	0.0828055	0.0923386	0.0488379	0.00372799	0.0923386	0.0740318	0.0351906	0.0740318	0.111875	0.265209
352	0	0.347019	0.347019	0.0647169	0.187683	0.198436	0.12219	0.113392	0.0166178	0.113392	0.281814	0.251222	0.00391007	0.0420332	0.218539	0.111875	0.12219	0.00195503	0.0195503	0.083089	0.111875	0.0733138	0.198436	0.00195503	0.0488759	0.195727	0.347019	0.347019	0.00293255	0.347019	0.000245564	0.290323	0	0.0166178	0.0918866	0.0351906	0.030303	0.0563379	0.000977517	0.0918866	0.102639	0.056696	0.0058651	0.102639	0.083089	0.0296406	0.083089	0.12219	0.280547
353	0.000133436	0.330796	0.330796	0.0537634	0.164321	0.184864	0.111875	0.10266	0.012354	0.10266	0.261975	0.236628	0.00258935	0.0354466	0.200391	0.0977517	0.111875	0.000697722	0.0155439	0.0740318	0.0977517	0.0647169	0.184864	0.00112287	0.0421574	0.177908	0.330796	0.330796	0.00171857	0.330796	0	0.275118	3.51243e-05	0.012354	0.0828055	0.0296406	0.0246464	0.0459433	0.000425621	0.0828055	0.0923386	0.0488379	0.00372799	0.0923386	0.0740318	0.0224829	0.0740318	0.111875	0.265209
353	0	0.309873	0.309873	0.0647169	0.147605	0.167155	0.0977517	0.0889541	0.00782014	0.0889541	0.281814	0.217986	0.000977517	0.0273705	0.218539	0.111875	0.0977517	0	0.00977517	0.0537634	0.111875	0.0537634	0.167155	0	0.0332356	0.195727	0.309873	0.309873	0	0.309873	0.000245564	0.255132	0	0.00782014	0.0703812	0.0224829	0.0175953	0.0563379	0	0.0703812	0.0791789	0.0391007	0.000977517	0.0791789	0.0625611	0.0296406	0.0625611	0.0977517	0.245357
354	0.000133436	0.330796	0.330796	0.0762463	0.164321	0.184864	0.111875	0.10266	0.012354	0.10266	0.30303	0.236628	0.00258935	0.0354466	0.237537	0.127077	0.111875	0.000697722	0.0155439	0.0647169	0.127077	0.0647169	0.184864	0.00112287	0.0421574	0.214076	0.330796	0.330796	0.00171857	0.330796	0.000977517	0.275118	3.51243e-05	0.012354	0.0828055	0.0296406	0.0246464	0.0674487	0.000425621	0.0828055	0.0923386	0.0488379	0.00372799	0.0923386	0.0740318	0.0381232	0.0740318	0.111875	0.275118
354	0.000977517	0.352884	0.352884	0.0647169	0.181641	0.203324	0.127077	0.117302	0.0175953	0.117302	0.281814	0.256109	0.00488759	0.0439883	0.218539	0.111875	0.127077	0.00195503	0.0215054	0.0762463	0.111875	0.0762463	0.203324	0.00293255	0.0518084	0.195727	0.352884	0.352884	0.00391007	0.352884	0.000245564	0.296188	0	0.0175953	0.0957967	0.0381232	0.0322581	0.0563379	0.00195503	0.0957967	0.117302	0.058651	0.00684262	0.105572	0.0860215	0.0296406	0.0860215	0.127077	0.296188
355	0.000133436	0.330796	0.330796	0.0664712	0.164321	0.184864	0.111875	0.10266	0.012354	0.10266	0.285435	0.236628	0.00258935	0.0354466	0.221896	0.11437	0.111875	0.000697722	0.0155439	0.0647169	0.11437	0.0647169	0.184864	0.00112287	0.0421574	0.198436	0.330796	0.330796	0.00171857	0.330796	0	0.275118	3.51243e-05	0.012354	0.0828055	0.0296406	0.0246464	0.0576735	0.000425621	0.0828055	0.10266	0.0488379	0.00372799	0.0923386	0.0740318	0.030303	0.0740318	0.111875	0.275118
355	0	0.334311	0.334311	0.0647169	0.167155	0.187683	0.104594	0.104594	0.0127077	0.104594	0.281814	0.239492	0.00293255	0.0361681	0.218539	0.111875	0.11437	0.000977517	0.0166178	0.0664712	0.111875	0.0664712	0.187683	0.000977517	0.0430108	0.195727	0.334311	0.334311	0.00195503	0.334311	0.000245564	0.278592	0	0.0127077	0.085044	0.030303	0.0254154	0.0563379	0	0.085044	0.104594	0.0498534	0.00391007	0.0938416	0.0762463	0.0296406	0.0762463	0.11437	0.278592
356	0.000133436	0.330796	0.330796	0.0635386	0.164321	0.184864	0.10266	0.10266	0.012354	0.10266	0.27957	0.236628	0.00258935	0.0354466	0.216031	0.110459	0.111875	0.000697722	0.0155439	0.0647169	0.110459	0.0647169	0.184864	0.00112287	0.0421574	0.193548	0.330796	0.330796	0.00171857	0.330796	0	0.281814	3.51243e-05	0.012354	0.0828055	0.0296406	0.0246464	0.054741	0.000425621	0.0828055	0.10266	0.0488379	0.00372799	0.0923386	0.0740318	0.028348	0.0740318	0.111875	0.275118
356	0	0.328446	0.328446	0.0647169	0.162268	0.182796	0.100684	0.100684	0.0117302	0.100684	0.281814	0.234604	0.00195503	0.0342131	0.218539	0.111875	0.110459	0	0.0146628	0.0635386	0.111875	0.0635386	0.182796	0.000977517	0.0410557	0.195727	0.328446	0.328446	0.000977517	0.328446	0.000245564	0.27957	0	0.0117302	0.0811339	0.028348	0.0234604	0.0563379	0	0.0811339	0.100684	0.0478983	0.00293255	0.0909091	0.0723363	0.0296406	0.0635386	0.110459	0.272727
357	0.000133436	0.330796	0.330796	0.0684262	0.164321	0.184864	0.10266	0.10266	0.012354	0.10266	0.289345	0.236628	0.00258935	0.0354466	0.224829	0.116325	0.111875	0.000697722	0.0155439	0.0647169	0.116325	0.0647169	0.184864	0.00112287	0.0421574	0.202346	0.330796	0.330796	0.00171857	0.330796	0	0.281814	3.51243e-05	0.012354	0.0828055	0.0296406	0.0246464	0.0596285	0.000425621	0.0828055	0.10266	0.0488379	0.00372799	0.0923386	0.0740318	0.0322581	0.0647169	0.111875	0.281814
357	0	0.338221	0.338221	0.0647169	0.170088	0.190616	0.107527	0.107527	0.0136852	0.107527	0.281814	0.243402	0.00293255	0.0381232	0.218539	0.111875	0.116325	0.000977517	0.0175953	0.0684262	0.111875	0.0684262	0.190616	0.00195503	0.0449658	0.195727	0.338221	0.338221	0.00195503	0.338221	0.000245564	0.289345	0	0.0136852	0.086999	0.0322581	0.0273705	0.0563379	0.000977517	0.086999	0.107527	0.0518084	0.00488759	0.0967742	0.0782014	0.0296406	0.0684262	0.116325	0.289345
358	0.000133436	0.330796	0.330796	0.0606061	0.164321	0.174401	0.10266	0.10266	0.012354	0.10266	0.273705	0.236628	0.00258935	0.0354466	0.211144	0.106549	0.111875	0.000697722	0.0155439	0.0647169	0.106549	0.0647169	0.184864	0.00112287	0.0421574	0.188661	0.330796	0.330796	0.00171857	0.330796	0	0.281814	3.51243e-05	0.012354	0.0828055	0.0296406	0.0246464	0.0518084	0.000425621	0.0828055	0.10266	0.0488379	0.00372799	0.0923386	0.0740318	0.026393	0.0647169	0.111875	0.281814
358	0	0.322581	0.322581	0.0647169	0.15738	0.167155	0.0967742	0.086999	0.0107527	0.0967742	0.281814	0.228739	0.00195503	0.0322581	0.206948	0.111875	0.106549	0	0.0136852	0.0606061	0.111875	0.0518084	0.177908	0	0.0381232	0.195727	0.322581	0.322581	0.000977517	0.322581	0.000245564	0.273705	0	0.0107527	0.0782014	0.026393	0.0215054	0.0563379	0	0.086999	0.0967742	0.0449658	0.00293255	0.086999	0.0694037	0.0296406	0.0606061	0.106549	0.273705
359	0.000133436	0.330796	0.330796	0.0791789	0.164321	0.174401	0.10266	0.0923386	0.012354	0.10266	0.308895	0.236628	0.00258935	0.0354466	0.231672	0.130987	0.111875	0.000697722	0.0155439	0.0647169	0.130987	0.0563379	0.184864	0.00112287	0.0421574	0.219941	0.330796	0.330796	0.00171857	0.330796	0.000977517	0.281814	3.51243e-05	0.012354	0.0828055	0.0296406	0.0246464	0.0703812	0.000425621	0.0923386	0.10266	0.0488379	0.00372799	0.0923386	0.0740318	0.0400782	0.0647169	0.111875	0.292017
359	0.000977517	0.358749	0.358749	0.0647169	0.186706	0.197458	0.121212	0.109482	0.0195503	0.121212	0.275118	0.261975	0.0058651	0.0469208	0.206948	0.111875	0.130987	0.00293255	0.0234604	0.0703812	0.111875	0.0703812	0.208211	0.00391007	0.054741	0.195727	0.358749	0.358749	0.00488759	0.358749	0.000245564	0.308895	0.000977517	0.0195503	0.0899316	0.0400782	0.0342131	0.0563379	0.00195503	0.109482	0.121212	0.0615836	0.00782014	0.109482	0.0899316	0.0296406	0.0791789	0.130987	0.319648
360	0.000133436	0.330796	0.330796	0.0684262	0.164321	0.174401	0.10266	0.0923386	0.012354	0.10266	0.282502	0.236628	0.00258935	0.0354466	0.213099	0.116325	0.111875	0.000697722	0.0155439	0.0563379	0.116325	0.0563379	0.184864	0.00112287	0.0421574	0.202346	0.330796	0.330796	0.00171857	0.330796	0	0.281814	3.51243e-05	0.012354	0.0740318	0.0296406	0.0246464	0.0596285	0.000425621	0.0923386	0.10266	0.0488379	0.00372799	0.0923386	0.0740318	0.0322581	0.0647169	0.111875	0.292017
360	0	0.338221	0.338221	0.0647169	0.170088	0.179863	0.0967742	0.0967742	0.0136852	0.107527	0.275118	0.243402	0.00293255	0.0381232	0.206948	0.111875	0.116325	0.000977517	0.0175953	0.0596285	0.111875	0.0596285	0.190616	0.00195503	0.0449658	0.195727	0.338221	0.338221	0.00195503	0.338221	0.000245564	0.289345	0	0.0136852	0.0782014	0.0322581	0.0273705	0.0563379	0.000977517	0.0967742	0.107527	0.0518084	0.00488759	0.0967742	0.0782014	0.0296406	0.0684262	0.116325	0.29912
361	0.000133436	0.330796	0.330796	0.0478983	0.164321	0.174401	0.0923386	0.0923386	0.012354	0.10266	0.243402	0.236628	0.00258935	0.0354466	0.177908	0.0899316	0.111875	0.000697722	0.0155439	0.0563379	0.0899316	0.0563379	0.184864	0.00112287	0.0421574	0.168133	0.330796	0.330796	0.00171857	0.330796	0	0.292017	3.51243e-05	0.012354	0.0740318	0.0296406	0.0246464	0.0400782	0.000425621	0.0923386	0.10266	0.0488379	0.00372799	0.0923386	0.0740318	0.0185728	0.0647169	0.111875	0.292017
361	0	0.297165	0.297165	0.0647169	0.13783	0.147605	0.0723363	0.0723363	0.00488759	0.0811339	0.275118	0.206256	0	0.0224829	0.206948	0.111875	0.0899316	0	0.00782014	0.0400782	0.111875	0.0400782	0.15738	0	0.028348	0.195727	0.297165	0.297165	0	0.297165	0.000245564	0.26002	0	0.00488759	0.0557185	0.0185728	0.0146628	0.0563379	0	0.0723363	0.0811339	0.0342131	0	0.0723363	0.0557185	0.0296406	0.0400782	0.0899316	0.26002
362	0.000133436	0.330796	0.330796	0.0703812	0.164321	0.174401	0.0923386	0.0923386	0.012354	0.10266	0.284457	0.236628	0.00258935	0.0354466	0.216031	0.11828	0.111875	0.000697722	0.0155439	0.0563379	0.11828	0.0563379	0.184864	0.00112287	0.0421574	0.204301	0.330796	0.330796	0.00171857	0.330796	0	0.292017	3.51243e-05	0.012354	0.0740318	0.0296406	0.0246464	0.0615836	0.000425621	0.0923386	0.10266	0.0488379	0.00372799	0.0923386	0.0740318	0.0332356	0.0563379	0.111875	0.298902
362	0	0.341153	0.341153	0.0647169	0.172043	0.182796	0.0987292	0.0987292	0.0146628	0.109482	0.275118	0.245357	0.00391007	0.0391007	0.206948	0.111875	0.11828	0.000977517	0.0185728	0.0615836	0.111875	0.0615836	0.193548	0.00195503	0.0469208	0.195727	0.341153	0.341153	0.00293255	0.341153	0.000245564	0.302053	0	0.0146628	0.0791789	0.0332356	0.028348	0.0563379	0.000977517	0.0987292	0.109482	0.0537634	0.00488759	0.0987292	0.0791789	0.0296406	0.0615836	0.11828	0.308895
363	0.000133436	0.330796	0.330796	0.056696	0.164321	0.174401	0.0923386	0.0923386	0.012354	0.10266	0.26002	0.236628	0.00258935	0.0354466	0.193548	0.101662	0.111875	0.000697722	0.0155439	0.0563379	0.101662	0.0563379	0.184864	0.00112287	0.0421574	0.182796	0.330796	0.330796	0.00171857	0.330796	0	0.292017	3.51243e-05	0.012354	0.0740318	0.0296406	0.0246464	0.0488759	0.000425621	0.0923386	0.10266	0.0488379	0.00372799	0.0923386	0.0740318	0.0244379	0.0563379	0.111875	0.298902
363	0	0.315738	0.315738	0.0647169	0.152493	0.162268	0.083089	0.083089	0.00879765	0.0928641	0.275118	0.222874	0.000977517	0.0293255	0.206948	0.111875	0.101662	0	0.0117302	0.0488759	0.111875	0.0488759	0.172043	0	0.0351906	0.195727	0.315738	0.315738	0	0.315738	0.000245564	0.277615	0	0.00879765	0.0654936	0.0244379	0.0195503	0.0563379	0	0.083089	0.0928641	0.0420332	0.00195503	0.083089	0.0654936	0.0296406	0.0488759	0.101662	0.28348
364	0.000133436	0.330796	0.330796	0.0576735	0.164321	0.174401	0.0923386	0.0923386	0.012354	0.10266	0.261975	0.236628	0.00258935	0.0354466	0.194526	0.102639	0.111875	0.000697722	0.0155439	0.0563379	0.102639	0.0563379	0.184864	0.00112287	0.0421574	0.183773	0.330796	0.330796	0.00171857	0.330796	0	0.292017	3.51243e-05	0.012354	0.0740318	0.0296406	0.0246464	0.0498534	0.000425621	0.0923386	0.10266	0.0488379	0.00372799	0.0923386	0.0740318	0.0244379	0.0563379	0.111875	0.298902
364	0	0.316716	0.316716	0.0647169	0.15347	0.163245	0.0840665	0.0840665	0.00879765	0.0938416	0.275118	0.223851	0.000977517	0.030303	0.206948	0.111875	0.102639	0	0.0117302	0.0498534	0.111875	0.0498534	0.173021	0	0.0361681	0.195727	0.316716	0.316716	0	0.316716	0.000245564	0.278592	0	0.00879765	0.0664712	0.0244379	0.0195503	0.0563379	0	0.0840665	0.0938416	0.0420332	0.00195503	0.0840665	0.0664712	0.0296406	0.0498534	0.102639	0.285435
365	0.000133436	0.330796	0.330796	0.0615836	0.164321	0.174401	0.0923386	0.0923386	0.012354	0.10266	0.268817	0.236628	0.00258935	0.0354466	0.201369	0.107527	0.111875	0.000697722	0.0155439	0.0563379	0.107527	0.0563379	0.184864	0.00112287	0.0421574	0.190616	0.330796	0.330796	0.00171857	0.330796	0	0.292017	3.51243e-05	0.012354	0.0740318	0.0296406	0.0246464	0.0527859	0.000425621	0.0923386	0.10266	0.0488379	0.00372799	0.0923386	0.0740318	0.0273705	0.0563379	0.111875	0.30938
365	0	0.324536	0.324536	0.0647169	0.14956	0.16911	0.0879765	0.0879765	0.0107527	0.0987292	0.275118	0.230694	0.00195503	0.0332356	0.206948	0.111875	0.107527	0	0.0136852	0.0459433	0.111875	0.0527859	0.179863	0.000977517	0.0391007	0.195727	0.324536	0.324536	0.000977517	0.324536	0.000245564	0.285435	0	0.0107527	0.0703812	0.0273705	0.0224829	0.0563379	0	0.0879765	0.107527	0.0459433	0.00293255	0.0879765	0.0703812	0.0296406	0.0527859	0.107527	0.30303
366	0.000133436	0.330796	0.330796	0.0723363	0.154625	0.164321	0.0923386	0.0923386	0.012354	0.10266	0.289345	0.236628	0.00258935	0.0354466	0.219941	0.12219	0.111875	0.000697722	0.0155439	0.0488379	0.12219	0.0563379	0.184864	0.00112287	0.0421574	0.208211	0.330796	0.330796	0.00171857	0.330796	0.000977517	0.292017	3.51243e-05	0.012354	0.0740318	0.0296406	0.0246464	0.0635386	0.000425621	0.0923386	0.111875	0.0488379	0.00372799	0.0923386	0.0740318	0.0351906	0.0563379	0.111875	0.30938
366	0	0.346041	0.346041	0.0647169	0.166178	0.175781	0.0918866	0.101662	0.0156403	0.112414	0.275118	0.250244	0.00391007	0.0410557	0.206948	0.111875	0.12219	0.00195503	0.0195503	0.0557185	0.111875	0.0635386	0.197458	0.00195503	0.0488759	0.195727	0.346041	0.346041	0.00293255	0.346041	0.000245564	0.305963	0	0.0156403	0.0821114	0.0351906	0.0293255	0.0563379	0.000977517	0.101662	0.12219	0.0557185	0.0058651	0.101662	0.0821114	0.0296406	0.0557185	0.12219	0.323558
367	0.000133436	0.330796	0.330796	0.0596285	0.154625	0.164321	0.0828055	0.0923386	0.012354	0.10266	0.265885	0.236628	0.00258935	0.0354466	0.198436	0.105572	0.111875	0.000697722	0.0155439	0.0488379	0.105572	0.0563379	0.184864	0.00112287	0.0421574	0.187683	0.330796	0.330796	0.00171857	0.330796	0	0.298902	3.51243e-05	0.012354	0.0740318	0.0296406	0.0246464	0.0518084	0.000425621	0.0923386	0.111875	0.0488379	0.00372799	0.0923386	0.0740318	0.026393	0.0488379	0.111875	0.316473
367	0	0.321603	0.321603	0.0647169	0.147605	0.15738	0.0772239	0.086999	0.00977517	0.0967742	0.275118	0.227761	0.00195503	0.0312805	0.206948	0.111875	0.105572	0	0.0127077	0.0449658	0.111875	0.0518084	0.176931	0	0.0381232	0.195727	0.321603	0.321603	0.000977517	0.321603	0.000245564	0.290323	0	0.00977517	0.0596285	0.026393	0.0215054	0.0563379	0	0.0967742	0.105572	0.0449658	0.00195503	0.086999	0.0684262	0.0296406	0.0449658	0.105572	0.30694
368	0.000133436	0.330796	0.330796	0.0645161	0.154625	0.164321	0.0828055	0.0923386	0.012354	0.10266	0.273705	0.236628	0.00258935	0.0354466	0.206256	0.111437	0.111875	0.000697722	0.0155439	0.0488379	0.111437	0.0563379	0.184864	0.00112287	0.0421574	0.194526	0.330796	0.330796	0.00171857	0.330796	0	0.298902	3.51243e-05	0.012354	0.0647169	0.0296406	0.0246464	0.0557185	0.000425621	0.10266	0.111875	0.0488379	0.00372799	0.0923386	0.0740318	0.0293255	0.0488379	0.111875	0.316473
368	0	0.329423	0.329423	0.0647169	0.15347	0.163245	0.0821114	0.0918866	0.0117302	0.101662	0.275118	0.235582	0.00195503	0.0351906	0.206948	0.111875	0.111437	0	0.0146628	0.0478983	0.111875	0.0557185	0.183773	0.000977517	0.0420332	0.195727	0.329423	0.329423	0.000977517	0.329423	0.000245564	0.298143	0	0.0117302	0.0645161	0.0293255	0.0244379	0.0563379	0	0.101662	0.111437	0.0478983	0.00391007	0.0918866	0.0733138	0.0296406	0.0478983	0.111437	0.315738
369	0.000133436	0.330796	0.330796	0.0762463	0.154625	0.164321	0.0828055	0.0923386	0.012354	0.10266	0.29521	0.236628	0.00258935	0.0354466	0.224829	0.1261	0.111875	0.000697722	0.0155439	0.0488379	0.1261	0.0563379	0.184864	0.00112287	0.0421574	0.213099	0.330796	0.330796	0.00171857	0.330796	0.000977517	0.298902	3.51243e-05	0.012354	0.0647169	0.0296406	0.0246464	0.0664712	0.000425621	0.10266	0.111875	0.0488379	0.00372799	0.0923386	0.0740318	0.0371457	0.0488379	0.111875	0.323603
369	0.000977517	0.351906	0.351906	0.0647169	0.171065	0.180841	0.0948192	0.105572	0.0175953	0.116325	0.275118	0.256109	0.00488759	0.0439883	0.206948	0.111875	0.1261	0.00195503	0.0215054	0.058651	0.111875	0.058651	0.202346	0.00293255	0.0508309	0.195727	0.351906	0.351906	0.00391007	0.351906	0.000245564	0.319648	0	0.0175953	0.0762463	0.0371457	0.0312805	0.0563379	0.000977517	0.116325	0.1261	0.058651	0.00684262	0.105572	0.0860215	0.0296406	0.058651	0.1261	0.344086
370	0.000133436	0.330796	0.330796	0.0518084	0.154625	0.164321	0.0828055	0.0923386	0.012354	0.10266	0.251222	0.236628	0.00258935	0.0354466	0.185728	0.0957967	0.111875	0.000697722	0.0155439	0.0488379	0.0957967	0.0488379	0.184864	0.00112287	0.0421574	0.174976	0.330796	0.330796	0.00171857	0.330796	0	0.298902	3.51243e-05	0.012354	0.0647169	0.0296406	0.0246464	0.0439883	0.000425621	0.10266	0.111875	0.0488379	0.00372799	0.0923386	0.0740318	0.0205279	0.0488379	0.111875	0.323603
370	0	0.305963	0.305963	0.0647169	0.135875	0.144673	0.0684262	0.0772239	0.00684262	0.086999	0.275118	0.214076	0	0.026393	0.206948	0.111875	0.0957967	0	0.00977517	0.0381232	0.111875	0.0381232	0.164223	0	0.0322581	0.195727	0.305963	0.305963	0	0.305963	0.000245564	0.274682	0	0.00684262	0.0518084	0.0205279	0.0166178	0.0563379	0	0.086999	0.0957967	0.0381232	0.000977517	0.0772239	0.0606061	0.0296406	0.0381232	0.0957967	0.29912
371	0.000133436	0.330796	0.330796	0.0840665	0.154625	0.164321	0.0828055	0.0923386	0.012354	0.10266	0.308895	0.236628	0.00258935	0.0354466	0.237537	0.135875	0.111875	0.000697722	0.0155439	0.0488379	0.135875	0.0488379	0.184864	0.00112287	0.0421574	0.225806	0.330796	0.330796	0.00171857	0.330796	0.00195503	0.298902	3.51243e-05	0.012354	0.0647169	0.0296406	0.0246464	0.0742913	0.000425621	0.10266	0.111875	0.0488379	0.00372799	0.0923386	0.0740318	0.0430108	0.0488379	0.111875	0.323603
371	0.00195503	0.366569	0.366569	0.0647169	0.181818	0.192571	0.0948192	0.11437	0.0215054	0.1261	0.275118	0.268817	0.00684262	0.0498534	0.195727	0.111875	0.1261	0.00293255	0.0254154	0.0654936	0.111875	0.0654936	0.214076	0.00391007	0.0576735	0.195727	0.366569	0.366569	0.0058651	0.366569	0.000245564	0.333333	0.000977517	0.0215054	0.0840665	0.0430108	0.0371457	0.0563379	0.00293255	0.1261	0.135875	0.0654936	0.00879765	0.11437	0.0948192	0.0296406	0.0576735	0.135875	0.358749
372	0.000133436	0.330796	0.330796	0.0694037	0.154625	0.164321	0.0740318	0.0923386	0.012354	0.10266	0.284457	0.236628	0.00258935	0.0354466	0.203324	0.11828	0.10266	0.000697722	0.0155439	0.0488379	0.11828	0.0488379	0.184864	0.00112287	0.0421574	0.203324	0.330796	0.330796	0.00171857	0.330796	0	0.298902	3.51243e-05	0.012354	0.0647169	0.0296406	0.0246464	0.0606061	0.000425621	0.10266	0.111875	0.0488379	0.00372799	0.0923386	0.0740318	0.0332356	0.0421574	0.111875	0.330796
372	0	0.340176	0.340176	0.0647169	0.162268	0.172043	0.0791789	0.0879765	0.0146628	0.108504	0.275118	0.245357	0.00391007	0.0391007	0.195727	0.111875	0.108504	0.000977517	0.0175953	0.0459433	0.111875	0.0527859	0.192571	0.00195503	0.0459433	0.195727	0.340176	0.340176	0.00195503	0.340176	0.000245564	0.307918	0	0.0146628	0.0694037	0.0332356	0.0273705	0.0563379	0.000977517	0.108504	0.11828	0.0527859	0.00488759	0.0977517	0.0791789	0.0296406	0.0459433	0.11828	0.340176
373	0.000133436	0.330796	0.330796	0.0694037	0.154625	0.164321	0.0740318	0.0828055	0.012354	0.10266	0.284457	0.236628	0.00258935	0.0354466	0.204301	0.11828	0.10266	0.000697722	0.0155439	0.0421574	0.11828	0.0488379	0.184864	0.00112287	0.0421574	0.204301	0.330796	0.330796	0.00171857	0.330796	0	0.298902	3.51243e-05	0.012354	0.0647169	0.0296406	0.0246464	0.0615836	0.000425621	0.10266	0.111875	0.0488379	0.00372799	0.0923386	0.0740318	0.0332356	0.0421574	0.111875	0.330796
373	0	0.341153	0.341153	0.0647169	0.162268	0.172043	0.0791789	0.0889541	0.0146628	0.108504	0.275118	0.245357	0.00391007	0.0391007	0.195727	0.111875	0.108504	0.000977517	0.0175953	0.0459433	0.111875	0.0537634	0.192571	0.00195503	0.0459433	0.195727	0.341153	0.341153	0.00293255	0.341153	0.000245564	0.308895	0	0.0146628	0.0694037	0.0332356	0.0273705	0.0563379	0.000977517	0.108504	0.11828	0.0537634	0.00488759	0.0987292	0.0791789	0.0296406	0.0459433	0.11828	0.341153
374	0.000133436	0.330796	0.330796	0.0674487	0.154625	0.164321	0.0740318	0.0828055	0.012354	0.10266	0.281525	0.236628	0.00258935	0.0354466	0.201369	0.116325	0.10266	0.000697722	0.0155439	0.0421574	0.116325	0.0488379	0.184864	0.00112287	0.0421574	0.201369	0.330796	0.330796	0.00171857	0.330796	0	0.298902	3.51243e-05	0.012354	0.0647169	0.0296406	0.0246464	0.0596285	0.000425621	0.10266	0.111875	0.0488379	0.00372799	0.0923386	0.0740318	0.0322581	0.0421574	0.111875	0.330796
374	0	0.337243	0.337243	0.0647169	0.159335	0.159335	0.0772239	0.0860215	0.0136852	0.106549	0.275118	0.242424	0.00293255	0.0381232	0.195727	0.111875	0.106549	0.000977517	0.0166178	0.0449658	0.111875	0.0518084	0.189638	0.000977517	0.0449658	0.195727	0.337243	0.337243	0.00195503	0.337243	0.000245564	0.304985	0	0.0136852	0.0674487	0.0322581	0.026393	0.0563379	0.000977517	0.106549	0.116325	0.0518084	0.00488759	0.0957967	0.0772239	0.0296406	0.0449658	0.116325	0.337243
375	0.000133436	0.330796	0.330796	0.0654936	0.154625	0.154625	0.0740318	0.0828055	0.012354	0.10266	0.276637	0.236628	0.00258935	0.0354466	0.196481	0.112414	0.10266	0.000697722	0.0155439	0.0421574	0.112414	0.0488379	0.184864	0.00112287	0.0421574	0.196481	0.330796	0.330796	0.00171857	0.330796	0	0.30938	3.51243e-05	0.012354	0.0647169	0.0296406	0.0246464	0.056696	0.000425621	0.10266	0.111875	0.0488379	0.00372799	0.0923386	0.0740318	0.030303	0.0421574	0.111875	0.330796
375	0	0.332356	0.332356	0.0647169	0.143695	0.155425	0.0742913	0.083089	0.0127077	0.103617	0.275118	0.237537	0.00293255	0.0361681	0.195727	0.111875	0.103617	0.000977517	0.0156403	0.0430108	0.111875	0.0488759	0.185728	0.000977517	0.0430108	0.195727	0.332356	0.332356	0.00195503	0.332356	0.000245564	0.31085	0	0.0127077	0.056696	0.030303	0.0254154	0.0563379	0	0.112414	0.112414	0.0488759	0.00391007	0.0928641	0.0742913	0.0296406	0.0430108	0.112414	0.332356
376	0.000133436	0.330796	0.330796	0.0654936	0.14304	0.154625	0.0740318	0.0828055	0.012354	0.10266	0.276637	0.236628	0.00258935	0.0354466	0.197458	0.113392	0.10266	0.000697722	0.0155439	0.0421574	0.113392	0.0488379	0.184864	0.00112287	0.0421574	0.197458	0.330796	0.330796	0.00171857	0.330796	0	0.30938	3.51243e-05	0.012354	0.0563379	0.0296406	0.0246464	0.056696	0.000425621	0.111875	0.111875	0.0488379	0.00372799	0.0923386	0.0740318	0.030303	0.0421574	0.111875	0.330796
376	0	0.332356	0.332356	0.0647169	0.144673	0.155425	0.0752688	0.0840665	0.0127077	0.103617	0.275118	0.238514	0.00293255	0.0361681	0.195727	0.111875	0.103617	0.000977517	0.0156403	0.0430108	0.111875	0.0498534	0.186706	0.000977517	0.0430108	0.195727	0.332356	0.332356	0.00195503	0.332356	0.000245564	0.31085	0	0.0127077	0.056696	0.030303	0.0254154	0.0563379	0	0.113392	0.113392	0.0498534	0.00391007	0.0928641	0.0752688	0.0296406	0.0430108	0.113392	0.332356
377	0.000133436	0.330796	0.330796	0.0801564	0.14304	0.154625	0.0740318	0.0828055	0.012354	0.10266	0.30303	0.236628	0.00258935	0.0354466	0.219941	0.131965	0.10266	0.000697722	0.0155439	0.0421574	0.131965	0.0488379	0.184864	0.00112287	0.0421574	0.219941	0.330796	0.330796	0.00171857	0.330796	0.00195503	0.30938	3.51243e-05	0.012354	0.0563379	0.0296406	0.0246464	0.0713587	0.000425621	0.111875	0.111875	0.0488379	0.00372799	0.0923386	0.0740318	0.0400782	0.0421574	0.111875	0.330796
377	0.000977517	0.359726	0.359726	0.0647169	0.1652	0.176931	0.0801564	0.0997067	0.0195503	0.121212	0.275118	0.262952	0.0058651	0.0469208	0.195727	0.111875	0.121212	0.00293255	0.0234604	0.054741	0.111875	0.0625611	0.209189	0.00391007	0.054741	0.195727	0.359726	0.359726	0.00488759	0.359726	0.000245564	0.338221	0.000977517	0.0195503	0.0713587	0.0400782	0.0342131	0.0563379	0.00195503	0.131965	0.14174	0.0625611	0.00782014	0.110459	0.0909091	0.0296406	0.0469208	0.131965	0.359726
378	0.000133436	0.330796	0.330796	0.056696	0.14304	0.154625	0.0647169	0.0828055	0.012354	0.10266	0.260997	0.236628	0.00258935	0.0354466	0.183773	0.101662	0.10266	0.000697722	0.0155439	0.0421574	0.101662	0.0488379	0.184864	0.00112287	0.0421574	0.183773	0.330796	0.330796	0.00171857	0.330796	0	0.30938	3.51243e-05	0.012354	0.0563379	0.0296406	0.0246464	0.0488759	0.000425621	0.111875	0.121678	0.0488379	0.00372799	0.0923386	0.0740318	0.0244379	0.0354466	0.111875	0.330796
378	0	0.315738	0.315738	0.0647169	0.131965	0.143695	0.056696	0.0742913	0.00879765	0.0928641	0.275118	0.223851	0.000977517	0.0293255	0.195727	0.111875	0.0928641	0	0.0117302	0.0293255	0.111875	0.0420332	0.173021	0	0.0361681	0.195727	0.315738	0.315738	0	0.315738	0.000245564	0.29521	0	0.00879765	0.0488759	0.0244379	0.0195503	0.0563379	0	0.101662	0.111437	0.0420332	0.00195503	0.083089	0.0654936	0.0296406	0.0293255	0.101662	0.315738
379	0.000133436	0.330796	0.330796	0.0703812	0.14304	0.154625	0.0647169	0.0828055	0.012354	0.10266	0.285435	0.236628	0.00258935	0.0354466	0.205279	0.119257	0.10266	0.000697722	0.0155439	0.0354466	0.119257	0.0488379	0.184864	0.00112287	0.0421574	0.205279	0.330796	0.330796	0.00171857	0.330796	0	0.30938	3.51243e-05	0.012354	0.0563379	0.0296406	0.0246464	0.0615836	0.000425621	0.111875	0.121678	0.0488379	0.00372799	0.0923386	0.0740318	0.0332356	0.0354466	0.111875	0.330796
379	0	0.342131	0.342131	0.0647169	0.151515	0.163245	0.0703812	0.0889541	0.0146628	0.109482	0.275118	0.246334	0.00391007	0.0400782	0.195727	0.111875	0.109482	0.000977517	0.0185728	0.0400782	0.111875	0.0469208	0.193548	0.00195503	0.0469208	0.195727	0.342131	0.342131	0.00293255	0.342131	0.000245564	0.320626	0	0.0146628	0.0615836	0.0332356	0.028348	0.0563379	0.000977517	0.119257	0.129032	0.0537634	0.00488759	0.0987292	0.0801564	0.0296406	0.0400782	0.119257	0.342131
380	0.000133436	0.330796	0.330796	0.0615836	0.14304	0.154625	0.0647169	0.0828055	0.012354	0.10266	0.269795	0.236628	0.00258935	0.0354466	0.191593	0.108504	0.10266	0.000697722	0.0155439	0.0354466	0.108504	0.0421574	0.184864	0.00112287	0.0421574	0.191593	0.330796	0.330796	0.00171857	0.330796	0	0.30938	3.51243e-05	0.012354	0.0563379	0.0296406	0.0246464	0.0537634	0.000425621	0.111875	0.121678	0.0488379	0.00372799	0.0923386	0.0740318	0.0273705	0.0354466	0.111875	0.330796
380	0	0.325513	0.325513	0.0647169	0.138807	0.150538	0.0615836	0.0791789	0.0107527	0.0987292	0.275118	0.231672	0.00195503	0.0332356	0.195727	0.111875	0.0987292	0	0.0136852	0.0332356	0.111875	0.0400782	0.180841	0.000977517	0.0400782	0.195727	0.325513	0.325513	0.000977517	0.325513	0.000245564	0.304008	0	0.0107527	0.0537634	0.0273705	0.0224829	0.0563379	0	0.108504	0.11828	0.0459433	0.00293255	0.0889541	0.0713587	0.0296406	0.0332356	0.108504	0.325513
381	0.000133436	0.330796	0.330796	0.0703812	0.14304	0.154625	0.0647169	0.0828055	0.012354	0.10266	0.285435	0.236628	0.00258935	0.0354466	0.205279	0.119257	0.10266	0.000697722	0.0155439	0.0354466	0.119257	0.0421574	0.184864	0.00112287	0.0421574	0.205279	0.330796	0.330796	0.00171857	0.330796	0	0.30938	3.51243e-05	0.012354	0.0563379	0.0296406	0.0246464	0.0615836	0.000425621	0.111875	0.121678	0.0488379	0.00372799	0.0923386	0.0740318	0.0332356	0.0354466	0.111875	0.330796
381	0	0.342131	0.342131	0.0647169	0.151515	0.151515	0.0703812	0.0889541	0.0146628	0.109482	0.275118	0.246334	0.00391007	0.0400782	0.195727	0.111875	0.109482	0.000977517	0.0185728	0.0400782	0.111875	0.0469208	0.193548	0.00195503	0.0469208	0.195727	0.342131	0.342131	0.00293255	0.342131	0.000245564	0.319648	0	0.0146628	0.0615836	0.0332356	0.028348	0.0563379	0.000977517	0.119257	0.129032	0.0537634	0.00488759	0.0987292	0.0801564	0.0296406	0.0400782	0.119257	0.342131
382	0.000133436	0.330796	0.330796	0.0733138	0.14304	0.14304	0.0647169	0.0828055	0.012354	0.10266	0.2913	0.236628	0.00258935	0.0354466	0.210166	0.123167	0.10266	0.000697722	0.0155439	0.0354466	0.123167	0.0421574	0.184864	0.00112287	0.0421574	0.210166	0.330796	0.330796	0.00171857	0.330796	0.000977517	0.30938	3.51243e-05	0.012354	0.0563379	0.0296406	0.0246464	0.0645161	0.000425621	0.111875	0.121678	0.0488379	0.00372799	0.0923386	0.0740318	0.0361681	0.0354466	0.111875	0.330796
382	0.000977517	0.347996	0.347996	0.0647169	0.155425	0.155425	0.0733138	0.0928641	0.0166178	0.113392	0.275118	0.252199	0.00488759	0.0420332	0.195727	0.111875	0.113392	0.00195503	0.0205279	0.0420332	0.111875	0.0498534	0.198436	0.00195503	0.0498534	0.195727	0.347996	0.347996	0.00293255	0.347996	0.000245564	0.326491	0	0.0166178	0.0645161	0.0361681	0.030303	0.0563379	0.000977517	0.123167	0.13392	0.056696	0.0058651	0.102639	0.083089	0.0296406	0.0361681	0.123167	0.347996
383	0.000133436	0.330796	0.330796	0.0557185	0.14304	0.14304	0.0647169	0.0828055	0.012354	0.10266	0.259042	0.236628	0.00258935	0.0354466	0.181818	0.100684	0.10266	0.000697722	0.0155439	0.0354466	0.100684	0.0421574	0.184864	0.00112287	0.0421574	0.181818	0.330796	0.330796	0.00171857	0.330796	0	0.30938	3.51243e-05	0.012354	0.0563379	0.0296406	0.0246464	0.0478983	0.000425621	0.111875	0.121678	0.0488379	0.00372799	0.0923386	0.0740318	0.0234604	0.0296406	0.111875	0.330796
383	0	0.314761	0.314761	0.0647169	0.130987	0.130987	0.0478983	0.0733138	0.00879765	0.0918866	0.275118	0.221896	0.000977517	0.0293255	0.195727	0.111875	0.0918866	0	0.0117302	0.0293255	0.111875	0.0351906	0.171065	0	0.0351906	0.195727	0.314761	0.314761	0	0.314761	0.000245564	0.293255	0	0.00879765	0.0478983	0.0234604	0.0195503	0.0563379	0	0.110459	0.110459	0.0410557	0.00195503	0.0821114	0.0645161	0.0296406	0.0234604	0.100684	0.314761
384	0.000133436	0.330796	0.330796	0.0654936	0.14304	0.14304	0.0563379	0.0828055	0.012354	0.10266	0.276637	0.236628	0.00258935	0.0354466	0.197458	0.113392	0.10266	0.000697722	0.0155439	0.0354466	0.113392	0.0421574	0.184864	0.00112287	0.0421574	0.197458	0.330796	0.330796	0.00171857	0.330796	0	0.30938	3.51243e-05	0.012354	0.0563379	0.0296406	0.0246464	0.056696	0.000425621	0.121678	0.121678	0.0488379	0.00372799	0.0923386	0.0740318	0.030303	0.0296406	0.111875	0.330796
384	0	0.332356	0.332356	0.0647169	0.144673	0.144673	0.056696	0.0840665	0.0127077	0.103617	0.275118	0.238514	0.00293255	0.0361681	0.184864	0.111875	0.103617	0.000977517	0.0156403	0.0361681	0.111875	0.0430108	0.185728	0.000977517	0.0430108	0.195727	0.332356	0.332356	0.00195503	0.332356	0.000245564	0.31085	0	0.0127077	0.056696	0.030303	0.0254154	0.0563379	0	0.123167	0.123167	0.0498534	0.00391007	0.0928641	0.0752688	0.0296406	0.030303	0.113392	0.332356
385	0.000133436	0.330796	0.330796	0.0625611	0.14304	0.14304	0.0563379	0.0828055	0.012354	0.10266	0.270772	0.236628	0.00258935	0.0354466	0.181818	0.109482	0.10266	0.000697722	0.0155439	0.0354466	0.109482	0.0421574	0.184864	0.00112287	0.0421574	0.192571	0.330796	0.330796	0.00171857	0.330796	0	0.30938	3.51243e-05	0.012354	0.0563379	0.0296406	0.0246464	0.0537634	0.000425621	0.121678	0.121678	0.0488379	0.00372799	0.0923386	0.0740318	0.028348	0.0296406	0.111875	0.330796
385	0	0.326491	0.326491	0.0647169	0.129032	0.139785	0.0537634	0.0713587	0.0117302	0.0997067	0.275118	0.232649	0.00195503	0.0332356	0.184864	0.111875	0.0997067	0	0.0146628	0.028348	0.111875	0.0400782	0.181818	0.000977517	0.0400782	0.195727	0.326491	0.326491	0.000977517	0.326491	0.000245564	0.304985	0	0.0117302	0.0537634	0.028348	0.0234604	0.0563379	0	0.11828	0.11828	0.0469208	0.00293255	0.0899316	0.0713587	0.0296406	0.028348	0.109482	0.326491
386	0.000133436	0.330796	0.330796	0.0596285	0.132055	0.14304	0.0563379	0.0740318	0.012354	0.10266	0.266862	0.236628	0.00258935	0.0354466	0.177908	0.105572	0.10266	0.000697722	0.0155439	0.0296406	0.105572	0.0421574	0.184864	0.00112287	0.0421574	0.188661	0.330796	0.330796	0.00171857	0.330796	0	0.30938	3.51243e-05	0.012354	0.0563379	0.0296406	0.0246464	0.0518084	0.000425621	0.121678	0.121678	0.0488379	0.00372799	0.0923386	0.0740318	0.026393	0.0296406	0.111875	0.330796
386	0	0.321603	0.321603	0.0647169	0.1261	0.136852	0.0518084	0.0694037	0.00977517	0.0967742	0.275118	0.228739	0.00195503	0.0322581	0.184864	0.111875	0.0967742	0	0.0127077	0.026393	0.111875	0.0381232	0.177908	0	0.0381232	0.195727	0.321603	0.321603	0.000977517	0.321603	0.000245564	0.301075	0	0.00977517	0.0518084	0.026393	0.0215054	0.0563379	0	0.115347	0.115347	0.0449658	0.00293255	0.086999	0.0694037	0.0296406	0.026393	0.105572	0.321603
387	0.000133436	0.330796	0.330796	0.0576735	0.132055	0.14304	0.0563379	0.0740318	0.012354	0.10266	0.261975	0.236628	0.00258935	0.0354466	0.173998	0.102639	0.10266	0.000697722	0.0155439	0.0296406	0.102639	0.0421574	0.184864	0.00112287	0.0421574	0.183773	0.330796	0.330796	0.00171857	0.330796	0	0.30938	3.51243e-05	0.012354	0.0563379	0.0296406	0.0246464	0.0498534	0.000425621	0.121678	0.121678	0.0488379	0.00372799	0.0923386	0.0740318	0.0244379	0.0296406	0.111875	0.330796
387	0	0.317693	0.317693	0.0647169	0.12219	0.132942	0.0498534	0.0664712	0.00879765	0.0938416	0.275118	0.224829	0.000977517	0.030303	0.184864	0.111875	0.0938416	0	0.0117302	0.0244379	0.111875	0.0361681	0.173998	0	0.0361681	0.195727	0.317693	0.317693	0.000977517	0.317693	0.000245564	0.296188	0	0.00879765	0.0498534	0.0244379	0.0205279	0.0563379	0	0.112414	0.112414	0.0430108	0.00195503	0.0840665	0.0664712	0.0296406	0.0244379	0.102639	0.317693
388	0.000133436	0.330796	0.330796	0.0654936	0.132055	0.14304	0.0563379	0.0740318	0.012354	0.10266	0.277615	0.236628	0.00258935	0.0354466	0.186706	0.113392	0.10266	0.000697722	0.0155439	0.0296406	0.113392	0.0421574	0.184864	0.00112287	0.0421574	0.197458	0.330796	0.330796	0.00171857	0.330796	0	0.30938	3.51243e-05	0.012354	0.0563379	0.0296406	0.0246464	0.0576735	0.000425621	0.121678	0.121678	0.0488379	0.00372799	0.0923386	0.0740318	0.030303	0.0296406	0.111875	0.330796
388	0	0.333333	0.333333	0.0647169	0.13392	0.13392	0.0576735	0.0752688	0.0127077	0.103617	0.265209	0.238514	0.00293255	0.0361681	0.184864	0.111875	0.103617	0.000977517	0.0156403	0.030303	0.111875	0.0430108	0.186706	0.000977517	0.0430108	0.195727	0.333333	0.333333	0.00195503	0.333333	0.000245564	0.311828	0	0.0127077	0.0576735	0.030303	0.0254154	0.0563379	0	0.123167	0.123167	0.0498534	0.00391007	0.0938416	0.0752688	0.0296406	0.0254154	0.113392	0.333333
389	0.000133436	0.330796	0.330796	0.056696	0.132055	0.132055	0.0563379	0.0740318	0.012354	0.10266	0.251222	0.236628	0.00258935	0.0354466	0.173021	0.101662	0.10266	0.000697722	0.0155439	0.0296406	0.101662	0.0421574	0.184864	0.00112287	0.0421574	0.183773	0.330796	0.330796	0.00171857	0.330796	0	0.30938	3.51243e-05	0.012354	0.0563379	0.0296406	0.0246464	0.0488759	0.000425621	0.121678	0.121678	0.0488379	0.00372799	0.0923386	0.0740318	0.0244379	0.0246464	0.111875	0.330796
389	0	0.315738	0.315738	0.0647169	0.121212	0.121212	0.0420332	0.0654936	0.00879765	0.0928641	0.265209	0.223851	0.000977517	0.0293255	0.184864	0.111875	0.0928641	0	0.0117302	0.0244379	0.111875	0.0361681	0.173021	0	0.0361681	0.195727	0.315738	0.315738	0	0.315738	0.000245564	0.29521	0	0.00879765	0.0488759	0.0244379	0.0195503	0.0563379	0	0.111437	0.121212	0.0420332	0.00195503	0.083089	0.0654936	0.0296406	0.0195503	0.101662	0.315738
390	0.000133436	0.330796	0.330796	0.0625611	0.132055	0.132055	0.0488379	0.0740318	0.012354	0.10266	0.261975	0.236628	0.00258935	0.0354466	0.181818	0.109482	0.10266	0.000697722	0.0155439	0.0296406	0.109482	0.0421574	0.184864	0.00112287	0.0421574	0.192571	0.330796	0.330796	0.00171857	0.330796	0	0.30938	3.51243e-05	0.012354	0.0563379	0.0296406	0.0246464	0.054741	0.000425621	0.121678	0.132055	0.0488379	0.00372799	0.0923386	0.0740318	0.028348	0.0246464	0.111875	0.330796
390	0	0.327468	0.327468	0.0647169	0.129032	0.129032	0.0469208	0.0723363	0.0117302	0.100684	0.265209	0.233627	0.00195503	0.0342131	0.184864	0.111875	0.100684	0	0.0146628	0.028348	0.111875	0.0342131	0.181818	0.000977517	0.0400782	0.195727	0.327468	0.327468	0.000977517	0.327468	0.000245564	0.305963	0	0.0117302	0.054741	0.028348	0.0234604	0.0563379	0	0.119257	0.129032	0.0469208	0.00293255	0.0899316	0.0723363	0.0296406	0.0234604	0.109482	0.327468
391	0.000133436	0.330796	0.330796	0.0694037	0.132055	0.132055	0.0488379	0.0740318	0.012354	0.10266	0.272727	0.236628	0.00258935	0.0354466	0.191593	0.117302	0.10266	0.000697722	0.0155439	0.0296406	0.117302	0.0354466	0.184864	0.00112287	0.0421574	0.202346	0.330796	0.330796	0.00171857	0.330796	0	0.30938	3.51243e-05	0.012354	0.0563379	0.0296406	0.0246464	0.0606061	0.000425621	0.121678	0.132055	0.0488379	0.00372799	0.0923386	0.0740318	0.0322581	0.0246464	0.111875	0.330796
391	0	0.339198	0.339198	0.0647169	0.13783	0.13783	0.0527859	0.0782014	0.0146628	0.108504	0.265209	0.244379	0.00293255	0.0391007	0.184864	0.111875	0.108504	0.000977517	0.0175953	0.0322581	0.111875	0.0391007	0.191593	0.00195503	0.0459433	0.195727	0.339198	0.339198	0.00195503	0.339198	0.000245564	0.317693	0	0.0146628	0.0606061	0.0322581	0.0273705	0.0563379	0.000977517	0.13783	0.13783	0.0527859	0.00488759	0.0977517	0.0782014	0.0296406	0.0273705	0.117302	0.339198
392	0.000133436	0.330796	0.330796	0.0703812	0.132055	0.132055	0.0488379	0.0740318	0.012354	0.10266	0.27566	0.236628	0.00258935	0.0354466	0.193548	0.119257	0.10266	0.000697722	0.0155439	0.0296406	0.119257	0.0354466	0.184864	0.00112287	0.0421574	0.204301	0.330796	0.330796	0.00171857	0.330796	0	0.30938	3.51243e-05	0.012354	0.0563379	0.0296406	0.0246464	0.0615836	0.000425621	0.132055	0.132055	0.0488379	0.00372799	0.0923386	0.0740318	0.0332356	0.0246464	0.111875	0.330796
392	0	0.341153	0.341153	0.0647169	0.139785	0.139785	0.0537634	0.0801564	0.0146628	0.109482	0.265209	0.246334	0.00391007	0.0400782	0.184864	0.111875	0.0987292	0.000977517	0.0185728	0.028348	0.111875	0.0400782	0.193548	0.00195503	0.0469208	0.195727	0.341153	0.341153	0.00293255	0.341153	0.000245564	0.319648	0	0.0146628	0.0615836	0.0332356	0.028348	0.0563379	0.000977517	0.139785	0.139785	0.0537634	0.00488759	0.0987292	0.0801564	0.0296406	0.028348	0.119257	0.341153
393	0.000133436	0.330796	0.330796	0.0752688	0.132055	0.132055	0.0488379	0.0740318	0.012354	0.10266	0.28348	0.236628	0.00258935	0.0354466	0.201369	0.125122	0.0923386	0.000697722	0.0155439	0.0246464	0.125122	0.0354466	0.184864	0.00112287	0.0421574	0.212121	0.330796	0.330796	0.00171857	0.330796	0.000977517	0.30938	3.51243e-05	0.012354	0.0563379	0.0296406	0.0246464	0.0664712	0.000425621	0.132055	0.132055	0.0488379	0.00372799	0.0923386	0.0740318	0.0371457	0.0246464	0.111875	0.330796
393	0.000977517	0.350929	0.350929	0.0647169	0.135875	0.146628	0.0576735	0.085044	0.0166178	0.115347	0.265209	0.254154	0.00488759	0.0430108	0.184864	0.111875	0.104594	0.00195503	0.0205279	0.0312805	0.111875	0.0430108	0.201369	0.00293255	0.0508309	0.195727	0.350929	0.350929	0.00391007	0.350929	0.000245564	0.328446	0	0.0166178	0.0664712	0.0371457	0.0312805	0.0563379	0.000977517	0.146628	0.146628	0.0576735	0.00684262	0.104594	0.085044	0.0296406	0.0312805	0.125122	0.350929
394	0.000133436	0.330796	0.330796	0.054741	0.121678	0.132055	0.0488379	0.0740318	0.012354	0.10266	0.248289	0.236628	0.00258935	0.0354466	0.170088	0.0997067	0.0923386	0.000697722	0.0155439	0.0246464	0.0997067	0.0354466	0.184864	0.00112287	0.0421574	0.179863	0.330796	0.330796	0.00171857	0.330796	0	0.30938	3.51243e-05	0.012354	0.0563379	0.0296406	0.0246464	0.0469208	0.000425621	0.132055	0.132055	0.0488379	0.00372799	0.0923386	0.0740318	0.0234604	0.0246464	0.111875	0.330796
394	0	0.312805	0.312805	0.0647169	0.108504	0.119257	0.0400782	0.0635386	0.00782014	0.0909091	0.265209	0.219941	0.000977517	0.028348	0.184864	0.111875	0.0811339	0	0.0146628	0.0185728	0.111875	0.028348	0.170088	0	0.0342131	0.195727	0.312805	0.312805	0	0.312805	0.000245564	0.2913	0	0.00782014	0.0469208	0.0234604	0.0185728	0.0563379	0	0.119257	0.119257	0.0400782	0.000977517	0.0811339	0.0635386	0.0296406	0.0146628	0.0997067	0.312805
395	0.000133436	0.330796	0.330796	0.058651	0.121678	0.132055	0.0488379	0.0740318	0.012354	0.10266	0.254154	0.236628	0.00258935	0.0354466	0.174976	0.103617	0.0923386	0.000697722	0.01989	0.0246464	0.103617	0.0354466	0.184864	0.00112287	0.0421574	0.185728	0.330796	0.330796	0.00171857	0.330796	0	0.30938	3.51243e-05	0.012354	0.0563379	0.0296406	0.0246464	0.0508309	0.000425621	0.132055	0.132055	0.0488379	0.00372799	0.0923386	0.0740318	0.0254154	0.01989	0.111875	0.330796
395	0	0.318671	0.318671	0.0647169	0.113392	0.113392	0.0430108	0.0674487	0.00977517	0.0948192	0.265209	0.225806	0.000977517	0.030303	0.184864	0.111875	0.085044	0	0.0166178	0.0205279	0.111875	0.030303	0.174976	0	0.0371457	0.195727	0.318671	0.318671	0.000977517	0.318671	0.000245564	0.297165	0	0.00977517	0.0508309	0.0254154	0.0205279	0.0563379	0	0.123167	0.123167	0.0430108	0.00195503	0.085044	0.0674487	0.0296406	0.0166178	0.103617	0.318671
396	0.000133436	0.330796	0.330796	0.0694037	0.121678	0.121678	0.0488379	0.0740318	0.012354	0.10266	0.273705	0.236628	0.00258935	0.0354466	0.191593	0.117302	0.0923386	0.000697722	0.01989	0.0246464	0.117302	0.0354466	0.184864	0.00112287	0.0421574	0.203324	0.330796	0.330796	0.00171857	0.330796	0	0.30938	3.51243e-05	0.012354	0.0563379	0.0296406	0.0246464	0.0606061	0.000425621	0.132055	0.132055	0.0488379	0.00372799	0.0923386	0.0740318	0.0322581	0.01989	0.111875	0.330796
396	0	0.339198	0.339198	0.0647169	0.128055	0.128055	0.0459433	0.0791789	0.0146628	0.108504	0.265209	0.244379	0.00293255	0.0391007	0.184864	0.111875	0.0977517	0.000977517	0.0224829	0.0273705	0.111875	0.0391007	0.191593	0.00195503	0.0459433	0.195727	0.339198	0.339198	0.00195503	0.339198	0.000245564	0.317693	0	0.0146628	0.0606061	0.0322581	0.0273705	0.0563379	0.000977517	0.13783	0.13783	0.0527859	0.00488759	0.0977517	0.0791789	0.0296406	0.0224829	0.117302	0.339198
397	0.000133436	0.330796	0.330796	0.0645161	0.121678	0.121678	0.0421574	0.0740318	0.012354	0.10266	0.264907	0.236628	0.00258935	0.0354466	0.184751	0.111437	0.0923386	0.000697722	0.01989	0.0246464	0.111437	0.0354466	0.184864	0.00112287	0.0421574	0.195503	0.330796	0.330796	0.00171857	0.330796	0	0.30938	3.51243e-05	0.012354	0.0563379	0.0296406	0.0246464	0.0557185	0.000425621	0.132055	0.132055	0.0488379	0.00372799	0.0923386	0.0740318	0.0293255	0.01989	0.111875	0.330796
397	0	0.330401	0.330401	0.0647169	0.121212	0.121212	0.0420332	0.0733138	0.0117302	0.102639	0.265209	0.236559	0.00195503	0.0351906	0.184864	0.111875	0.0918866	0	0.0195503	0.0244379	0.111875	0.0351906	0.184751	0.000977517	0.0420332	0.195727	0.330401	0.330401	0.00195503	0.330401	0.000245564	0.308895	0	0.0117302	0.0557185	0.0293255	0.0244379	0.0563379	0	0.131965	0.131965	0.0488759	0.00391007	0.0918866	0.0733138	0.0296406	0.0195503	0.111437	0.330401
398	0.000133436	0.330796	0.330796	0.0635386	0.121678	0.121678	0.0421574	0.0740318	0.012354	0.10266	0.262952	0.236628	0.00258935	0.0354466	0.182796	0.110459	0.0923386	0.000697722	0.01989	0.0246464	0.110459	0.0354466	0.184864	0.00112287	0.0421574	0.193548	0.330796	0.330796	0.00171857	0.330796	0	0.30938	3.51243e-05	0.012354	0.0563379	0.0296406	0.0246464	0.0557185	0.000425621	0.132055	0.132055	0.0488379	0.00372799	0.0923386	0.0740318	0.028348	0.01989	0.111875	0.330796
398	0	0.328446	0.328446	0.0647169	0.120235	0.120235	0.0410557	0.0635386	0.0117302	0.101662	0.265209	0.234604	0.00195503	0.0342131	0.174401	0.111875	0.0909091	0	0.0195503	0.0234604	0.111875	0.0342131	0.182796	0.000977517	0.0410557	0.195727	0.328446	0.328446	0.000977517	0.328446	0.000245564	0.307918	0	0.0117302	0.0557185	0.028348	0.0234604	0.0563379	0	0.130987	0.130987	0.0478983	0.00293255	0.0909091	0.0733138	0.0296406	0.0195503	0.110459	0.328446
399	0.000133436	0.330796	0.330796	0.0576735	0.121678	0.121678	0.0421574	0.0647169	0.012354	0.10266	0.252199	0.236628	0.00258935	0.0354466	0.163245	0.102639	0.0923386	0.000697722	0.01989	0.0246464	0.102639	0.0354466	0.184864	0.00112287	0.0421574	0.183773	0.330796	0.330796	0.00171857	0.330796	0	0.30938	3.51243e-05	0.012354	0.0563379	0.0296406	0.0246464	0.0498534	0.000425621	0.132055	0.132055	0.0488379	0.00372799	0.0923386	0.0740318	0.0244379	0.01989	0.111875	0.330796
399	0	0.316716	0.316716	0.0647169	0.111437	0.111437	0.0361681	0.0576735	0.00879765	0.0938416	0.265209	0.223851	0.000977517	0.030303	0.174401	0.111875	0.0840665	0	0.0156403	0.0195503	0.111875	0.030303	0.173021	0	0.0361681	0.195727	0.316716	0.316716	0	0.316716	0.000245564	0.29521	0	0.00879765	0.0498534	0.0244379	0.0195503	0.0563379	0	0.132942	0.12219	0.0420332	0.00195503	0.0840665	0.0664712	0.0296406	0.0156403	0.102639	0.316716
400	0.000133436	0.330796	0.330796	0.056696	0.121678	0.121678	0.0421574	0.0647169	0.012354	0.10266	0.250244	0.236628	0.00258935	0.0354466	0.16129	0.101662	0.0923386	0.000697722	0.01989	0.0246464	0.101662	0.0354466	0.184864	0.00112287	0.0421574	0.181818	0.330796	0.330796	0.00171857	0.330796	0	0.298902	3.51243e-05	0.012354	0.0563379	0.0296406	0.0246464	0.0488759	0.000425621	0.14304	0.132055	0.0488379	0.00372799	0.0923386	0.0740318	0.0234604	0.01989	0.111875	0.330796
400	0	0.314761	0.314761	0.0647169	0.110459	0.110459	0.0351906	0.056696	0.00879765	0.0928641	0.265209	0.221896	0.000977517	0.0293255	0.174401	0.111875	0.0821114	0	0.0156403	0.0156403	0.111875	0.0293255	0.172043	0	0.0351906	0.195727	0.314761	0.314761	0	0.314761	0.000245564	0.28348	0	0.00879765	0.0488759	0.0234604	0.0195503	0.0563379	0	0.130987	0.120235	0.0420332	0.00195503	0.0821114	0.0654936	0.0296406	0.0156403	0.101662	0.314761
401	0.000133436	0.330796	0.330796	0.0733138	0.121678	0.121678	0.0421574	0.0647169	0.012354	0.10266	0.280547	0.236628	0.00258935	0.0354466	0.187683	0.123167	0.0923386	0.000697722	0.01989	0.01989	0.123167	0.0354466	0.184864	0.00112287	0.0421574	0.210166	0.330796	0.330796	0.00171857	0.330796	0.000977517	0.298902	3.51243e-05	0.012354	0.0563379	0.0296406	0.0246464	0.0645161	0.000425621	0.14304	0.132055	0.0488379	0.00372799	0.0923386	0.0740318	0.0361681	0.01989	0.111875	0.330796
401	0	0.347019	0.347019	0.0647169	0.132942	0.123167	0.0488759	0.0733138	0.0166178	0.113392	0.265209	0.252199	0.00488759	0.0420332	0.174401	0.111875	0.102639	0.00195503	0.0244379	0.0244379	0.111875	0.0361681	0.198436	0.00195503	0.0488759	0.195727	0.347019	0.347019	0.00293255	0.347019	0.000245564	0.314761	0	0.0166178	0.0645161	0.0361681	0.030303	0.0563379	0.000977517	0.155425	0.143695	0.056696	0.0058651	0.102639	0.083089	0.0296406	0.0195503	0.123167	0.347019
402	0.000133436	0.330796	0.330796	0.0645161	0.121678	0.111875	0.0421574	0.0647169	0.012354	0.10266	0.264907	0.236628	0.00258935	0.0354466	0.173998	0.111437	0.0923386	0.000697722	0.01989	0.01989	0.111437	0.0296406	0.184864	0.00112287	0.0421574	0.195503	0.330796	0.330796	0.00171857	0.330796	0	0.298902	3.51243e-05	0.012354	0.0563379	0.0296406	0.0246464	0.0557185	0.000425621	0.14304	0.132055	0.0488379	0.00372799	0.0923386	0.0740318	0.0293255	0.0155439	0.111875	0.330796
402	0	0.330401	0.330401	0.0647169	0.111437	0.111437	0.0420332	0.0645161	0.0117302	0.102639	0.265209	0.236559	0.00195503	0.0351906	0.174401	0.111875	0.0918866	0	0.0195503	0.0195503	0.111875	0.0293255	0.184751	0.000977517	0.0420332	0.195727	0.330401	0.330401	0.00195503	0.330401	0.000245564	0.298143	0	0.0117302	0.0557185	0.0293255	0.0244379	0.0563379	0	0.142717	0.142717	0.0488759	0.00391007	0.0918866	0.0733138	0.0296406	0.0156403	0.111437	0.330401
403	0.000133436	0.330796	0.330796	0.0772239	0.111875	0.111875	0.0421574	0.0647169	0.012354	0.10266	0.28739	0.236628	0.00258935	0.0354466	0.193548	0.128055	0.0923386	0.000697722	0.01989	0.01989	0.128055	0.0296406	0.184864	0.00112287	0.0421574	0.216031	0.330796	0.330796	0.00171857	0.330796	0.000977517	0.298902	3.51243e-05	0.012354	0.0563379	0.0296406	0.0246464	0.0684262	0.000425621	0.14304	0.14304	0.0488379	0.00372799	0.0923386	0.0740318	0.0381232	0.0155439	0.111875	0.330796
403	0.000977517	0.354839	0.354839	0.0647169	0.128055	0.128055	0.0449658	0.0772239	0.0185728	0.11828	0.265209	0.258065	0.0058651	0.0449658	0.174401	0.111875	0.107527	0.00195503	0.0273705	0.0273705	0.111875	0.0381232	0.204301	0.00293255	0.0527859	0.195727	0.354839	0.354839	0.00391007	0.354839	0.000245564	0.322581	0	0.0185728	0.0684262	0.0381232	0.0332356	0.0563379	0.00195503	0.16129	0.16129	0.0596285	0.00684262	0.107527	0.0879765	0.0296406	0.0224829	0.128055	0.354839
404	0.000133436	0.323603	0.330796	0.0723363	0.111875	0.111875	0.0354466	0.0647169	0.012354	0.10266	0.277615	0.236628	0.00258935	0.0354466	0.185728	0.121212	0.0923386	0.000697722	0.01989	0.01989	0.121212	0.0296406	0.184864	0.00112287	0.0421574	0.207234	0.330796	0.330796	0.00171857	0.330796	0.000977517	0.298902	3.51243e-05	0.012354	0.0563379	0.0296406	0.0246464	0.0625611	0.000425621	0.14304	0.14304	0.0488379	0.00372799	0.0923386	0.0740318	0.0342131	0.0155439	0.111875	0.330796
404	0	0.337243	0.344086	0.0647169	0.121212	0.121212	0.0410557	0.0723363	0.0156403	0.111437	0.265209	0.249267	0.00391007	0.0410557	0.174401	0.111875	0.100684	0.000977517	0.0234604	0.0234604	0.111875	0.0342131	0.196481	0.00195503	0.0478983	0.195727	0.344086	0.344086	0.00293255	0.344086	0.000245564	0.311828	0	0.0156403	0.0625611	0.0342131	0.0293255	0.0563379	0.000977517	0.15347	0.15347	0.054741	0.0058651	0.100684	0.0821114	0.0296406	0.0195503	0.121212	0.344086
405	0.000133436	0.323603	0.330796	0.0635386	0.111875	0.111875	0.0354466	0.0647169	0.012354	0.10266	0.262952	0.236628	0.00258935	0.0354466	0.172043	0.109482	0.0923386	0.000697722	0.01989	0.01989	0.109482	0.0296406	0.184864	0.00112287	0.0421574	0.193548	0.330796	0.330796	0.00171857	0.330796	0	0.298902	3.51243e-05	0.012354	0.0563379	0.0296406	0.0246464	0.054741	0.000425621	0.14304	0.14304	0.0488379	0.00372799	0.0923386	0.0740318	0.028348	0.0155439	0.111875	0.330796
405	0	0.320626	0.328446	0.0647169	0.109482	0.109482	0.0342131	0.0635386	0.0117302	0.100684	0.265209	0.233627	0.00195503	0.0342131	0.174401	0.111875	0.0909091	0	0.0185728	0.0185728	0.111875	0.028348	0.182796	0.000977517	0.0410557	0.195727	0.328446	0.328446	0.000977517	0.328446	0.000245564	0.296188	0	0.0117302	0.054741	0.028348	0.0234604	0.0563379	0	0.140762	0.140762	0.0478983	0.00293255	0.0909091	0.0723363	0.0296406	0.0146628	0.109482	0.328446
406	0.000133436	0.316473	0.330796	0.0606061	0.111875	0.111875	0.0354466	0.0647169	0.012354	0.10266	0.257087	0.236628	0.00258935	0.0354466	0.167155	0.105572	0.0923386	0.000697722	0.01989	0.01989	0.105572	0.0296406	0.184864	0.00112287	0.0421574	0.188661	0.330796	0.330796	0.00171857	0.330796	0	0.298902	3.51243e-05	0.012354	0.0563379	0.0296406	0.0246464	0.0518084	0.000425621	0.14304	0.14304	0.0488379	0.00372799	0.0923386	0.0740318	0.026393	0.0155439	0.111875	0.330796
406	0	0.307918	0.322581	0.0647169	0.105572	0.105572	0.0322581	0.0606061	0.00977517	0.0967742	0.265209	0.228739	0.00195503	0.0322581	0.174401	0.111875	0.086999	0	0.0175953	0.0175953	0.111875	0.026393	0.177908	0	0.0381232	0.195727	0.322581	0.322581	0.000977517	0.322581	0.000245564	0.290323	0	0.00977517	0.0518084	0.026393	0.0215054	0.0563379	0	0.147605	0.136852	0.0449658	0.00293255	0.086999	0.0694037	0.0296406	0.0127077	0.105572	0.322581
407	0.000133436	0.316473	0.330796	0.0694037	0.111875	0.111875	0.0354466	0.0647169	0.012354	0.10266	0.273705	0.236628	0.00258935	0.0354466	0.181818	0.11828	0.0923386	0.000697722	0.01989	0.01989	0.11828	0.0296406	0.184864	0.00112287	0.0421574	0.203324	0.330796	0.330796	0.00171857	0.330796	0	0.298902	3.51243e-05	0.012354	0.0563379	0.0296406	0.0246464	0.0606061	0.000425621	0.154625	0.14304	0.0488379	0.00372799	0.0923386	0.0740318	0.0332356	0.0155439	0.111875	0.330796
407	0	0.325513	0.340176	0.0647169	0.11828	0.11828	0.0391007	0.0694037	0.0146628	0.108504	0.265209	0.244379	0.00391007	0.0391007	0.174401	0.111875	0.0977517	0.000977517	0.0224829	0.0224829	0.111875	0.0332356	0.192571	0.00195503	0.0459433	0.195727	0.340176	0.340176	0.00195503	0.340176	0.000245564	0.307918	0	0.0146628	0.0606061	0.0332356	0.0273705	0.0563379	0.000977517	0.16129	0.14956	0.0527859	0.00488759	0.0977517	0.0791789	0.0296406	0.0175953	0.11828	0.340176
408	0.000133436	0.30938	0.330796	0.056696	0.111875	0.111875	0.0354466	0.0647169	0.012354	0.10266	0.250244	0.236628	0.00258935	0.0354466	0.16129	0.101662	0.0923386	0.000697722	0.01989	0.01989	0.101662	0.0296406	0.184864	0.00112287	0.0421574	0.182796	0.330796	0.330796	0.00171857	0.330796	0	0.292017	3.51243e-05	0.012354	0.0563379	0.0296406	0.0246464	0.0488759	0.000425621	0.154625	0.14304	0.0488379	0.00372799	0.0923386	0.0740318	0.0234604	0.0155439	0.111875	0.330796
408	0	0.294233	0.314761	0.0647169	0.101662	0.0928641	0.0293255	0.056696	0.00879765	0.0928641	0.265209	0.221896	0.000977517	0.0293255	0.174401	0.111875	0.0733138	0	0.0156403	0.0117302	0.111875	0.0234604	0.172043	0	0.0351906	0.195727	0.314761	0.314761	0	0.314761	0.000245564	0.276637	0	0.00879765	0.0488759	0.0234604	0.0195503	0.0563379	0	0.142717	0.130987	0.0420332	0.00195503	0.0821114	0.0654936	0.0296406	0.00879765	0.101662	0.314761
409	0.000133436	0.30938	0.330796	0.0625611	0.111875	0.10266	0.0354466	0.0647169	0.012354	0.10266	0.261975	0.236628	0.00258935	0.0354466	0.172043	0.109482	0.0828055	0.000697722	0.01989	0.0155439	0.109482	0.0296406	0.184864	0.00112287	0.0421574	0.192571	0.330796	0.330796	0.00171857	0.330796	0	0.292017	3.51243e-05	0.012354	0.0563379	0.0296406	0.0246464	0.054741	0.000425621	0.154625	0.14304	0.0488379	0.00372799	0.0923386	0.0740318	0.028348	0.012354	0.111875	0.330796
409	0	0.305963	0.327468	0.0647169	0.109482	0.100684	0.0342131	0.0625611	0.0117302	0.100684	0.265209	0.233627	0.00195503	0.0342131	0.174401	0.111875	0.0811339	0	0.0185728	0.0146628	0.111875	0.028348	0.181818	0.000977517	0.0410557	0.195727	0.327468	0.327468	0.000977517	0.327468	0.000245564	0.289345	0	0.0117302	0.054741	0.028348	0.0234604	0.0563379	0	0.152493	0.140762	0.0469208	0.00293255	0.0899316	0.0723363	0.0296406	0.0117302	0.109482	0.327468
410	0.000133436	0.30938	0.330796	0.0625611	0.111875	0.10266	0.0354466	0.0647169	0.012354	0.10266	0.260997	0.236628	0.00258935	0.0354466	0.170088	0.108504	0.0828055	0.000697722	0.01989	0.0155439	0.108504	0.0296406	0.184864	0.00112287	0.0421574	0.191593	0.330796	0.330796	0.00171857	0.330796	0	0.292017	3.51243e-05	0.012354	0.0563379	0.0296406	0.0246464	0.0537634	0.000425621	0.154625	0.14304	0.0488379	0.00372799	0.0923386	0.0740318	0.0273705	0.012354	0.111875	0.330796
410	0	0.304985	0.326491	0.0647169	0.0997067	0.0997067	0.0273705	0.0537634	0.0107527	0.0997067	0.265209	0.232649	0.00195503	0.0332356	0.174401	0.111875	0.0801564	0	0.0185728	0.0146628	0.111875	0.0273705	0.180841	0.000977517	0.0400782	0.195727	0.326491	0.326491	0.000977517	0.326491	0.000245564	0.28739	0	0.0107527	0.0537634	0.0273705	0.0234604	0.0563379	0	0.150538	0.139785	0.0469208	0.00293255	0.0889541	0.0713587	0.0296406	0.0107527	0.108504	0.326491
411	0.000133436	0.298902	0.330796	0.0645161	0.10266	0.10266	0.0296406	0.0563379	0.012354	0.10266	0.264907	0.236628	0.00258935	0.0354466	0.173998	0.111437	0.0828055	0.000697722	0.01989	0.0155439	0.111437	0.0296406	0.184864	0.00112287	0.0421574	0.195503	0.330796	0.330796	0.00171857	0.330796	0	0.292017	3.51243e-05	0.012354	0.0563379	0.0296406	0.0246464	0.0557185	0.000425621	0.154625	0.14304	0.0488379	0.00372799	0.0923386	0.0740318	0.0293255	0.012354	0.111875	0.330796
411	0	0.298143	0.330401	0.0647169	0.101662	0.101662	0.0293255	0.0557185	0.0117302	0.101662	0.265209	0.235582	0.00195503	0.0351906	0.174401	0.111875	0.0821114	0	0.0195503	0.0156403	0.111875	0.0293255	0.183773	0.000977517	0.0420332	0.195727	0.330401	0.330401	0.00195503	0.330401	0.000245564	0.2913	0	0.0117302	0.0557185	0.0293255	0.0244379	0.0563379	0	0.154448	0.142717	0.0488759	0.00391007	0.0918866	0.0733138	0.0296406	0.0117302	0.111437	0.330401
412	0.000133436	0.298902	0.330796	0.056696	0.10266	0.10266	0.0296406	0.0563379	0.012354	0.10266	0.250244	0.236628	0.00258935	0.0354466	0.16129	0.101662	0.0828055	0.000697722	0.01989	0.0155439	0.101662	0.0296406	0.184864	0.00112287	0.0421574	0.182796	0.330796	0.330796	0.00171857	0.330796	0	0.292017	3.51243e-05	0.012354	0.0563379	0.0296406	0.0246464	0.0488759	0.000425621	0.154625	0.14304	0.0488379	0.00372799	0.0923386	0.0740318	0.0244379	0.012354	0.111875	0.330796
412	0	0.28348	0.314761	0.0647169	0.0928641	0.0928641	0.0244379	0.0488759	0.00879765	0.0928641	0.265209	0.222874	0.000977517	0.0293255	0.164321	0.111875	0.0733138	0	0.0156403	0.0117302	0.111875	0.0195503	0.172043	0	0.0351906	0.195727	0.314761	0.314761	0	0.314761	0.000245564	0.276637	0	0.00879765	0.0488759	0.0244379	0.0195503	0.0563379	0	0.142717	0.130987	0.0420332	0.00195503	0.083089	0.0654936	0.0296406	0.00879765	0.101662	0.314761
413	0.000133436	0.292017	0.330796	0.0537634	0.10266	0.10266	0.0296406	0.0563379	0.012354	0.10266	0.246334	0.236628	0.00258935	0.0354466	0.148583	0.0987292	0.0828055	0.000697722	0.01989	0.0155439	0.0987292	0.0246464	0.184864	0.00112287	0.0421574	0.178886	0.330796	0.330796	0.00171857	0.330796	0	0.292017	3.51243e-05	0.012354	0.0563379	0.0296406	0.0246464	0.0469208	0.000425621	0.154625	0.14304	0.0488379	0.00372799	0.0923386	0.0740318	0.0224829	0.012354	0.111875	0.330796
413	0	0.272727	0.31085	0.0647169	0.0899316	0.0899316	0.0224829	0.0469208	0.00782014	0.0899316	0.265209	0.217986	0.000977517	0.0273705	0.164321	0.111875	0.0713587	0	0.0136852	0.0107527	0.111875	0.0175953	0.168133	0	0.0332356	0.195727	0.31085	0.31085	0	0.31085	0.000245564	0.272727	0	0.00782014	0.0469208	0.0224829	0.0175953	0.0563379	0	0.148583	0.128055	0.0400782	0.000977517	0.0801564	0.0625611	0.0296406	0.00782014	0.0987292	0.31085
414	0.000133436	0.292017	0.330796	0.0625611	0.10266	0.10266	0.0296406	0.0563379	0.012354	0.10266	0.260997	0.236628	0.00258935	0.0354466	0.160156	0.108504	0.0828055	0.000697722	0.01989	0.0155439	0.108504	0.0246464	0.184864	0.00112287	0.0421574	0.191593	0.330796	0.330796	0.00171857	0.330796	0	0.281814	3.51243e-05	0.012354	0.0563379	0.0296406	0.0246464	0.0537634	0.000425621	0.164321	0.14304	0.0488379	0.00372799	0.0923386	0.0740318	0.0273705	0.012354	0.111875	0.330796
414	0	0.28739	0.325513	0.0647169	0.0997067	0.0997067	0.0273705	0.0537634	0.0107527	0.0997067	0.265209	0.232649	0.00195503	0.0332356	0.164321	0.111875	0.0801564	0	0.0185728	0.0136852	0.111875	0.0224829	0.180841	0.000977517	0.0400782	0.195727	0.325513	0.325513	0.000977517	0.325513	0.000245564	0.277615	0	0.0107527	0.0537634	0.0273705	0.0224829	0.0563379	0	0.160313	0.139785	0.0469208	0.00293255	0.0889541	0.0713587	0.0296406	0.0107527	0.108504	0.325513
415	0.000133436	0.281814	0.330796	0.0703812	0.10266	0.10266	0.0296406	0.0563379	0.012354	0.10266	0.276637	0.236628	0.00258935	0.0354466	0.173998	0.119257	0.0828055	0.000697722	0.01989	0.0155439	0.119257	0.0246464	0.184864	0.00112287	0.0421574	0.205279	0.330796	0.330796	0.00171857	0.330796	0.000977517	0.281814	3.51243e-05	0.012354	0.0563379	0.0296406	0.0246464	0.0615836	0.000425621	0.164321	0.14304	0.0488379	0.00372799	0.0923386	0.0740318	0.0342131	0.012354	0.111875	0.330796
415	0	0.293255	0.342131	0.0647169	0.110459	0.110459	0.0342131	0.0615836	0.0146628	0.110459	0.265209	0.247312	0.00391007	0.0400782	0.164321	0.111875	0.0899316	0.000977517	0.0234604	0.0185728	0.111875	0.028348	0.194526	0.00195503	0.0469208	0.195727	0.342131	0.342131	0.00293255	0.342131	0.000245564	0.293255	0	0.0146628	0.0615836	0.0342131	0.028348	0.0563379	0.000977517	0.173998	0.163245	0.0537634	0.00488759	0.0997067	0.0899316	0.0296406	0.0117302	0.119257	0.342131
416	0.000133436	0.281814	0.330796	0.0752688	0.10266	0.10266	0.0296406	0.0563379	0.012354	0.10266	0.28348	0.236628	0.00258935	0.0354466	0.179863	0.125122	0.0828055	0.000697722	0.01989	0.0155439	0.125122	0.0246464	0.184864	0.00112287	0.0421574	0.212121	0.330796	0.330796	0.00171857	0.330796	0.000977517	0.281814	3.51243e-05	0.012354	0.0563379	0.0296406	0.0246464	0.0664712	0.000425621	0.164321	0.154625	0.0488379	0.00372799	0.0923386	0.0828055	0.0371457	0.00949125	0.111875	0.330796
416	0.000977517	0.301075	0.350929	0.0647169	0.115347	0.115347	0.0371457	0.0664712	0.0175953	0.115347	0.265209	0.254154	0.00488759	0.0430108	0.164321	0.111875	0.0948192	0.00195503	0.0254154	0.0175953	0.111875	0.0312805	0.201369	0.00293255	0.0508309	0.195727	0.350929	0.350929	0.00391007	0.350929	0.000245564	0.301075	0	0.0175953	0.0664712	0.0371457	0.0312805	0.0563379	0.000977517	0.179863	0.170088	0.0576735	0.00684262	0.104594	0.0948192	0.0296406	0.0136852	0.125122	0.350929
417	0.000133436	0.281814	0.330796	0.0723363	0.10266	0.10266	0.0296406	0.0563379	0.012354	0.10266	0.27957	0.236628	0.00258935	0.0354466	0.175953	0.12219	0.0828055	0.000697722	0.01989	0.012354	0.12219	0.0246464	0.184864	0.00112287	0.0421574	0.208211	0.330796	0.330796	0.00171857	0.330796	0.000977517	0.281814	3.51243e-05	0.012354	0.0563379	0.0296406	0.0246464	0.0635386	0.000425621	0.164321	0.154625	0.0488379	0.00372799	0.0923386	0.0828055	0.0351906	0.00949125	0.111875	0.330796
417	0	0.296188	0.346041	0.0647169	0.112414	0.112414	0.0293255	0.0635386	0.0156403	0.112414	0.265209	0.250244	0.00391007	0.0410557	0.164321	0.111875	0.0918866	0.00195503	0.0244379	0.0156403	0.111875	0.0293255	0.197458	0.00195503	0.0488759	0.195727	0.346041	0.346041	0.00293255	0.346041	0.000245564	0.296188	0	0.0156403	0.0635386	0.0351906	0.0293255	0.0563379	0.000977517	0.175953	0.166178	0.0557185	0.0058651	0.101662	0.0918866	0.0296406	0.0127077	0.12219	0.346041
418	0.000133436	0.275118	0.330796	0.0811339	0.10266	0.10266	0.0246464	0.0563379	0.012354	0.10266	0.29521	0.236628	0.00258935	0.0354466	0.189638	0.132942	0.0828055	0.000697722	0.01989	0.012354	0.132942	0.0246464	0.184864	0.00112287	0.0421574	0.222874	0.330796	0.330796	0.00171857	0.330796	0.00195503	0.281814	3.51243e-05	0.012354	0.0563379	0.0296406	0.0246464	0.0723363	0.000425621	0.164321	0.154625	0.0488379	0.00372799	0.0923386	0.0828055	0.0410557	0.00949125	0.111875	0.330796
418	0.000977517	0.304985	0.362659	0.0647169	0.123167	0.123167	0.0351906	0.0723363	0.0205279	0.123167	0.265209	0.264907	0.00684262	0.0478983	0.164321	0.111875	0.101662	0.00293255	0.0293255	0.0205279	0.111875	0.0351906	0.211144	0.00391007	0.0557185	0.195727	0.362659	0.362659	0.00488759	0.362659	0.000245564	0.311828	0.000977517	0.0205279	0.0723363	0.0410557	0.0351906	0.0563379	0.00195503	0.189638	0.178886	0.0635386	0.00782014	0.112414	0.101662	0.0296406	0.0166178	0.132942	0.362659
419	0.000133436	0.275118	0.330796	0.0606061	0.10266	0.10266	0.0246464	0.0563379	0.012354	0.10266	0.257087	0.236628	0.00258935	0.0354466	0.15738	0.106549	0.0828055	0.000697722	0.01989	0.012354	0.106549	0.0246464	0.184864	0.00112287	0.0421574	0.188661	0.330796	0.330796	0.00171857	0.330796	0	0.281814	3.51243e-05	0.012354	0.0563379	0.0296406	0.0246464	0.0518084	0.000425621	0.164321	0.154625	0.0488379	0.00372799	0.0923386	0.0828055	0.026393	0.00949125	0.111875	0.330796
419	0	0.266862	0.322581	0.0647169	0.086999	0.0977517	0.0215054	0.0518084	0.0107527	0.0977517	0.255484	0.228739	0.00195503	0.0322581	0.164321	0.111875	0.0782014	0	0.0175953	0.0107527	0.111875	0.0215054	0.177908	0	0.0381232	0.195727	0.322581	0.322581	0.000977517	0.322581	0.000245564	0.273705	0	0.0107527	0.0518084	0.026393	0.0215054	0.0563379	0	0.15738	0.148583	0.0449658	0.00293255	0.086999	0.0782014	0.0296406	0.00782014	0.106549	0.322581
420	0.000133436	0.265209	0.330796	0.0625611	0.0923386	0.10266	0.0246464	0.0563379	0.012354	0.10266	0.251222	0.236628	0.00258935	0.0354466	0.160313	0.108504	0.0828055	0.000697722	0.01989	0.012354	0.108504	0.0246464	0.184864	0.00112287	0.0421574	0.191593	0.330796	0.330796	0.00171857	0.330796	0	0.275118	3.51243e-05	0.012354	0.0563379	0.0296406	0.0246464	0.0537634	0.000425621	0.174401	0.154625	0.0488379	0.00372799	0.0923386	0.0828055	0.0273705	0.00949125	0.111875	0.330796
420	0	0.260997	0.326491	0.0647169	0.0889541	0.0997067	0.0234604	0.0537634	0.0107527	0.0997067	0.255484	0.232649	0.00195503	0.0332356	0.164321	0.111875	0.0801564	0	0.0185728	0.0107527	0.111875	0.0234604	0.180841	0.000977517	0.0400782	0.195727	0.326491	0.326491	0.000977517	0.326491	0.000245564	0.270772	0	0.0107527	0.0537634	0.0273705	0.0234604	0.0563379	0	0.171065	0.150538	0.0469208	0.00293255	0.0889541	0.0801564	0.0296406	0.00879765	0.108504	0.326491
421	0.000133436	0.265209	0.330796	0.0645161	0.0923386	0.10266	0.0246464	0.0563379	0.012354	0.10266	0.255132	0.236628	0.00258935	0.0354466	0.164223	0.111437	0.0828055	0.000697722	0.01989	0.012354	0.111437	0.0246464	0.184864	0.00112287	0.0421574	0.195503	0.330796	0.330796	0.00171857	0.330796	0	0.275118	3.51243e-05	0.012354	0.0563379	0.0296406	0.0246464	0.0557185	0.000425621	0.174401	0.154625	0.0488379	0.00372799	0.0923386	0.0828055	0.0293255	0.00949125	0.111875	0.330796
421	0	0.264907	0.330401	0.0647169	0.0918866	0.102639	0.0244379	0.0557185	0.0117302	0.102639	0.255484	0.236559	0.00195503	0.0351906	0.164321	0.111875	0.0821114	0.000977517	0.0195503	0.0117302	0.111875	0.0244379	0.184751	0.000977517	0.0420332	0.195727	0.330401	0.330401	0.00195503	0.330401	0.000245564	0.274682	0	0.0117302	0.0557185	0.0293255	0.0244379	0.0563379	0	0.173998	0.154448	0.0488759	0.00391007	0.0918866	0.0821114	0.0296406	0.00977517	0.111437	0.330401
422	0.000133436	0.265209	0.330796	0.0772239	0.0923386	0.10266	0.0246464	0.0563379	0.012354	0.10266	0.277615	0.236628	0.00258935	0.0354466	0.182796	0.128055	0.0828055	0.000697722	0.01989	0.012354	0.128055	0.0246464	0.184864	0.00112287	0.0421574	0.216031	0.330796	0.330796	0.00171857	0.330796	0.000977517	0.275118	3.51243e-05	0.012354	0.0563379	0.0296406	0.0246464	0.0684262	0.000425621	0.174401	0.154625	0.0488379	0.00372799	0.0923386	0.0828055	0.0381232	0.00949125	0.111875	0.330796
422	0.000977517	0.28739	0.353861	0.0647169	0.106549	0.11828	0.0322581	0.0596285	0.0175953	0.11828	0.255484	0.258065	0.00488759	0.0449658	0.164321	0.111875	0.0967742	0.00195503	0.0273705	0.0175953	0.111875	0.0322581	0.204301	0.00293255	0.0527859	0.195727	0.353861	0.353861	0.00391007	0.353861	0.000245564	0.297165	0	0.0175953	0.0684262	0.0381232	0.0322581	0.0563379	0.00195503	0.193548	0.173021	0.0596285	0.00684262	0.106549	0.0967742	0.0296406	0.0117302	0.128055	0.353861
423	0.000133436	0.255484	0.330796	0.0791789	0.0923386	0.10266	0.0246464	0.0488379	0.012354	0.10266	0.280547	0.236628	0.00258935	0.0354466	0.185728	0.13001	0.0828055	0.000697722	0.01989	0.012354	0.13001	0.0246464	0.184864	0.00112287	0.0421574	0.218964	0.330796	0.330796	0.00171857	0.330796	0.000977517	0.275118	3.51243e-05	0.012354	0.0563379	0.0296406	0.0246464	0.0694037	0.000425621	0.174401	0.154625	0.0488379	0.00372799	0.0923386	0.0828055	0.0400782	0.00702776	0.111875	0.330796
423	0.000977517	0.280547	0.357771	0.0647169	0.109482	0.120235	0.0342131	0.0615836	0.0185728	0.120235	0.255484	0.260997	0.0058651	0.0459433	0.164321	0.111875	0.0889541	0.00293255	0.028348	0.0185728	0.111875	0.028348	0.207234	0.00293255	0.0537634	0.195727	0.357771	0.357771	0.00391007	0.357771	0.000245564	0.301075	0.000977517	0.0185728	0.0694037	0.0400782	0.0342131	0.0563379	0.00195503	0.196481	0.175953	0.0615836	0.00782014	0.109482	0.0987292	0.0296406	0.0117302	0.13001	0.357771
424	0.000133436	0.255484	0.330796	0.0625611	0.0923386	0.10266	0.0246464	0.0488379	0.012354	0.10266	0.251222	0.236628	0.00258935	0.0354466	0.160313	0.108504	0.0740318	0.000697722	0.01989	0.012354	0.108504	0.01989	0.184864	0.00112287	0.0421574	0.191593	0.330796	0.330796	0.00171857	0.330796	0	0.275118	3.51243e-05	0.012354	0.0563379	0.0296406	0.0246464	0.0537634	0.000425621	0.174401	0.154625	0.0488379	0.00372799	0.0923386	0.0828055	0.0273705	0.00702776	0.111875	0.330796
424	0	0.251222	0.325513	0.0647169	0.0889541	0.0997067	0.0224829	0.0469208	0.0107527	0.0997067	0.255484	0.232649	0.00195503	0.0332356	0.164321	0.111875	0.0713587	0	0.0185728	0.0107527	0.111875	0.0185728	0.180841	0.000977517	0.0400782	0.195727	0.325513	0.325513	0.000977517	0.325513	0.000245564	0.270772	0	0.0107527	0.0537634	0.0273705	0.0224829	0.0563379	0	0.170088	0.150538	0.0469208	0.00293255	0.0889541	0.0801564	0.0296406	0.0058651	0.108504	0.325513
425	0.000133436	0.255484	0.330796	0.0811339	0.0923386	0.10266	0.0246464	0.0488379	0.012354	0.10266	0.284457	0.236628	0.00258935	0.0354466	0.188661	0.132942	0.0740318	0.000697722	0.01989	0.012354	0.132942	0.01989	0.184864	0.00112287	0.0421574	0.221896	0.330796	0.330796	0.00171857	0.330796	0.00195503	0.265209	3.51243e-05	0.012354	0.0563379	0.0296406	0.0246464	0.0723363	0.000425621	0.174401	0.154625	0.0488379	0.00372799	0.0923386	0.0828055	0.0410557	0.00702776	0.111875	0.330796
425	0.000977517	0.284457	0.361681	0.0647169	0.111437	0.123167	0.0293255	0.0635386	0.0205279	0.123167	0.255484	0.264907	0.00684262	0.0478983	0.164321	0.111875	0.0918866	0.00293255	0.0293255	0.0166178	0.111875	0.0293255	0.211144	0.00391007	0.0557185	0.195727	0.361681	0.361681	0.00488759	0.361681	0.000245564	0.294233	0.000977517	0.0205279	0.0723363	0.0410557	0.0351906	0.0563379	0.00195503	0.199413	0.178886	0.0635386	0.00782014	0.111437	0.101662	0.0296406	0.0127077	0.132942	0.361681
426	0.000133436	0.245972	0.330796	0.0645161	0.0923386	0.10266	0.01989	0.0488379	0.012354	0.10266	0.255132	0.236628	0.00258935	0.0354466	0.164223	0.111437	0.0740318	0.000697722	0.01989	0.00949125	0.111437	0.01989	0.184864	0.00112287	0.0421574	0.195503	0.330796	0.330796	0.00171857	0.330796	0	0.265209	3.51243e-05	0.012354	0.0563379	0.0296406	0.0246464	0.056696	0.000425621	0.184864	0.154625	0.0488379	0.00372799	0.0923386	0.0828055	0.0293255	0.00702776	0.111875	0.330796
426	0	0.246334	0.330401	0.0647169	0.0918866	0.102639	0.0195503	0.0488759	0.0117302	0.102639	0.255484	0.236559	0.00195503	0.0351906	0.164321	0.111875	0.0742913	0.000977517	0.0195503	0.00977517	0.111875	0.0195503	0.184751	0.000977517	0.0420332	0.195727	0.330401	0.330401	0.00195503	0.330401	0.000245564	0.264907	0	0.0117302	0.056696	0.0293255	0.0244379	0.0563379	0	0.184751	0.154448	0.0488759	0.00391007	0.0918866	0.083089	0.0296406	0.00684262	0.111437	0.330401
427	0.000133436	0.245972	0.330796	0.0625611	0.0923386	0.10266	0.01989	0.0488379	0.012354	0.10266	0.252199	0.236628	0.00258935	0.0354466	0.16129	0.109482	0.0740318	0.000697722	0.01989	0.00949125	0.109482	0.01989	0.184864	0.00112287	0.0421574	0.192571	0.330796	0.330796	0.00171857	0.330796	0	0.265209	3.51243e-05	0.012354	0.0563379	0.0296406	0.0246464	0.054741	0.000425621	0.184864	0.154625	0.0488379	0.00372799	0.0923386	0.0828055	0.028348	0.00702776	0.111875	0.330796
427	0	0.242424	0.327468	0.0647169	0.0801564	0.100684	0.0185728	0.0469208	0.0117302	0.100684	0.255484	0.233627	0.00195503	0.0342131	0.164321	0.111875	0.0723363	0	0.0185728	0.00879765	0.111875	0.0185728	0.181818	0.000977517	0.0400782	0.195727	0.327468	0.327468	0.000977517	0.327468	0.000245564	0.261975	0	0.0117302	0.054741	0.028348	0.0234604	0.0563379	0	0.181818	0.151515	0.0469208	0.00293255	0.0899316	0.0801564	0.0296406	0.0058651	0.109482	0.327468
428	0.000133436	0.245972	0.330796	0.0606061	0.0828055	0.10266	0.01989	0.0488379	0.012354	0.10266	0.248289	0.236628	0.00258935	0.0354466	0.148583	0.106549	0.0740318	0.000697722	0.01989	0.00949125	0.106549	0.01989	0.184864	0.00112287	0.0421574	0.188661	0.330796	0.330796	0.00171857	0.330796	0	0.265209	3.51243e-05	0.012354	0.0563379	0.0296406	0.0246464	0.0527859	0.000425621	0.184864	0.154625	0.0488379	0.00372799	0.0923386	0.0828055	0.026393	0.00702776	0.111875	0.330796
428	0	0.238514	0.322581	0.0647169	0.0782014	0.0977517	0.0175953	0.0449658	0.0107527	0.0977517	0.255484	0.229717	0.00195503	0.0322581	0.154625	0.111875	0.0694037	0	0.0175953	0.00782014	0.111875	0.0175953	0.177908	0	0.0391007	0.195727	0.322581	0.322581	0.000977517	0.322581	0.000245564	0.258065	0	0.0107527	0.0527859	0.026393	0.0215054	0.0563379	0	0.177908	0.148583	0.0449658	0.00293255	0.086999	0.0782014	0.0296406	0.0058651	0.106549	0.322581
429	0.000133436	0.236628	0.330796	0.0821114	0.0828055	0.10266	0.01989	0.0488379	0.012354	0.10266	0.286413	0.236628	0.00258935	0.0354466	0.179863	0.13392	0.0740318	0.000697722	0.01989	0.00949125	0.13392	0.01989	0.184864	0.00112287	0.0421574	0.223851	0.330796	0.330796	0.00171857	0.330796	0.00195503	0.265209	3.51243e-05	0.012354	0.0563379	0.0296406	0.0246464	0.0733138	0.000425621	0.184864	0.154625	0.0488379	0.00372799	0.0923386	0.0828055	0.0420332	0.00702776	0.111875	0.330796
429	0.000977517	0.266862	0.363636	0.0647169	0.102639	0.124145	0.030303	0.0645161	0.0205279	0.124145	0.255484	0.266862	0.00684262	0.0488759	0.154625	0.111875	0.0928641	0.00293255	0.030303	0.0166178	0.111875	0.030303	0.212121	0.00391007	0.056696	0.195727	0.363636	0.363636	0.00488759	0.363636	0.000245564	0.296188	0.000977517	0.0205279	0.0733138	0.0420332	0.0361681	0.0563379	0.00195503	0.212121	0.179863	0.0645161	0.00879765	0.113392	0.102639	0.0296406	0.0136852	0.13392	0.363636
430	0.000133436	0.236628	0.330796	0.0645161	0.0828055	0.10266	0.01989	0.0488379	0.012354	0.10266	0.256109	0.236628	0.00258935	0.0354466	0.154448	0.112414	0.0740318	0.000697722	0.01989	0.00949125	0.112414	0.01989	0.184864	0.00112287	0.0421574	0.196481	0.330796	0.330796	0.00171857	0.330796	0	0.255484	3.51243e-05	0.012354	0.0563379	0.0296406	0.0246464	0.056696	0.000425621	0.184864	0.154625	0.0488379	0.00372799	0.0923386	0.0828055	0.0293255	0.00702776	0.111875	0.330796
[truncated: 578 more rows]
[truncated: 1 more columns]
